# Supplementary material for: SnapHiC: a computational pipeline to identify chromatin loops from single-cell Hi-C data
Source: Nat Methods. 2021 Aug 26;18(9):1056–9. doi: 10.1038/s41592-021-01231-2 (PMC8440170; doi:10.1038/s41592-021-01231-2)
Supplement: Supplementary file 3 — Supplementary Tables 1–7. [file 41592_2021_1231_MOESM3_ESM.xlsx]

## Sheet: Supp_Table 1
Supplementary Table 1. Number of SnapHiC- and HiCCUPS-identified loops (with default or optimal parameters) from mES scHi-C data. Related to Fig. 1b.
	Randomly sampled subset #1										Randomly sampled subset #2										Randomly sampled subset #3										Randomly sampled subset #4										Randomly sampled subset #5
# of cells	# of intra-chromosomal reads > 20kb after pooling	# of SnapHiC-identified loops	# of all HiCCUPS-identified loops (default parameters)	# of HiCCUPS-identified loops (default parameters) after filtering (intra-chromosomal, within 100kb~1Mb, on autosome only, remove blacklist and low mappability regions, for comparison with SNAPHiC)	# of all HiCCUPS-identified loops (optimal parameters)	# of HiCCUPS-identified loops (optimal parameters) after filtering (intra-chromosomal, within 100kb~1Mb, on autosome only, remove blacklist and low mappability regions, for comparison with SNAPHiC)	# of HiCCUPS-identified loops (default parameters) recaptured by SnapHiC	% of HiCCUPS-identified loops (default parameters) recaptured by SnapHiC	# of HiCCUPS-identified loops (optimal parameters) recaptured by SnapHiC	% of HiCCUPS-identified loops (optimal parameters) recaptured by SnapHiC	# of intra-chromosomal reads > 20kb after pooling	# of SnapHiC-identified loops	# of all HiCCUPS-identified loops (default parameters)	# of HiCCUPS-identified loops (default parameters) after filtering (intra-chromosomal, within 100kb~1Mb, on autosome only, remove blacklist and low mappability regions, for comparison with SNAPHiC)	# of all HiCCUPS-identified loops (optimal parameters)	# of HiCCUPS-identified loops (optimal parameters) after filtering (intra-chromosomal, within 100kb~1Mb, on autosome only, remove blacklist and low mappability regions, for comparison with SNAPHiC)	# of HiCCUPS-identified loops (default parameters) recaptured by SnapHiC	% of HiCCUPS-identified loops (default parameters) recaptured by SnapHiC	# of HiCCUPS-identified loops (optimal parameters) recaptured by SnapHiC	% of HiCCUPS-identified loops (optimal parameters) recaptured by SnapHiC	# of intra-chromosomal reads > 20kb after pooling	# of SnapHiC-identified loops	# of all HiCCUPS-identified loops (default parameters)	# of HiCCUPS-identified loops (default parameters) after filtering (intra-chromosomal, within 100kb~1Mb, on autosome only, remove blacklist and low mappability regions, for comparison with SNAPHiC)	# of all HiCCUPS-identified loops (optimal parameters)	# of HiCCUPS-identified loops (optimal parameters) after filtering (intra-chromosomal, within 100kb~1Mb, on autosome only, remove blacklist and low mappability regions, for comparison with SNAPHiC)	# of HiCCUPS-identified loops (default parameters) recaptured by SnapHiC	% of HiCCUPS-identified loops (default parameters) recaptured by SnapHiC	# of HiCCUPS-identified loops (optimal parameters) recaptured by SnapHiC	% of HiCCUPS-identified loops (optimal parameters) recaptured by SnapHiC	# of intra-chromosomal reads > 20kb after pooling	# of SnapHiC-identified loops	# of all HiCCUPS-identified loops (default parameters)	# of HiCCUPS-identified loops (default parameters) after filtering (intra-chromosomal, within 100kb~1Mb, on autosome only, remove blacklist and low mappability regions, for comparison with SNAPHiC)	# of all HiCCUPS-identified loops (optimal parameters)	# of HiCCUPS-identified loops (optimal parameters) after filtering (intra-chromosomal, within 100kb~1Mb, on autosome only, remove blacklist and low mappability regions, for comparison with SNAPHiC)	# of HiCCUPS-identified loops (default parameters) recaptured by SnapHiC	% of HiCCUPS-identified loops (default parameters) recaptured by SnapHiC	# of HiCCUPS-identified loops (optimal parameters) recaptured by SnapHiC	% of HiCCUPS-identified loops (optimal parameters) recaptured by SnapHiC	# of intra-chromosomal reads > 20kb after pooling	# of SnapHiC-identified loops	# of all HiCCUPS-identified loops (default parameters)	# of HiCCUPS-identified loops (default parameters) after filtering (intra-chromosomal, within 100kb~1Mb, on autosome only, remove blacklist and low mappability regions, for comparison with SNAPHiC)	# of all HiCCUPS-identified loops (optimal parameters)	# of HiCCUPS-identified loops (optimal parameters) after filtering (intra-chromosomal, within 100kb~1Mb, on autosome only, remove blacklist and low mappability regions, for comparison with SNAPHiC)	# of HiCCUPS-identified loops (default parameters) recaptured by SnapHiC	% of HiCCUPS-identified loops (default parameters) recaptured by SnapHiC	# of HiCCUPS-identified loops (optimal parameters) recaptured by SnapHiC
10	2337811	15	0	0	0	0	NA	NA	0	NA	2158095	5	0	0	0	0	0	NA	0	NA	1920611	7	0	0	0	0	0	NA	0	NA	1671338	5	0	0	0	0	0	NA	0	NA	1302273	2	0	0	0	0	0	NA	0
25	3855661	64	0	0	1	0	NA	NA	0	NA	4327744	55	2	0	2	0	0	NA	0	NA	4035949	52	2	0	2	0	0	NA	0	NA	4556134	53	2	0	3	0	0	NA	0	NA	3698861	48	0	0	0	0	0	NA	0
50	8231051	516	6	0	12	2	NA	NA	2	1	8061025	346	7	0	11	1	0	NA	0	0	8394464	386	6	0	8	0	0	NA	0	NA	8170537	416	9	0	14	0	0	NA	0	NA	7678474	343	6	0	7	0	0	NA	0
75	12446433	1219	18	2	39	10	2	1	9	0.9	12255019	1141	23	1	40	6	1	1	5	0.833333	12285357	1050	11	1	32	4	1	1	3	0.75	12464034	1133	19	1	39	8	1	1	7	0.875	11870427	1066	12	0	26	5	0	NA	5
100	16580411	2452	28	4	81	29	4	1	22	0.758621	15871194	2069	37	1	82	23	1	1	21	0.913043	16574553	2219	29	3	63	23	2	0.666667	20	0.869565	16487097	1979	34	3	85	20	2	0.666667	19	0.95	15215161	1907	23	1	65	13	1	1	12
200	31725948	6820	138	23	515	193	18	0.782609	166	0.860104	33257484	7105	181	26	572	258	20	0.769231	226	0.875969	33276961	7438	153	28	477	209	22	0.785714	190	0.909091	33376597	7164	178	31	566	236	27	0.870968	209	0.885593	31940833	6420	146	19	512	218	14	0.736842	187
300	43292206	9550	274	65	966	431	54	0.830769	377	0.87471	49000850	11424	347	73	1222	597	65	0.890411	524	0.877722	50162818	11370	390	95	1281	649	85	0.894737	556	0.856703	48660671	10898	389	87	1210	592	80	0.91954	524	0.885135	47422222	10729	326	79	1046	496	72	0.911392	433
400	59018020	12206	504	116	1798	875	105	0.905172	731	0.835429	66313827	14101	629	152	2113	1135	138	0.907895	958	0.844053	66634599	14154	641	165	2111	1131	147	0.890909	951	0.840849	64546687	13513	620	151	1997	1054	137	0.907285	906	0.859583	64125044	13519	626	172	2004	1029	156	0.906977	870
500	78179341	14138	844	243	2807	1465	220	0.90535	1202	0.820478	82400479	15237	929	271	3022	1639	252	0.929889	1331	0.812081	82716626	15626	933	278	3042	1670	255	0.917266	1368	0.819162	79526378	14854	867	249	2848	1537	229	0.919679	1258	0.818478	81475020	15041	883	264	2868	1572	243	0.920455	1277
600	95944614	15319	1171	365	3560	1955	339	0.928767	1559	0.797442	98791679	15977	1229	395	3676	2032	368	0.931646	1622	0.798228	97611505	15859	1185	389	3673	2048	362	0.930591	1650	0.805664	96184374	15631	1188	388	3540	2000	355	0.914948	1583	0.7915	96975031	15650	1040	345	3237	1827	323	0.936232	1463
700	113606500	15926	1506	505	4445	2526	466	0.922772	1953	0.773159	114369665	16031	1519	505	4372	2467	464	0.918812	1916	0.776652	113371374	15813	1505	505	4389	2467	466	0.922772	1917	0.777057	112573606	15763	1484	492	4232	2378	453	0.920732	1832	0.770395	113331501	15717	1494	498	4394	2494	458	0.919679	1936
742	120322854	15896	1633	559	4636	2647	511	0.914132	2033	0.768039	/	/	/	/	/	/	/	/	/	/	/	/	/	/	/	/	/	/	/	/	/	/	/	/	/	/	/	/	/	/	/	/	/	/	/	/	/	/	/
[truncated: 11 more columns]

## Sheet: Supp_Table 2
Supplementary Table 2. CTCF motif orientation analysis for SnapHiC-identified loops from different numbers of mES cells. The results shown are calculated using the SnapHiC-identified loops from the randomly sampled subset #1 in Supplementary Table 1.
# of Cells	# of SnapHiC-identifed loops	# of SnapHiC-identifed loops testable for CTCF motif orientation	% Convergent	% Tandem	% Divergent
10 cells	15	4	0.5	0.5	0
25 cells	64	14	0.571429	0.357143	0.0714286
50 cells	516	122	0.786885	0.155738	0.057377
75 cells	1219	291	0.738832	0.226804	0.0343643
100 cells	2452	550	0.672727	0.281818	0.0454545
200 cells	6820	1340	0.635821	0.319403	0.0447761
300 cells	9550	1798	0.641268	0.313682	0.0450501
400 cells	12206	2128	0.654605	0.301222	0.0441729
500 cells	14138	2377	0.657131	0.303744	0.0391249
600 cells	15319	2586	0.656613	0.303944	0.0394432
700 cells	15926	2669	0.664668	0.294118	0.0412139
742 cells	15896	2652	0.6727	0.289593	0.0377074

## Sheet: Supp_Table 3
Supplementary Table 3. The precision and recall values of the interactions/loops identified by each method from each of the 14 cell clusters identified from sn-m3C-seq data of the human prefrontal cortex.
Precision
Cell Type	SnapHiC	HiCCUPS_default	HiCCUPS_optimal	FitHiC2_FDR<0.01	FitHiC2_FDR<0.05	FitHiC2_FDR<0.1	HiCACT_p<1e-8	HiCACT_p<1e-7	HiCACT_p<1e-6	FastHiC_p>0.999	FastHiC_p>0.99	FastHiC_p>0.9
ODC	0.483233	0.561891	0.36749	0.697205	0.64273	0.605753	0.638881	0.627679	0.6141	0.775932	0.748938	0.736664
MG	0.740099	0.857534	0.763765	0.942667	0.926768	0.914966	0.913729	0.911945	0.901435	0.936709	0.933192	0.922176
L4	0.763573	0.886364	0.785047	0.945946	0.945652	0.93662	0.945455	0.954023	0.954198	1	1	0.973333
L5	0.762991	0.927536	0.78836	0.979167	0.925373	0.935135	0.916667	0.912281	0.93038	0.987654	0.950355	0.956522
L6	0.847701	0.666667	0.857143	1	1	0.944444	1	1	0.923077	0.875	0.9	0.916667
L23	0.61559	0.851419	0.669627	0.940887	0.921466	0.897266	0.917867	0.902655	0.897133	0.907543	0.903879	0.894057
Ndnf	0.776014	0.862069	0.828947	1	0.973333	0.975806	0.9375	0.958333	0.957983	0.934783	0.957143	0.951923
Pvalb	0.812629	0.96	0.849057	1	0.980198	0.972973	0.978723	0.970149	0.94898	0.983333	0.979592	0.956522
Sst	0.711396	0.833333	0.77728	0.943396	0.929825	0.912935	0.915929	0.911765	0.911215	0.940887	0.923077	0.927861
Vip	0.727767	0.938053	0.850704	0.947826	0.929245	0.912052	0.944056	0.925743	0.916955	0.936508	0.915929	0.91
Recall
Cell Type	SnapHiC	HiCCUPS_default	HiCCUPS_optimal	FitHiC2_FDR<0.01	FitHiC2_FDR<0.05	FitHiC2_FDR<0.1	HiCACT_p<1e-8	HiCACT_p<1e-7	HiCACT_p<1e-6	FastHiC_p>0.999	FastHiC_p>0.99	FastHiC_p>0.9
ODC	0.469843	0.384548	0.480197	0.467475	0.53039	0.554813	0.51646	0.534568	0.555788	0.244649	0.280494	0.316246
MG	0.282684	0.0889019	0.197994	0.110598	0.157742	0.18296	0.120169	0.145184	0.173899	0.0926796	0.116468	0.135586
L4	0.10128	0.00606635	0.0113033	0.00549763	0.0130332	0.0191706	0.00741706	0.0114692	0.0167299	0.0099763	0.0154502	0.0208057
L5	0.133246	0.00895735	0.0185545	0.00732227	0.0174408	0.0232938	0.00808057	0.0135071	0.020237	0.0122986	0.0195972	0.026019
L6	0.0378436	0.000450237	0.000853081	0.00021327	0.00191943	0.00265403	0.000687204	0.000687204	0.00163507	0.00146919	0.00168246	0.00165877
L23	0.273081	0.0632464	0.194929	0.0769905	0.110758	0.132204	0.071564	0.0896682	0.114123	0.049455	0.0643365	0.0784597
Ndnf	0.0984597	0.00374408	0.00843602	0.00476303	0.0117536	0.017891	0.00720379	0.00954976	0.0158768	0.00746445	0.0109005	0.0148815
Pvalb	0.0914218	0.00433649	0.00680095	0.00575829	0.0146445	0.0204265	0.007109	0.00936019	0.0137204	0.00791469	0.0130095	0.0175829
Sst	0.189502	0.0222275	0.0650948	0.0226303	0.0377251	0.0518246	0.0251185	0.0340758	0.0481754	0.0271801	0.0366351	0.0487441
Vip	0.155355	0.0150711	0.0377962	0.0171801	0.0291706	0.0396919	0.0190047	0.0261374	0.034455	0.0179384	0.0284123	0.037109

## Sheet: Supp_Table 4
Supplementary Table 4. Summary of cell-type-specific SnapHiC loops identified from astrocytes, microglia, oligodendrocytes, and L2/3 excitatory neurons after sub-sampling (261 cells for each cell type).
Cell type	# of SnapHiC loops		Cell type	# of cell type-specific SnapHiC loops
Astro	10184		Astro-specific	2716
MG	11710		MG-specific	3806
ODC	18131		ODC-specific	6460
L23	19329		L23-specific	9787

## Sheet: Supp_Table 5
Supplementary Table 5. Genes whose promoter overlaps with cell-type-specific SnapHiC loops identified from astrocytes, microglia, oligodendrocytes, and L2/3 excitatory neurons after sub-sampling (261 cells for each cell type).
Genes linking to astrocyte-specific loops	Genes linking to microglia-specific loops	Genes linking to oligodendrocyte-specific loops	Genes linking to L2/3 excitatory neurons-specific loops
CASP9	PEX10	ERRFI1	CCNL2
DNAJC16	PANK4	LZIC	PEX10
FAM131C	UBE4B	NMNAT1	CLCN6
NBPF1	TMEM51	HP1BP3	MTHFR
LUZP1	CAMK2N1	RAP1GAP	IGSF21
DNAJC8	NIPAL3	USP48	UBR4
TAF12	TRNP1	C1QA	OTUD3
FNDC5	INPP5B	ARID1A	SYF2
MKNK1	RPS8	PIGV	MAN1C1
MOB3C	ZSWIM5	EYA3	SESN2
CC2D1B	PRDX1	SESN2	BSDC1
FGGY	IPP	BSDC1	ZMYM6
NFIA	SPATA6	GRIK3	ZMYM1
CACHD1	FGGY	C1orf109	SFPQ
GNG12	LEPROT	MTF1	GRIK3
DDAH1	LEPR	SF3A3	NFYC
SLC44A3	WLS	NDUFS5	FOXJ3
CNN3	RPE65	FOXJ3	PPCS
ALG14	SSX2IP	TMEM125	ZMYND12
SASS6	GBP3	EBNA1BP2	CCDC30
CDC14A	GBP4	CC2D1B	IPO13
S1PR1	GLMN	PRPF38A	DPH2
VAV3	RPAP2	FGGY	ATP6V0B
RBM15	BCAR3	ROR1	B4GALT2
NUDT17	DNTTIP2	LRRC7	EIF2B3
CHRNB2	SLC25A24	PIGK	GPBP1L1
GPATCH4	GSTM4	AK5	TMEM69
DCAF6	CHI3L2	TTLL7	POMGNT1
VAMP4	DENND2D	ZNF644	MRPL37
RC3H1	WDR77	RWDD3	SGIP1
RABGAP1L	DDX20	S1PR1	LRRC7
RGS16	WNT2B	SORT1	ST6GALNAC5
ATP2B4	SLC16A1	BCAS2	RPF1
PIK3C2B	OLFML3	NRAS	ZNHIT6
PLXNA2	PDE4DIP	SLC22A15	LRRC8C
TGFB2	CTSK	SF3B4	CDC7
TAF1A	RPS27	ARNT	EPHX4
AGT	IL6R	OAZ3	SNX7
GPR137B	NES	MRPL9	OLFM3
DIP2C	PIGM	UBE2Q1	SLC25A24
CELF2	CASQ1	KCNN3	KIAA1324
SLC39A12	DEDD	EFNA4	C1orf194
CACNB2	NDUFS2	SEMA4A	CELSR2
NEBL	ADAMTS4	IFI16	DDX20
PRTFDC1	TOMM40L	USF1	OLFML3
BAMBI	DUSP12	KLHDC9	NRAS
ZNF438	NME7	B4GALT3	CD58
ZEB1	BLZF1	POGK	PTGFRN
NRP1	TNFSF4	SFT2D2	VPS45
PARD3	TOR1AIP1	FMO4	GOLPH3L
FZD8	RNF2	PRRC2C	PIP5K1A
CDH23	RGS2	PIGC	PSMB4
PPP3CB	NUAK2	MRPS14	S100A6
SEC24C	PLXNA2	SOAT1	S100A1
NRG3	BROX	QSOX1	S100A13
FAS	AIDA	MR1	CHTOP
ACTA2	SRP9	APOBEC4	SLC27A3
PCGF5	LEFTY1	B3GALT2	JTB
ADRA2A	AHCTF1	ATP2B4	RAB13
GFRA1	ZNF670	ZC3H11A	RPS27
EMX2	ZNF669	ZBED6	CHRNB2
RAB11FIP2	PGBD2	ETNK2	KRTCAP2
NANOS1	KLF6	RBBP5	ASH1L
TIAL1	SFMBT2	DSTYK	DAP3
MCMBP	SEC61A2	NUAK2	YY1AP1
SEC23IP	DNAJC1	YOD1	AIM2
DOCK1	SPAG6	CD55	IGSF8
FAM160A2	ARHGAP21	KCNH1	RGS4
RASSF10	THNSL1	DUSP10	POGK
BBOX1	ZEB1	CAPN2	ATP1B1
MPPED2	CREM	ENAH	GPR52
SLC1A2	FZD8	CDC42BPA	XPR1
LDLRAD3	ZNF248	COG2	CACNA1E
SLC43A3	ZNF37A	KCNK1	RGS2
TMEM132A	ZFAND4	B3GALNT2	UCHL5
SYT7	ARHGAP22	AKT3	DENND1B
ESRRA	CSTF2T	PRKCQ	TMEM183A
CLPB	MYOZ1	DHTKD1	SNRPE
CCDC90B	CAMK2G	MEIG1	ETNK2
PICALM	VDAC2	ACBD7	PIK3C2B
ARHGAP42	PTEN	RPP38	LRRN2
YAP1	PPP1R3C	ITGA8	CAMK1G
ZC3H12C	FGFBP3	PLXDC2	KCNH1
PPP2R1B	KIF11	DNAJC1	BATF3
REXO2	HHEX	BMI1	TLR5
CADM1	EXOC6	SPAG6	DNAH14
RIMKLB	TM9SF3	PRTFDC1	ARF1
DUSP16	BBIP1	THNSL1	RAB4A
MGST1	SHOC2	BAMBI	NUP133
SSPN	TCF7L2	ZNF438	PGBD5
BHLHE41	BUB3	CREM	COG2
KIF21A	PTPRE	CCNY	SLC35F3
CNTN1	BET1L	ZNF248	IRF2BP2
PRR13	RIC8A	ZNF33A	CHRM3
HOXC4	SAAL1	BMS1	RGS7
TMTC2	CCDC34	ARHGAP22	KMO
DCN	LIN7C	FAM13C	CHML
NUDT4	SSRP1	CCDC6	AKT3
SOCS2	MS4A7	ARID5B	SMYD3
CDK17	MS4A14	PCBD1	KLF6
ACTR6	SLC15A3	ZMIZ1	CAMK1D
CHST11	ROM1	PPIF	SEPHS1
RFX4	SLC3A2	GRID1	ACBD7
RIC8B	FERMT3	CH25H	RPP38
SVOP	ESRRA	IFIT1	FAM171A1
VPS29	TCIRG1	HECTD2	C1QL3
DTX1	PPP6R3	CPEB3	SLC39A12
HSPB8	CCND1	TCTN3	NEBL
TRIAP1	PAK1	CC2D2B	CREM
GATC	GAB2	LZTS2	FZD8
POP5	RAB30	GSTO1	CSGALNACT2
MLEC	CCDC90B	SORCS3	ZNF488
SPPL3	PICALM	ADD3	ARHGAP22
ZCCHC8	SLC36A4	EIF3A	SGMS1
RSRC2	PANX1	FGFR2	PHYHIPL
KNTC1	SRSF8	BTBD16	ARID5B
DENR	ENDOD1	BUB3	CAMK2G
C12orf65	CRYAB	DOCK1	RPS24
ZNF268	DIXDC1	BET1L	MINPP1
SLC7A1	TTC12	RIC8A	IFIT1
UBL3	DSCAML1	CDKN1C	HECTD2
ELF1	SCN4B	FAM160A2	CYP26A1
WBP4	CBL	PPFIBP2	SORBS1
VPS36	PARP11	CYB5R2	CNNM1
CKAP2	NOP2	TRIM66	NOLC1
PCDH9	GPR162	RPL27A	SH3PXD2A
SOX21	C1RL	TMEM9B	SORCS1
ZIC5	A2M	TMEM41B	DUSP5
PCCA	CLECL1	SBF2	ADRA2A
TEP1	ARHGDIB	MICAL2	ABLIM1
C14orf119	SSPN	HPS5	TIAL1
ACIN1	BHLHE41	GTF2H1	WDR11
TM9SF1	TM7SF3	GAS2	GPR26
STXBP6	TMTC1	FANCF	CHST15
ARHGAP5	YARS2	CCDC34	PPP2R2D
NPAS3	SCAF11	NAT10	KNDC1
SEC23A	ZNF641	TRIM44	ZNF195
PELI2	DDX23	EXT2	FAM160A2
ANGEL1	BCDIN3D	ZDHHC5	SMPD1
STON2	METTL7A	FEN1	EIF3F
DICER1	ZNF740	FADS2	DKK3
DYNC1H1	CSAD	FAU	BTBD10
PACS2	PFDN5	MRPL49	RPS13
GABRA5	PA2G4	NPAS4	SERGEF
RYR3	CS	CTSF	CSTF3
TYRO3	SRGAP1	CDK2AP2	ALKBH3
AP4E1	C12orf66	FCHSD2	SYT13
NEDD4	DYRK2	FAM168A	MADD
TEX9	FRS2	RAB6A	MTCH2
RFX7	CCT2	PAAF1	CLP1
TLN2	CNOT2	RSF1	YPEL4
ZNF609	DUSP6	PCF11	MRPL16
SPG21	BTG1	CWC15	TMEM132A
PIAS1	NR2C1	MAML2	CPSF7
ADPGK	NUP37	AASDHPPT	SDHAF2
PPCDC	IGF1	KBTBD3	SLC29A2
RCN2	CHST11	ACAT1	DPP3
ZFAND6	ALDH1L2	ATM	ARAP1
ARNT2	CMKLR1	NPAT	ANKRD42
RHCG	ARPC3	FDXACB1	ME3
C16orf91	TMEM116	TIMM8B	CWC15
TRAF7	ERP29	SDHD	CEP57
NUDT16L1	SDS	CADM1	FAM76B
RSL1D1	MED13L	PCSK7	CCDC82
FOPNL	C12orf49	RNF214	JRKL
SYT17	RNFT2	SCN2B	GRIA4
HS3ST2	PITPNM2	DDX6	ARHGAP20
TNRC6A	NCOR2	CBL	NCAM1
LCMT1	SLC15A4	RNF26	TTC12
SULT1A1	PARP4	ARHGEF12	CADM1
MVP	FLT1	WNK1	SIK3
ZNF423	STARD13	NOP2	C1QTNF5
AKTIP	KBTBD6	TPI1	ARHGEF12
OGFOD1	ZC3H13	C1RL	STT3A
NUDT21	CDADC1	PHC1	FEZ1
ZNF319	PHF11	KLRC4	FOXRED1
DYNC1LI2	RNASEH2B	ETV6	FKBP4
C16orf70	TBC1D4	PYROXD1	NTF3
TPPP3	ABCC4	SSPN	GAPDH
TMEM231	GPR18	BHLHE41	TPI1
ZNF778	RAB20	NELL2	C12orf57
MED11	OXA1L	SCAF11	PTPN6
RNASEK	IRF9	SLC38A2	PHB2
C17orf49	REC8	AQP6	C1RL
SAT2	DHRS1	DIP2B	SLC2A3
SHISA6	CIDEB	LETMD1	TAS2R14
PMP22	CBLN3	CSRNP2	ARHGDIB
ALDOC	SRP54	DAZAP2	LMO3
TRAF4	FBXO33	ITGB7	PYROXD1
DHRS13	FKBP3	AAAS	ARNTL2
GIT1	FANCM	SMUG1	CPNE8
PIP4K2B	PSMC6	SRGAP1	CNTN1
MSL1	SAMD4A	MDM1	PRICKLE1
DUSP3	GCH1	CNOT2	NELL2
MKS1	FNTB	RAB21	ARID2
RGS9	JDP2	ATXN7L3B	SCAF11
PITPNC1	GPR65	EEA1	OR10AD1
SLC16A6	SPATA7	CRADD	PRKAG1
SOX9	TTC8	CDK17	TUBA1B
SLC39A11	RIN3	GLT8D2	MCRS1
UNK	EVL	HCFC2	PRPF40B
SRP68	APBA2	PWP1	FAIM2
PPP4R1	PAK6	FICD	CERS5
RAB31	EHD4	GIT2	NR4A1
APCDD1	GALK2	ANKRD13A	PCBP2
PSMG2	COPS2	C12orf76	GDF11
SPIRE1	DTWD1	TMEM116	RPS26
SNRPD1	AP4E1	ERP29	COQ10A
CABYR	TCF12	RBM19	NAB2
MYO5B	LIPC	SRSF9	DCTN2
ZCCHC2	CLPX	DYNLL1	KIF5A
PHLPP1	IGDCC3	POP5	OS9
SALL3	AAGAB	SPPL3	SLC16A7
INSR	PPCDC	P2RX7	PPM1H
MYO1F	SNX33	ORAI1	DYRK2
COL5A3	IMP3	PSMD9	PTPRR
PDE4A	SCAPER	SFSWAP	GLIPR1
KEAP1	RASGRF1	EP400	ACSS3
S1PR5	ALDH1A3	TNFRSF19	LIN7A
ZNF439	CHSY1	USP12	MGAT4C
ZNF763	ZNF75A	UBL3	KITLG
CHERP	TIGD7	FREM2	BTG1
GPATCH1	MGRN1	FOXO1	IL17D
USF2	PMM2	MTRF1	LNX2
PAF1	CIITA	LACC1	POLR1D
MED29	TXNDC11	SERP2	UBL3
APOE	RSL1D1	RNASEH2B	KATNAL1
DBP	TMC7	WDFY2	HSPH1
CA11	ITPRIPL2	ATP7B	N4BP2L1
FTL	SYT17	ALG11	STARD13
GYS1	COG7	HNRNPA1L2	NBEA
RUVBL2	NDUFAB1	FBXL3	DCLK1
NOSIP	RBBP6	MYCBP2	CCNA1
PTOV1	GSG1L	SLITRK1	SERTM1
ZIK1	ITGAM	UBAC2	TRPC4
ZNF776	ITGAX	TPP2	DGKH
ZNF417	SALL1	ANKRD10	COG3
ZNF8	NFATC3	OSGEP	HTR2A
ID2	SLC7A6	APEX1	RCBTB1
ASAP2	VAC14	ANG	KPNA3
NTSR2	CFDP1	RNASE4	RNASEH2B
LPIN1	CMIP	ZNF219	SUGT1
XPO1	TAF1C	AP1G2	PCDH8
TMEM17	COTL1	CBLN3	FBXL3
ANTXR1	APRT	STXBP6	SPRY2
LIMS1	ZNF778	ARHGAP5	HS6ST3
PTPN4	KCTD11	NPAS3	RAP2A
EPB41L5	EIF4A1	BAZ1A	TMTC4
PLEKHB2	NDEL1	PNN	FGF14
ZEB2	PIK3R5	FBXO33	DAD1
LYPD6	ALDH3A2	MIS18BP1	OXA1L
HSPE1	ULK2	SOS2	STXBP6
ARL4C	TAOK1	ATL1	NOVA1
RAMP1	ANKRD13B	DDHD1	FOXG1
NDUFA10	GOSR1	PELI2	SSTR1
NOP56	CRLF3	WDR89	MAP4K5
KIF16B	SLFN12	FNTB	ABHD12B
RRBP1	DDX52	SIPA1L1	DDHD1
CRNKL1	DNAJC7	DPF3	KIAA0586
GZF1	VAT1	RBM25	TIMM9
ABHD12	RND2	LTBP2	DACT1
NECAB3	ARL4D	IFT43	RTN1
SLC35C2	DHX8	ANGEL1	SLC38A6
EYA2	CCDC43	POMT2	TRMT5
UBE2V1	PLCD3	GSTZ1	RHOJ
PPP1R3D	KPNB1	SPTLC2	PPP2R5E
GRIK1-AS2	COX11	SPATA7	ACTN1
SON	STXBP4	PTPN21	SLC8A3
GART	SRSF1	ZC3H14	MED6
PFKL	GDPD1	EFCAB11	SIPA1L1
SLC25A1	YPEL2	TDP1	RGS6
SGSM1	DCAF7	UBR7	COQ6
EMID1	POLG2	CLMN	FAM161B
TIMP3	CEP95	GLRX5	FCF1
APOL6	DDX5	TRAF3	POMT2
RBFOX2	GRIN2C	MAGEL2	GSTZ1
CBX7	SEC14L1	UBE3A	TTC8
SYNGR1	PYCR1	FSIP1	CALM1
SLC25A17	CLUL1	JMJD7	NDUFB1
WBP2NL	L3MBTL4	PLA2G4B	CPSF2
MLC1	TWSG1	TTBK2	SLC24A4
THRB	ZNF397	CTDSPL2	IFI27L2
CSPG5	INO80C	DTWD1	PAPOLA
P4HTM	PSTPIP2	LEO1	CINP
WDR6	LIPG	MYO5A	TECPR2
USP19	MYO5B	ADAM10	RCOR1
IP6K1	ME2	SLTM	TRAF3
SLC38A3	C18orf54	DAPK2	GABRG3
RRP9	MALT1	SNX22	APBA2
PARP3	CD226	ZNF609	FAN1
GPR62	ZNF407	ANKDD1A	KLF13
HESX1	ZNF236	ZWILCH	GOLGA8A
APPL1	SH3GL1	MAP2K5	SPRED1
KCTD6	PLIN5	PIAS1	FAM98B
FEZF2	RFX2	MEX3B	MGA
PDZRN3	DENND1C	WHAMM	GANC
GSK3B	ANGPTL4	WDR73	TMEM87A
SEC22A	MYO1F	AEN	CAPN3
ACAD9	ZNF121	BLM	LCMT2
PIK3R4	ZNF846	UNC45A	ADAL
NPHP3	WDR83OS	HDDC3	TP53BP1
NPHP3-ACAD11	NDUFB7	RCCD1	MAP1A
P2RY1	RFXANK	FBXL16	GALK2
SLC33A1	ZNF675	UBN1	COPS2
TIPARP	UQCRFS1	GLYR1	DTWD1
TNIK	NUDT19	PMM2	DMXL2
LPP	CEBPG	LITAF	UNC13C
FAM43A	PEPD	XYLT1	TEX9
FGFRL1	FXYD1	RPS15A	RFX7
SH3BP2	HAMP	ARL6IP1	ZNF280D
SORCS2	EID2B	TMC7	GTF2A2
PDS5A	CCDC97	GPRC5B	RORA
LIMCH1	SMG9	SLC5A11	TLN2
HOPX	ZNF226	CLN3	ZNF609
CXCL2	PLA2G4C	CDIPT	PDCD7
SHROOM3	SIGLEC10	ZNF747	DIS3L
CCNG2	FPR2	PYCARD	ZWILCH
TMEM150C	LILRB4	CNEP1R1	ARIH1
SPARCL1	ZNF776	BRD7	BBS4
BMPR1B	ZNF606	SALL1	NPTN
RAP1GDS1	ZNF329	CHD9	ARID3B
EIF4E	CHMP2A	PLLP	COMMD4
PRDM5	PDIA6	CBFB	MEX3B
HSPA4L	MRPL33	B3GNT9	WHAMM
SMAD1	LBH	RANBP10	C15orf40
TRIM2	AFTPH	NIP7	KIF7
KLHL2	SERTAD2	COG8	SV2B
TMEM192	SPRED2	CALB2	SYNM
CTNND2	TEX261	ATXN1L	LYSMD4
FAM50B	MCEE	IST1	ALDH1A3
HIVEP1	MPHOSPH10	ZNRF1	SNRPA1
ID4	SPR	WDR59	NME4
ZNF184	STAMBP	CNTNAP4	FAHD1
ZFAND3	DUSP2	ATMIN	HAGH
KIF6	SLC9A2	C16orf95	TRAF7
RPL7L1	GCC2	FBXO31	ECI1
HSP90AB1	MERTK	TRAPPC2L	FLYWCH2
SLC35B2	CCDC93	GALNS	CLUAP1
PHIP	TSN	RPL13	SEC14L5
ZBTB24	GYPC	CHMP1A	RBFOX1
REV3L	GPR17	ASPA	METTL22
TRAF3IP2	GPD2	SHPK	GRIN2A
GJA1	SLC40A1	CTNS	NUBP1
NHSL1	ASNSD1	WSCD1	SHISA9
HIVEP2	OSGEPL1	TNFSF13	XYLT1
AIG1	MOB4	SENP3	LYRM1
TAB2	HSPD1	EIF4A1	ERI2
PLEKHG1	BZW1	ZNF18	DCUN1D3
ARID1B	ORC2	ZSWIM7	CRYM
THBS2	NDUFB3	TTC19	UQCRC2
HIBADH	FAM126B	PIGL	UBFD1
LSM5	CFLAR	NCOR1	EARS2
AVL9	CASP10	LLGL1	LCMT1
VPS41	CASP8	DHRS7B	HS3ST4
GLI3	TMBIM1	MAP2K3	NUPR1
EGFR	SLC11A1	SSH2	ATXN2L
ZNF713	PID1	MYO1D	SPN
ZNF117	EFHD1	HAP1	QPRT
ERV3-1	GIGYF2	KLHL11	KIF22
HIP1	INPP5D	GRN	PRRT2
HGF	STK25	GFAP	MVP
ASB4	SIRPB1	TTLL6	KCTD13
SRRT	CENPB	PHB	DOC2A
AHCYL2	CDC25B	ANKRD40	MAPK3
NRF1	RASSF2	GDPD1	CORO1A
CEP41	PCNA	USP32	CD2BP2
MKLN1	CDS2	MED13	DCTPP1
CNOT4	JAG1	PSMC5	ORAI3
MTPN	CRNKL1	FTSJ3	FUS
MRPS33	CD93	GNA13	PYCARD
TAS2R40	SYNDIG1	WIPI1	ZNF720
NEIL2	ENTPD6	KCNJ2	DNAJA2
FGL1	NANP	TTYH2	NETO2
CSGALNACT1	PLAGL2	GRB2	PHKB
ADRA1A	POFUT1	CASKIN2	ITFG1
SNAI2	DYNLRB1	TSEN54	TK2
LYN	NDRG3	TNRC6C	CKLF
TOX	RPN2	USP14	CMTM3
NKAIN3	BLCAP	THOC1	NAE1
TERF1	TOMM34	TWSG1	TRADD
ZFHX4	DNTTIP1	NAPG	EDC4
CA2	CEBPB	PIEZO2	NFATC3
WWP1	ZNF217	KCTD1	HAS3
RIPK2	RAE1	GALNT1	CALB2
OSGIN2	CDH26	SLC39A6	ZNF19
GEM	PCMTD2	ELP2	DYNLRB2
SDC2	NRIP1	SLC14A1	HSDL1
EBAG9	N6AMT1	MYO5B	TAF1C
EXT1	SON	ME2	WFDC1
SNTB1	GART	RNF152	COX4I1
ZHX2	DSCAM	PIGN	MTHFSD
TRIB1	PDE9A	PHLPP1	SLC7A5
ST3GAL1	U2AF1	SALL3	RPL13
PUF60	ATP6V1E1	ATP9B	OR3A2
CYC1	BCL2L13	BSG	ZFP3
KANK1	LZTR1	ADAMTSL5	ZNF594
DCAF12	TTC28	TCF3	MED31
TLN1	EMID1	AP3D1	C17orf100
CREB3	NEFH	GTF2F1	CTDNEP1
TLE1	ZMAT5	KHSRP	EIF4A1
FRMD3	UQCR10	TUBB4A	ALOX15B
NTRK2	OSM	INSR	MYH10
CDK20	PATZ1	TRAPPC5	IFT20
SPIN1	PISD	NDUFA7	TNFAIP1
GADD45G	CBX6	ELAVL3	SLC46A1
EPB41L4B	APOBEC3C	NDUFB7	ALDOC
ZBTB26	PDGFB	SLC27A1	C17orf75
	RPL3	ZNF506	ZNF207
	ARFGAP3	ZNF626	TAF15
	KIAA0930	ZNF431	AATF
	CRELD2	ZNF493	PIP4K2B
	ALG12	ZNF91	CACNB1
	FANCD2	URI1	RPL19
	PPARG	ZNF536	STARD3
	PLCL2	PEPD	MSL1
	ITGA9	LGI4	SMARCE1
	CTDSPL	MAG	KRT10
	ACAA1	TBCB	TUBG1
	MYD88	POLR2I	MPP2
	GORASP1	PPP1R14A	TMUB2
	XIRP1	PSMD8	GRN
	CCR1	PSMC4	CCDC43
	TREX1	BLVRB	SPAG9
	SLC25A20	TMEM145	MMD
	KLHDC8B	MEGF8	TRIM37
	WNT5A	MYPOP	GDPD1
	TBC1D23	SIGLEC14	CYB561
	CBLB	ZNF616	POLG2
	GSK3B	ZNF665	CEP112
	HCLS1	LILRB4	KCNJ2
	ACAD9	RPL28	SLC39A11
	COPG1	TRAPPC12	SSTR2
	UBA5	ADI1	NAT9
	ACAD11	RPS7	TMEM104
	RNF7	MYCN	SRP68
	MCCC1	TP53I3	TNRC6C
	PARL	NCOA1	BAIAP2
	CLDN1	CENPO	AATK
	IQCG	PTRHD1	GPS1
	LMLN	LTBP1	RFNG
	FAM193A	RASGRP3	NARF
	PPP2R2C	ATL2	FN3K
	S100P	SRSF7	THOC1
	HS3ST1	GEMIN6	DLGAP1
	FAM200B	MCFD2	EPB41L3
	FBXL5	FOXN2	NDUFV2
	KLF3	FAM161A	PPP4R1
	FAM114A1	SNRPG	VAPA
	RASL11B	FAM136A	CHMP1B
	MOB1B	TEX261	PTPN2
	PARM1	MITD1	CEP192
	MRPL1	MRPL30	KCTD1
	PAQR3	REV1	AQP4
	HPSE	CREG2	CDH2
	HELQ	ZC3H8	ASXL3
	MRPS18C	STEAP3	DTNA
	ARHGAP24	CLASP1	ZNF397
	DAPP1	GPR17	SYT4
	UBE2D3	SFT2D3	PSTPIP2
	CISD2	AMMECR1L	SMAD7
	SEC24B	UGGT1	MAPK4
	CASP6	NCKAP5	RAB27B
	USP53	LRP1B	ST8SIA3
	SCOC	GTDC1	NEDD4L
	SMARCA5	STAM2	FBXO15
	TIGD4	FMNL2	TIMM21
	ARFIP1	ARL6IP6	ATP9B
	TRIM2	PRPF40A	PTBP1
	MND1	CYTIP	MAP2K2
	RAPGEF2	ACVR1C	CLPP
	NAF1	CCDC148	TUBB4A
	GALNT7	PKP4	ZNF266
	SNX25	WDSUB1	ZNF846
	UFSP2	CHN1	OLFM2
	TLR3	TTC30B	DHPS
	CYP4V2	TTC30A	TNPO2
	MYO10	PPP1R1C	PRDX2
	LMBRD2	ASNSD1	RNASEH2A
	SKP2	INPP1	FAM32A
	ARL15	HIBCH	NWD1
	SREK1	NAB1	TMEM59L
	PIK3R1	STAT1	RFXANK
	MCCC2	DNAH7	ZNF737
	F2R	ANKRD44	VSTM2B
	S100Z	MARS2	LRP3
	SCAMP1	VWC2L	TMEM147
	FAM174A	ATIC	HSPB6
	ST8SIA4	XRCC5	SDHAF1
	MAN2A1	SMARCAL1	CAPNS1
	SRP19	TMBIM1	ECH1
	YTHDC2	NHEJ1	EID2
	FEM1C	AGAP1	HNRNPUL1
	AP3S1	GPC1	SMG9
	ATG12	CSNK2A1	ZNF155
	ZNF608	SRXN1	ZNF234
	SKP1	BMP2	PVR
	NR3C1	BTBD3	CLASRP
	ADRB2	RRBP1	SYMPK
	MED7	SNX5	DBP
	THG1L	PET117	CA11
	LCP2	ZNF133	PIH1D1
	ATP6V0E1	ZNF337	RPL13A
	FAF2	PDRG1	RPS11
	ZFP2	GSS	RRAS
	ZNF454	TRPC4AP	FUZ
	ZNF354C	PTPRT	TBC1D17
	PXDC1	TOMM34	AKT1S1
	SNRNP48	NCOA5	MYADM
	NEDD9	DDX27	PRPF31
	HIVEP1	BCAS1	SHISA7
	NOL7	PFDN4	ZNF580
	TPMT	PRPF6	ZNF581
	KDM1B	USP25	ZNF582
	C6orf62	NCAM2	ZNF583
	GMNN	APP	C19orf18
	UHRF1BP1	N6AMT1	ACP1
	FKBP5	MIS18A	SH3YL1
	TREML1	URB1	TMEM18
	POLR1C	RCAN1	MYT1L
	SUPT3H	MORC3	RNASEH1
	PRIM2	PCP4	RPS7
	PHF3	RSPH1	KLF11
	PM20D2	PDE9A	HPCAL1
	PRDM1	PCNT	ODC1
	FIG4	DIP2A	PDIA6
	TSPYL1	S100B	ROCK2
	NCOA7	MN1	MYCN
	L3MBTL3	TCN2	VSNL1
	ENPP1	PES1	CAD
	VNN2	TIMP3	IFT172
	PEX7	IFT27	FNDC4
	CCDC28A	SOX10	GPN1
	HECA	TEF	CCDC121
	CITED2	PHF21B	RBKS
	VTA1	PPARA	FOSL2
	HIVEP2	TRMU	TTC27
	LTV1	MTMR14	CRIM1
	ARID1B	OGG1	THADA
	PMS2	IQSEC1	EML6
	AIMP2	BTD	CCDC85A
	MIOS	HACL1	FANCL
	SNX13	KCNH8	CCT4
	HDAC9	UBE2E2	COMMD1
	JAZF1	UBE2E1	CNRIP1
	CPVL	ACAA1	APLF
	INHBA	MYD88	ANTXR1
	PURB	RPL14	PRADC1
	LANCL2	SETD2	CCT7
	ZNF736	SMARCC1	DUSP11
	ZNF138	IP6K2	DGUOK
	CRCP	PRKAR2A	BOLA3
	RABGEF1	NDUFAF3	TTC31
	BCL7B	DALRD3	KCNIP3
	TBL2	BSN	INPP4A
	CDK6	HYAL2	PDCL3
	MBLAC1	TUSC2	NPAS2
	ATXN7L1	DOCK3	SH3RF3
	CDHR3	RRP9	MERTK
	CCDC71L	PARP3	ZC3H8
	DOCK4	TKT	LYPD6B
	ZNF277	IL17RD	ACVR1C
	ING3	HESX1	TBR1
	TBXAS1	APPL1	SLC4A10
	HIPK2	ACOX2	IFIH1
	PARP12	FHIT	GCA
	GIMAP8	MAGI1	KCNH7
	GIMAP4	FRMD4B	SCN3A
	GIMAP2	FOXP1	CERS6
	GIMAP1	RYBP	PPIG
	GIMAP5	EBLN2	GAD1
	ZNF596	LNP1	DYNC1I2
	MSRA	RPL24	RAPGEF4
	FGF20	NAA50	ATF2
	CSGALNACT1	ATP6V1A	SESTD1
	NKX3-1	COPG1	ZNF385B
	DCTN6	TOPBP1	UBE2E3
	VDAC3	AMOTL2	CALCRL
	SLC20A2	PCCB	NAB1
	TCEA1	ARMC8	MYO1B
	PLAG1	NME9	PLCL1
	CHCHD7	CEP70	BZW1
	CHD7	FAIM	NDUFB3
	TMEM70	PIK3CB	FAM126B
	LY96	NMNAT3	TMEM237
	POLR2K	CLSTN2	NRP2
	RNF19A	RNF7	NDUFS1
	DEPTOR	TM4SF1	EEF1B2
	ZHX1	COMMD2	METTL21A
	TMEM65	RNF13	KANSL1L
	KCNQ3	TIPARP	SMARCAL1
	ST3GAL1	TRIM59	SCG2
	BNC2	SEC62	PDE6D
	RPS6	CLDN11	EFHD1
	C9orf72	PIK3CA	ARL4C
	DNAJB5	USP13	STK25
	STOML2	ATP11B	SIRPB1
	TPM2	DCUN1D1	NOP56
	APBA1	MCCC1	RNF24
	SMC5	MAP6D1	PLCB4
	SPIN1	PARL	BTBD3
	DIRAS2	XXYLT1	FLRT3
	NINJ1	PAK2	PCSK2
	ANKS6	SENP5	SYNDIG1
	FSD1L	TMEM129	PLAGL2
	TMEM38B	MAN2B2	POFUT1
	KLF4	CC2D2A	DYNLRB1
	ATP6V1G1	MED28	EDEM2
	CNTRL	DCAF16	SCAND1
	RPL35	TBC1D19	NDRG3
	ARPC5L	WDR19	CTNNBL1
	SLC2A8	UGDH	GDAP1L1
	STXBP1	UBE2K	FITM2
	AK1	APBB2	ADA
	ASS1	COMMD8	YWHAB
	RAPGEF1	SRD5A3	STK4
	TTF1	CLOCK	SLC12A5
		SHROOM3	CEBPB
		COPS4	PARD6B
		COQ2	CBLN4
		PTPN13	SYCP2
		MAPK10	FAM217B
		HSD17B11	ADRM1
		SPARCL1	NKAIN4
		SPP1	PRPF6
		PIGY	RBM11
		GRID2	ETS2
		UNC5C	PTTG1IP
		RAP1GDS1	POFUT2
		MTTP	MCM3AP
		MANBA	YBEY
		UBE2D3	PCNT
		CISD2	BID
		TET2	USP18
		SEC24B	DGCR6
		LARP7	LZTR1
		TRPC3	MIF
		NUDT6	SNRPD3
		SPATA5	SGSM1
		PCDH10	EMID1
		MAML3	GAS2L1
		SCOC	NEFH
		HHIP	RNF215
		SMAD1	PRR14L
		LSM6	DEPDC5
		RPS3A	IFT27
		MND1	PDXP
		PLRG1	TMEM184B
		CTSO	PDGFB
		PPID	SERHL2
		SPOCK3	TTLL1
		SH3RF1	TRMU
		NEK1	PIM3
		CLCN3	PLXNB2
		VEGFC	CNTN4
		WWC2	LRRN1
		RWDD4	ITPR1
		TRAPPC11	THUMPD3
		SEMA5A	SRGAP3
		ZNF622	BRPF1
		RAI14	CAMK1
		SPEF2	TAMM41
		CAPSL	WNT7A
		RANBP3L	THRB
		TTC33	ITGA9
		ZNF131	PLCD1
		PLK2	CCK
		SREK1	ZNF35
		TNPO1	SMARCC1
		TBCA	PLXNB1
		SERINC5	PRKAR2A
		FAM151B	LAMB2
		MSH3	TMEM115
		DHFR	MAPKAPK3
		RASGRF2	RPL29
		ATG10	GNL3
		EDIL3	PBRM1
		NR2F1	CACNA2D3
		ELL2	C3orf14
		MAN2A1	RYBP
		AP3S1	EPHA6
		ATG12	TBC1D23
		SEMA6A	IFT57
		ZNF608	CCDC80
		MEGF10	GAP43
		SLC12A2	NDUFB4
		FNIP1	GTF2E1
		ACSL6	RABL3
		UQCRQ	TXNRD3
		GDF9	RPN1
		LEAP2	UBA5
		DDX46	ACAD11
		PCBD2	NPHP3
		BRD8	NPHP3-ACAD11
		KDM3B	TMEM108
		SRA1	EPHB1
		APBB3	FAIM
		SLC35A4	PIK3CB
		IK	CLSTN2
		NDUFA2	ZBTB38
		PCDHB2	PLS1
		SH3TC2	TRPC1
		ATP10B	U2SURP
		UBTD2	MED12L
		SH3PXD2B	RAP2B
		BNIP1	C3orf80
		ZNF354C	NMD3
		DUSP22	B3GALNT1
		SERPINB1	PDCD10
		C6orf52	SERPINI1
		PAK1IP1	SEC62
		TBC1D7	CLDN11
		SIRT5	NLGN1
		FAM8A1	NAALADL2
		KIF13A	TTC14
		SCUBE3	MCCC1
		RNF8	MAP6D1
		TNFRSF21	ABCC5
		PRIM2	AP2M1
		HMGN3	CLCN2
		LCA5	POLR2H
		BCKDHB	DGKG
		RARS2	CRYGS
		ORC3	CLDN1
		MAP3K7	MB21D2
		NDUFAF4	LSG1
		POU3F2	FAM43A
		SOBP	CTBP1
		SESN1	CPEB2
		CEP57L1	LDB2
		CD164	SLIT2
		FIG4	CCDC149
		DDO	C4orf19
		CDK19	EXOC3
		AMD1	MED10
		REV3L	ADCY2
		HS3ST5	C5orf49
		NT5DC1	MTRR
		SLC35F1	CDH18
		NKAIN2	DNAJC21
		RNF217	PTGER4
		PTPRK	HCN1
		VNN1	SNX18
		MTHFD1L	GPBP1
		TMEM242	PLK2
		TCP1	GAPT
		MRPL18	RGS7BP
		PACRG	SREK1IP1
		GET4	CWC27
		OCM	TNPO1
		PMS2	GCNT4
		AIMP2	ARSB
		PHF14	MTX3
		AGMO	THBS4
		AHR	RASGRF2
		HIBADH	TMEM161B
		CREB5	POLR3G
		KBTBD2	FAM172A
		FKBP9	ELL2
		DPY19L1	PJA2
		ELMO1	MAN2A1
		VPS41	CDO1
		GRB10	DTWD2
		ZNF713	PRR16
		SEMA3C	ZNF608
		CACNA2D1	SLC12A2
		KIAA1324L	RAD50
		CDK14	KIF3A
		CASD1	SPOCK1
		PPP1R9A	BRD8
		ASB4	ETF1
		SLC25A13	HSPA9
		DLX5	CTNNA1
		ZNF3	PCDH12
		COPS6	RBM27
		ARMC10	TCERG1
		PMPCB	CAMK2A
		MET	RPS14
		GPR37	GRIA1
		GRM8	GABRB2
		MEST	GABRA1
		CREB3L2	NPM1
		LUC7L2	FBXW11
		ADCK2	UBTD2
		DENND2A	CPLX2
		BRAF	CLTB
		MRPS33	SNCB
		ANGPT2	TMED9
		ZDHHC2	COL23A1
		PSD3	ZNF354A
		XPO7	RNF130
		FZD3	SLC22A23
		INTS9	LYRM4
		HMBOX1	FARS2
		TEX15	F13A1
		BAG4	RIOK1
		LSM1	RBM24
		SFRP1	CAP2
		KAT6A	ZNF184
		VDAC3	SRPK1
		SLC20A2	BRPF3
		RAB2A	MDGA1
		CHD7	TRERF1
		VCPIP1	TNFRSF21
		C8orf44-SGK3	FBXO9
		CSPP1	KHDRBS2
		RDH10	COL9A1
		RPL7	KCNQ5
		TMEM70	PHIP
		LY96	BCKDHB
		PKIA	IBTK
		ZBTB10	SNAP91
		ZNF704	RIPPLY2
		PAG1	CYB5R4
		CA2	CNR1
		CPNE3	ANKRD6
		INTS8	FUT9
		PLEKHF2	POU3F2
		ANKRD46	COQ3
		NCALD	PNISR
		AZIN1	MCHR2
		RSPO2	PREP
		EIF3E	SOBP
		CSMD3	WASF1
		ENPP2	CDC40
		MTSS1	METTL24
		NSMCE2	REV3L
		NDRG1	NT5DC1
		PTK2	GOPC
		JAK2	FAM184A
		CD274	FABP7
		PSIP1	NKAIN2
		RRAGA	RNF217
		SLC24A2	HDDC2
		DNAJB5	ECHDC1
		STOML2	L3MBTL3
		FAM166B	PDE7B
		FBXO10	HECA
		C9orf40	CITED2
		PRUNE2	GRM1
		GNAQ	TMEM242
		KIF27	TULP4
		NTRK2	COX19
		GAS1	PSMG3
		BICD2	MMD2
		HSD17B3	DAGLB
		SLC35D2	KDELR2
		CDC14B	ZNF12
		RNF20	NDUFA4
		ZNF462	THSD7A
		DNAJC25	ARL4A
		CDC26	ANKMY2
		PRPF4	BZW2
		TRAF1	MPP6
		RPL35	SNX10
		ARPC5L	DPY19L1
		SCAI	C7orf25
		DNM1	PSMA2
		ODF2	MRPL32
		EXOSC2	HECW1
		ABL1	CAMK2B
			TMED4
			PPIA
			NACAD
			ADCY1
			IGFBP3
			ZNF138
			TBL2
			PCLO
			DMTF1
			ADAM22
			PPP1R9A
			NPTX2
			MBLAC1
			PILRB
			FIS1
			PMPCB
			ATXN7L1
			CDHR3
			PRKAR2B
			HBP1
			GPR22
			BCAP29
			RBM28
			NRF1
			KLHDC10
			TMEM209
			MEST
			NDUFB2
			BRAF
			AGK
			CLEC5A
			GSTK1
			GIMAP6
			CHPF2
			ERI1
			MSRA
			XKR6
			NEIL2
			POLR3D
			PEBP4
			TNFRSF10D
			BNIP3L
			DPYSL2
			PNMA2
			TRIM35
			PTK2B
			ELP3
			PNOC
			EXTL3
			TM2D2
			ADAM9
			ADAM32
			ZMAT4
			ANK1
			SNAI2
			SNTG1
			XKR4
			PLAG1
			CHCHD7
			FAM110B
			RRS1
			ADHFE1
			ARFGEF1
			STMN2
			MMP16
			C8orf37
			NIPAL2
			KCNS2
			COX6C
			RGS22
			POLR2K
			ANKRD46
			YWHAZ
			ZNF706
			NCALD
			KCNV1
			TNFRSF11B
			TMEM65
			NDUFB9
			TATDN1
			ASAP1
			PHF20L1
			SLA
			ST3GAL1
			KHDRBS3
			FAM135B
			PUF60
			HSF1
			VPS28
			VLDLR
			RFX3
			ERMP1
			KIAA2026
			UHRF2
			PTPRD
			ACO1
			CCL27
			DNAJB5
			TLN1
			CREB3
			RECK
			ZBTB5
			POLR1E
			FAM189A2
			APBA1
			ANXA1
			C9orf40
			NTRK2
			AGTPBP1
			GOLM1
			CDK20
			SPIN1
			DIRAS2
			AUH
			NINJ1
			FAM120A
			FAM120AOS
			ZNF782
			ANP32B
			GABBR2
			GALNT12
			NR4A3
			TEX10
			TXN
			SVEP1
			ZNF618
			ATP6V1G1
			ASTN2
			RC3H2
			ZBTB6
			GPR21
			CRB2
			DENND1A
			SCAI
			TRUB2
			COQ4
			URM1
			ODF2
			GLE1
			ASB6
			SARDH
			SSNA1

## Sheet: Supp_Table 6
Supplementary Table 6. Non-coding GWAS SNPs associated with seven neuropsychiatric disorders with p-value < 5x10-8. p-values are calculated based on two-sided chi-square test
chr_hg19	pos_hg19	rsid	pval	ann	reside in active enhancers of astrocyte? (1 for "Yes and 0 for "No")	reside in active enhancers of Microglia? (1 for "Yes and 0 for "No")	reside in active enhancers of oligodendrocytes? (1 for "Yes and 0 for "No")	reside in active enhancers of neurons? (1 for "Yes and 0 for "No")
1	2369498	rs4592207	7.68e-11	SCZ	0	0	1	0
1	2372321	rs58946679	3.07e-08	SCZ	0	0	0	0
1	2372397	rs6688934	4.63e-11	SCZ	0	0	0	0
1	2372858	rs2494425	1.33e-08	SCZ	0	0	1	0
1	2372954	rs6673661	3.69e-11	SCZ	0	0	1	0
1	2373168	rs6673880	4.23e-11	SCZ	0	0	1	0
1	2374758	rs4648844	8.67e-11	SCZ	0	0	1	1
1	2375844	rs6687012	2.28e-10	SCZ	0	0	1	1
1	2379705	rs942820	2.88e-10	SCZ	0	0	1	1
1	2381568	rs867810	5.04e-10	SCZ	0	0	1	1
1	2383039	rs10752743	1.03e-10	SCZ	0	0	1	1
1	2383756	rs10797425	3.22e-09	SCZ	1	0	1	1
1	2384108	rs10797426	1.78e-10	SCZ	1	0	1	1
1	2385236	rs34211380	1.5e-10	SCZ	0	0	1	1
1	2387101	rs4648845	6.74e-12	SCZ	0	0	1	1
1	2389435	rs749719	1.24e-08	SCZ	0	0	1	1
1	2390588	rs10910078	1.56e-10	SCZ	0	0	1	1
1	2390715	rs61277936	9.61e-11	SCZ	0	0	1	1
1	2391252	rs16824398	1.28e-09	SCZ	1	0	1	1
1	2392648	rs2477686	3.56e-10	SCZ	1	0	1	1
1	2394074	rs4648635	4.5e-10	SCZ	0	0	0	1
1	2395068	rs2494635	2.77e-09	SCZ	0	0	0	1
1	2395538	rs2477689	2.58e-10	SCZ	0	0	0	0
1	2396755	rs2494634	3.8e-09	SCZ	0	0	0	0
1	2397319	rs2985849	2.56e-09	SCZ	0	0	0	0
1	2397996	rs2477692	6.24e-09	SCZ	0	0	0	0
1	2398376	rs2477693	5.75e-09	SCZ	0	0	0	0
1	2398763	rs2494633	8.2e-09	SCZ	0	0	0	0
1	2399119	rs2494632	6.37e-09	SCZ	0	0	0	0
1	2399149	rs2494631	4.42e-10	SCZ	0	0	0	0
1	2399614	rs2477695	6.74e-09	SCZ	0	0	0	0
1	2402499	rs2494627	3.9e-09	SCZ	0	0	0	1
1	8422676	rs2252865	1.48e-08	SCZ	0	0	0	0
1	8423510	rs10779702	1.03e-08	SCZ	1	1	0	1
1	8432136	rs894875	3.2e-08	SCZ	1	0	1	1
1	8436802	rs6678140	2.51e-08	SCZ	0	0	0	1
1	8439625	rs2708633	3.63e-08	SCZ	1	0	0	1
1	8445360	rs3765971	1.87e-08	SCZ	1	0	1	0
1	8447404	rs2708630	3.37e-08	SCZ	0	0	0	0
1	8447722	rs2120461	3.83e-08	SCZ	0	0	0	0
1	8448404	rs11121178	2.48e-08	SCZ	0	0	0	0
1	8452725	rs2661863	2.81e-08	SCZ	0	0	0	0
1	8463176	rs2784737	1.94e-08	SCZ	0	0	0	0
1	8464509	rs2708632	3.31e-08	SCZ	0	0	0	0
1	8466730	rs301796	3.35e-08	SCZ	1	0	0	0
1	8467353	rs301795	2.76e-08	SCZ	1	0	0	0
1	8468278	rs301792	3.17e-08	SCZ	1	0	1	1
1	8468372	rs301791	2.65e-08	SCZ	1	0	1	1
1	8469284	rs301790	3.12e-08	SCZ	1	1	1	1
1	8469337	rs301789	1.97e-08	SCZ	1	1	1	1
1	8473331	rs1763838	3.27e-08	SCZ	0	0	0	1
1	8473336	rs1763839	2.97e-08	SCZ	0	0	0	1
1	8476441	rs301804	7.85e-09	SCZ	0	0	0	0
1	8484228	rs159961	7.83e-09	SCZ	0	0	0	0
1	8486131	rs302714	7.22e-09	SCZ	0	0	0	0
1	8486341	rs301808	1.8e-08	SCZ	0	0	0	0
1	8487323	rs301797	4.74e-09	SCZ	0	1	0	0
1	8488565	rs301798	5.38e-09	SCZ	0	1	0	0
1	8490320	rs302719	7.52e-09	SCZ	0	0	0	0
1	8490983	rs159962	5.81e-09	SCZ	0	0	0	0
1	8495590	rs172531	6.44e-09	SCZ	0	0	0	0
1	8495945	rs301801	6.44e-09	SCZ	0	0	0	0
1	8498680	rs301803	8.01e-09	SCZ	1	0	1	0
1	8503242	rs301818	3.79e-09	SCZ	0	0	0	0
1	18122009	rs4141983	9.692e-09	MDD	0	0	0	0
1	22374032	rs71638823	2.036e-08	IQ	0	0	0	0
1	22374693	rs11579182	4.651e-08	IQ	0	0	0	1
1	22375190	rs11580039	3.242e-08	IQ	0	0	0	1
1	22377543	rs3754501	1.808e-08	IQ	0	0	0	0
1	22377718	rs3754500	2.709e-08	IQ	0	0	0	0
1	22378670	rs3754497	1.567e-08	IQ	0	0	1	0
1	22379360	rs16860621	1.545e-08	IQ	0	0	0	0
1	22382739	rs12729825	1.626e-08	IQ	0	0	0	0
1	22386859	rs16826279	1.91e-08	IQ	0	0	0	0
1	22389388	rs16826309	1.058e-08	IQ	0	0	0	0
1	22390078	rs11583790	1.228e-08	IQ	0	0	0	0
1	22391563	rs12406669	2.283e-08	IQ	0	0	0	0
1	22398905	rs34896897	3.178e-08	IQ	0	0	0	0
1	22401024	rs16826425	2.931e-08	IQ	0	1	0	0
1	22401538	rs10917139	1.55e-08	IQ	0	1	0	0
1	22412645	rs10917145	1.845e-08	IQ	0	0	0	0
1	22420449	rs11577378	2.841e-08	IQ	0	0	0	0
1	22421113	rs12740705	2.556e-08	IQ	0	0	0	0
1	22425642	rs10917152	2.227e-09	IQ	0	0	0	0
1	22430069	rs2143103	3.468e-09	IQ	0	0	0	0
1	22431337	rs11580451	4.864e-09	IQ	0	0	0	0
1	22461627	rs12727309	1.34e-08	IQ	0	0	0	0
1	22462143	rs11584713	2.817e-08	IQ	0	0	0	0
1	30427639	rs56335113	1.04e-10	SCZ	0	0	0	1
1	30428943	rs2015244	8.71e-11	SCZ	0	0	0	0
1	30429958	rs12740833	3.44e-08	SCZ	0	0	0	0
1	30430366	rs267700	2.58e-08	SCZ	0	0	0	0
1	30431560	rs1009080	6.3e-11	SCZ	0	0	0	0
1	30432219	rs4949526	7.44e-11	SCZ	0	0	0	0
1	30433405	rs267698	2.25e-08	SCZ	0	0	0	0
1	30433886	rs6679167	1.1e-10	SCZ	0	0	0	0
1	30433951	rs1498232	5.86e-11	SCZ	0	0	0	0
1	30434937	rs12044736	6.44e-10	SCZ	0	0	0	0
1	30436000	rs2008141	2.15e-10	SCZ	0	0	0	0
1	30437118	rs267703	1.92e-09	SCZ	0	0	0	0
1	30437268	rs6694545	6.2e-12	SCZ	0	0	0	0
1	30438197	rs4949240	9.04e-09	SCZ	0	0	0	0
1	30438738	rs10798942	9.55e-09	SCZ	0	0	0	1
1	30439524	rs904301	1.2e-08	SCZ	0	0	0	0
1	30442165	rs10798946	1.08e-08	SCZ	0	0	0	1
1	30445050	rs10753284	1.22e-08	SCZ	0	0	0	0
1	30445991	rs1498231	1.27e-08	SCZ	0	0	0	0
1	30446084	rs1498230	1.27e-08	SCZ	0	0	0	0
1	30447761	rs4949527	1.48e-08	SCZ	0	0	0	0
1	30448217	rs12025200	1.42e-08	SCZ	0	0	0	0
1	30449951	rs10798955	1.82e-08	SCZ	0	0	0	0
1	30449982	rs10914733	1.28e-08	SCZ	0	0	0	0
1	30450466	rs1603722	1.13e-08	SCZ	0	0	0	0
1	30450865	rs7416977	1.24e-08	SCZ	0	0	0	0
1	30450984	rs1498229	1.19e-08	SCZ	0	0	0	0
1	30451357	rs4949528	1.59e-08	SCZ	0	0	0	0
1	30451485	rs2133119	1.05e-08	SCZ	0	0	0	0
1	30452402	rs12561838	1.66e-08	SCZ	0	0	0	0
1	30455452	rs1985013	1.11e-08	SCZ	0	0	0	0
1	30456483	rs10798964	1.06e-08	SCZ	0	0	0	0
1	30457877	rs4949530	1.18e-08	SCZ	0	1	0	0
1	30458366	rs1814749	1.13e-08	SCZ	0	1	0	0
1	30458536	rs2014104	1.14e-08	SCZ	0	1	0	0
1	30459026	rs904299	1.26e-08	SCZ	0	0	0	0
1	30459412	rs904300	1.69e-08	SCZ	0	0	0	0
1	32056510	rs10914447	4.838e-08	IQ	0	0	0	0
1	32059764	rs12065856	2.649e-08	IQ	0	0	0	0
1	32061851	rs7518151	1.027e-08	IQ	0	0	0	0
1	32062066	rs4949448	1.321e-08	IQ	0	0	0	0
1	32064903	rs6682016	3.571e-11	IQ	0	0	0	0
1	32065385	rs11581611	2.872e-08	IQ	0	0	0	0
1	32065460	rs11579820	2.329e-08	IQ	0	0	0	0
1	32068677	rs7523616	1.314e-11	IQ	0	0	0	0
1	32068843	rs10914448	2.172e-08	IQ	0	0	0	0
1	32070234	rs6681414	2.441e-08	IQ	0	0	0	0
1	32070519	rs4949218	1.983e-08	IQ	0	0	0	0
1	32070766	rs4949219	4.717e-12	IQ	0	0	0	0
1	32072406	rs6664789	2.964e-12	IQ	0	0	0	0
1	32072737	rs6680160	4.615e-12	IQ	0	0	0	0
1	32073766	rs7525618	2.867e-08	IQ	0	0	0	0
1	32073908	rs10914451	2.523e-08	IQ	0	0	0	0
1	32074575	rs10914452	2.461e-08	IQ	0	0	0	0
1	32074747	rs10798877	7.471e-12	IQ	0	0	0	0
1	32075036	rs10914453	2.891e-12	IQ	0	0	0	0
1	32076261	rs1464306	9.896e-12	IQ	0	0	0	0
1	32078940	rs10914454	1.843e-08	IQ	0	0	0	0
1	32082000	rs3753613	4.223e-09	IQ	0	0	0	0
1	32082486	rs3753611	3.286e-12	IQ	0	0	0	0
1	32083193	rs11807225	3.855e-12	IQ	0	0	0	0
1	32085485	rs11575883	2.168e-11	IQ	0	0	0	0
1	32085776	rs968335	4.342e-09	IQ	0	0	0	0
1	32086089	rs10753257	1.802e-11	IQ	0	0	0	0
1	32086912	rs2280386	2.767e-12	IQ	0	0	0	1
1	32088171	rs10914456	4.106e-11	IQ	0	0	0	1
1	32088534	rs4949449	4.096e-11	IQ	0	0	0	1
1	32088675	rs4949450	3.921e-12	IQ	0	0	0	0
1	32089839	rs3134718	4.981e-09	IQ	0	0	0	0
1	32091779	rs6663012	5.204e-11	IQ	0	0	0	1
1	32092735	rs2176807	1.099e-08	IQ	1	0	0	1
1	32093167	rs871634	3.559e-12	IQ	1	0	0	1
1	32093561	rs6703093	1.245e-08	IQ	1	0	0	1
1	32096746	rs10914458	4.937e-11	IQ	0	0	0	0
1	32096815	rs10798879	7.747e-12	IQ	0	0	0	0
1	32096918	rs10914459	9.935e-09	IQ	0	0	0	0
1	32097088	rs10798880	3.961e-12	IQ	0	0	0	1
1	32099041	rs4949454	5.821e-09	IQ	0	0	0	0
1	32101775	rs10798881	6.838e-12	IQ	0	0	0	0
1	32105192	rs7529064	6.572e-09	IQ	0	0	0	1
1	32105447	rs6425777	8.103e-11	IQ	0	0	0	1
1	32106494	rs7546297	1.332e-12	IQ	0	0	0	1
1	32107622	rs6699558	3.191e-11	IQ	0	0	0	1
1	32108547	rs10798882	2.754e-12	IQ	0	0	0	1
1	32108579	rs7524405	3.551e-12	IQ	0	0	0	1
1	32109849	rs7549590	7.823e-09	IQ	0	0	0	0
1	32110813	rs7542583	7.046e-09	IQ	0	0	0	0
1	32113217	rs10914461	1.133e-08	IQ	0	0	0	0
1	32114793	rs4949455	2.512e-12	IQ	0	0	0	0
1	32117779	rs2139539	9.219e-09	IQ	0	0	0	0
1	32119431	rs3817398	9.343e-09	IQ	0	0	1	0
1	32122164	rs7545321	4.462e-12	IQ	0	0	0	0
1	32123801	rs56074668	4.98e-08	IQ	0	0	0	0
1	32125943	rs10914462	1.391e-08	IQ	0	0	0	0
1	32127911	rs2271927	1.24e-09	IQ	0	0	0	0
1	32129041	rs12032291	2.203e-09	IQ	0	0	0	0
1	32132063	rs10914463	1.578e-08	IQ	0	0	0	1
1	32133737	rs2292988	2.375e-11	IQ	0	0	0	1
1	32134491	rs2271929	2.903e-09	IQ	0	0	0	1
1	32134763	rs7512805	6.675e-09	IQ	0	0	0	1
1	32135022	rs6425778	2.749e-09	IQ	1	0	0	1
1	32135495	rs7537646	1.303e-08	IQ	1	0	1	1
1	32135773	rs2292989	4.085e-11	IQ	1	0	1	1
1	32136398	rs1474182	1.563e-08	IQ	1	0	0	1
1	32139635	rs909002	1.154e-08	IQ	0	0	0	1
1	32140039	rs4949456	5.553e-11	IQ	0	0	0	1
1	32140053	rs4949457	9.398e-12	IQ	0	0	0	1
1	32140305	rs10798883	8.52e-09	IQ	0	0	0	1
1	32140733	rs2292993	1.092e-08	IQ	0	0	0	1
1	41748897	rs12025777	6.024e-10	IQ	0	0	0	0
1	41750648	rs12035012	3.675e-16	IQ	0	0	0	0
1	41753165	rs12029950	8.119e-16	IQ	0	0	0	0
1	41755166	rs35318047	4.3e-15	IQ	0	0	0	0
1	41755189	rs35493284	3.905e-15	IQ	0	0	0	0
1	41756298	rs12027685	8.301e-16	IQ	0	0	0	0
1	41756416	rs12024413	9.616e-16	IQ	0	0	0	0
1	41756677	rs34027267	4.426e-15	IQ	0	0	0	0
1	41756906	rs12025254	5.77e-15	IQ	0	0	0	0
1	41757015	rs12722758	9.684e-16	IQ	0	0	0	0
1	41757040	rs12723893	9.73e-16	IQ	0	0	0	0
1	41757057	rs12035913	1.013e-15	IQ	0	0	0	0
1	41757718	rs1343776	1.253e-15	IQ	0	0	0	0
1	41757993	rs1343775	5.126e-16	IQ	0	0	0	0
1	41758446	rs12749636	4.278e-15	IQ	0	0	0	0
1	41759499	rs60552457	4.174e-15	IQ	0	0	0	0
1	41759891	rs12739950	7.589e-16	IQ	0	0	0	0
1	41760001	rs12740093	8.611e-16	IQ	0	0	0	0
1	41760207	rs12038894	1.138e-15	IQ	0	0	0	0
1	41760317	rs12038924	9.091e-16	IQ	0	0	0	0
1	41760562	rs12032514	8.704e-16	IQ	0	0	0	0
1	41760860	rs12039767	8.957e-16	IQ	0	0	0	0
1	41761352	rs12731400	8.26e-16	IQ	0	0	0	0
1	41761429	rs12032756	7.673e-16	IQ	0	0	0	0
1	41761441	rs55859000	4.037e-15	IQ	0	0	0	0
1	41761715	rs12031068	4.521e-15	IQ	0	0	0	0
1	41761737	rs12040690	4.48e-15	IQ	0	0	0	0
1	41762029	rs12030372	1.048e-15	IQ	0	0	0	0
1	41762935	rs12032162	9.954e-16	IQ	0	0	0	0
1	41763028	rs12031417	4.688e-15	IQ	0	0	0	0
1	41763891	rs12037560	6.497e-16	IQ	0	0	0	0
1	41763955	rs12037588	3.887e-15	IQ	0	0	0	0
1	41764175	rs12037657	1.116e-15	IQ	0	0	0	0
1	41764437	rs12027990	5.51e-15	IQ	0	0	0	0
1	41764471	rs12028010	6.189e-15	IQ	0	0	0	0
1	41765879	rs34190295	6.104e-15	IQ	0	0	0	0
1	41765944	rs34961305	6.501e-15	IQ	0	0	0	0
1	41766074	rs35812095	5.771e-15	IQ	0	0	0	0
1	41766236	rs2364535	1.303e-15	IQ	0	0	0	0
1	41766761	rs12030762	6.874e-16	IQ	0	0	0	0
1	41767022	rs35529558	6.81e-15	IQ	0	0	0	0
1	41768271	rs12041533	6.573e-16	IQ	0	0	0	0
1	41768541	rs35502198	3.495e-15	IQ	0	0	0	0
1	41768653	rs34862272	6.562e-15	IQ	0	0	0	0
1	41769045	rs34796305	5.313e-15	IQ	0	0	0	0
1	41769113	rs55707527	6.638e-15	IQ	0	0	0	0
1	41769114	rs36060279	6.918e-15	IQ	0	0	0	0
1	41769146	rs35972058	6.764e-15	IQ	0	0	0	0
1	41769158	rs12032906	2.476e-15	IQ	0	0	0	0
1	41769172	rs34315814	3.337e-14	IQ	0	0	0	0
1	41769218	rs12032191	1.504e-14	IQ	0	0	0	0
1	41769334	rs12032215	7.656e-15	IQ	0	0	0	0
1	41769337	rs12035353	9.149e-15	IQ	0	0	0	0
1	41770055	rs2364534	6.588e-15	IQ	0	0	0	0
1	41770083	rs2364533	7.632e-15	IQ	0	0	0	0
1	41770620	rs68132196	7.204e-15	IQ	0	0	0	0
1	41770718	rs56381773	8.176e-15	IQ	0	0	0	0
1	41771230	rs56096486	8.723e-15	IQ	0	0	0	0
1	41771683	rs57529969	9.15e-15	IQ	0	0	0	0
1	41771744	rs60825180	8.382e-15	IQ	0	0	0	0
1	41771793	rs61477144	7.716e-15	IQ	0	0	0	0
1	41772126	rs7521544	1.614e-15	IQ	0	0	0	0
1	41772167	rs7513682	9.219e-15	IQ	0	0	0	0
1	41772417	rs7556585	1.161e-14	IQ	0	0	0	0
1	41772442	rs12038386	1.108e-14	IQ	0	0	0	0
1	41772971	rs56409354	8.868e-15	IQ	0	0	0	0
1	41773182	rs34008156	8.638e-15	IQ	0	0	0	0
1	41773502	rs12744310	1.929e-15	IQ	0	0	0	0
1	41773942	rs56077539	9.382e-15	IQ	0	0	0	0
1	41774212	rs55929643	1.074e-14	IQ	0	0	0	0
1	41774350	rs34759578	9.605e-15	IQ	0	0	0	0
1	41775236	rs72665690	9.513e-15	IQ	0	0	0	0
1	41775245	rs72665691	9.175e-15	IQ	0	0	0	0
1	41775379	rs72665692	9.984e-15	IQ	0	0	0	0
1	41775384	rs72665694	1.017e-14	IQ	0	0	0	0
1	41775429	rs72665696	5.918e-15	IQ	0	0	0	0
1	41775589	rs72665698	8.87e-15	IQ	0	0	0	0
1	41776403	rs12751511	1.538e-15	IQ	0	0	0	0
1	41777199	rs34073585	4.673e-15	IQ	0	0	0	0
1	41777989	rs12036554	1.098e-14	IQ	0	0	0	0
1	41777990	rs12036555	9.778e-15	IQ	0	0	0	0
1	41779673	rs1892417	2.324e-14	IQ	0	0	0	0
1	41781151	rs1892419	1.105e-15	IQ	0	0	0	0
1	41781410	rs1892420	7.343e-15	IQ	0	0	0	0
1	41781994	rs28541673	5.492e-15	IQ	0	0	0	0
1	41782270	rs12724625	1.708e-15	IQ	0	0	0	0
1	41782781	rs12041352	1.808e-15	IQ	0	0	0	0
1	41783233	rs28566545	5.615e-15	IQ	0	0	0	0
1	41783552	rs16828067	4.187e-15	IQ	0	0	0	0
1	41783603	rs16828071	4.844e-15	IQ	0	0	0	0
1	41783873	rs2363810	1.758e-15	IQ	0	0	0	0
1	41784465	rs67483852	4.81e-15	IQ	0	0	0	0
1	41784805	rs36015391	5.078e-15	IQ	0	0	0	0
1	41784971	rs28399806	8.146e-15	IQ	0	0	0	0
1	41785445	rs35932978	4.726e-15	IQ	0	0	0	0
1	41786854	rs12042464	2.396e-15	IQ	0	0	0	0
1	41786907	rs35021924	7.866e-15	IQ	0	0	0	0
1	41788265	rs12043581	2.456e-15	IQ	0	0	0	0
1	41791271	rs35592291	7.563e-15	IQ	0	0	0	0
1	41791865	rs2363811	2.323e-15	IQ	0	0	0	0
1	41792274	rs12026778	2.588e-15	IQ	0	0	0	0
1	41792523	rs4453028	3.416e-15	IQ	0	0	0	0
1	41792765	rs4406620	2.786e-15	IQ	0	0	0	0
1	41793358	rs35436312	5.543e-15	IQ	0	0	0	0
1	41793658	rs1316274	1.889e-15	IQ	0	0	0	0
1	41794301	rs12037129	1.718e-15	IQ	0	0	0	0
1	41794403	rs17362424	2.814e-15	IQ	0	0	0	0
1	41794773	rs72667608	5.071e-15	IQ	0	0	0	0
1	41794810	rs72667610	5.412e-15	IQ	0	0	0	0
1	41796264	rs35410722	5.32e-15	IQ	0	0	0	0
1	41796817	rs34539673	4.954e-15	IQ	0	0	0	0
1	41797583	rs12040046	1.681e-15	IQ	0	0	0	0
1	41797999	rs35690915	5.018e-15	IQ	0	0	0	0
1	41798269	rs12728217	4.757e-15	IQ	0	0	0	0
1	41798517	rs12752553	4.637e-15	IQ	0	0	0	0
1	41798773	rs12732820	1.572e-15	IQ	0	0	0	0
1	41799611	rs12045184	3.847e-15	IQ	0	0	0	0
1	41800257	rs12724690	1.779e-15	IQ	0	0	0	0
1	41800474	rs35464028	5.094e-15	IQ	0	0	0	0
1	41801408	rs34152153	4.166e-15	IQ	0	0	0	0
1	41801448	rs36040148	5.428e-15	IQ	0	0	0	0
1	41801652	rs35807669	5.096e-15	IQ	0	0	0	0
1	41801912	rs12026404	1.543e-15	IQ	0	0	0	0
1	41801943	rs12047272	1.937e-15	IQ	0	0	0	0
1	41807528	rs12047161	1.618e-15	IQ	0	0	0	0
1	41808972	rs12757611	1.395e-15	IQ	0	0	0	0
1	41809162	rs12028244	1.289e-14	IQ	0	0	0	0
1	41809312	rs12046670	2.426e-15	IQ	0	0	0	0
1	41809477	rs12045979	8.907e-15	IQ	0	0	0	0
1	41809640	rs12047439	9.029e-16	IQ	0	0	0	0
1	41814276	rs12048805	1.366e-15	IQ	0	0	0	0
1	41814308	rs12048808	2.09e-15	IQ	0	0	0	0
1	41816319	rs12022655	7.008e-15	IQ	0	0	0	0
1	41816686	rs35030637	6.231e-15	IQ	0	0	0	0
1	41818307	rs12032040	9.477e-15	IQ	0	0	0	0
1	41818676	rs6660265	3.467e-15	IQ	0	0	0	0
1	41820949	rs12024263	9.124e-15	IQ	0	0	0	0
1	41832297	rs10218712	3.338e-09	IQ	1	0	1	1
1	41832861	rs61774743	7.834e-09	IQ	0	0	1	1
1	41833089	rs2364543	7.781e-10	IQ	0	0	1	1
1	41833162	rs2364544	8.454e-10	IQ	0	0	1	1
1	41834183	rs11578963	1.094e-09	IQ	0	0	1	1
1	41834444	rs61774744	1.033e-09	IQ	0	0	0	1
1	41835061	rs11581271	2.868e-09	IQ	0	0	0	1
1	41835633	rs4636447	3.524e-10	IQ	0	0	0	0
1	41836026	rs10889949	9.317e-10	IQ	0	0	0	0
1	41836787	rs6683382	2.527e-09	IQ	0	0	1	0
1	41842350	rs4660192	4.918e-09	IQ	0	0	0	0
1	41849340	rs1892423	8.275e-09	IQ	0	0	0	0
1	41849735	rs10889959	2.814e-09	IQ	0	0	0	0
1	41850182	rs10749805	2.135e-09	IQ	0	0	0	0
1	43773033	rs2275180	3.262e-08	ADHD	0	0	0	0
1	43858630	rs1004291	3.653e-08	ADHD	0	0	0	0
1	43858637	rs999288	3.763e-08	ADHD	0	0	0	0
1	43863460	rs839759	4.113e-08	ADHD	0	0	0	0
1	43863495	rs839760	3.878e-08	ADHD	0	0	0	0
1	43863857	rs839761	4.302e-08	ADHD	0	0	0	0
1	43869235	rs710249	3.933e-08	ADHD	0	0	0	0
1	43871273	rs17573239	4.839e-08	ADHD	0	0	0	0
1	43929988	rs2782657	6.864e-09	ADHD	0	0	0	0
1	43930738	rs2842198	6.261e-09	ADHD	0	0	0	0
1	43974091	rs34898652	1.752e-08	ADHD	0	0	0	0
1	43982527	rs11210860	1.82e-08	ADHD	0	0	0	0
1	43983569	rs2152113	1.967e-08	ADHD	0	0	0	0
1	43983679	rs35947542	8.788e-09	ADHD	0	0	0	0
1	43989773	rs11577403	2.173e-08	ADHD	0	0	0	0
1	44006339	rs2782639	2.873e-08	ADHD	1	0	1	1
1	44007366	rs58829390	6.647e-10	ADHD	1	0	1	1
1	44007648	rs2842189	7.068e-10	ADHD	1	0	1	1
1	44007648	rs2842189	1.273e-08	IQ	1	0	1	1
1	44009033	rs2782640	7.048e-10	ADHD	0	0	1	0
1	44009033	rs2782640	2.381e-08	IQ	0	0	1	0
1	44011737	rs951740	3.799e-10	ADHD	1	0	1	1
1	44011737	rs951740	1.982e-08	IQ	1	0	1	1
1	44012923	rs1889588	4.246e-08	ADHD	0	0	1	1
1	44013355	rs2782641	3.156e-09	ADHD	1	0	1	1
1	44014280	rs2842188	6.405e-10	ADHD	0	0	1	0
1	44014280	rs2842188	9.337e-09	IQ	0	0	1	0
1	44014573	rs2819333	3.561e-10	ADHD	0	0	1	0
1	44014573	rs2819333	1.661e-08	IQ	0	0	1	0
1	44014735	rs2819334	4.665e-10	ADHD	0	0	1	0
1	44014735	rs2819334	1.543e-08	IQ	0	0	1	0
1	44014825	rs2819335	3.384e-10	ADHD	0	0	1	0
1	44014825	rs2819335	2.647e-08	IQ	0	0	1	0
1	44014949	rs2842187	5.906e-10	ADHD	0	0	1	0
1	44014949	rs2842187	1.368e-08	IQ	0	0	1	0
1	44015809	rs2819336	2.83e-10	ADHD	0	0	1	0
1	44015809	rs2819336	1.167e-08	IQ	0	0	1	0
1	44016015	rs11580258	5.754e-10	ADHD	0	0	1	0
1	44016015	rs11580258	2.258e-08	IQ	0	0	1	0
1	44019731	rs2842185	6.362e-10	ADHD	0	0	1	1
1	44019731	rs2842185	1.381e-08	IQ	0	0	1	1
1	44022027	rs2842178	6.642e-10	ADHD	0	0	0	0
1	44022027	rs2842178	2.207e-08	IQ	0	0	0	0
1	44026040	rs11210869	5.488e-10	ADHD	0	0	0	1
1	44026040	rs11210869	1.262e-08	IQ	0	0	0	1
1	44028913	rs61769611	6.439e-10	ADHD	0	0	0	1
1	44028913	rs61769611	1.275e-08	IQ	0	0	0	1
1	44029353	rs11210871	3.43e-09	ADHD	1	0	1	1
1	44029353	rs11210871	3.079e-09	IQ	1	0	1	1
1	44029353	rs11210871	5.52e-09	SCZ	1	0	1	1
1	44031493	rs10890255	4.178e-08	ADHD	0	0	1	1
1	44031493	rs10890255	4.514e-08	IQ	0	0	1	1
1	44031793	rs11586016	9.089e-10	ADHD	1	0	1	1
1	44031793	rs11586016	2.435e-08	IQ	1	0	1	1
1	44033768	rs12089622	3.342e-08	ADHD	0	0	0	0
1	44034901	rs4660736	1.12e-10	ADHD	0	0	1	0
1	44035093	rs2842186	2.312e-08	ADHD	0	0	1	0
1	44035472	rs943513	4.346e-10	ADHD	0	0	1	0
1	44036085	rs1887402	3.356e-10	ADHD	0	0	1	0
1	44036085	rs1887402	1.998e-08	IQ	0	0	1	0
1	44037685	rs3001723	4.94e-10	ADHD	0	0	0	0
1	44037685	rs3001723	2.107e-08	IQ	0	0	0	0
1	44037685	rs3001723	1.67e-11	SCZ	0	0	0	0
1	44039710	rs2819340	3.75e-09	ADHD	0	0	1	0
1	44039850	rs2842171	1.646e-10	ADHD	0	0	1	0
1	44039850	rs2842171	3.509e-08	IQ	0	0	1	0
1	44040966	rs10789436	5.453e-09	ADHD	0	0	0	0
1	44042539	rs650729	2.768e-09	ADHD	0	0	0	0
1	44043105	rs663618	2.549e-09	ADHD	0	0	0	0
1	44043392	rs552638	1.016e-10	ADHD	0	0	1	0
1	44043392	rs552638	2.707e-08	IQ	0	0	1	0
1	44045465	rs2004899	1.273e-09	ADHD	0	0	0	0
1	44045528	rs1808730	8.489e-11	ADHD	0	0	0	0
1	44045528	rs1808730	2.926e-08	IQ	0	0	0	0
1	44048247	rs3838475	2.09e-09	ADHD	0	0	0	1
1	44049156	rs3791134	7.661e-11	ADHD	0	0	0	0
1	44049156	rs3791134	1.071e-08	IQ	0	0	0	0
1	44049947	rs3791136	5.845e-11	ADHD	0	0	0	0
1	44049947	rs3791136	1.439e-08	IQ	0	0	0	0
1	44050004	rs3791137	1.33e-09	ADHD	0	0	0	0
1	44050027	rs3791138	1.257e-09	ADHD	0	0	0	0
1	44050856	rs3828150	1.717e-09	ADHD	0	0	0	0
1	44051574	rs6698389	7.011e-11	ADHD	0	0	0	0
1	44051574	rs6698389	2.143e-08	IQ	0	0	0	0
1	44051630	rs61769642	8.087e-11	ADHD	0	0	0	0
1	44051630	rs61769642	1.354e-08	IQ	0	0	0	0
1	44051771	rs3791139	6.604e-11	ADHD	0	0	0	0
1	44051771	rs3791139	2.34e-08	IQ	0	0	0	0
1	44051778	rs3791140	6.124e-11	ADHD	0	0	0	0
1	44051778	rs3791140	1.9e-08	IQ	0	0	0	0
1	44051834	rs501299	8.47e-11	ADHD	0	0	0	0
1	44051834	rs501299	1.058e-08	IQ	0	0	0	0
1	44052198	rs61769643	5.435e-09	ADHD	0	0	0	0
1	44052377	rs10890261	1.357e-09	ADHD	0	0	0	0
1	44057950	rs573350	1.331e-09	ADHD	0	0	0	0
1	44058467	rs605709	5.559e-11	ADHD	0	0	0	0
1	44058467	rs605709	1.194e-08	IQ	0	0	0	0
1	44059242	rs72673082	6.198e-11	ADHD	0	0	0	0
1	44059242	rs72673082	2.279e-08	IQ	0	0	0	0
1	44060483	rs583040	5.491e-11	ADHD	0	0	0	0
1	44060483	rs583040	2.793e-08	IQ	0	0	0	0
1	44061795	rs674725	2.578e-09	ADHD	0	0	0	1
1	44062154	rs673253	1.531e-11	ADHD	0	0	0	1
1	44062159	rs673242	5.468e-11	ADHD	0	0	0	1
1	44062159	rs673242	3.611e-08	IQ	0	0	0	1
1	44065148	rs56175694	4.198e-11	ADHD	0	0	0	0
1	44065148	rs56175694	3.58e-08	IQ	0	0	0	0
1	44066424	rs596522	4.444e-11	ADHD	0	0	0	0
1	44066424	rs596522	1.849e-08	IQ	0	0	0	0
1	44068275	rs492929	3.656e-09	ADHD	0	0	1	0
1	44070691	rs17371903	2.28e-11	ADHD	0	0	0	0
1	44070691	rs17371903	1.029e-08	IQ	0	0	0	0
1	44072420	rs539096	4.44e-09	ADHD	0	0	0	0
1	44075505	rs519669	5.57e-09	ADHD	0	0	0	0
1	44076019	rs11210887	1.48e-10	ADHD	0	0	0	0
1	44076019	rs11210887	4.85e-10	SCZ	0	0	0	0
1	44076469	rs549845	1.381e-10	ADHD	0	0	0	0
1	44076469	rs549845	3.84e-10	SCZ	0	0	0	0
1	44078384	rs499257	5.496e-09	ADHD	0	0	0	0
1	44078384	rs499257	2.41e-11	SCZ	0	0	0	0
1	44078602	rs3791151	3.08e-10	ADHD	0	0	0	0
1	44079411	rs603542	4.337e-09	ADHD	0	0	0	0
1	44079411	rs603542	3.6e-11	SCZ	0	0	0	0
1	44080009	rs55684236	3.144e-10	ADHD	0	0	0	0
1	44083015	rs653953	9.588e-09	ADHD	0	0	0	0
1	44083015	rs653953	4.99e-11	SCZ	0	0	0	0
1	44096568	rs11429972	2.055e-08	ADHD	0	0	0	0
1	44097438	rs12405972	5.263e-10	ADHD	0	0	0	0
1	44097530	rs2970610	5.564e-09	ADHD	0	0	0	0
1	44097530	rs2970610	1.39e-11	SCZ	0	0	0	0
1	44098506	rs61769649	5.333e-10	ADHD	0	0	0	0
1	44098739	rs55656032	4.371e-08	ADHD	0	0	0	0
1	44100084	rs11210892	5.756e-09	ADHD	0	0	0	0
1	44100084	rs11210892	1.56e-11	SCZ	0	0	0	0
1	44101648	rs35393217	5.203e-10	ADHD	0	0	0	0
1	44103033	rs35290231	5.111e-10	ADHD	0	0	0	0
1	44107428	rs2367724	4.193e-09	ADHD	0	0	0	0
1	44107428	rs2367724	1.75e-10	SCZ	0	0	0	0
1	44109749	rs607296m	4.421e-09	ADHD	0	0	0	0
1	44109749	rs607296	2.55e-10	SCZ	0	0	0	0
1	44111212	rs55666439	5.571e-10	ADHD	0	0	0	0
1	44111963	rs61768370	5.569e-10	ADHD	0	0	0	0
1	44113108	rs147154109	5.504e-10	ADHD	0	0	0	0
1	44116466	rs517191	5.257e-10	ADHD	0	0	0	0
1	44117006	rs660899	4.843e-10	ADHD	0	0	0	0
1	44118406	rs61768371	5.043e-10	ADHD	0	0	0	0
1	44121557	rs2274465	4.732e-10	ADHD	0	0	0	0
1	44122473	rs11589584	4.883e-10	ADHD	0	0	0	0
1	44123988	rs61768372	4.686e-10	ADHD	0	0	0	0
1	44126709	rs11590619	3.989e-10	ADHD	0	0	0	1
1	44131794	rs489319	7.389e-10	ADHD	0	0	0	0
1	44133299	rs618678	4.833e-10	ADHD	0	0	0	0
1	44134077	rs3791033	2.759e-10	ADHD	0	0	0	0
1	44140075	rs10789442	3.975e-10	ADHD	0	0	0	0
1	44141149	rs9787076	2.128e-10	ADHD	0	0	0	0
1	44145130	rs3791034	5.432e-10	ADHD	0	0	0	0
1	44148168	rs4660257	4.154e-12	ADHD	0	0	0	0
1	44148617	rs4660740	2.396e-11	ADHD	0	0	0	0
1	44151015	rs6697354	6.061e-10	ADHD	0	0	0	0
1	44151435	rs150623615	4.466e-10	ADHD	0	0	0	0
1	44151633	rs61768374	4.156e-12	ADHD	0	0	0	0
1	44151911	rs113688544	2.52e-11	ADHD	0	0	0	0
1	44152189	rs1971342	4.092e-12	ADHD	0	0	0	0
1	44152715	rs11805774	4.053e-12	ADHD	0	0	0	0
1	44153619	rs17401357	3.973e-12	ADHD	0	0	0	1
1	44154479	rs3791035	4.38e-12	ADHD	0	0	0	1
1	44155383	rs3791036	5.059e-10	ADHD	0	0	0	1
1	44158129	rs2270972	3.632e-12	ADHD	1	0	1	1
1	44171211	rs56319043	1.367e-11	ADHD	0	0	0	0
1	44173423	rs112984125	1.083e-12	ADHD	0	0	0	0
1	44178070	rs304303	1.226e-08	ADHD	0	0	0	0
1	44182244	rs17531412	1.072e-12	ADHD	0	0	0	0
1	44183540	rs6429636	9.96e-10	ADHD	0	0	0	0
1	44183923	rs112361411	1.125e-12	ADHD	0	0	0	0
1	44186444	rs10890273	8.887e-10	ADHD	0	0	0	0
1	44186812	rs11810109	2.334e-12	ADHD	0	0	0	0
1	44188465	rs12410155	1.09e-12	ADHD	0	0	0	0
1	44188719	rs12410444	1.158e-12	ADHD	0	0	0	0
1	44191759	rs11210907	9.515e-10	ADHD	0	0	0	0
1	44194216	rs10890275	1.015e-09	ADHD	0	0	0	0
1	44194534	rs4660259	1.17e-09	ADHD	0	0	0	0
1	44195353	rs4660260	1.076e-09	ADHD	0	0	0	0
1	44195404	rs4660743	1.001e-09	ADHD	0	0	0	0
1	44195619	rs55803885	1.037e-09	ADHD	0	0	1	0
1	44196194	rs11275853	1.123e-12	ADHD	0	0	0	0
1	44196242	rs11318191	1.692e-08	ADHD	0	0	0	0
1	44196416	rs7538463	1.004e-09	ADHD	0	0	0	0
1	44196945	rs3862228	1.011e-09	ADHD	0	0	0	0
1	44198531	rs6429637	3.48e-11	ADHD	0	0	0	0
1	44199469	rs6673970	3.984e-11	ADHD	0	0	0	0
1	44199979	rs11338876	2.857e-09	ADHD	0	0	0	0
1	44202733	rs3791040	5.379e-11	ADHD	0	0	0	0
1	44202786	rs3838466	3.158e-11	ADHD	0	0	0	0
1	44202991	rs3791041	5.111e-09	ADHD	0	0	0	0
1	44205094	rs10749850	6.929e-09	ADHD	0	0	0	0
1	44207553	rs1013793	3.875e-11	ADHD	0	0	0	0
1	44207899	rs1029632	4.26e-11	ADHD	0	0	0	0
1	44209075	rs1472661	3.556e-11	ADHD	0	0	0	0
1	44209514	rs10599480	4.674e-09	ADHD	0	0	0	0
1	44210191	rs59305903	3.929e-11	ADHD	0	0	0	0
1	44210253	rs6686238	4.761e-09	ADHD	0	0	0	0
1	44210326	rs201958677	4.014e-09	ADHD	0	0	0	0
1	44210387	rs6696529	2.551e-10	ADHD	0	0	0	0
1	44211010	rs6429638	5.125e-09	ADHD	0	0	0	0
1	44211697	rs2158956	4.729e-09	ADHD	0	0	0	0
1	44212942	rs28833034	4.819e-09	ADHD	0	0	0	0
1	44213051	rs112646031	2.952e-11	ADHD	0	0	0	0
1	44213178	rs7549094	7.446e-09	ADHD	0	0	0	0
1	44213482	rs7551551	2.923e-11	ADHD	0	0	0	0
1	44214269	rs7511800	1.851e-11	ADHD	0	0	0	0
1	44214545	rs55722803	4.562e-09	ADHD	0	0	0	0
1	44214888	rs56338811	5.002e-11	ADHD	0	0	0	0
1	44215015	rs56367078	4.096e-11	ADHD	0	0	0	0
1	44215412	rs56701980	4.98e-11	ADHD	0	0	0	0
1	44215859	rs12062824	4.979e-11	ADHD	0	0	0	0
1	44216376	rs6668616	5.022e-11	ADHD	0	0	0	0
1	44216634	rs11584382	3.471e-11	ADHD	0	0	0	0
1	44216876	rs6669157	4.57e-09	ADHD	0	0	0	0
1	44216887	rs6700256	5.002e-11	ADHD	0	0	0	0
1	44217753	rs6429639	4.08e-11	ADHD	0	0	0	0
1	44219275	rs3791042	4.587e-09	ADHD	0	0	0	0
1	44219546	rs3791043	4.093e-11	ADHD	0	0	0	0
1	44219546	rs3791043	4.974e-08	IQ	0	0	0	0
1	44219933	rs3791044	2.863e-11	ADHD	0	0	0	0
1	44220670	rs6678767	4.99e-11	ADHD	0	0	0	0
1	44220737	rs11210912	4.976e-11	ADHD	0	0	0	0
1	44220747	rs61768408	2.05e-10	ADHD	0	0	0	0
1	44221787	rs202215468	1.416e-10	ADHD	0	0	0	0
1	44222204	rs11581514	4.082e-11	ADHD	0	0	0	0
1	44222570	rs11587515	3.464e-11	ADHD	0	0	0	0
1	44222597	rs11210913	4.459e-09	ADHD	0	0	0	0
1	44223456	rs11210914	4.068e-11	ADHD	0	0	0	0
1	44223676	rs34264939	4.078e-11	ADHD	0	0	0	0
1	44224688	rs72678674	5.742e-10	ADHD	0	0	0	0
1	44224985	rs112518613	4.956e-11	ADHD	0	0	0	0
1	44225532	rs6664485	4.933e-11	ADHD	0	0	0	0
1	44226657	rs7520053	3.094e-11	ADHD	0	0	0	0
1	44226657	rs7520053	4.997e-08	IQ	0	0	0	0
1	44226980	rs201546697	2.157e-11	ADHD	0	0	0	0
1	44227579	rs11210915	4.697e-09	ADHD	0	0	0	0
1	44228016	rs7551644	3.251e-11	ADHD	0	0	0	0
1	44228016	rs7551644	3.452e-08	IQ	0	0	0	0
1	44229597	rs4660261	4.527e-09	ADHD	0	0	0	0
1	44231480	rs56352978	1.69e-11	ADHD	0	0	0	0
1	44231481	rs56009633	4.376e-11	ADHD	0	0	0	0
1	44231807	rs3791046	2.949e-11	ADHD	0	0	0	0
1	44231807	rs3791046	3.818e-08	IQ	0	0	0	0
1	44232926	rs11210916	2.969e-11	ADHD	0	0	0	0
1	44233662	rs6656457	3.544e-11	ADHD	0	0	0	0
1	44233662	rs6656457	3.439e-08	IQ	0	0	0	0
1	44234076	rs4660745	3.394e-11	ADHD	0	0	0	0
1	44234520	rs11210917	3.297e-11	ADHD	0	0	0	0
1	44234520	rs11210917	4.593e-08	IQ	0	0	0	0
1	44236114	rs3791047	3.324e-11	ADHD	0	0	0	0
1	44236114	rs3791047	4.211e-08	IQ	0	0	0	0
1	44237247	rs7531165	3.32e-11	ADHD	0	0	0	0
1	44237465	rs7516647	2.139e-11	ADHD	0	0	0	0
1	44237465	rs7516647	3.682e-08	IQ	0	0	0	0
1	44237701	rs11320873	3.249e-09	ADHD	0	0	0	0
1	44238218	rs10890280	3.216e-11	ADHD	0	0	0	0
1	44240221	rs72678680	1.613e-10	ADHD	0	0	0	0
1	44241870	rs7529895	1.149e-11	ADHD	0	0	0	0
1	44243049	rs11587427	1.382e-10	ADHD	0	0	0	0
1	44243283	rs12119149	2.812e-09	ADHD	0	0	0	0
1	44243561	rs61768432	1.315e-11	ADHD	0	0	0	0
1	44243658	rs55695044	1.303e-11	ADHD	0	0	0	0
1	44243866	rs7543520	2.818e-09	ADHD	0	0	0	0
1	44244183	rs11590279	1.087e-11	ADHD	0	0	0	0
1	44244667	rs2158954	1.262e-11	ADHD	0	0	0	0
1	44245049	rs12083110	1.254e-11	ADHD	0	0	0	0
1	44245939	rs10890281	1.138e-11	ADHD	0	0	0	0
1	44246356	rs6680338	6.068e-10	IQ	0	0	0	0
1	44247233	rs7546040	2.645e-09	ADHD	0	0	0	0
1	44247279	rs34427804	5.291e-09	ADHD	0	0	0	0
1	44248230	rs35891206	1.663e-09	ADHD	0	0	0	0
1	44248272	rs12354267	2.991e-12	ADHD	0	0	0	0
1	44248419	rs60879458	1.834e-12	ADHD	0	0	0	0
1	44249485	rs917294	4.821e-08	ADHD	0	0	0	0
1	44249916	rs917293	9.608e-11	IQ	0	0	0	0
1	44250301	rs4660749	8.724e-11	IQ	0	0	0	0
1	44250381	rs4660750	9.055e-11	IQ	0	0	0	0
1	44250787	rs35025013m	1.124e-09	ADHD	0	0	0	0
1	44254280	rs11577684	3.795e-08	ADHD	0	0	0	0
1	44254402	rs6691988	1.549e-10	IQ	0	0	0	0
1	44256468	rs9787240	1.197e-08	ADHD	0	0	0	0
1	44256682	rs1354261	2.226e-10	IQ	0	0	0	0
1	44258040	rs1502907	2.397e-10	IQ	0	0	0	0
1	44258341	rs34224911	3.535e-08	ADHD	0	0	0	0
1	44263415	rs12401813	3.231e-08	ADHD	0	0	0	0
1	44265655	rs3791055	3.349e-10	IQ	0	0	0	0
1	44268219	rs11210928	4.596e-10	IQ	0	0	0	0
1	44269208	rs6670344	3.499e-10	IQ	0	0	0	0
1	44272761	rs246778	4.415e-10	IQ	0	0	0	0
1	44274434	rs246777	4.163e-10	IQ	0	0	0	0
1	44275595	rs246775	4.947e-10	IQ	0	0	0	0
1	44280381	rs37468	4.781e-10	IQ	0	1	0	0
1	44283909	rs541487	3.802e-10	IQ	0	0	0	0
1	44284161	rs37464	2.968e-10	IQ	0	0	0	0
1	44284778	rs37462	5.94e-10	IQ	0	0	0	0
1	44285663	rs39722	5.545e-10	IQ	0	0	0	0
1	44287186	rs641356	7.472e-10	IQ	0	0	0	0
1	44287414	rs556667	5.346e-10	IQ	0	0	0	0
1	44291191	rs37457	5.271e-10	IQ	0	0	0	0
1	44296439	rs3011216	3.58e-09	SCZ	0	1	0	0
1	44297573	rs37452	1.642e-08	ADHD	0	1	0	0
1	44298564	rs42962	2.936e-10	IQ	0	1	0	0
1	44299695	rs246774	8.98e-10	IQ	0	1	0	0
1	44300249	rs246773	8.638e-10	IQ	0	1	0	0
1	44303266	rs3011217	1.507e-08	ADHD	0	0	0	0
1	44303329	rs3011218	5.835e-10	IQ	0	1	0	0
1	44306120	rs3011219	1.292e-08	ADHD	0	0	0	0
1	44306422	rs2906471	1.374e-08	ADHD	0	0	0	0
1	44306559	rs2906470	8.584e-10	IQ	0	0	0	0
1	44308867	rs3011220	1.035e-08	ADHD	0	0	0	0
1	44310744	rs12723279	1.004e-08	ADHD	0	0	0	0
1	44310875	rs11210931	1.045e-08	ADHD	0	0	0	0
1	44312109	rs3011221	3.489e-10	IQ	0	0	0	0
1	44314266	rs2367804	1.804e-08	ADHD	0	0	0	0
1	44320476	rs2906467	5.054e-10	IQ	0	0	0	0
1	44320934	rs3124746	4.993e-10	IQ	0	0	0	0
1	44323244	rs3952787	7.063e-09	ADHD	0	0	0	0
1	44323736	rs2906465	5.125e-10	IQ	0	0	0	1
1	44324060	rs3011226	6.241e-10	IQ	0	0	0	1
1	44325409	rs3011227	3.573e-10	IQ	0	0	0	0
1	44328017	rs3011229	3.868e-10	IQ	0	0	0	0
1	44329803	rs2906464	7.588e-10	IQ	0	0	0	1
1	44330048	rs2906463	4.299e-10	IQ	0	0	0	1
1	44332084	rs2906462	4.576e-10	IQ	0	0	0	0
1	44334228	rs2906461	6.616e-10	IQ	0	0	0	0
1	44335323	rs2906460	5.629e-10	IQ	0	0	0	0
1	44335657	rs2906459	6.941e-10	IQ	0	0	0	0
1	44338575	rs2906457	4.508e-08	ADHD	0	0	0	0
1	44340655	rs3011230	1.459e-09	IQ	0	0	0	0
1	44340920	rs2906456	1.077e-09	IQ	0	0	0	0
1	44341895	rs2906455	1.309e-09	IQ	0	0	0	0
1	44342235	rs3011231	1.073e-09	IQ	0	0	0	0
1	44345292	rs2527776	4.454e-08	ADHD	0	0	0	0
1	44349381	rs3791097	9.718e-10	IQ	0	0	0	0
1	44349405	rs803679	4.31e-08	SCZ	0	0	0	0
1	44350898	rs803678	4.836e-08	ADHD	0	0	0	0
1	44353084	rs17474535	9.409e-10	IQ	0	0	0	0
1	44353237	rs803675	3.43e-08	SCZ	0	0	0	0
1	44356609	rs61770286	1.084e-09	IQ	0	0	0	0
1	44359205	rs61770287	5.191e-10	IQ	0	0	0	1
1	44361533	rs17533707	4.382e-10	IQ	0	0	0	0
1	44363710	rs61770289	9.473e-10	IQ	0	0	0	0
1	44366250	rs3791101	5.3e-11	ADHD	0	0	0	0
1	44369009	rs783301	1.009e-09	IQ	0	0	0	0
1	44369600	rs2485995	1.067e-09	IQ	0	0	0	0
1	44373409	rs2486012	8.561e-10	IQ	0	0	0	0
1	44373439	rs2428963	9.185e-10	IQ	0	0	0	0
1	44379493	rs2248305	9.53e-10	IQ	0	0	0	0
1	44379577	rs1859725	9.478e-10	IQ	0	0	0	0
1	44381847	rs1766964	1.55e-09	IQ	0	0	0	0
1	44382515	rs1766966	1.304e-09	IQ	0	0	0	0
1	44383914	rs4660756	1.654e-10	ADHD	0	0	0	0
1	44387625	rs1636877	1.822e-09	IQ	0	0	0	0
1	44389959	rs2245439	1.54e-09	IQ	0	0	0	0
1	44391722	rs2485991	1.471e-09	IQ	0	0	0	0
1	44392921	rs2428961	1.463e-09	IQ	0	0	0	0
1	44393146	rs2428960	1.283e-09	IQ	0	0	0	0
1	44395224	rs2428959	1.548e-09	IQ	0	0	0	0
1	44396215	rs1859726	1.193e-09	IQ	0	0	0	0
1	44396790	rs2485990	1.378e-09	IQ	0	0	0	0
1	44399608	rs1548634	8.673e-10	IQ	0	0	0	0
1	44403042	rs1766968	1.097e-09	IQ	0	0	0	1
1	44405214	rs3120804	1.153e-09	IQ	1	0	0	0
1	44405563	rs11210937	2.836e-08	IQ	1	0	0	0
1	44406113	rs3120805	1.128e-09	IQ	0	0	0	0
1	44406725	rs2906597	8.875e-10	IQ	0	0	0	0
1	44408454	rs2485989	1.8e-09	IQ	0	0	0	0
1	44409048	rs2428957	7.537e-10	IQ	0	0	0	0
1	44419546	rs2486014	2.856e-09	IQ	0	0	1	0
1	44420754	rs1008137	2.413e-09	IQ	0	0	1	0
1	44428680	rs1636879	3.999e-09	IQ	0	0	1	0
1	44434613	rs2486007	1.241e-09	IQ	0	0	0	0
1	44443459	rs2428953	3.294e-08	IQ	0	0	0	1
1	44455203	rs2993619	3.465e-08	IQ	0	0	0	0
1	44475123	rs113551349	1.045e-10	ADHD	0	0	1	0
1	49528403	rs17105472	2.355e-08	MDD	0	0	0	0
1	49554476	rs589436	2.333e-08	MDD	0	0	0	0
1	49563581	rs655065	1.708e-08	MDD	0	0	0	0
1	49581006	rs590503	1.321e-08	MDD	0	0	0	0
1	49675276	rs354155	1.751e-09	MDD	0	0	0	0
1	49692886	rs74858806	4.794e-08	MDD	0	0	0	0
1	49695296	rs80204627	2.161e-09	MDD	0	0	0	0
1	49699638	rs35117642	3.749e-09	MDD	0	0	0	0
1	49746671	rs71647734	2.081e-09	MDD	0	0	0	0
1	49754798	rs34201294	1.102e-09	MDD	0	0	0	0
1	49758840	rs34002388	1.118e-09	MDD	0	0	0	1
1	49799321	rs17105629	1.129e-09	MDD	0	0	0	0
1	49803103	rs35466861	7.065e-10	MDD	0	0	0	0
1	49814015	rs12732327	1.458e-09	MDD	0	0	0	0
1	49887243	rs77299491	2.711e-08	MDD	0	0	0	0
1	49890533	rs1534390	8.352e-10	MDD	0	0	0	0
1	49927396	rs35338099	1.867e-09	MDD	0	0	0	0
1	49995988	rs12727100	1.615e-09	MDD	0	0	0	0
1	50021569	rs138536374	9.453e-10	MDD	0	0	0	0
1	50028625	rs36163788	6.476e-09	MDD	0	0	0	0
1	50053885	rs11587574	1.005e-09	MDD	0	0	0	0
1	50101228	rs12723839	9.297e-10	MDD	0	0	0	0
1	50114228	rs79172111	7.674e-10	MDD	0	0	0	0
1	50115798	rs34990272	1.086e-09	MDD	0	0	0	0
1	50218323	rs4926828	1.254e-09	MDD	0	0	0	0
1	50232651	rs6671257	7.752e-10	MDD	0	0	0	0
1	50243627	rs1923007	6.876e-10	MDD	0	0	0	0
1	50331725	rs10788920	6.021e-10	MDD	0	0	0	0
1	50415802	rs12728348	7.857e-10	MDD	0	0	0	0
1	50445126	rs35654319	8.991e-11	MDD	0	0	0	0
1	50450860	rs34068729	7.063e-10	MDD	0	0	0	0
1	50456837	rs11576945	5.612e-10	MDD	0	0	0	0
1	50482476	rs12747011	5.987e-10	MDD	0	0	0	0
1	50504100	rs35596618	2.165e-10	MDD	0	0	0	0
1	50559162	rs11579246	6.004e-11	MDD	0	0	0	0
1	50577654	rs2480677	4.344e-08	MDD	0	0	0	0
1	50584682	rs7517535	1.537e-08	MDD	0	0	0	0
1	50588093	rs2494883	2.221e-08	MDD	0	0	0	0
1	50588843	rs2480692	3.359e-08	MDD	0	0	0	0
1	50591405	rs2494884	3.385e-08	MDD	0	0	0	0
1	50591743	rs2494885	2.906e-08	MDD	0	0	0	0
1	52269046	rs6685190	3.525e-10	MDD	0	0	0	0
1	52274078	rs7551758	5.107e-11	MDD	0	0	0	0
1	52279650	rs2982846	3.203e-08	MDD	0	0	0	0
1	52294515	rs2405861	6.457e-10	MDD	0	0	0	0
1	52297961	rs12135327	1.337e-10	MDD	0	0	0	0
1	52298151	rs11205897	7.44e-09	MDD	0	0	0	0
1	52305664	rs7520502	6.012e-10	MDD	0	0	0	0
1	52310756	rs6702037	6.704e-10	MDD	1	0	0	0
1	52310882	rs4422953	2.3e-09	MDD	1	0	0	0
1	52311115	rs67932664	4.629e-08	MDD	1	0	0	0
1	52316785	rs6676789	6.092e-10	MDD	0	1	0	0
1	52317231	rs883058	3.08e-08	MDD	0	0	0	0
1	52320559	rs7526552	7.53e-09	MDD	0	0	0	0
1	52322661	rs11205899	4.295e-08	MDD	0	0	0	0
1	52323772	rs6691091	1.168e-10	MDD	0	0	0	0
1	52331695	rs35256256	4.227e-08	MDD	0	0	0	0
1	52334960	rs34172643	2.117e-08	MDD	0	0	0	0
1	52335096	rs34743561	4.248e-08	MDD	0	0	0	0
1	52337039	rs1538881	8.365e-11	MDD	0	0	0	0
1	52339759	rs7413471	9.471e-11	MDD	0	0	0	0
1	52341507	rs35728568	3.077e-08	MDD	0	0	0	0
1	52342427	rs1890946	5.888e-11	MDD	0	0	0	0
1	52344414	rs736756	3.037e-09	MDD	0	0	0	0
1	52345760	rs2842586	4.639e-09	MDD	0	0	0	0
1	59528557	rs10443249	2.814e-08	IQ	0	1	0	0
1	59528844	rs4622084	2.868e-08	IQ	0	1	0	0
1	59540811	rs6587843	5.023e-09	IQ	0	0	0	0
1	59544435	rs4424536	4.232e-09	IQ	0	0	0	0
1	59545405	rs4456117	4.076e-09	IQ	0	0	0	0
1	59553025	rs3010317	3.36e-09	IQ	0	0	0	0
1	59553662	rs2989868	1.644e-09	IQ	0	0	0	0
1	59560337	rs1831539	4.722e-10	IQ	0	0	0	0
1	59561367	rs6668586	1.104e-09	IQ	0	1	0	0
1	66324512	rs12129719	3.35e-08	SCZ	0	0	0	0
1	67052164	rs1445575	3.5e-08	MDD	0	0	0	0
1	67052609	rs4655628	3.691e-08	MDD	0	0	0	0
1	67054080	rs2044399	1.518e-08	MDD	0	0	0	0
1	67054081	rs2044400	4.716e-08	MDD	0	0	0	0
1	67054907	rs4655631	1.123e-08	MDD	0	0	0	0
1	67058023	rs4655633	2.767e-08	MDD	0	0	0	0
1	67062126	rs10749763	2.453e-08	MDD	0	0	0	0
1	67062885	rs964574	2.901e-08	MDD	0	0	0	0
1	67065911	rs10889634	3.355e-08	MDD	0	0	1	0
1	67066030	rs10789210	2.89e-08	MDD	0	0	1	0
1	67066555	rs6588207	2.504e-08	MDD	0	0	0	1
1	67067369	rs7528182	3.141e-08	MDD	0	0	0	0
1	67068112	rs6689864	2.071e-08	MDD	0	0	0	0
1	67068240	rs4655635	3.386e-08	MDD	0	0	0	0
1	67068537	rs4655636	2.3e-08	MDD	0	0	0	0
1	67070381	rs6696927	2.149e-08	MDD	0	0	0	0
1	67072031	rs7524818	2.312e-08	MDD	0	0	0	1
1	67072976	rs2312154	4.952e-08	MDD	0	0	0	0
1	67073314	rs4488004	3.117e-08	MDD	0	0	0	0
1	67073566	rs1562217	2.347e-08	MDD	0	0	0	0
1	67074177	rs6679568	4.407e-08	MDD	0	0	0	0
1	67075575	rs10889635	2.651e-08	MDD	0	0	0	0
1	67083671	rs6656912	6.503e-09	MDD	0	0	0	0
1	67086111	rs7532173	1.773e-08	MDD	0	0	0	0
1	67089220	rs4655640	2.509e-08	MDD	0	0	0	0
1	67093018	rs7524851	2.599e-08	MDD	0	0	0	0
1	67094336	rs4655646	2.408e-08	MDD	0	0	0	0
1	67097853	rs11208932	2.544e-08	MDD	0	0	0	0
1	67106077	rs4655647	1.633e-08	MDD	0	0	0	0
1	67110516	rs1325261	1.192e-08	MDD	0	0	1	0
1	67114309	rs4655648	1.586e-08	MDD	0	0	0	0
1	67116231	rs1329978	1.401e-08	MDD	0	0	0	0
1	67121001	rs1536115	1.967e-08	MDD	0	0	0	0
1	67121132	rs9662943	1.998e-08	MDD	0	0	0	0
1	67121364	rs9662962	2.072e-08	MDD	0	0	0	0
1	67121434	rs9659879	2.063e-08	MDD	0	0	0	0
1	67121634	rs7521111	2.108e-08	MDD	0	0	0	0
1	67121663	rs7521123	1.988e-08	MDD	0	0	0	0
1	67122552	rs6656550	1.867e-08	MDD	0	0	0	0
1	67122565	rs6680944	1.937e-08	MDD	0	0	0	0
1	67123057	rs6681460	1.893e-08	MDD	0	0	0	0
1	67123459	rs6659968	2.013e-08	MDD	0	0	0	0
1	67123742	rs2031478	1.866e-08	MDD	0	0	0	0
1	67126585	rs6670378	1.574e-08	MDD	0	0	0	1
1	67127367	rs2872078	1.732e-08	MDD	0	0	0	1
1	67129254	rs2147777	1.729e-08	MDD	0	0	0	1
1	67129482	rs6680876	1.635e-08	MDD	0	0	0	0
1	67129791	rs1325263	1.768e-08	MDD	0	0	0	0
1	67138367	rs10889641	1.663e-08	MDD	0	0	0	0
1	67139667	rs1570815	4.796e-08	MDD	0	0	0	0
1	67140723	rs7519747	2.869e-08	MDD	0	0	0	0
1	67141949	rs6588215	2.606e-08	MDD	0	0	0	1
1	67142286	rs4655650	1.829e-08	MDD	0	0	0	0
1	67143055	rs7542924	2.599e-08	MDD	0	0	0	1
1	67143334	rs10889642	2.287e-08	MDD	0	0	0	1
1	67143368	rs10889643	1.474e-08	MDD	0	0	0	1
1	67145322	rs10889644	2.501e-08	MDD	0	0	0	0
1	67146817	rs10789214	9.04e-09	MDD	0	0	0	0
1	67150280	rs10749765	1.912e-08	MDD	0	0	0	0
1	67150811	rs4655506	2.06e-08	MDD	0	0	0	0
1	67151185	rs10789215	1.826e-08	MDD	0	0	0	0
1	67152499	rs2025595	2.208e-08	MDD	0	0	0	0
1	69169563	rs1492057	2.412e-08	IQ	0	0	0	0
1	69171631	rs1826355	1.96e-08	IQ	0	0	0	1
1	69171869	rs2420178	1.724e-08	IQ	0	0	0	1
1	69181489	rs1492069	5.867e-09	IQ	0	0	0	0
1	69184214	rs854286	2.64e-09	IQ	0	0	0	0
1	69186066	rs854287	6.183e-09	IQ	0	0	0	0
1	69193295	rs995841	9.023e-09	IQ	0	0	0	0
1	69194540	rs1492065	5.521e-09	IQ	0	0	0	0
1	69208217	rs1826358	1.767e-08	IQ	0	0	0	0
1	69211220	rs11801277	1.481e-08	IQ	0	0	0	1
1	69216796	rs854256	1.482e-08	IQ	0	0	0	0
1	69219041	rs854257	1.591e-08	IQ	0	0	0	0
1	69223328	rs699226	1.744e-08	IQ	0	0	0	0
1	69223688	rs854259	1.892e-08	IQ	0	0	0	0
1	69224790	rs854260	1.447e-08	IQ	0	0	0	0
1	69227337	rs2745543	1.552e-08	IQ	0	0	0	0
1	69231275	rs864957	1.468e-08	IQ	0	0	0	0
1	69236380	rs854276	9.21e-09	IQ	0	0	0	0
1	69237051	rs699228	1.365e-08	IQ	0	0	0	0
1	69237163	rs861252	1.223e-08	IQ	0	0	0	0
1	69242824	rs699229	1.088e-08	IQ	0	0	0	0
1	69244573	rs854271	5.032e-09	IQ	0	0	0	0
1	69245272	rs854270	1.225e-08	IQ	0	0	0	0
1	69253104	rs61104245	1.335e-08	IQ	0	0	0	0
1	69254610	rs12082973	1.11e-08	IQ	0	0	0	0
1	69261593	rs12090652	1.169e-08	IQ	0	0	0	0
1	69263506	rs12088265	1.529e-08	IQ	0	0	0	0
1	69265731	rs11209352	9.313e-09	IQ	0	0	0	0
1	69266908	rs115165658	1.096e-08	IQ	0	0	0	0
1	69267354	rs72680408	1.13e-08	IQ	0	0	0	0
1	69270225	rs11209354	3.711e-09	IQ	0	0	0	0
1	69270936	rs61081205	1.168e-08	IQ	0	0	0	0
1	69273439	rs10493450	7.787e-09	IQ	0	0	0	1
1	69273959	rs12075697	9.022e-09	IQ	0	0	0	1
1	69279222	rs12065097	1.042e-08	IQ	0	0	0	1
1	69282115	rs12059133	1.097e-08	IQ	0	0	0	0
1	69284323	rs112134147	6.788e-09	IQ	0	0	0	0
1	69287391	rs9887767	1.386e-08	IQ	0	0	0	0
1	69289236	rs9887801	1.51e-08	IQ	0	0	0	0
1	69292081	rs11579356	7.926e-09	IQ	0	0	0	0
1	69295023	rs955842	6.85e-09	IQ	0	0	0	0
1	69295070	rs955841	7.969e-09	IQ	0	0	0	0
1	69298988	rs6671981	7.074e-09	IQ	0	0	0	0
1	69299046	rs6672072	7.89e-09	IQ	0	0	0	0
1	69301219	rs11588891	7.463e-09	IQ	0	0	0	0
1	69302144	rs11589397	7.643e-09	IQ	0	0	0	0
1	69302771	rs17488264	5.777e-09	IQ	0	0	0	1
1	69303617	rs2131125	1.273e-08	IQ	0	0	0	0
1	69304252	rs11209356	1.723e-08	IQ	0	0	0	0
1	69306780	rs11209357	8.928e-10	IQ	0	0	0	0
1	69309391	rs57887245	1.432e-09	IQ	0	0	0	0
1	69310422	rs1388650	9.269e-10	IQ	0	0	0	0
1	69310692	rs72680446	9.62e-10	IQ	0	0	0	0
1	69312383	rs4145632	1.093e-09	IQ	0	0	0	0
1	69315228	rs9988609	9.652e-10	IQ	0	0	0	0
1	69316628	rs115699118	1.768e-09	IQ	0	0	0	0
1	69318202	rs1844945	1.845e-09	IQ	0	0	0	0
1	69318536	rs1826357	1.924e-09	IQ	0	0	0	0
1	69318871	rs12081058	1.991e-09	IQ	0	0	0	0
1	69318950	rs12092194	1.809e-09	IQ	0	0	0	0
1	69319269	rs1586834	2.608e-09	IQ	0	0	0	0
1	69323222	rs7414744	1.73e-09	IQ	0	0	0	0
1	69328993	rs11589723	8.562e-10	IQ	0	0	0	0
1	69329184	rs56197584	8.899e-10	IQ	0	0	0	0
1	69329661	rs55695883	7.594e-10	IQ	0	0	0	0
1	69331103	rs139380747	5.175e-10	IQ	0	0	0	0
1	69331299	rs7552964	7.782e-10	IQ	0	0	0	0
1	69331338	rs7518408	7.457e-10	IQ	0	0	0	0
1	69332219	rs72680454	1.215e-09	IQ	0	0	0	0
1	69332220	rs72680455	1.403e-09	IQ	0	0	0	0
1	69332409	rs12240114	1.539e-09	IQ	0	0	0	0
1	69332567	rs9436416	1.939e-09	IQ	0	0	0	0
1	69332670	rs72680457	7.82e-10	IQ	0	0	0	0
1	69332742	rs72680458	8.703e-10	IQ	0	0	0	0
1	69333268	rs11582472	6.037e-10	IQ	0	0	0	0
1	69334154	rs11577312	1.219e-09	IQ	0	0	0	0
1	69334834	rs6674177	2.776e-09	IQ	0	0	0	0
1	69335912	rs150821249	9.881e-10	IQ	0	0	0	0
1	69336098	rs28450101	1.047e-09	IQ	0	0	0	0
1	69336277	rs28759443	7.514e-10	IQ	0	0	0	0
1	69337596	rs72680459	7.121e-10	IQ	0	0	0	0
1	69338706	rs13374447	1.414e-09	IQ	0	0	0	0
1	69339818	rs55790538	1.452e-09	IQ	0	0	0	0
1	69340693	rs11588339	1.297e-09	IQ	0	0	0	0
1	69341380	rs55873617	1.098e-09	IQ	0	0	0	0
1	69341421	rs55950045	1.208e-09	IQ	0	0	0	0
1	69341592	rs10789275	1.992e-09	IQ	0	0	0	0
1	69347850	rs11209362	5.967e-09	IQ	0	0	0	0
1	69348545	rs11576549	2.394e-09	IQ	0	0	0	0
1	69348956	rs55815583	1.141e-09	IQ	0	0	0	0
1	69350330	rs72680464	1.86e-09	IQ	0	0	0	0
1	69350425	rs72680465	1.927e-09	IQ	0	0	0	0
1	69350576	rs72680466	2.111e-09	IQ	0	0	0	0
1	69350993	rs72680467	1.69e-09	IQ	0	0	0	0
1	69351205	rs4326670	3.936e-09	IQ	0	0	0	0
1	69351540	rs57003411	1.984e-09	IQ	0	0	0	0
1	69351782	rs61649525	1.787e-09	IQ	0	0	0	0
1	69352300	rs4344368	2.015e-09	IQ	0	0	0	0
1	69352545	rs72680472	1.707e-09	IQ	0	0	0	0
1	69354053	rs9436854	1.054e-09	IQ	0	0	0	0
1	69354204	rs9436855	1.109e-09	IQ	0	0	0	0
1	69354742	rs9436417	2.359e-09	IQ	0	0	0	0
1	69355011	rs28599531	1.628e-09	IQ	0	0	0	0
1	69355291	rs72680475	7.127e-10	IQ	0	0	0	0
1	69355305	rs58102432	7.647e-10	IQ	0	0	0	0
1	69356272	rs6588341	1.571e-09	IQ	0	0	0	0
1	69357436	rs11801354	7.659e-10	IQ	0	0	0	0
1	69358156	rs11801756	1.429e-09	IQ	0	0	0	0
1	69359009	rs11803723	1.362e-09	IQ	0	0	0	0
1	69359401	rs60344420	7.611e-10	IQ	0	0	0	0
1	69359943	rs10889791	1.118e-09	IQ	0	0	0	0
1	69360472	rs115874825	4.397e-10	IQ	0	0	0	0
1	69360987	rs75630536	6.081e-10	IQ	0	0	0	0
1	69361377	rs143372870	3.711e-10	IQ	0	0	0	0
1	69361508	rs145755345	3.607e-10	IQ	0	0	0	0
1	69362524	rs72680478	3.443e-10	IQ	0	0	0	0
1	69363282	rs4617455	1.04e-09	IQ	0	0	0	0
1	69364823	rs11802913	6.796e-10	IQ	0	0	0	0
1	69364885	rs9436418	5.406e-10	IQ	0	0	0	0
1	69366071	rs11806894	8.662e-10	IQ	0	0	0	0
1	69366902	rs72680481	3.3e-10	IQ	0	0	0	0
1	69367409	rs11582908	1.362e-09	IQ	0	0	0	0
1	69369267	rs72680485	3.449e-10	IQ	0	0	0	1
1	69369473	rs11809118	1.405e-09	IQ	0	0	0	1
1	69369837	rs7551318	1.265e-09	IQ	0	0	0	1
1	69371516	rs72680486	4.111e-10	IQ	0	0	0	0
1	69371555	rs72680487	2.721e-10	IQ	0	0	0	0
1	69377135	rs6658623	4.75e-10	IQ	0	0	0	0
1	69378002	rs58815715	2.683e-10	IQ	0	0	0	0
1	69378459	rs72680492	1.337e-10	IQ	0	0	0	0
1	69378487	rs6662460	1.721e-10	IQ	0	0	0	0
1	69378554	rs6662550	2.159e-10	IQ	0	0	0	0
1	69379658	rs72680493	1.555e-10	IQ	0	0	0	0
1	69379892	rs9804111	2.519e-10	IQ	0	0	0	0
1	69380983	rs4328112	9.556e-11	IQ	0	0	0	0
1	69381135	rs4539178	2.434e-10	IQ	0	0	0	1
1	69382976	rs56026859	1.564e-10	IQ	0	0	0	1
1	69383918	rs72680496	2.308e-10	IQ	0	0	0	0
1	69384518	rs4420133	4.709e-10	IQ	0	0	0	0
1	69386730	rs10127680	2.985e-10	IQ	0	0	0	0
1	69387823	rs9629020	3.181e-10	IQ	0	0	0	0
1	69388905	rs9629013	3.645e-10	IQ	0	0	0	0
1	69389242	rs6682095	9.627e-11	IQ	0	0	0	0
1	69389574	rs6682255	1.911e-10	IQ	0	0	0	0
1	69395485	rs72680499	1.903e-10	IQ	0	0	0	0
1	69399775	rs6662842	2.042e-10	IQ	0	0	0	0
1	69400432	rs9803974	2.267e-10	IQ	0	0	0	0
1	69400780	rs72682206	9.217e-11	IQ	0	0	0	0
1	69402457	rs6690346	2.385e-10	IQ	0	0	0	0
1	69403245	rs11801267	3.714e-10	IQ	0	0	0	0
1	69403582	rs72682209	1.028e-10	IQ	0	0	0	0
1	69403584	rs72682210	1.06e-10	IQ	0	0	0	0
1	69406043	rs11578193	3.437e-10	IQ	0	0	0	0
1	69406872	rs72682214	1.73e-10	IQ	0	0	0	0
1	69408578	rs4317857	2.162e-10	IQ	0	0	0	0
1	69409730	rs72682215	1.23e-10	IQ	0	0	0	0
1	69410530	rs10047248	2.609e-10	IQ	0	0	0	1
1	69411095	rs11209370	3.425e-10	IQ	0	0	0	0
1	69411330	rs72682218	7.296e-11	IQ	0	0	0	0
1	69412517	rs4390220	1.037e-10	IQ	0	0	0	0
1	69412689	rs6658033	2.523e-10	IQ	0	0	0	0
1	69412716	rs6658121	1.099e-10	IQ	0	0	0	0
1	69412732	rs10047054	9.217e-11	IQ	0	0	0	0
1	69413111	rs6673849	3.392e-10	IQ	0	0	0	0
1	69415213	rs11804299	3.151e-10	IQ	0	0	0	0
1	69415465	rs4484966	2.718e-10	IQ	0	0	0	0
1	69416180	rs9436863	2.558e-10	IQ	0	0	0	0
1	69417310	rs11802814	2.771e-10	IQ	0	0	0	0
1	69418123	rs72682222	1.31e-10	IQ	0	0	0	0
1	69419136	rs13375505	3.58e-10	IQ	0	0	0	0
1	69420375	rs4301671	4.82e-10	IQ	0	0	0	0
1	69421826	rs1396022	3.609e-10	IQ	0	0	0	0
1	69422680	rs1507858	6.292e-10	IQ	0	0	0	0
1	69423415	rs12087596	2.928e-10	IQ	0	0	0	0
1	69423725	rs4649904	3.244e-10	IQ	0	0	0	1
1	69424337	rs1507855	2.624e-10	IQ	0	0	0	1
1	69424711	rs72682227	9.681e-11	IQ	0	0	0	1
1	69424724	rs72682228	8.526e-11	IQ	0	0	0	1
1	69427576	rs9436866	7.906e-11	IQ	0	0	0	0
1	69428547	rs7547769	9.402e-11	IQ	0	0	0	1
1	69432044	rs1022013	2.357e-10	IQ	0	0	0	0
1	69433435	rs6669357	1.096e-10	IQ	0	0	0	0
1	69437856	rs4484967	7.379e-11	IQ	0	0	0	1
1	69438777	rs2420551	4.604e-11	IQ	0	0	0	1
1	72512988	rs11209896	2.147e-14	IQ	0	0	0	0
1	72513121	rs12564163	1.704e-14	IQ	0	0	0	0
1	72513186	rs1905976	4.183e-09	IQ	0	0	0	0
1	72515717	rs4348675	1.904e-10	IQ	0	0	0	0
1	72516076	rs1026999	3.414e-09	IQ	0	0	0	0
1	72516080	rs1026998	3.424e-09	IQ	0	0	0	0
1	72516287	rs1026997	1.762e-09	IQ	0	0	0	0
1	72517082	rs6657634	1.74e-09	IQ	0	0	0	0
1	72517928	rs975480	5.146e-15	IQ	0	0	0	0
1	72518170	rs12074700	1.743e-09	IQ	0	0	0	0
1	72520941	rs1486084	6.865e-15	IQ	0	0	0	0
1	72522971	rs11209899	7.409e-15	IQ	0	0	0	0
1	72524862	rs12036443	2.416e-14	IQ	0	0	0	0
1	72525098	rs2821272	2.639e-14	IQ	0	0	0	0
1	72527374	rs2046504	5.199e-09	IQ	0	0	0	0
1	72527909	rs1564968	4.305e-09	IQ	0	0	0	0
1	72528734	rs1486080	2.692e-09	IQ	0	0	0	0
1	72529337	rs11209900	2.557e-14	IQ	0	0	0	0
1	72529866	rs12131816	7.103e-15	IQ	0	0	1	0
1	72530692	rs1540616	2.176e-09	IQ	0	0	0	0
1	72531083	rs12408173	2.54e-14	IQ	0	0	0	0
1	72531407	rs1159129	4.412e-09	IQ	0	0	0	0
1	72531473	rs2046503	2.971e-09	IQ	0	0	0	0
1	72533676	rs12132044	9.257e-15	IQ	0	0	0	0
1	72533775	rs2630381	9.626e-15	IQ	0	0	0	0
1	72534359	rs1486078	2.326e-09	IQ	0	0	0	0
1	72534543	rs2220252	8.776e-15	IQ	0	0	0	0
1	72535285	rs2821266	7.462e-15	IQ	0	0	0	0
1	72539545	rs12409966	3.272e-15	IQ	0	0	0	0
1	72540398	rs2422135	6.13e-15	IQ	0	0	0	0
1	72540875	rs11209905	2.552e-15	IQ	0	0	0	0
1	72542738	rs12049085	8.074e-15	IQ	0	0	0	0
1	72543910	rs7542278	1.989e-09	IQ	0	0	0	0
1	72544704	rs7542974	9.429e-16	IQ	0	0	0	0
1	72545694	rs11209906	2.864e-15	IQ	0	0	0	0
1	72548617	rs35645202	2.354e-09	IQ	0	0	0	0
1	72549836	rs988421	1.337e-09	IQ	0	0	0	0
1	72553891	rs12085418	1.33e-09	IQ	0	0	0	0
1	72553991	rs12091740	1.326e-09	IQ	0	0	0	0
1	72554093	rs2821260	2.301e-15	IQ	0	0	0	0
1	72556393	rs973526	8.367e-15	IQ	0	0	0	0
1	72556393	rs973526	1.475e-08	MDD	0	0	0	0
1	72558138	rs12140090	1.322e-15	IQ	0	0	0	0
1	72558138	rs12140090	2.947e-10	MDD	0	0	0	0
1	72559740	rs727726	9.013e-16	IQ	0	0	0	0
1	72559740	rs727726	6.696e-10	MDD	0	0	0	0
1	72562125	rs77801296	4.781e-12	IQ	0	0	0	0
1	72562478	rs2016698	4.193e-12	IQ	0	0	0	0
1	72562479	rs1817624	3.882e-12	IQ	0	0	0	0
1	72565460	rs2220253	1.694e-16	IQ	0	0	0	0
1	72565460	rs2220253	2.964e-10	MDD	0	0	0	0
1	72567065	rs17588282	3.372e-12	IQ	0	0	0	0
1	72569309	rs10493493	4.341e-12	IQ	0	0	0	0
1	72569613	rs2630392	5.964e-10	MDD	0	0	0	0
1	72570425	rs11589787	2.582e-12	IQ	0	0	0	0
1	72571364	rs1486091	1.392e-16	IQ	0	0	0	0
1	72571364	rs1486091	6.341e-10	MDD	0	0	0	0
1	72571656	rs1352082	3.237e-16	IQ	0	0	0	0
1	72571656	rs1352082	3.692e-10	MDD	0	0	0	0
1	72572054	rs78851102	4.263e-12	IQ	0	0	0	0
1	72573363	rs1486093	5.82e-16	IQ	0	0	0	0
1	72573363	rs1486093	3.366e-10	MDD	0	0	0	0
1	72573432	rs1486094	4.947e-10	MDD	0	0	0	0
1	72573798	rs1564970	4.605e-16	IQ	0	0	0	0
1	72573798	rs1564970	3.753e-10	MDD	0	0	0	0
1	72574617	rs56062633	3.723e-12	IQ	0	0	0	0
1	72574649	rs56248439	3.791e-12	IQ	0	0	0	0
1	72577177	rs2630395	5.073e-16	IQ	0	0	0	0
1	72577177	rs2630395	4.846e-10	MDD	0	0	0	0
1	72577179	rs2821246	4.713e-10	MDD	0	0	0	0
1	72578709	rs12402629	9.721e-15	IQ	0	0	0	0
1	72578709	rs12402629	1.302e-10	MDD	0	0	0	0
1	72579146	rs2821244	3.434e-11	IQ	0	0	0	0
1	72579373	rs12124902	7.502e-12	IQ	0	0	0	0
1	72582779	rs77944304	4.599e-12	IQ	0	0	0	0
1	72583375	rs1385912	1.543e-10	MDD	0	0	0	0
1	72583763	rs2630400	2.957e-15	IQ	0	0	0	0
1	72583763	rs2630400	1.358e-10	MDD	0	0	0	0
1	72584184	rs1486096	2.556e-15	IQ	0	0	0	0
1	72584184	rs1486096	1.054e-10	MDD	0	0	0	0
1	72584796	rs1486097	1.085e-11	IQ	0	0	0	0
1	72585353	rs7549778	9.714e-12	IQ	0	0	0	0
1	72586208	rs11209915	4.907e-15	IQ	0	0	0	0
1	72586208	rs11209915	1.156e-10	MDD	0	0	0	0
1	72586209	rs11209916	5.339e-15	IQ	0	0	0	0
1	72586209	rs11209916	1.331e-10	MDD	0	0	0	0
1	72587186	rs7556006	1.184e-10	MDD	0	0	0	0
1	72588119	rs12128707	4.247e-18	IQ	0	0	0	0
1	72589319	rs7517387	6.203e-12	IQ	0	0	0	0
1	72590193	rs2821239	6.475e-16	IQ	0	0	0	0
1	72590193	rs2821239	1.734e-10	MDD	0	0	0	0
1	72590865	rs2630406	5.909e-16	IQ	0	0	0	0
1	72590865	rs2630406	1.743e-10	MDD	0	0	0	0
1	72593174	rs4649954	2.989e-15	IQ	0	0	0	0
1	72593174	rs4649954	7.129e-10	MDD	0	0	0	0
1	72593767	rs12141628	1.536e-15	IQ	0	0	0	0
1	72593767	rs12141628	1.384e-10	MDD	0	0	0	0
1	72597051	rs12132602	2.768e-15	IQ	0	0	0	0
1	72597051	rs12132602	1.433e-10	MDD	0	0	0	0
1	72597654	rs12750634	1.161e-10	MDD	0	0	0	0
1	72599191	rs7413319	4.436e-12	IQ	0	0	0	0
1	72600038	rs4650129	4.335e-12	IQ	0	0	0	0
1	72602756	rs11583451	4.857e-12	IQ	0	0	0	0
1	72603378	rs112877838	4.454e-12	IQ	0	0	0	0
1	72603400	rs2630390	1.321e-10	MDD	0	0	0	0
1	72606298	rs1385921	5.069e-12	IQ	0	0	0	0
1	72606383	rs1385920	5.105e-12	IQ	0	0	0	0
1	72607638	rs12137663	3.736e-12	IQ	0	0	0	0
1	72609333	rs12139652	5.072e-12	IQ	0	0	0	0
1	72609647	rs76865614	3.728e-12	IQ	0	0	0	0
1	72609955	rs57316908	1.324e-10	MDD	0	0	0	0
1	72610802	rs11209920	1.329e-10	MDD	0	0	0	0
1	72610879	rs12133604	5.013e-15	IQ	0	0	0	0
1	72610879	rs12133604	1.247e-10	MDD	0	0	0	0
1	72611772	rs74924535	3.176e-12	IQ	0	0	0	0
1	72612001	rs75014666	4.076e-12	IQ	0	0	0	0
1	72612227	rs11587829	4.033e-12	IQ	0	0	0	0
1	72612371	rs11209921	1.471e-15	IQ	0	0	0	0
1	72612371	rs11209921	1.075e-10	MDD	0	0	0	0
1	72612615	rs11587895	2.523e-12	IQ	0	0	0	0
1	72613020	rs55777234	3.387e-12	IQ	0	0	0	0
1	72613608	rs7515320	8.222e-16	IQ	0	0	0	0
1	72613608	rs7515320	1.432e-10	MDD	0	0	0	0
1	72613706	rs12136617	2.976e-12	IQ	0	0	0	0
1	72613917	rs7541218	1.427e-15	IQ	0	0	0	0
1	72613917	rs7541218	1.722e-10	MDD	0	0	0	0
1	72614077	rs7517923	1.404e-15	IQ	0	0	0	0
1	72614077	rs7517923	1.735e-10	MDD	0	0	0	0
1	72615118	rs11587434	2.19e-17	IQ	0	0	0	0
1	72615198	rs11209923	1.147e-11	IQ	0	0	0	0
1	72615624	rs79103491	2.126e-10	IQ	0	0	0	0
1	72618544	rs2422136	1.622e-12	IQ	0	0	0	0
1	72618544	rs2422136	3.65e-11	MDD	0	0	0	0
1	72619339	rs17589316	1.208e-11	IQ	0	0	0	0
1	72619961	rs2422137	3.292e-16	IQ	0	0	0	0
1	72619961	rs2422137	1.048e-10	MDD	0	0	0	0
1	72621463	rs12124523	2.666e-11	IQ	0	0	0	0
1	72627031	rs11209928	8.269e-13	IQ	0	0	0	0
1	72627031	rs11209928	3.81e-11	MDD	0	0	0	0
1	72629795	rs2821296	7.929e-13	IQ	0	0	0	0
1	72629795	rs2821296	3.988e-11	MDD	0	0	0	0
1	72632885	rs17589603	5.785e-11	IQ	0	0	0	0
1	72634986	rs2630431	1.092e-12	IQ	0	0	0	0
1	72634986	rs2630431	3.958e-11	MDD	0	0	0	0
1	72635996	rs12134600	2.727e-11	IQ	0	0	0	0
1	72637154	rs61765613	4.98e-08	MDD	0	0	0	0
1	72637468	rs1486111	1.291e-11	IQ	0	0	0	0
1	72638618	rs12126162	1.45e-11	IQ	0	0	0	0
1	72639381	rs61765615	4.741e-08	MDD	0	0	0	0
1	72639856	rs2821295	1.415e-12	IQ	0	0	0	0
1	72639856	rs2821295	3.375e-11	MDD	0	0	0	0
1	72640353	rs12117225	1.053e-11	IQ	0	0	0	0
1	72640442	rs79908654	4.823e-08	MDD	0	0	0	0
1	72642650	rs2821293	1.194e-12	IQ	0	0	0	0
1	72642650	rs2821293	3.459e-11	MDD	0	0	0	0
1	72642877	rs11209932	2.085e-12	IQ	0	0	0	0
1	72642877	rs11209932	3.626e-11	MDD	0	0	0	0
1	72644116	rs12036585	1.114e-12	IQ	0	0	0	0
1	72644116	rs12036585	5.422e-11	MDD	0	0	0	0
1	72645734	rs6699731	1.196e-12	IQ	0	0	0	0
1	72645734	rs6699731	4.111e-11	MDD	0	0	0	0
1	72645779	rs79164782	1.515e-11	IQ	0	0	0	0
1	72645850	rs6699841	4.847e-12	IQ	0	0	0	0
1	72645850	rs6699841	1.136e-10	MDD	0	0	0	0
1	72647443	rs11209933	1.041e-12	IQ	0	0	0	0
1	72647443	rs11209933	3.841e-11	MDD	0	0	0	0
1	72647974	rs112312657	1.227e-11	IQ	0	0	0	0
1	72649154	rs12726084	4.043e-08	MDD	0	0	0	1
1	72650254	rs11209935	7.939e-11	IQ	0	0	0	1
1	72650546	rs74824226	1.335e-11	IQ	0	0	0	1
1	72650925	rs6668604	3.433e-12	IQ	0	0	0	0
1	72650925	rs6668604	3.31e-11	MDD	0	0	0	0
1	72653038	rs17524209	1.374e-11	IQ	0	0	0	0
1	72654730	rs2298152	1.878e-11	IQ	0	0	0	0
1	72655369	rs2298151	1.469e-11	IQ	0	0	0	0
1	72658214	rs2153929	1.172e-11	IQ	0	0	0	0
1	72660048	rs34289700	4.51e-08	MDD	0	0	0	0
1	72661104	rs2821288	9.724e-13	IQ	0	0	0	0
1	72661104	rs2821288	2.999e-11	MDD	0	0	0	0
1	72661288	rs6656980	1.248e-11	IQ	0	0	0	0
1	72662344	rs61765618	3.799e-11	MDD	0	0	0	0
1	72662959	rs34840702	4.913e-08	MDD	0	0	0	0
1	72663249	rs7518919	1.254e-11	IQ	0	0	1	0
1	72663405	rs7529364	3.187e-12	IQ	0	0	1	0
1	72663576	rs12141242	1.364e-11	IQ	0	0	1	0
1	72664938	rs1342874	1.124e-11	IQ	0	0	0	0
1	72667196	rs2821285	9.968e-13	IQ	0	0	0	0
1	72667196	rs2821285	3.083e-11	MDD	0	0	0	0
1	72669563	rs1342863	2.56e-11	IQ	0	0	0	0
1	72670841	rs7349073	6.095e-12	IQ	0	0	0	0
1	72670904	rs10493494	1.377e-11	IQ	0	0	0	0
1	72673194	rs2797540	1.022e-12	IQ	0	0	0	0
1	72673194	rs2797540	2.969e-11	MDD	0	0	0	0
1	72674489	rs1858600	1.06e-12	IQ	0	0	0	0
1	72674489	rs1858600	3.243e-11	MDD	0	0	0	0
1	72676153	rs74653947	1.292e-11	IQ	0	0	0	0
1	72681358	rs1194259	2.049e-12	IQ	0	0	0	0
1	72681358	rs1194259	3.36e-11	MDD	0	0	0	0
1	72682718	rs12725081	4.87e-08	MDD	0	0	0	0
1	72683226	rs1675356	1.198e-12	IQ	0	0	0	0
1	72683226	rs1675356	3.755e-11	MDD	0	0	0	0
1	72683471	rs6698979	1.039e-11	IQ	0	0	0	0
1	72683616	rs6659016	1.797e-11	IQ	0	0	0	0
1	72688503	rs1194286	1.722e-12	IQ	0	0	0	0
1	72688503	rs1194286	3.858e-11	MDD	0	0	0	0
1	72692630	rs12125336	1.352e-11	IQ	0	0	0	0
1	72695547	rs1205484	2.663e-12	IQ	0	0	0	0
1	72695547	rs1205484	4.335e-11	MDD	0	0	0	0
1	72696649	rs78152876	1.043e-11	IQ	0	0	0	0
1	72696927	rs1194273	2.816e-12	IQ	0	0	0	0
1	72696927	rs1194273	3.249e-11	MDD	0	0	0	0
1	72697178	rs11209938	2.057e-11	IQ	0	0	0	0
1	72697459	rs985227	1.085e-11	IQ	0	0	0	0
1	72701100	rs2797543	1.293e-12	IQ	0	0	0	0
1	72701100	rs2797543	2.868e-11	MDD	0	0	0	0
1	72701965	rs1194271	4.361e-12	IQ	0	0	0	0
1	72701965	rs1194271	5.174e-11	MDD	0	0	0	0
1	72701991	rs1209251	5.658e-11	MDD	0	0	0	0
1	72702313	rs1194270	3.764e-12	IQ	0	0	0	0
1	72702313	rs1194270	4.33e-11	MDD	0	0	0	0
1	72703860	rs1194269	2.045e-12	IQ	0	0	0	0
1	72703860	rs1194269	2.28e-11	MDD	0	0	0	0
1	72704526	rs1194267	1.694e-12	IQ	0	0	0	0
1	72704526	rs1194267	2.893e-11	MDD	0	0	0	0
1	72707226	rs1194265	1.745e-12	IQ	0	0	0	0
1	72707226	rs1194265	2.793e-11	MDD	0	0	0	0
1	72708154	rs1194263	2.756e-11	MDD	0	0	0	0
1	72708584	rs1026567	1.923e-12	IQ	0	0	0	0
1	72708584	rs1026567	2.76e-11	MDD	0	0	0	0
1	72709042	rs1026566	1.449e-12	IQ	0	0	0	0
1	72709042	rs1026566	1.15e-11	MDD	0	0	0	0
1	72712003	rs17525406	7.849e-12	IQ	0	0	0	0
1	72712404	rs2066416	2.774e-11	IQ	0	0	0	0
1	72712529	rs1194284	1.443e-12	IQ	0	0	0	0
1	72712529	rs1194284	2.372e-11	MDD	0	0	0	0
1	72712607	rs2126077	2.291e-11	MDD	0	0	0	0
1	72713037	rs1194283	2.027e-12	IQ	0	0	0	0
1	72713037	rs1194283	2.062e-11	MDD	0	0	0	0
1	72713559	rs1194282	2.486e-12	IQ	0	0	0	0
1	72713559	rs1194282	2.029e-11	MDD	0	0	0	0
1	72714003	rs1194281	2.553e-12	IQ	0	0	0	0
1	72714003	rs1194281	1.708e-11	MDD	0	0	0	0
1	72714220	rs1194278	2.892e-12	IQ	0	0	0	0
1	72714220	rs1194278	2.993e-11	MDD	0	0	0	0
1	72714331	rs1194277	1.456e-11	MDD	0	0	0	0
1	72717743	rs1776012	9.189e-09	IQ	0	0	0	0
1	72717743	rs1776012	1.42e-08	MDD	0	0	0	0
1	72718610	rs9424976	2.271e-08	IQ	0	0	0	0
1	72720357	rs12137936	4.119e-08	IQ	0	0	0	0
1	72723211	rs61765646	3.437e-09	MDD	0	0	0	0
1	72723236	rs17591264	2.358e-08	IQ	0	0	0	0
1	72723863	rs2000228	2.92e-08	IQ	0	0	0	0
1	72724409	rs34723450	4.157e-09	MDD	0	0	0	0
1	72725344	rs9424977	7.207e-09	IQ	0	0	0	0
1	72725344	rs9424977	1.411e-08	MDD	0	0	0	0
1	72729142	rs1620977	2.778e-16	IQ	0	0	0	0
1	72731621	rs17525824	2.817e-08	IQ	0	0	0	0
1	72732323	rs1841500	3.11e-08	IQ	0	0	0	0
1	72732574	rs1460948	2.813e-08	IQ	0	0	0	0
1	72732923	rs9424978	2.658e-08	IQ	0	0	0	0
1	72733610	rs34305371	2.181e-12	IQ	0	0	0	0
1	72733841	rs1380995	1.592e-08	MDD	0	0	0	0
1	72735458	rs12137231	1.469e-08	IQ	0	0	0	0
1	72735458	rs12137231	1.135e-08	MDD	0	0	0	0
1	72738699	rs34376163	4.061e-09	MDD	0	0	0	0
1	72739527	rs12737564	3.888e-09	MDD	0	0	0	0
1	72740073	rs12127789	2.633e-12	IQ	0	0	0	0
1	72740634	rs7549792	1.035e-08	IQ	0	0	0	0
1	72740634	rs7549792	1.485e-08	MDD	0	0	0	0
1	72740734	rs9326098	3.603e-08	IQ	0	0	0	0
1	72741382	rs11584542	3.605e-08	IQ	0	0	0	0
1	72741829	rs11584611	6.965e-09	IQ	0	0	0	0
1	72741829	rs11584611	1.254e-08	MDD	0	0	0	0
1	72742235	rs9425081	1.091e-08	IQ	0	0	0	0
1	72742235	rs9425081	1.274e-08	MDD	0	0	0	0
1	72742387	rs34020954	4.07e-09	MDD	0	0	0	0
1	72744144	rs3101340	4.937e-09	IQ	0	0	0	0
1	72744144	rs3101340	8.843e-09	MDD	0	0	0	0
1	72744950	rs34874247	2.194e-09	MDD	0	0	0	0
1	72744996	rs1870676	4.587e-09	IQ	0	0	0	0
1	72744996	rs1870676	6.752e-09	MDD	0	0	0	0
1	72745962	rs34579341	2.218e-09	MDD	0	0	0	0
1	72747844	rs3101341	6.245e-09	IQ	0	0	0	0
1	72747844	rs3101341	4.619e-09	MDD	0	0	0	0
1	72748669	rs3101339	8.276e-15	IQ	0	0	0	0
1	72748669	rs3101339	1.038e-17	MDD	0	0	0	0
1	72749726	rs76659454	1.318e-17	IQ	0	0	0	0
1	72749848	rs3128341	1.632e-20	IQ	0	0	0	0
1	72750353	rs3101338	1.777e-20	IQ	0	0	0	0
1	72750470	rs34361149	2.261e-10	MDD	0	0	0	0
1	72750500	rs11209943	1.53e-15	IQ	0	0	0	0
1	72750500	rs11209943	4.045e-17	MDD	0	0	0	0
1	72751134	rs3101337	5.197e-15	IQ	0	0	0	0
1	72751134	rs3101337	4.68e-18	MDD	0	0	0	0
1	72751185	rs3101336	1.153e-15	IQ	0	0	0	0
1	72751185	rs3101336	6.242e-18	MDD	0	0	0	0
1	72751552	rs2613499	2.296e-10	MDD	0	0	0	0
1	72752073	rs12740789	1.861e-10	MDD	0	0	0	0
1	72752230	rs2815765	3.961e-15	IQ	0	0	0	0
1	72752230	rs2815765	1.148e-17	MDD	0	0	0	0
1	72752939	rs2613498	2.287e-10	MDD	0	0	0	0
1	72753112	rs61765650	4.787e-10	MDD	0	0	0	0
1	72753825	rs2613497	2.4e-10	MDD	0	0	0	0
1	72753956	rs2568953	2.133e-10	MDD	0	0	0	0
1	72754123	rs2815764	2.088e-10	MDD	0	0	0	0
1	72754314	rs61765651	2.277e-10	MDD	0	0	0	0
1	72754788	rs2613496	2.225e-10	MDD	0	0	0	0
1	72755105	rs2568952	6.897e-15	IQ	0	0	0	0
1	72755105	rs2568952	4.429e-18	MDD	0	0	0	0
1	72764289	rs2815757	1.918e-10	MDD	0	0	0	0
1	72764376	rs2568956	4.789e-15	IQ	0	0	0	0
1	72764376	rs2568956	3.565e-18	MDD	0	0	0	0
1	72764430	rs2568957	2.156e-10	MDD	0	0	0	0
1	72765082	rs9425089	7.055e-20	IQ	0	0	0	0
1	72765116	rs2568958	2.551e-15	IQ	0	0	0	0
1	72765116	rs2568958	2.902e-18	MDD	0	0	0	0
1	72765300	rs9425090	5.301e-20	IQ	0	0	0	0
1	72766085	rs9424981	5.774e-20	IQ	0	0	0	0
1	72811904	rs11209948	6.192e-15	IQ	0	0	0	0
1	72811904	rs11209948	2.717e-17	MDD	0	0	0	0
1	72811957	rs78095791	4.849e-20	IQ	0	0	0	0
1	72812249	rs2568960	5.545e-15	IQ	0	0	0	0
1	72812249	rs2568960	3.75e-18	MDD	0	0	0	0
1	72812324	rs2815753	2.14e-15	IQ	0	0	0	0
1	72812324	rs2815753	4.827e-18	MDD	0	0	0	0
1	72812440	rs2815752	2.884e-15	IQ	0	0	0	0
1	72812440	rs2815752	1.657e-17	MDD	0	0	0	0
1	72812657	rs2613494	7.944e-15	IQ	0	0	0	0
1	72812657	rs2613494	4.495e-18	MDD	0	0	0	0
1	72812747	rs2568961	8.765e-15	IQ	0	0	0	0
1	72812747	rs2568961	3.475e-18	MDD	0	0	0	0
1	72813057	rs6682389	5.01e-20	IQ	0	0	0	0
1	72813129	rs1460943	6.94e-15	IQ	0	0	0	0
1	72813129	rs1460943	3.822e-18	MDD	0	0	0	0
1	72813218	rs1432639	9.869e-15	IQ	0	0	0	0
1	72813218	rs1432639	4.484e-18	MDD	0	0	0	0
1	72813256	rs1460942	1.924e-14	IQ	0	0	0	0
1	72813256	rs1460942	4.328e-18	MDD	0	0	0	0
1	72814617	rs1460940	2.561e-09	MDD	0	0	0	0
1	72814783	rs2815749	1.189e-09	MDD	0	0	0	0
1	72816147	rs2815748	9.692e-10	MDD	0	0	0	0
1	72817099	rs6690399	8.622e-19	IQ	0	0	0	0
1	72818226	rs17526561	3.091e-19	IQ	0	0	0	0
1	72819360	rs6697541	1.606e-19	IQ	0	0	0	0
1	72819612	rs2012697	5.699e-15	IQ	0	0	0	0
1	72819612	rs2012697	4.623e-17	MDD	0	0	0	0
1	72819884	rs2613500	2.393e-09	MDD	0	0	0	0
1	72819888	rs74967575	7.483e-18	IQ	0	0	0	0
1	72820709	rs12137749	1.703e-19	IQ	0	0	0	0
1	72821126	rs2815747	1.981e-09	MDD	0	0	0	0
1	72822096	rs12143571	8.366e-19	IQ	0	0	0	0
1	72822479	rs12117438	2.154e-18	IQ	0	0	0	0
1	72823713	rs990871	6.765e-15	IQ	0	0	0	0
1	72823713	rs990871	4.423e-17	MDD	0	0	0	0
1	72824855	rs6661921	1.71e-14	IQ	0	0	0	0
1	72824855	rs6661921	7.314e-17	MDD	0	0	0	0
1	72824860	rs6687024	1.219e-14	IQ	0	0	0	0
1	72824860	rs6687024	7.873e-17	MDD	0	0	0	0
1	72825144	rs6699744	8.977e-15	IQ	0	0	0	0
1	72825144	rs6699744	1.498e-18	MDD	0	0	0	0
1	72826172	rs12143898	2.333e-19	IQ	0	0	0	0
1	72826949	rs6660464	2.323e-19	IQ	0	0	0	0
1	72827776	rs12139531	5.724e-19	IQ	0	0	0	0
1	72828183	rs12144335	3.279e-18	IQ	0	0	0	0
1	72828221	rs10889947	5.855e-15	IQ	0	0	0	0
1	72828221	rs10889947	1.933e-17	MDD	0	0	0	0
1	72829347	rs11581382	1.588e-18	IQ	0	0	0	0
1	72829530	rs11581403	1.215e-18	IQ	0	0	0	0
1	72829623	rs11588959	2.989e-18	IQ	0	0	0	0
1	72829680	rs11209950	1.727e-17	MDD	0	0	0	0
1	72829683	rs11581447	4.889e-19	IQ	0	0	0	0
1	72831388	rs72943001	3.416e-18	IQ	0	0	0	0
1	72833201	rs12123328	3.802e-19	IQ	0	0	0	0
1	72833582	rs2613508	1.093e-09	MDD	0	0	0	0
1	72834023	rs60012417	7.903e-19	IQ	0	0	0	0
1	72834503	rs2613507	9.953e-10	MDD	0	0	0	0
1	72834799	rs12117250	4.595e-19	IQ	0	0	0	0
1	72835410	rs2613505	8.836e-10	MDD	0	0	0	0
1	72835740	rs2613504	9.898e-10	MDD	0	0	0	0
1	72836456	rs1841499	1.436e-17	MDD	0	0	0	0
1	72837239	rs7531118	1.161e-16	IQ	0	0	0	0
1	72837239	rs7531118	1.594e-17	MDD	0	0	0	0
1	72837490	rs11209951	6.726e-15	IQ	0	0	0	0
1	72837490	rs11209951	1.274e-17	MDD	0	0	0	0
1	72837500	rs11209952	6.499e-15	IQ	0	0	0	0
1	72837500	rs11209952	1.206e-17	MDD	0	0	0	0
1	72838186	rs72945107	1.31e-18	IQ	0	0	0	0
1	72838345	rs112657490	1.028e-18	IQ	0	0	0	0
1	72838406	rs10789336	4.194e-15	IQ	0	0	0	0
1	72838406	rs10789336	1.664e-17	MDD	0	0	0	0
1	72838529	rs1993709	1.121e-09	MDD	0	0	0	0
1	72838561	rs4322186	6.388e-19	IQ	0	0	0	0
1	72839774	rs2613503	1.106e-09	MDD	0	0	0	0
1	72839905	rs1903376	1.186e-18	IQ	0	0	0	0
1	72840051	rs1903374	1.094e-18	IQ	0	0	0	0
1	72841201	rs79547900	1.663e-18	IQ	0	0	0	0
1	72843946	rs12120564	4.514e-18	IQ	0	0	0	0
1	72844293	rs12131707	9.429e-18	IQ	0	0	0	0
1	72844514	rs2999987	5.886e-19	IQ	0	0	0	0
1	72845176	rs72945111	1.187e-16	IQ	0	0	0	0
1	72845264	rs72945113	1.836e-16	IQ	0	0	0	0
1	72846190	rs1599339	2.138e-09	MDD	0	0	0	0
1	72846460	rs1599337	1.417e-08	MDD	0	0	0	0
1	72847620	rs1599335	1.759e-12	MDD	0	0	0	0
1	72848682	rs2815781	3.721e-12	MDD	0	0	0	0
1	72849086	rs1841493	2.36e-12	MDD	0	0	0	0
1	72850392	rs2613480	3.868e-12	MDD	0	0	0	0
1	72850425	rs2815778	3.871e-12	MDD	0	0	0	0
1	72852773	rs1961767	3.214e-12	MDD	0	0	0	0
1	72852995	rs1072882	3.896e-12	MDD	0	0	0	0
1	72853409	rs2815775	2.83e-09	MDD	0	0	0	0
1	72856428	rs4366274	1.252e-10	MDD	0	0	0	0
1	72856991	rs2613476	2.764e-08	MDD	0	0	0	0
1	72861567	rs1460939	3.484e-09	MDD	0	0	0	0
1	72863102	rs1824530	4.438e-12	MDD	0	0	0	0
1	72863906	rs4650133	2.147e-12	MDD	0	0	0	0
1	72865045	rs1903372	1.173e-12	MDD	0	0	0	0
1	72866574	rs1599334	5.938e-12	MDD	0	0	0	0
1	72866847	rs2815767	1.204e-12	MDD	0	0	0	0
1	72866971	rs2613473	1.18e-12	MDD	0	0	0	0
1	72870881	rs290697	7.766e-11	MDD	0	0	0	0
1	72871160	rs11209960	4.778e-12	MDD	0	0	0	0
1	72874257	rs1838662	8.644e-12	MDD	0	0	0	0
1	72874456	rs2590943	2.112e-09	MDD	0	0	0	0
1	72875201	rs10789338	9.75e-12	MDD	0	0	0	0
1	72875646	rs11209961	8.661e-12	MDD	0	0	0	0
1	72876286	rs290703	2.301e-11	MDD	0	0	0	0
1	72876346	rs290702	1.702e-11	MDD	0	0	0	0
1	72882343	rs7532281	1.75e-12	MDD	0	0	0	0
1	72883303	rs11209963	1.399e-09	MDD	0	0	0	0
1	72884712	rs10789339	1.505e-12	MDD	0	0	0	0
1	72885087	rs11209964	1.182e-12	MDD	0	0	0	0
1	72885281	rs2590942	1.518e-09	MDD	0	0	0	0
1	72885969	rs7549534	2.105e-12	MDD	0	0	0	0
1	72886559	rs6673910	1.156e-12	MDD	0	0	0	0
1	72887188	rs2492971	1.193e-09	MDD	0	0	0	0
1	72887750	rs10889950	1.059e-12	MDD	0	0	0	0
1	72887886	rs10889951	1.06e-12	MDD	0	0	0	0
1	72888654	rs4649955	1.352e-09	MDD	0	0	0	0
1	72889878	rs2815766	1.35e-09	MDD	0	0	0	0
1	72890548	rs10889952	1.388e-12	MDD	0	0	0	0
1	72891435	rs2797104	1.345e-09	MDD	0	0	0	0
1	72893648	rs6424469	1.077e-12	MDD	0	0	0	0
1	72893683	rs6424470	1.209e-12	MDD	0	0	0	0
1	72895551	rs2166314	1.452e-12	MDD	0	0	0	0
1	72896654	rs2422221	1.368e-12	MDD	0	0	0	0
1	72897106	rs980243	1.26e-12	MDD	0	0	0	0
1	72897985	rs1445582	1.405e-12	MDD	0	0	0	0
1	72899059	rs782257	1.41e-09	MDD	0	0	0	0
1	72899359	rs1445581	1.18e-12	MDD	0	0	0	0
1	72901141	rs992956	1.363e-09	MDD	0	0	0	0
1	72901515	rs1373914	1.511e-09	MDD	0	0	0	0
1	72901573	rs1373913	1.295e-12	MDD	0	0	0	0
1	72901752	rs6424471	1.343e-12	MDD	0	0	0	0
1	72902623	rs1084441	7.603e-13	MDD	0	0	0	0
1	72902776	rs1084440	7.59e-13	MDD	0	0	0	0
1	72902919	rs1084439	7.452e-13	MDD	0	0	0	0
1	72902974	rs1596762	1.355e-12	MDD	0	0	0	0
1	72903118	rs7531797	1.262e-12	MDD	0	0	0	0
1	72904244	rs12035943	1.335e-12	MDD	0	0	0	0
1	72904288	rs12724444	1.452e-09	IQ	0	0	0	0
1	72906385	rs782240	1.648e-09	MDD	0	0	0	0
1	72906443	rs1822977	3.879e-12	MDD	0	0	0	0
1	72906786	rs2121056	1.055e-12	MDD	0	0	0	0
1	72908137	rs782239	8.474e-13	MDD	0	0	0	0
1	72909011	rs7534013	4.68e-12	MDD	0	0	0	0
1	72909435	rs4649956	1.357e-12	MDD	0	0	0	0
1	72910098	rs12026130	8.178e-12	MDD	0	0	0	0
1	72910182	rs10889955	1.85e-12	MDD	0	0	0	0
1	72911317	rs11209968	4.138e-12	MDD	0	0	0	0
1	72911829	rs782252	9.22e-13	MDD	0	0	0	0
1	72912745	rs2422222	4.098e-12	MDD	0	0	0	0
1	72913499	rs7535539	1.313e-12	MDD	0	0	0	0
1	72915804	rs782246	6.948e-11	MDD	0	0	0	0
1	72915844	rs782245	1.787e-09	MDD	0	0	0	0
1	72916124	rs11209969	1.303e-12	MDD	0	0	0	0
1	72916451	rs782244	6.993e-11	MDD	0	0	0	0
1	72916538	rs782243	8.722e-13	MDD	0	0	0	0
1	72916574	rs782242	1.907e-09	MDD	0	0	0	0
1	72920283	rs2121055	4.691e-12	MDD	0	0	0	0
1	72921381	rs12759396	3.33e-12	MDD	0	0	0	0
1	72924057	rs782221	1.412e-09	MDD	0	0	0	0
1	72924689	rs4650138	3.795e-12	MDD	0	0	0	0
1	72924810	rs782219	1.723e-11	MDD	0	0	0	0
1	72924848	rs4650139	1.103e-12	MDD	0	0	0	0
1	72925024	rs6698502	2.313e-09	IQ	0	0	0	0
1	72925397	rs782218	1.387e-09	MDD	0	0	0	0
1	72926855	rs61771778	1.505e-09	MDD	0	0	0	0
1	72927346	rs7523080	1.021e-12	MDD	0	0	0	0
1	72928467	rs1838658	6.3e-11	MDD	0	0	0	0
1	72930635	rs12035763	7.906e-13	MDD	0	0	0	0
1	72932316	rs1664410	1.49e-09	MDD	0	0	0	0
1	72934077	rs782237	6.087e-11	MDD	0	0	0	0
1	72934826	rs782236	6.983e-13	MDD	0	0	0	0
1	72936345	rs10889956	1.224e-10	MDD	0	0	0	0
1	72936795	rs1822981	1.818e-11	MDD	0	0	0	0
1	72937078	rs949773	1.309e-11	MDD	0	0	0	0
1	72937523	rs1807758	1.322e-11	MDD	0	0	0	0
1	72937842	rs7530496	8.57e-13	MDD	0	0	0	0
1	72938027	rs10889957	1.222e-11	MDD	0	0	0	0
1	72938249	rs10493498	7.841e-11	MDD	0	0	0	0
1	72938495	rs796698	1.241e-09	MDD	0	0	0	0
1	72939855	rs7536869	4.597e-11	MDD	0	0	0	0
1	72940273	rs10789340	4.236e-17	MDD	0	0	0	0
1	72941970	rs74089203	1.69e-09	IQ	0	0	0	0
1	72944617	rs7550173	1.498e-11	MDD	0	0	0	0
1	72944714	rs11209972	7.513e-13	MDD	0	0	0	0
1	72945128	rs782214	1.046e-09	MDD	0	0	0	0
1	72945666	rs782212	3.65e-11	MDD	0	0	0	0
1	72945762	rs61491549	1.673e-09	IQ	0	0	0	0
1	72946328	rs782211	1.045e-09	MDD	0	0	0	0
1	72947342	rs12033462	1.991e-11	MDD	0	0	0	0
1	72947430	rs782210	9.7e-12	MDD	0	0	0	0
1	72949290	rs707444	1.089e-09	MDD	0	0	0	0
1	72949748	rs4649957	7.074e-13	MDD	0	0	0	0
1	72951344	rs1822979	6.827e-13	MDD	0	0	0	0
1	72953022	rs782208	9.6e-12	MDD	0	0	0	0
1	72953251	rs782207	1.051e-11	MDD	0	0	0	0
1	72954611	rs813004	1.047e-11	MDD	0	0	0	0
1	72956535	rs10889958	2.49e-10	MDD	0	0	0	0
1	73275828	rs12135442	1.38e-09	SCZ	0	0	0	0
1	73277036	rs1917883	9.9e-10	SCZ	0	0	0	0
1	73278615	rs35998080	6.22e-11	SCZ	0	0	0	0
1	73279660	rs34750108	8.56e-10	SCZ	0	0	0	0
1	73281285	rs12117216	1.02e-09	SCZ	0	0	0	0
1	73281986	rs12566027	3.729e-08	MDD	0	0	0	0
1	73281986	rs12566027	5.4e-10	SCZ	0	0	0	0
1	73282691	rs1949888	8.43e-10	SCZ	0	0	0	0
1	73282801	rs12044362	9.65e-10	SCZ	0	0	0	0
1	73283837	rs1852233	6.98e-10	SCZ	0	0	0	0
1	73284305	rs12142655	9.73e-10	SCZ	0	0	0	0
1	73286409	rs11210070	1.21e-09	SCZ	0	0	0	0
1	73286492	rs11210071	1.31e-09	SCZ	0	0	0	0
1	73286806	rs11210072	1.31e-09	SCZ	0	0	0	0
1	73287124	rs11210073	1.7e-09	SCZ	0	0	0	0
1	73287890	rs12136862	1.23e-09	SCZ	0	0	0	0
1	73288520	rs12134034	1.73e-09	SCZ	0	0	0	0
1	73288601	rs10889993	4.657e-08	MDD	0	0	0	0
1	73288601	rs10889993	8.14e-10	SCZ	0	0	0	0
1	73288933	rs7544848	1.73e-09	SCZ	0	0	0	0
1	73291029	rs12140851	1.85e-09	SCZ	0	0	0	0
1	73291735	rs1608923	1.68e-09	SCZ	0	0	0	0
1	73292293	rs12138089	1.89e-09	SCZ	0	0	0	0
1	73293332	rs2422320	1.6e-09	SCZ	0	0	0	0
1	73293360	rs2259126	1.55e-09	SCZ	0	0	0	0
1	73293393	rs2422321	1.65e-09	SCZ	0	0	0	0
1	73295603	rs6694836	1.75e-09	SCZ	0	0	0	0
1	73297512	rs12145230	2.16e-09	SCZ	0	0	0	0
1	73297576	rs12137869	2.02e-09	SCZ	0	0	0	0
1	73297796	rs12137935	2.21e-09	SCZ	0	0	0	0
1	73297877	rs12137963	2.26e-09	SCZ	0	0	0	0
1	73298459	rs2422322	2.5e-09	SCZ	0	0	0	0
1	73302426	rs67133442	2e-09	SCZ	0	0	0	0
1	73302655	rs11578300	2.46e-09	SCZ	0	0	0	0
1	73303646	rs1525980	8.6e-10	SCZ	0	0	0	0
1	73304462	rs12145223	7.55e-10	SCZ	0	0	0	0
1	73305782	rs662655	6.098e-09	MDD	0	0	0	0
1	73305782	rs662655	1.41e-09	SCZ	0	0	0	0
1	73307570	rs6656687	3.12e-10	SCZ	0	0	0	0
1	73307627	rs2841192	4.748e-10	MDD	0	0	0	0
1	73307627	rs2841192	1.75e-09	SCZ	0	0	0	0
1	73309082	rs12129942	3.24e-10	MDD	0	0	0	0
1	73309082	rs12129942	1.69e-09	SCZ	0	0	0	0
1	73310138	rs940917	5.04e-10	MDD	0	0	0	0
1	73310138	rs940917	1.1e-09	SCZ	0	0	0	0
1	73311542	rs7546928	8.611e-10	MDD	0	0	0	0
1	73311542	rs7546928	8.69e-10	SCZ	0	0	0	0
1	73313762	rs1917881	9.19e-10	MDD	0	0	0	0
1	73313762	rs1917881	6.77e-10	SCZ	0	0	0	0
1	73314473	rs2901713	7.832e-10	MDD	0	0	0	0
1	73314473	rs2901713	1.13e-09	SCZ	0	0	0	0
1	73314547	rs1525979	9.117e-10	MDD	0	0	0	0
1	73314547	rs1525979	1e-09	SCZ	0	0	0	0
1	73314894	rs1525978	8.622e-10	MDD	0	0	0	0
1	73314894	rs1525978	1.11e-09	SCZ	0	0	0	0
1	73315916	rs12129026	3.58e-11	SCZ	0	0	0	0
1	73318108	rs12735281	1.67e-10	SCZ	0	0	0	0
1	73318565	rs10889994	6.946e-10	MDD	0	0	0	0
1	73318565	rs10889994	9.49e-10	SCZ	0	0	0	0
1	73318667	rs12066492	7.357e-10	MDD	0	0	0	0
1	73318667	rs12066492	9e-10	SCZ	0	0	0	0
1	73318910	rs4649968	1.63e-10	SCZ	0	0	0	0
1	73319499	rs4650157	1.55e-10	SCZ	0	0	0	0
1	73321797	rs7519251	7.326e-10	MDD	0	0	0	0
1	73321797	rs7519251	8.35e-10	SCZ	0	0	0	0
1	73321924	rs11210075	1.43e-10	SCZ	0	0	0	0
1	73323631	rs11210076	1.75e-10	SCZ	0	0	0	0
1	73325979	rs4650158	1.75e-10	SCZ	0	0	0	0
1	73327303	rs12126853	1.89e-10	SCZ	0	0	0	0
1	73328776	rs6670128	7.01e-11	SCZ	0	0	0	0
1	73331948	rs6424496	6.873e-10	MDD	0	0	0	0
1	73331948	rs6424496	4.03e-10	SCZ	0	0	0	0
1	73332211	rs6657272	9.621e-10	MDD	0	0	0	0
1	73332211	rs6657272	1.33e-09	SCZ	0	0	0	0
1	73333163	rs11210077	1.145e-09	MDD	0	0	0	0
1	73333163	rs11210077	5.03e-10	SCZ	0	0	0	0
1	73333165	rs6684318	1.16e-10	SCZ	0	0	0	0
1	73333519	rs1852232	8.99e-11	SCZ	0	0	0	0
1	73334735	rs1525996	1.024e-09	MDD	0	0	0	0
1	73334735	rs1525996	1.23e-09	SCZ	0	0	0	0
1	73335667	rs12401308	2.68e-10	SCZ	0	0	0	0
1	73336107	rs1917882	2.91e-10	SCZ	0	0	0	0
1	73336263	rs11210080	1.132e-09	MDD	0	0	0	0
1	73336263	rs11210080	1.32e-09	SCZ	0	0	0	0
1	73336589	rs12132492	3.84e-10	SCZ	0	0	0	0
1	73336797	rs6668412	3.66e-08	SCZ	0	0	0	0
1	73336918	rs6679710	3.44e-10	SCZ	0	0	0	0
1	73338414	rs940918	1.433e-09	MDD	0	0	0	0
1	73338414	rs940918	9.27e-10	SCZ	0	0	0	0
1	73341254	rs11210081	3.15e-10	SCZ	0	0	0	0
1	73343388	rs12143796	3.23e-10	SCZ	0	0	0	0
1	73343966	rs11210082	1.12e-09	MDD	0	0	0	0
1	73343966	rs11210082	1.25e-09	SCZ	0	0	0	0
1	73344155	rs12565252	6.697e-10	MDD	0	0	0	0
1	73344155	rs12565252	9.26e-10	SCZ	0	0	0	0
1	73348484	rs1405051	5.397e-10	MDD	0	0	0	0
1	73348484	rs1405051	2.16e-10	SCZ	0	0	0	0
1	73348889	rs6679116	6.634e-10	MDD	0	0	0	0
1	73348889	rs6679116	7.24e-10	SCZ	0	0	0	0
1	73349414	rs12752778	2.98e-10	SCZ	0	0	0	0
1	73352029	rs6689491	7.306e-10	MDD	0	0	0	0
1	73352029	rs6689491	7.74e-10	SCZ	0	0	0	0
1	73353328	rs6657082	8.377e-10	MDD	0	0	0	0
1	73353328	rs6657082	1.89e-09	SCZ	0	0	0	0
1	73354728	rs1525981	3.2e-10	SCZ	0	0	0	0
1	73356826	rs61774086	3.62e-10	SCZ	0	0	0	0
1	73361193	rs12136682	2.93e-10	SCZ	0	0	0	0
1	73361777	rs11210084	6.861e-10	MDD	0	0	0	0
1	73361777	rs11210084	8.05e-10	SCZ	0	0	0	0
1	73362466	rs11210085	6.865e-10	MDD	0	0	0	0
1	73362466	rs11210085	7.97e-10	SCZ	0	0	0	0
1	73362999	rs1464952	6.858e-10	MDD	0	0	0	0
1	73362999	rs1464952	8.18e-10	SCZ	0	0	0	0
1	73364446	rs12117582	1.58e-09	SCZ	0	0	0	0
1	73365121	rs4323658	1.74e-09	SCZ	0	0	0	0
1	73366368	rs10889997	2.751e-10	MDD	0	0	0	0
1	73366368	rs10889997	8.89e-11	SCZ	0	0	0	0
1	73369708	rs12727364	9.105e-10	MDD	0	0	0	0
1	73369708	rs12727364	7.88e-11	SCZ	0	0	0	0
1	73370544	rs4459060	5.49e-11	SCZ	0	0	0	0
1	73370644	rs4300175	6.17e-12	SCZ	0	0	0	0
1	73371702	rs7523396	8.727e-10	MDD	0	0	0	0
1	73371702	rs7523396	3.11e-10	SCZ	0	0	0	0
1	73371816	rs7525762	8.964e-10	MDD	0	0	0	0
1	73371816	rs7525762	2.87e-10	SCZ	0	0	0	0
1	73373537	rs12121441	2.03e-10	SCZ	0	0	0	0
1	73376127	rs7529752	9.448e-10	MDD	0	0	0	0
1	73376127	rs7529752	3.33e-10	SCZ	0	0	0	0
1	73379589	rs10493513	1.3e-10	SCZ	0	0	0	0
1	73380512	rs10493514	1.31e-10	SCZ	0	0	0	0
1	73382356	rs9970090	9.605e-10	MDD	0	0	0	0
1	73382356	rs9970090	3.37e-10	SCZ	0	0	0	0
1	73385848	rs4233091	1.54e-10	SCZ	0	0	0	0
1	73386705	rs11210091	1.29e-10	SCZ	0	0	0	0
1	73388521	rs4330880	2.289e-09	MDD	0	0	0	0
1	73388521	rs4330880	7.86e-10	SCZ	0	0	0	0
1	73389235	rs11210092	2.46e-10	SCZ	0	0	0	0
1	73390331	rs12128225	2.76e-10	SCZ	0	0	0	0
1	73396527	rs4579707	2.086e-09	MDD	0	0	0	0
1	73396527	rs4579707	5.06e-10	SCZ	0	0	0	0
1	73396632	rs12127282	2.16e-10	SCZ	0	0	0	0
1	73396732	rs4650165	2.6e-10	SCZ	0	0	0	0
1	73398884	rs12760667	2.8e-10	SCZ	0	0	0	0
1	73402002	rs4526565	2.395e-09	MDD	0	0	0	0
1	73402002	rs4526565	1.77e-09	SCZ	0	0	0	0
1	73402010	rs4271155	2.307e-09	MDD	0	0	0	0
1	73402010	rs4271155	6.35e-10	SCZ	0	0	0	0
1	73402421	rs4272573	2.098e-09	MDD	0	0	0	0
1	73402421	rs4272573	6.31e-10	SCZ	0	0	0	0
1	73406216	rs4650167	3.03e-10	SCZ	0	0	0	0
1	73407650	rs12724056	3.03e-10	SCZ	0	0	0	1
1	73408437	rs7536364	2.195e-09	MDD	0	0	0	1
1	73408437	rs7536364	7.13e-10	SCZ	0	0	0	1
1	73408983	rs6424507	1.753e-09	MDD	0	0	0	0
1	73408983	rs6424507	6.34e-10	SCZ	0	0	0	0
1	73412289	rs4589057	2.431e-10	MDD	0	0	0	0
1	73412289	rs4589057	1.1e-09	SCZ	0	0	0	0
1	73415014	rs12745861	3.31e-10	SCZ	0	0	0	0
1	73415845	rs6682845	3.86e-10	SCZ	0	0	0	0
1	73418456	rs11210095	3.51e-10	SCZ	0	0	0	0
1	73419657	rs4584349	1.766e-09	MDD	0	0	0	0
1	73419657	rs4584349	1.02e-09	SCZ	0	0	0	0
1	73421810	rs4590631	3.33e-10	SCZ	0	0	0	0
1	73425760	rs61772284	2.61e-10	SCZ	0	0	0	0
1	73426984	rs12122377	1.338e-10	MDD	0	0	0	0
1	73426984	rs12122377	2.23e-09	SCZ	0	0	0	0
1	73427149	rs12137361	3.12e-10	SCZ	0	0	0	0
1	73428581	rs4269731	1.487e-10	MDD	0	0	0	0
1	73428581	rs4269731	1.23e-09	SCZ	0	0	0	0
1	73429567	rs11210099	9.886e-11	MDD	0	0	0	0
1	73429567	rs11210099	6.6e-10	SCZ	0	0	0	0
1	73429853	rs7516673	1.014e-10	MDD	0	0	0	0
1	73429853	rs7516673	1.12e-09	SCZ	0	0	0	0
1	73435171	rs4456055	3.19e-10	SCZ	0	0	0	0
1	73435629	rs11210100	1.417e-10	MDD	0	0	0	0
1	73435629	rs11210100	1.24e-09	SCZ	0	0	0	0
1	73436249	rs6667006	3.093e-10	MDD	0	0	0	0
1	73436249	rs6667006	8.27e-09	SCZ	0	0	0	0
1	73437575	rs4409593	2.85e-10	SCZ	0	0	0	0
1	73438928	rs4328030	4.42e-10	SCZ	0	0	0	0
1	73444790	rs4649972	3.4e-10	SCZ	0	0	0	0
1	73445167	rs35531383	2.66e-10	SCZ	0	0	0	0
1	73445967	rs6667756	1.25e-10	MDD	0	0	0	0
1	73445967	rs6667756	1.52e-09	SCZ	0	0	0	0
1	73446101	rs4344272	2.87e-10	SCZ	0	0	0	0
1	73446245	rs4233093	4.243e-10	MDD	0	0	0	0
1	73446245	rs4233093	4.78e-09	SCZ	0	0	0	0
1	73446704	rs12724536	7.856e-10	MDD	0	0	0	0
1	73446704	rs12724536	1.41e-09	SCZ	0	0	0	0
1	73446790	rs12042865	2.084e-10	MDD	0	0	0	0
1	73446790	rs12042865	3.16e-09	SCZ	0	0	0	0
1	73447142	rs11577664	2.463e-08	MDD	0	0	0	0
1	73447142	rs11577664	1.87e-10	SCZ	0	0	0	0
1	73447725	rs7540296	2.11e-10	SCZ	0	0	0	0
1	73447821	rs7528791	9.083e-11	MDD	0	0	0	0
1	73447821	rs7528791	2.24e-09	SCZ	0	0	0	0
1	73447895	rs7540420	1.272e-10	MDD	0	0	0	0
1	73447895	rs7540420	2.2e-09	SCZ	0	0	0	0
1	73448345	rs12025473	2.47e-10	MDD	0	0	0	0
1	73448345	rs12025473	7.88e-10	SCZ	0	0	0	0
1	73449159	rs11803263	8.796e-11	MDD	0	0	0	0
1	73449159	rs11803263	2.13e-09	SCZ	0	0	0	0
1	73450187	rs66820357	1.72e-10	MDD	0	0	0	0
1	73450187	rs66820357	1.18e-09	SCZ	0	0	0	0
1	73450470	rs6694433	1.709e-10	MDD	0	0	0	0
1	73450470	rs6694433	1.85e-09	SCZ	0	0	0	0
1	73450489	rs11210101	5.51e-10	SCZ	0	0	0	0
1	73450706	rs6657069	2.288e-10	MDD	0	0	0	0
1	73450706	rs6657069	1.05e-09	SCZ	0	0	0	0
1	73450851	rs6659679	3.61e-10	SCZ	0	0	0	0
1	73454240	rs6670428	8.57e-10	SCZ	0	0	0	0
1	73454446	rs7411445	2.16e-09	SCZ	0	0	0	0
1	73456177	rs142383445	1.79e-09	SCZ	0	0	0	0
1	73457411	rs182967834	1.26e-10	SCZ	0	0	0	0
1	73458846	rs12044276	3.43e-11	MDD	0	0	0	0
1	73458846	rs12044276	8.44e-10	SCZ	0	0	0	0
1	73458994	rs12405997	2.276e-08	MDD	0	0	0	0
1	73458994	rs12405997	2.38e-10	SCZ	0	0	0	0
1	73459777	rs11210103	3.777e-11	MDD	0	0	0	0
1	73459777	rs11210103	1.46e-09	SCZ	0	0	0	0
1	73460425	rs4233096	2.073e-08	MDD	0	0	0	0
1	73460425	rs4233096	3.24e-10	SCZ	0	0	0	0
1	73466001	rs12137741	1.347e-08	MDD	0	0	0	0
1	73466001	rs12137741	3.62e-10	SCZ	0	0	0	0
1	73466004	rs12118981	1.293e-08	MDD	0	0	0	0
1	73466004	rs12118981	3.91e-10	SCZ	0	0	0	0
1	73466797	rs7516446	2.918e-11	MDD	0	0	0	0
1	73466797	rs7516446	1.42e-09	SCZ	0	0	0	0
1	73467516	rs4298682	1.497e-08	MDD	0	0	0	0
1	73467516	rs4298682	2.98e-10	SCZ	0	0	0	0
1	73470800	rs34477433	1.905e-08	MDD	0	0	0	0
1	73470800	rs34477433	2.73e-10	SCZ	0	0	0	0
1	73471633	rs4344273	2.073e-08	MDD	0	0	0	0
1	73471633	rs4344273	3.56e-10	SCZ	0	0	0	0
1	73483214	rs12118352	1.8e-08	MDD	0	0	0	0
1	73483214	rs12118352	2.47e-10	SCZ	0	0	0	0
1	73484026	rs12097442	1.817e-11	MDD	0	0	0	0
1	73484026	rs12097442	1.65e-09	SCZ	0	0	0	0
1	73489405	rs12126618	1.48e-08	MDD	0	0	0	0
1	73489405	rs12126618	2.69e-10	SCZ	0	0	0	0
1	73489496	rs12119161	1.499e-08	MDD	0	0	0	0
1	73489496	rs12119161	2.05e-10	SCZ	0	0	0	0
1	73497953	rs11210105	1.663e-08	MDD	0	0	0	0
1	73497953	rs11210105	2.98e-10	SCZ	0	0	0	0
1	73498942	rs4592217	1.439e-08	MDD	0	0	0	0
1	73498942	rs4592217	2.97e-10	SCZ	0	0	0	0
1	73507348	rs4559446	1.378e-11	MDD	0	0	0	0
1	73507348	rs4559446	1.05e-09	SCZ	0	0	0	0
1	73507701	rs6424508	1.321e-11	MDD	0	0	0	0
1	73507701	rs6424508	1.49e-09	SCZ	0	0	0	0
1	73509067	rs10889999	2.708e-11	MDD	0	0	0	0
1	73509067	rs10889999	1.56e-09	SCZ	0	0	0	0
1	73513786	rs11210108	3.273e-11	MDD	0	0	0	0
1	73513786	rs11210108	2.57e-09	SCZ	0	0	0	0
1	73514129	rs12134234	1.776e-08	MDD	0	0	0	0
1	73514129	rs12134234	3.21e-10	SCZ	0	0	0	0
1	73515194	rs12127938	2.206e-08	MDD	0	0	0	0
1	73515194	rs12127938	5.63e-10	SCZ	0	0	0	0
1	73515337	rs12131876	9.423e-09	MDD	0	0	0	0
1	73515337	rs12131876	5.72e-10	SCZ	0	0	0	0
1	73516461	rs12143820	4.332e-11	MDD	0	0	0	0
1	73516461	rs12143820	3.36e-09	SCZ	0	0	0	0
1	73516572	rs11210111	2.571e-11	MDD	0	0	0	0
1	73516572	rs11210111	2.29e-09	SCZ	0	0	0	0
1	73518904	rs4604650	4.552e-11	MDD	0	0	0	0
1	73518904	rs4604650	3.14e-09	SCZ	0	0	0	0
1	73518965	rs4491023	1.975e-08	MDD	0	0	0	0
1	73518965	rs4491023	2.11e-10	SCZ	0	0	0	0
1	73520188	rs11210112	1.843e-08	MDD	0	0	0	0
1	73520188	rs11210112	2.62e-10	SCZ	0	0	0	0
1	73522589	rs12410787	4.126e-11	MDD	0	0	0	0
1	73522589	rs12410787	4.08e-09	SCZ	0	0	0	0
1	73522868	rs6690611	2.812e-11	MDD	0	0	0	0
1	73522868	rs6690611	2.52e-09	SCZ	0	0	0	0
1	73523256	rs6657470	2.473e-11	MDD	0	0	0	0
1	73523256	rs6657470	2.8e-09	SCZ	0	0	0	0
1	73524225	rs12021955	2.31e-11	MDD	0	0	0	0
1	73524225	rs12021955	2.47e-09	SCZ	0	0	0	0
1	73524351	rs12022006	2.472e-11	MDD	0	0	0	0
1	73524351	rs12022006	2.87e-09	SCZ	0	0	0	0
1	73525109	rs12409227	1.03e-08	MDD	0	0	0	0
1	73525109	rs12409227	1.35e-10	SCZ	0	0	0	0
1	73525436	rs12037227	1.149e-11	MDD	0	0	0	0
1	73525436	rs12037227	3.71e-09	SCZ	0	0	0	0
1	73525922	rs34631243	1.621e-08	MDD	0	0	0	0
1	73525922	rs34631243	3.61e-10	SCZ	0	0	0	0
1	73527633	rs11210114	3.303e-11	MDD	0	0	0	0
1	73527633	rs11210114	3.09e-09	SCZ	0	0	0	0
1	73527750	rs7554291	3.628e-11	MDD	0	0	0	0
1	73527750	rs7554291	1.75e-09	SCZ	0	0	0	0
1	73527852	rs11210115	1.776e-08	MDD	0	0	0	0
1	73527852	rs11210115	3.34e-10	SCZ	0	0	0	0
1	73528252	rs7519995	2.515e-11	MDD	0	0	0	0
1	73528252	rs7519995	2.87e-09	SCZ	0	0	0	0
1	73529275	rs6693460	9.458e-09	MDD	0	0	0	0
1	73529275	rs6693460	3.47e-08	SCZ	0	0	0	0
1	73530246	rs7526372	2.493e-11	MDD	0	0	0	0
1	73530246	rs7526372	3.18e-09	SCZ	0	0	0	0
1	73530815	rs7552256	3.064e-11	MDD	0	0	0	0
1	73530815	rs7552256	2.77e-09	SCZ	0	0	0	0
1	73531160	rs9919151	3.233e-11	MDD	0	0	0	0
1	73531160	rs9919151	2.16e-09	SCZ	0	0	0	0
1	73531198	rs11210117	1.867e-08	MDD	0	0	0	0
1	73531198	rs11210117	3.03e-10	SCZ	0	0	0	0
1	73531286	rs11210118	1.877e-08	MDD	0	0	0	1
1	73531286	rs11210118	2.89e-10	SCZ	0	0	0	1
1	73532151	rs4649975	4.512e-11	MDD	0	0	0	0
1	73532151	rs4649975	4.17e-09	SCZ	0	0	0	0
1	73532694	rs11210119	4.641e-11	MDD	0	0	0	0
1	73532694	rs11210119	3.76e-09	SCZ	0	0	0	0
1	73533199	rs7525662	5.319e-11	MDD	0	0	0	0
1	73533199	rs7525662	2.16e-08	SCZ	0	0	0	0
1	73533314	rs7528197	1.919e-08	MDD	0	0	0	0
1	73533314	rs7528197	3.11e-10	SCZ	0	0	0	0
1	73533483	rs7528312	4.314e-11	MDD	0	0	0	0
1	73533483	rs7528312	5.56e-09	SCZ	0	0	0	0
1	73533746	rs11210120	1.864e-08	MDD	0	0	0	0
1	73533746	rs11210120	3.03e-10	SCZ	0	0	0	0
1	73533878	rs4649976	1.855e-08	MDD	0	0	0	0
1	73533878	rs4649976	3.18e-10	SCZ	0	0	0	0
1	73537454	rs4614208	5.262e-11	MDD	0	0	0	0
1	73537454	rs4614208	2.95e-09	SCZ	0	0	0	0
1	73538089	rs12755125	4.075e-08	MDD	0	0	0	0
1	73538089	rs12755125	3.62e-10	SCZ	0	0	0	0
1	73538351	rs12134194	5.35e-11	MDD	0	0	0	0
1	73538351	rs12134194	2.77e-09	SCZ	0	0	0	0
1	73540630	rs6680104	2.034e-11	MDD	0	0	0	0
1	73540630	rs6680104	1.1e-09	SCZ	0	0	0	0
1	73540800	rs12409116	2.087e-10	MDD	0	0	0	0
1	73540800	rs12409116	3.1e-09	SCZ	0	0	0	0
1	73541071	rs11210121	5.835e-11	MDD	0	0	0	0
1	73541071	rs11210121	3.5e-09	SCZ	0	0	0	0
1	73542285	rs35493511	2.265e-08	MDD	0	0	0	0
1	73542285	rs35493511	2.52e-10	SCZ	0	0	0	0
1	73542409	rs35967561	2.209e-08	MDD	0	0	0	0
1	73542409	rs35967561	2.4e-10	SCZ	0	0	0	0
1	73542540	rs35449387	2.267e-08	MDD	0	0	0	0
1	73542540	rs35449387	2.23e-10	SCZ	0	0	0	0
1	73542697	rs12759558	5.657e-11	MDD	0	0	0	0
1	73542697	rs12759558	3.01e-09	SCZ	0	0	0	0
1	73542900	rs4650177	5.33e-11	MDD	0	0	0	0
1	73542900	rs4650177	3.37e-09	SCZ	0	0	0	0
1	73543028	rs4650178	5.529e-11	MDD	0	0	0	0
1	73543028	rs4650178	3.23e-09	SCZ	0	0	0	0
1	73544070	rs4650180	5.567e-11	MDD	0	0	0	0
1	73544070	rs4650180	3.01e-09	SCZ	0	0	0	0
1	73544556	rs4650181	5.285e-11	MDD	0	0	0	0
1	73544556	rs4650181	2.78e-09	SCZ	0	0	0	0
1	73545913	rs61773609	5.286e-11	MDD	0	0	0	0
1	73545913	rs61773609	2.69e-09	SCZ	0	0	0	0
1	73546252	rs35312548	2.306e-08	MDD	0	0	0	0
1	73546252	rs35312548	2.13e-10	SCZ	0	0	0	0
1	73546362	rs11589392	5.631e-11	MDD	0	0	0	0
1	73546362	rs11589392	2.52e-09	SCZ	0	0	0	0
1	73547051	rs34535929	2.425e-08	MDD	0	0	0	0
1	73547051	rs34535929	2.94e-10	SCZ	0	0	0	0
1	73547271	rs55859451	2.294e-08	MDD	0	0	0	0
1	73547271	rs55859451	1.84e-10	SCZ	0	0	0	0
1	73547563	rs56193390	6.362e-11	MDD	0	0	0	0
1	73547563	rs56193390	4.79e-09	SCZ	0	0	0	0
1	73547634	rs55954633	9.055e-11	MDD	0	0	0	0
1	73547634	rs55954633	2.03e-09	SCZ	0	0	0	0
1	73547669	rs56224832	1.525e-08	MDD	0	0	0	0
1	73547669	rs56224832	6.14e-10	SCZ	0	0	0	0
1	73547769	rs55834926	3.83e-08	MDD	0	0	0	0
1	73547769	rs55834926	3.97e-10	SCZ	0	0	0	0
1	73548232	rs7542203	9.595e-11	MDD	0	0	0	0
1	73548232	rs7542203	3.97e-09	SCZ	0	0	0	0
1	73548236	rs7549892	3.195e-08	MDD	0	0	0	0
1	73548236	rs7549892	2.87e-10	SCZ	0	0	0	0
1	73548406	rs7549985	5.331e-11	MDD	0	0	0	0
1	73548406	rs7549985	1.72e-09	SCZ	0	0	0	0
1	73548607	rs12139090	5.331e-11	MDD	0	0	0	0
1	73548607	rs12139090	2.95e-09	SCZ	0	0	0	0
1	73548861	rs139705609	2.33e-08	MDD	0	0	0	0
1	73548861	rs139705609	2.25e-10	SCZ	0	0	0	0
1	73548996	rs75741821	2.7e-09	SCZ	0	0	0	0
1	73549063	rs79767231	6.011e-11	MDD	0	0	0	0
1	73549063	rs79767231	2.76e-09	SCZ	0	0	0	0
1	73549290	rs137948505	5.67e-11	MDD	0	0	0	0
1	73549290	rs137948505	2.88e-09	SCZ	0	0	0	0
1	73549374	rs76588403	5.647e-11	MDD	0	0	0	0
1	73549374	rs76588403	2.76e-09	SCZ	0	0	0	0
1	73549529	rs12407930	2.067e-11	MDD	0	0	0	0
1	73549529	rs12407930	4.03e-09	SCZ	0	0	0	0
1	73549581	rs12409235	5.652e-11	MDD	0	0	0	0
1	73549581	rs12409235	3.18e-09	SCZ	0	0	0	0
1	73549671	rs12748358	5.656e-11	MDD	0	0	0	0
1	73549671	rs12748358	2.33e-09	SCZ	0	0	0	0
1	73549773	rs12409265	5.655e-11	MDD	0	0	0	0
1	73549773	rs12409265	3.37e-09	SCZ	0	0	0	0
1	73549779	rs12402991	5.656e-11	MDD	0	0	0	0
1	73549779	rs12402991	3.56e-09	SCZ	0	0	0	0
1	73549987	rs11811400	5.658e-11	MDD	0	0	0	0
1	73549987	rs11811400	2.83e-09	SCZ	0	0	0	0
1	73550364	rs4623647	5.378e-11	MDD	0	0	0	0
1	73550364	rs4623647	2.77e-09	SCZ	0	0	0	0
1	73550543	rs6681060	7.559e-11	MDD	0	0	0	0
1	73550543	rs6681060	1.44e-09	SCZ	0	0	0	0
1	73550584	rs114570439	2.79e-09	SCZ	0	0	0	0
1	73550645	rs114814645	3.86e-09	SCZ	0	0	0	0
1	73551194	rs12142184	4.328e-11	MDD	0	0	0	0
1	73551194	rs12142184	2.38e-09	SCZ	0	0	0	0
1	73551261	rs12138265	2.037e-08	MDD	0	0	0	0
1	73551261	rs12138265	4.5e-10	SCZ	0	0	0	0
1	73551310	rs12123391	1.309e-10	MDD	0	0	0	0
1	73551310	rs12123391	5.23e-09	SCZ	0	0	0	0
1	73551385	rs12145685	5.002e-11	MDD	0	0	0	0
1	73551385	rs12145685	3.25e-09	SCZ	0	0	0	0
1	73551390	rs12142252	1.914e-08	MDD	0	0	0	0
1	73551390	rs12142252	2.83e-10	SCZ	0	0	0	0
1	73551426	rs12138301	4.53e-11	MDD	0	0	0	0
1	73551426	rs12138301	2.85e-09	SCZ	0	0	0	0
1	73551507	rs12138334	1.834e-08	MDD	0	0	0	0
1	73551507	rs12138334	4.21e-10	SCZ	0	0	0	0
1	73551749	rs12145800	2.181e-08	MDD	0	0	0	0
1	73551749	rs12145800	5.23e-10	SCZ	0	0	0	0
1	73551763	rs12142377	5.393e-11	MDD	0	0	0	0
1	73551763	rs12142377	6.54e-09	SCZ	0	0	0	0
1	73551845	rs12142414	5.54e-11	MDD	0	0	0	0
1	73551845	rs12142414	2.9e-09	SCZ	0	0	0	0
1	73552005	rs12139217	1.903e-11	MDD	0	0	0	0
1	73552005	rs12139217	4.09e-09	SCZ	0	0	0	0
1	73552100	rs4650182	5.217e-11	MDD	0	0	0	0
1	73552100	rs4650182	2.47e-09	SCZ	0	0	0	0
1	73552107	rs12046843	7.06e-11	MDD	0	0	0	0
1	73552107	rs12046843	1.21e-09	SCZ	0	0	0	0
1	73552234	rs4650183	2.282e-08	MDD	0	0	0	0
1	73552234	rs4650183	1.94e-10	SCZ	0	0	0	0
1	73552835	rs7543704	4.515e-11	MDD	0	0	0	0
[truncated: 28,264 more rows]

## Sheet: Supple_Table 7
Supplementary Table 7. Predicted 788 SNP-disease-loop-gene quadruplets using SnapHiC-identified loops in astrocytes, microglia, oligodendrocytes and L2/3 excitatory neurons (261 cells for each cell type).
Gene.Name	SNP.Pos.hg19	SNP.rsid	SNP.Pval	SNP.DiseaseAnn	chromatin loop between gene TSS and SNP found in ODC? (1 for "Yes" and 0 for "No")	chromatin loop between gene TSS and SNP found in MG? (1 for "Yes" and 0 for "No")	chromatin loop between gene TSS and SNP found in L2/3? (1 for "Yes" and 0 for "No")	chromatin loop between gene TSS and SNP found in Astro? (1 for "Yes" and 0 for "No")
TNFRSF14	2372858	rs2494425	1.33e-08	SCZ	0	0	0	1
TNFRSF14	2372954	rs6673661	3.69e-11	SCZ	0	0	0	1
TNFRSF14	2373168	rs6673880	4.23e-11	SCZ	0	0	0	1
TNFRSF14	2374758	rs4648844	8.67e-11	SCZ	0	0	0	1
TNFRSF14	2375844	rs6687012	2.28e-10	SCZ	0	0	0	1
TNFRSF14	2379705	rs942820	2.88e-10	SCZ	0	0	0	1
KDM4A	44006339	rs2782639	2.873e-08	ADHD	1	0	0	1
AL451062.4	44006339	rs2782639	2.873e-08	ADHD	1	0	0	1
KDM4A	44007366	rs58829390	6.647e-10	ADHD	1	0	0	1
AL451062.4	44007366	rs58829390	6.647e-10	ADHD	1	0	0	1
KDM4A	44007648	rs2842189	7.068e-10	ADHD	1	0	0	1
AL451062.4	44007648	rs2842189	7.068e-10	ADHD	1	0	0	1
KDM4A	44007648	rs2842189	1.273e-08	IQ	1	0	0	1
AL451062.4	44007648	rs2842189	1.273e-08	IQ	1	0	0	1
KDM4A	44009033	rs2782640	7.048e-10	ADHD	1	0	0	1
AL451062.4	44009033	rs2782640	7.048e-10	ADHD	1	0	0	1
KDM4A	44009033	rs2782640	2.381e-08	IQ	1	0	0	1
AL451062.4	44009033	rs2782640	2.381e-08	IQ	1	0	0	1
DPH2	44006339	rs2782639	2.873e-08	ADHD	0	0	1	0
DPH2	44007366	rs58829390	6.647e-10	ADHD	0	0	1	0
DPH2	44007648	rs2842189	7.068e-10	ADHD	0	0	1	0
DPH2	44007648	rs2842189	1.273e-08	IQ	0	0	1	0
DPH2	44009033	rs2782640	7.048e-10	ADHD	0	0	1	0
DPH2	44009033	rs2782640	2.381e-08	IQ	0	0	1	0
LRRC7	69273439	rs10493450	7.787e-09	IQ	0	0	1	0
LRRC7	69273959	rs12075697	9.022e-09	IQ	0	0	1	0
LRRC7	69279222	rs12065097	1.042e-08	IQ	0	0	1	0
KIAA1324	109930498	rs10858090	9.305e-10	IQ	0	0	1	0
C1orf194	109930498	rs10858090	9.305e-10	IQ	0	0	1	0
KIAA1324	109930852	rs4970752	6.614e-10	IQ	0	0	1	0
C1orf194	109930852	rs4970752	6.614e-10	IQ	0	0	1	0
KIAA1324	109931908	rs10745354	7.377e-10	IQ	0	0	1	0
C1orf194	109931908	rs10745354	7.377e-10	IQ	0	0	1	0
KIAA1324	109935325	rs3768495	1.276e-09	IQ	0	0	1	0
C1orf194	109935325	rs3768495	1.276e-09	IQ	0	0	1	0
KIAA1324	109935427	rs3768494	5.726e-10	IQ	0	0	1	0
C1orf194	109935427	rs3768494	5.726e-10	IQ	0	0	1	0
KIAA1324	109935505	rs3768493	7.281e-10	IQ	0	0	1	0
C1orf194	109935505	rs3768493	7.281e-10	IQ	0	0	1	0
KIAA1324	109935578	rs10858091	7.041e-10	IQ	0	0	1	0
C1orf194	109935578	rs10858091	7.041e-10	IQ	0	0	1	0
KIAA1324	109935775	rs2140924	1.023e-09	IQ	0	0	1	0
C1orf194	109935775	rs2140924	1.023e-09	IQ	0	0	1	0
KIAA1324	109936682	rs6537757	1.029e-09	IQ	0	0	1	0
C1orf194	109936682	rs6537757	1.029e-09	IQ	0	0	1	0
KIAA1324	109943893	rs10858092	1.054e-09	IQ	1	0	0	0
C1orf194	109943893	rs10858092	1.054e-09	IQ	1	0	0	0
KIAA1324	109944078	rs7518013	5.741e-10	IQ	1	0	0	0
C1orf194	109944078	rs7518013	5.741e-10	IQ	1	0	0	0
CELSR2	109930498	rs10858090	9.305e-10	IQ	0	0	1	0
CELSR2	109930852	rs4970752	6.614e-10	IQ	0	0	1	0
CELSR2	109931908	rs10745354	7.377e-10	IQ	0	0	1	0
CELSR2	109935325	rs3768495	1.276e-09	IQ	0	0	1	0
CELSR2	109935427	rs3768494	5.726e-10	IQ	0	0	1	0
CELSR2	109935505	rs3768493	7.281e-10	IQ	0	0	1	0
CELSR2	109935578	rs10858091	7.041e-10	IQ	0	0	1	0
CELSR2	109935775	rs2140924	1.023e-09	IQ	0	0	1	0
CELSR2	109936682	rs6537757	1.029e-09	IQ	0	0	1	0
CELSR2	110040310	rs6666119	8.246e-10	IQ	0	0	1	0
CELSR2	110042079	rs2091329	4.194e-09	IQ	0	0	1	0
CELSR2	110044375	rs579652	5.449e-09	IQ	0	0	1	0
CELSR2	110044458	rs580522	3.716e-09	IQ	0	0	1	0
CELSR2	110047110	rs14184	3.497e-09	IQ	0	0	1	0
CELSR2	110048436	rs3738772	4.892e-09	IQ	0	0	1	0
CELSR2	110048527	rs3738773	4.55e-09	IQ	0	0	1	0
DUSP12	161155392	rs4575098	2.05149e-10	AD	0	1	0	0
DUSP12	161156033	rs11585858	5.57783e-10	AD	0	1	0	0
RNPEP	201845575	rs8024	1.816e-08	IQ	1	1	1	1
GPR37L1	201851492	rs2644134	5.162e-09	IQ	1	0	0	0
GPR37L1	201856256	rs2644135	1.862e-08	IQ	1	0	0	0
ARL8A	201864830	rs2644114	1.611e-08	IQ	0	1	0	0
ARL8A	201865763	rs8028	2.135e-08	IQ	0	1	0	0
FANCL	58133686	rs77447799	8.09e-09	SCZ	1	0	1	0
FANCL	58134048	rs2678906	3.44e-09	SCZ	1	0	1	0
FANCL	58135011	rs908730	1.4e-09	SCZ	1	0	1	0
FANCL	58135872	rs2678905	2.9e-09	SCZ	1	0	1	0
FANCL	58137618	rs2717001	3.79e-09	SCZ	1	0	1	0
FANCL	58137755	rs2678904	7.75e-09	SCZ	1	0	1	0
FANCL	58137930	rs2678903	2.29e-09	SCZ	1	0	1	0
CHST10	100884117	rs2871340	2.12e-13	IQ	0	0	0	1
CHST10	100885658	rs71413875	2.284e-08	IQ	0	0	0	1
PDCL3	100884117	rs2871340	2.12e-13	IQ	0	0	1	0
PDCL3	100885658	rs71413875	2.284e-08	IQ	0	0	1	0
PDCL3	101042122	rs7590388	7.179e-12	IQ	0	0	1	0
PDCL3	101043669	rs12373827	1.196e-11	IQ	0	0	1	0
TBR1	162825174	rs12986853	1.751e-12	IQ	0	0	1	0
TBR1	162828001	rs4664442	1.083e-13	IQ	0	0	1	0
IFIH1	163992264	rs12987265	4.02e-08	IQ	0	0	1	0
GCA	163992264	rs12987265	4.02e-08	IQ	0	0	1	0
HSPE1	198477606	rs2124317	1.29e-11	SCZ	0	0	0	1
HSPE1-MOB4	198477606	rs2124317	1.29e-11	SCZ	0	0	0	1
HSPE1	198477620	rs4389332	2.15e-08	SCZ	0	0	0	1
HSPE1-MOB4	198477620	rs4389332	2.15e-08	SCZ	0	0	0	1
HSPE1	198478320	rs1455653	8.28e-12	SCZ	0	0	0	1
HSPE1-MOB4	198478320	rs1455653	8.28e-12	SCZ	0	0	0	1
BOLL	198362524	rs17730989	1e-08	SCZ	0	0	0	1
BOLL	198362851	rs2605039	3.67e-12	SCZ	0	0	0	1
SPATS2L	201313988	rs13004353	1.11e-09	SCZ	0	0	1	0
SPATS2L	201314274	rs17447598	1.74e-08	SCZ	0	0	1	0
SPATS2L	201314326	rs10197006	4.96e-10	SCZ	0	0	1	0
PDE6D	232470836	rs6720815	4.745e-08	IQ	0	0	1	0
PDE6D	232471695	rs1897809	4.476e-08	IQ	0	0	1	0
PDE6D	232478868	rs13031890	2.817e-08	IQ	0	0	1	0
PDE6D	232479239	rs1369067	2.937e-08	IQ	0	0	1	0
PDE6D	232479295	rs1347344	1.588e-08	IQ	0	0	1	0
NEU2	233743109	rs778371	9.77e-16	SCZ	0	0	1	0
NEU2	233743363	rs778370	2.77e-14	SCZ	0	0	1	0
NEU2	233743532	rs11535	2.77e-14	SCZ	0	0	1	0
NEU2	233744021	rs709937	3.5e-14	SCZ	0	0	1	0
NEU2	233745521	rs1083522	4.62e-13	SCZ	0	0	1	0
NEU2	233749565	rs2675953	1.08e-12	SCZ	0	0	1	0
NEU2	233750627	rs2675954	5.18e-13	SCZ	0	0	1	0
NEU2	233753281	rs2675955	9.99e-14	SCZ	0	0	1	0
NEU2	233753340	rs2675956	2.38e-14	SCZ	0	0	1	0
NEU2	233759695	rs938569	1.07e-12	SCZ	0	0	1	0
NEU2	233781567	rs72976151	4.51e-08	SCZ	0	0	1	0
NEU2	233784749	rs778355	2.03e-13	SCZ	0	0	1	0
NEU2	233788350	rs778353	2.68e-12	SCZ	0	0	1	0
NEU2	233788734	rs1083521	6.32e-12	SCZ	0	0	1	0
NEU2	233788862	rs1083520	4.98e-12	SCZ	0	0	1	0
NEU2	233788869	rs1083519	5.21e-12	SCZ	0	0	1	0
NEU2	233788889	rs1083518	2.66e-11	SCZ	0	0	1	0
NEU2	233788997	rs1083517	1.96e-12	SCZ	0	0	1	0
NEU2	233789076	rs10210717	4.41e-10	SCZ	0	0	1	0
NEU2	233789095	rs895435	1.71e-12	SCZ	0	0	1	0
NEU2	233789463	rs1083515	1.5e-12	SCZ	0	0	1	0
NEU2	233789470	rs1083514	1.58e-12	SCZ	0	0	1	0
INPP5D	234070171	rs28605534	1.9673e-08	AD	0	1	0	0
INPP5D	234070190	rs28609111	2.10372e-08	AD	0	1	0	0
INPP5D	234070233	rs28576692	2.07873e-08	AD	0	1	0	0
INPP5D	234074301	rs7607736	2.12118e-08	AD	0	1	0	0
THRB	24056988	rs4858574	1.963e-16	IQ	0	0	1	0
PRKAR2A	49352619	rs9864406	8.144e-10	IQ	0	0	1	0
BSN	49877585	rs9858428	1.269e-10	IQ	1	0	0	0
BSN	49878078	rs2271960	1.2e-27	IQ	1	0	0	0
BSN	49878113	rs2271961	1.574e-27	IQ	1	0	0	0
BSN	49878652	rs1317140	1.29e-13	IQ	1	0	0	0
APEH	49600426	rs4241406	1.095e-08	IQ	1	0	0	0
AMIGO3	49941436	rs2280406	2.435e-20	IQ	0	0	1	0
AMIGO3	49961780	rs6774354	4.511e-16	IQ	1	0	0	0
IP6K1	50244080	rs2236940	2.279e-08	IQ	0	0	0	1
IP6K1	50247824	rs2236941	3.775e-08	IQ	0	0	0	1
CDHR4	49941436	rs2280406	2.435e-20	IQ	1	0	0	0
GNAI2	50154989	rs2624825	4.505e-22	IQ	1	0	0	0
GNAI2	50158774	rs2856237	1.495e-14	IQ	1	0	0	0
GNAI2	50159844	rs2071207	2.276e-22	IQ	1	0	0	0
SEMA3B	50154989	rs2624825	4.505e-22	IQ	0	1	0	0
SEMA3B	50158774	rs2856237	1.495e-14	IQ	0	1	0	0
SEMA3B	50159844	rs2071207	2.276e-22	IQ	0	1	0	0
SEMA3B	50160109	rs2071206	8.376e-22	IQ	0	0	1	0
SEMA3B	50162291	rs2008877	4.239e-22	IQ	0	0	1	0
RPL29	52716937	rs34157897	1.176e-09	IQ	0	0	1	0
GNL3	52507719	rs13094915	2.897e-08	IQ	1	0	0	1
PBRM1	52507719	rs13094915	2.897e-08	IQ	1	0	0	1
IFT57	108103433	rs3860537	2.994e-08	IQ	0	0	0	1
PCCB	136464612	rs12107125	5.494e-09	IQ	0	1	0	0
PCCB	136468637	rs34992220	6.195e-09	IQ	0	1	0	0
PCCB	136476862	rs6789329	2.5e-09	IQ	1	0	0	0
RPS3A	152682749	rs1366907	1.48e-08	IQ	1	0	0	0
RPS3A	152685171	rs2089811	1.218e-08	IQ	1	0	0	0
RPS3A	152685406	rs1429558	1.095e-08	IQ	1	0	0	0
RPS3A	152688997	rs6855883	1.04e-08	IQ	1	0	0	0
RPS3A	152689274	rs6857073	1.049e-08	IQ	1	0	0	0
SMIM15	60720682	rs12188627	8.68e-13	SCZ	0	0	1	0
SMIM15	60727990	rs10939902	1.06e-13	SCZ	0	0	1	0
TMEM161B	87950290	rs26582	4.295e-08	IQ	0	0	1	0
SLC4A9	139620455	rs13353859	5.797e-09	IQ	1	1	1	0
SLC4A9	139621397	rs12188839	1.076e-08	IQ	1	1	1	0
SLC4A9	139621570	rs12188849	1.647e-11	IQ	1	1	1	0
SLC4A9	139622265	rs35400561	3.266e-09	IQ	1	1	1	0
SLC4A9	139622272	rs34675890	4.286e-09	IQ	1	1	1	0
SLC4A9	139622572	rs13163983	6.421e-09	IQ	1	1	1	0
SLC4A9	139623591	rs7717576	2.794e-11	IQ	1	1	1	0
SLC4A9	139623592	rs7732649	2.93e-11	IQ	1	1	1	0
SLC4A9	139623901	rs1142828	3.058e-11	IQ	1	1	1	0
SLC4A9	139624461	rs4912707	5.443e-09	IQ	1	1	1	0
SLC4A9	139624864	rs7204	3.118e-09	IQ	1	1	1	0
SLC4A9	139624870	rs7203	1.984e-09	IQ	1	1	1	0
SLC4A9	139625347	rs9042	4.754e-09	IQ	1	1	1	0
SLC4A9	139625743	rs3822739	3.028e-09	IQ	1	1	1	0
SLC4A9	139626680	rs4913078	3.237e-09	IQ	1	1	1	0
SLC4A9	139627813	rs9686454	1.047e-11	IQ	1	1	1	0
APBB3	139620455	rs13353859	5.797e-09	IQ	1	0	0	0
SLC35A4	139620455	rs13353859	5.797e-09	IQ	1	0	0	0
APBB3	139621397	rs12188839	1.076e-08	IQ	1	0	0	0
SLC35A4	139621397	rs12188839	1.076e-08	IQ	1	0	0	0
APBB3	139621570	rs12188849	1.647e-11	IQ	1	0	0	0
SLC35A4	139621570	rs12188849	1.647e-11	IQ	1	0	0	0
APBB3	139622265	rs35400561	3.266e-09	IQ	1	0	0	0
SLC35A4	139622265	rs35400561	3.266e-09	IQ	1	0	0	0
APBB3	139622272	rs34675890	4.286e-09	IQ	1	0	0	0
SLC35A4	139622272	rs34675890	4.286e-09	IQ	1	0	0	0
APBB3	139622572	rs13163983	6.421e-09	IQ	1	0	0	0
SLC35A4	139622572	rs13163983	6.421e-09	IQ	1	0	0	0
APBB3	139623591	rs7717576	2.794e-11	IQ	1	0	0	0
SLC35A4	139623591	rs7717576	2.794e-11	IQ	1	0	0	0
APBB3	139623592	rs7732649	2.93e-11	IQ	1	0	0	0
SLC35A4	139623592	rs7732649	2.93e-11	IQ	1	0	0	0
APBB3	139623901	rs1142828	3.058e-11	IQ	1	0	0	0
SLC35A4	139623901	rs1142828	3.058e-11	IQ	1	0	0	0
APBB3	139624461	rs4912707	5.443e-09	IQ	1	0	0	0
SLC35A4	139624461	rs4912707	5.443e-09	IQ	1	0	0	0
APBB3	139624864	rs7204	3.118e-09	IQ	1	0	0	0
SLC35A4	139624864	rs7204	3.118e-09	IQ	1	0	0	0
APBB3	139624870	rs7203	1.984e-09	IQ	1	0	0	0
SLC35A4	139624870	rs7203	1.984e-09	IQ	1	0	0	0
APBB3	139625347	rs9042	4.754e-09	IQ	1	0	0	0
SLC35A4	139625347	rs9042	4.754e-09	IQ	1	0	0	0
APBB3	139625743	rs3822739	3.028e-09	IQ	1	0	0	0
SLC35A4	139625743	rs3822739	3.028e-09	IQ	1	0	0	0
APBB3	139626680	rs4913078	3.237e-09	IQ	1	0	0	0
SLC35A4	139626680	rs4913078	3.237e-09	IQ	1	0	0	0
APBB3	139627813	rs9686454	1.047e-11	IQ	1	0	0	0
SLC35A4	139627813	rs9686454	1.047e-11	IQ	1	0	0	0
IK	139620455	rs13353859	5.797e-09	IQ	1	0	0	0
NDUFA2	139620455	rs13353859	5.797e-09	IQ	1	0	0	0
IK	139621397	rs12188839	1.076e-08	IQ	1	0	0	0
NDUFA2	139621397	rs12188839	1.076e-08	IQ	1	0	0	0
IK	139621570	rs12188849	1.647e-11	IQ	1	0	0	0
NDUFA2	139621570	rs12188849	1.647e-11	IQ	1	0	0	0
IK	139622265	rs35400561	3.266e-09	IQ	1	0	0	0
NDUFA2	139622265	rs35400561	3.266e-09	IQ	1	0	0	0
IK	139622272	rs34675890	4.286e-09	IQ	1	0	0	0
NDUFA2	139622272	rs34675890	4.286e-09	IQ	1	0	0	0
IK	139622572	rs13163983	6.421e-09	IQ	1	0	0	0
NDUFA2	139622572	rs13163983	6.421e-09	IQ	1	0	0	0
IK	139623591	rs7717576	2.794e-11	IQ	1	0	0	0
NDUFA2	139623591	rs7717576	2.794e-11	IQ	1	0	0	0
IK	139623592	rs7732649	2.93e-11	IQ	1	0	0	0
NDUFA2	139623592	rs7732649	2.93e-11	IQ	1	0	0	0
IK	139623901	rs1142828	3.058e-11	IQ	1	0	0	0
NDUFA2	139623901	rs1142828	3.058e-11	IQ	1	0	0	0
IK	139624461	rs4912707	5.443e-09	IQ	1	0	0	0
NDUFA2	139624461	rs4912707	5.443e-09	IQ	1	0	0	0
IK	139624864	rs7204	3.118e-09	IQ	1	0	0	0
NDUFA2	139624864	rs7204	3.118e-09	IQ	1	0	0	0
IK	139624870	rs7203	1.984e-09	IQ	1	0	0	0
NDUFA2	139624870	rs7203	1.984e-09	IQ	1	0	0	0
IK	139625347	rs9042	4.754e-09	IQ	1	0	0	0
NDUFA2	139625347	rs9042	4.754e-09	IQ	1	0	0	0
IK	139625743	rs3822739	3.028e-09	IQ	1	0	0	0
NDUFA2	139625743	rs3822739	3.028e-09	IQ	1	0	0	0
IK	139626680	rs4913078	3.237e-09	IQ	1	0	0	0
NDUFA2	139626680	rs4913078	3.237e-09	IQ	1	0	0	0
IK	139627813	rs9686454	1.047e-11	IQ	1	0	0	0
NDUFA2	139627813	rs9686454	1.047e-11	IQ	1	0	0	0
GRIA1	152011814	rs11956651	7.32e-10	SCZ	0	0	1	0
GRIA1	152012437	rs67979431	2.32e-09	SCZ	0	0	1	0
GRIA1	152012507	rs72797254	3.61e-08	SCZ	0	0	1	0
GRIA1	152012795	rs9324734	8.37e-10	SCZ	0	0	1	0
GRIA1	152013789	rs10515675	8.84e-10	SCZ	0	0	1	0
GRIA1	152013887	rs10515676	1.06e-09	SCZ	0	0	1	0
GRIA1	152014061	rs4958566	9.34e-10	SCZ	0	0	1	0
GRIA1	152014666	rs6871699	8.86e-10	SCZ	0	0	1	0
GRIA1	152014941	rs17454420	1.58e-08	SCZ	0	0	1	0
GRIA1	152015208	rs6895969	9.72e-10	SCZ	0	0	1	0
GRIA1	152016594	rs4406125	9.71e-10	SCZ	0	0	1	0
GRIA1	152018288	rs72797262	3.89e-09	SCZ	0	0	1	0
GRIA1	152018343	rs4398624	1.09e-09	SCZ	0	0	1	0
H4C4	26031811	rs10484435	1.16e-22	SCZ	0	0	1	0
H4C5	26031811	rs10484435	1.16e-22	SCZ	0	0	1	0
H3C4	26054171	rs60512607	1.15e-23	SCZ	0	0	0	1
AL031777.2	26054171	rs60512607	1.15e-23	SCZ	0	0	0	1
H2AC7	26054171	rs60512607	1.15e-23	SCZ	0	0	0	1
H3C4	26057781	rs13201821	1.26e-23	SCZ	0	0	0	1
AL031777.2	26057781	rs13201821	1.26e-23	SCZ	0	0	0	1
H2AC7	26057781	rs13201821	1.26e-23	SCZ	0	0	0	1
H4C5	26054171	rs60512607	1.15e-23	SCZ	1	0	0	0
H4C5	26057781	rs13201821	1.26e-23	SCZ	1	0	0	0
H4C8	26119245	rs13206443	7.73e-24	SCZ	0	0	1	0
H2BC12	26295686	rs2893820	2.36e-08	SCZ	0	1	0	0
H2AC12	26295686	rs2893820	2.36e-08	SCZ	0	1	0	0
H2BC12	26295926	rs9393698	3.7e-09	SCZ	0	1	0	0
H2AC12	26295926	rs9393698	3.7e-09	SCZ	0	1	0	0
POM121L2	27462824	rs2393962	4.278e-08	MDD	0	0	1	0
POM121L2	27830326	rs200983	4.342e-17	MDD	0	0	1	0
POM121L2	27830326	rs200983	1.91e-30	SCZ	0	0	1	0
POM121L2	27835772	rs200950	5.241e-17	MDD	0	0	1	0
POM121L2	27835772	rs200950	1.85e-30	SCZ	0	0	1	0
POM121L2	27835930	rs200951	1.982e-13	MDD	0	0	1	0
POM121L2	27835930	rs200951	3.22e-11	SCZ	0	0	1	0
ZNF184	27720712	rs36042294	1.877e-09	MDD	0	0	0	1
ZNF184	27720712	rs36042294	6.12e-12	SCZ	0	0	0	1
ZNF184	27722064	rs4713121	2.764e-11	MDD	0	0	0	1
ZNF184	27722064	rs4713121	5.32e-17	SCZ	0	0	0	1
ZNF184	27728827	rs7773070	4.216e-12	MDD	0	0	0	1
ZNF184	27728827	rs7773070	1.07e-17	SCZ	0	0	0	1
H3C12	27720712	rs36042294	1.877e-09	MDD	0	0	0	1
H2AC17	27720712	rs36042294	1.877e-09	MDD	0	0	0	1
H2BC17	27720712	rs36042294	1.877e-09	MDD	0	0	0	1
H3C12	27720712	rs36042294	6.12e-12	SCZ	0	0	0	1
H2AC17	27720712	rs36042294	6.12e-12	SCZ	0	0	0	1
H2BC17	27720712	rs36042294	6.12e-12	SCZ	0	0	0	1
H3C12	27722064	rs4713121	2.764e-11	MDD	0	0	0	1
H2AC17	27722064	rs4713121	2.764e-11	MDD	0	0	0	1
H2BC17	27722064	rs4713121	2.764e-11	MDD	0	0	0	1
H3C12	27722064	rs4713121	5.32e-17	SCZ	0	0	0	1
H2AC17	27722064	rs4713121	5.32e-17	SCZ	0	0	0	1
H2BC17	27722064	rs4713121	5.32e-17	SCZ	0	0	0	1
H3C12	27728827	rs7773070	4.216e-12	MDD	0	0	0	1
H2AC17	27728827	rs7773070	4.216e-12	MDD	0	0	0	1
H2BC17	27728827	rs7773070	4.216e-12	MDD	0	0	0	1
H3C12	27728827	rs7773070	1.07e-17	SCZ	0	0	0	1
H2AC17	27728827	rs7773070	1.07e-17	SCZ	0	0	0	1
H2BC17	27728827	rs7773070	1.07e-17	SCZ	0	0	0	1
H3C12	27740666	rs9468223	1.623e-11	MDD	1	0	0	0
H2AC17	27740666	rs9468223	1.623e-11	MDD	1	0	0	0
H2BC17	27740666	rs9468223	1.623e-11	MDD	1	0	0	0
H3C12	27740666	rs9468223	1.18e-18	SCZ	1	0	0	0
H2AC17	27740666	rs9468223	1.18e-18	SCZ	1	0	0	0
H2BC17	27740666	rs9468223	1.18e-18	SCZ	1	0	0	0
H3C12	27741825	rs2179094	1.578e-11	MDD	1	0	0	0
H2AC17	27741825	rs2179094	1.578e-11	MDD	1	0	0	0
H2BC17	27741825	rs2179094	1.578e-11	MDD	1	0	0	0
H3C12	27741825	rs2179094	3.19e-18	SCZ	1	0	0	0
H2AC17	27741825	rs2179094	3.19e-18	SCZ	1	0	0	0
H2BC17	27741825	rs2179094	3.19e-18	SCZ	1	0	0	0
H3C12	27742035	rs1985099	1.224e-11	MDD	1	0	0	0
H2AC17	27742035	rs1985099	1.224e-11	MDD	1	0	0	0
H2BC17	27742035	rs1985099	1.224e-11	MDD	1	0	0	0
H3C12	27742035	rs1985099	1.9e-18	SCZ	1	0	0	0
H2AC17	27742035	rs1985099	1.9e-18	SCZ	1	0	0	0
H2BC17	27742035	rs1985099	1.9e-18	SCZ	1	0	0	0
H3C12	28322296	rs6903823	7.62e-27	SCZ	0	1	0	0
H2AC17	28322296	rs6903823	7.62e-27	SCZ	0	1	0	0
H2BC17	28322296	rs6903823	7.62e-27	SCZ	0	1	0	0
H3C12	28324378	rs35353359	2.881e-18	MDD	0	1	0	0
H2AC17	28324378	rs35353359	2.881e-18	MDD	0	1	0	0
H2BC17	28324378	rs35353359	2.881e-18	MDD	0	1	0	0
H3C12	28324378	rs35353359	1.3e-40	SCZ	0	1	0	0
H2AC17	28324378	rs35353359	1.3e-40	SCZ	0	1	0	0
H2BC17	28324378	rs35353359	1.3e-40	SCZ	0	1	0	0
H3C12	28324397	rs213236	3.73e-15	SCZ	0	1	0	0
H2AC17	28324397	rs213236	3.73e-15	SCZ	0	1	0	0
H2BC17	28324397	rs213236	3.73e-15	SCZ	0	1	0	0
H3C12	28325201	rs6921919	4.86e-28	SCZ	0	1	0	0
H2AC17	28325201	rs6921919	4.86e-28	SCZ	0	1	0	0
H2BC17	28325201	rs6921919	4.86e-28	SCZ	0	1	0	0
H3C12	28325308	rs6922111	6.3e-28	SCZ	0	1	0	0
H2AC17	28325308	rs6922111	6.3e-28	SCZ	0	1	0	0
H2BC17	28325308	rs6922111	6.3e-28	SCZ	0	1	0	0
ZNF165	28322296	rs6903823	7.62e-27	SCZ	1	0	0	0
ZNF165	28324378	rs35353359	2.881e-18	MDD	1	0	0	0
ZNF165	28324378	rs35353359	1.3e-40	SCZ	1	0	0	0
ZNF165	28324397	rs213236	3.73e-15	SCZ	1	0	0	0
ZNF165	28325201	rs6921919	4.86e-28	SCZ	1	0	0	0
ZNF165	28325308	rs6922111	6.3e-28	SCZ	1	0	0	0
ZKSCAN3	28072602	rs2281588	5.502e-12	MDD	1	1	0	0
ZKSCAN3	28072602	rs2281588	2.61e-13	SCZ	1	1	0	0
ZKSCAN3	28074901	rs35952432	4.519e-17	MDD	1	1	0	0
ZKSCAN3	28074901	rs35952432	1.84e-40	SCZ	1	1	0	0
ZKSCAN3	28074925	rs35576511	4.457e-12	MDD	1	1	0	0
ZKSCAN3	28074925	rs35576511	1.53e-14	SCZ	1	1	0	0
ZKSCAN3	28075000	rs34131763	4.295e-12	MDD	1	1	0	0
ZKSCAN3	28075000	rs34131763	9.78e-14	SCZ	1	1	0	0
ZKSCAN3	28075911	rs112615652	5.345e-12	MDD	1	1	0	0
ZKSCAN3	28075911	rs112615652	6.12e-14	SCZ	1	1	0	0
ZKSCAN3	28076270	rs35193936	4.295e-12	MDD	1	1	0	0
ZKSCAN3	28076270	rs35193936	1.26e-13	SCZ	1	1	0	0
ZKSCAN8	28210293	rs9357067	2.285e-11	MDD	0	1	0	0
ZKSCAN8	28210293	rs9357067	5.65e-17	SCZ	0	1	0	0
ZKSCAN8	28210688	rs967005	6.9e-17	SCZ	0	1	0	0
PGBD1	28101678	rs4713141	3.514e-12	MDD	0	0	0	1
PGBD1	28101678	rs4713141	9.85e-14	SCZ	0	0	0	1
PGBD1	28106141	rs6941992	5.323e-12	MDD	0	0	0	1
PGBD1	28106141	rs6941992	1.03e-13	SCZ	0	0	0	1
ZSCAN31	28101678	rs4713141	3.514e-12	MDD	0	1	0	0
ZSCAN31	28101678	rs4713141	9.85e-14	SCZ	0	1	0	0
ZSCAN31	28106141	rs6941992	5.323e-12	MDD	0	1	0	0
ZSCAN31	28106141	rs6941992	1.03e-13	SCZ	0	1	0	0
ZKSCAN8	28322296	rs6903823	7.62e-27	SCZ	0	1	0	0
ZKSCAN8	28324378	rs35353359	2.881e-18	MDD	0	1	0	0
ZKSCAN8	28324378	rs35353359	1.3e-40	SCZ	0	1	0	0
ZKSCAN8	28324397	rs213236	3.73e-15	SCZ	0	1	0	0
ZKSCAN8	28325201	rs6921919	4.86e-28	SCZ	0	1	0	0
ZKSCAN8	28325308	rs6922111	6.3e-28	SCZ	0	1	0	0
ZSCAN31	28210293	rs9357067	2.285e-11	MDD	1	0	0	1
ZSCAN31	28210293	rs9357067	5.65e-17	SCZ	1	0	0	1
ZSCAN31	28210688	rs967005	6.9e-17	SCZ	1	0	0	1
GRM4	33738442	rs943472	4.38e-10	SCZ	1	0	1	0
GRM4	33739960	rs10947436	4.64e-10	SCZ	1	0	1	0
ARMC2	108885623	rs1536057	5.485e-12	IQ	0	0	1	0
ARMC2	108888593	rs2253310	4.304e-21	IQ	0	0	1	0
EIF3B	2285178	rs33922585	3.72e-08	SCZ	1	1	1	0
SNX8	2285178	rs33922585	3.72e-08	SCZ	1	1	1	0
PGAM2	44808017	rs1050327	7.749e-09	IQ	0	0	1	0
PGAM2	44808091	rs1050331	2.221e-09	IQ	0	0	1	0
PGAM2	44809273	rs1065646	1.24e-08	IQ	0	0	1	0
NACAD	44808017	rs1050327	7.749e-09	IQ	0	0	1	0
NACAD	44808091	rs1050331	2.221e-09	IQ	0	0	1	0
NACAD	44809273	rs1065646	1.24e-08	IQ	0	0	1	0
PILRB	99810643	rs1618851	8.82238e-10	AD	1	1	1	1
PILRB	99811204	rs1623264	9.10589e-10	AD	1	1	1	1
PILRB	99811464	rs1727130	8.80746e-10	AD	1	1	1	1
PILRB	99812870	rs1727133	1.86593e-09	AD	1	1	1	1
PILRB	99813672	rs1727134	7.41311e-10	AD	1	1	1	1
PILRB	99815247	rs1727138	6.13811e-10	AD	1	1	1	1
PILRB	99815367	rs1727139	9.84807e-10	AD	1	1	1	1
PILRB	99815399	rs1727140	8.41632e-10	AD	1	1	1	1
RBM28	127344680	rs1881084	1.463e-09	IQ	0	0	1	0
RBM28	127681555	rs6953231	1.869e-11	IQ	0	0	1	0
RBM28	127681703	rs17151682	1.048e-11	IQ	0	0	1	0
EPHB6	143083661	rs6464547	1.12657e-08	AD	0	0	1	0
EPHB6	143083839	rs6464548	9.70564e-09	AD	0	0	1	0
EPHB6	143088526	rs1131885	3.05021e-09	AD	0	0	1	0
EPHB6	143089159	rs3812406	5.68036e-09	AD	0	0	1	0
GSTK1	143107876	rs11762262	6.83304e-09	AD	0	1	0	0
CLU	27327841	rs2565064	2.61e-09	SCZ	0	1	0	0
ESCO2	27327841	rs2565064	2.61e-09	SCZ	0	0	1	0
NSD3	38127768	rs3739252	2.84e-09	SCZ	0	1	0	1
LETM2	38127768	rs3739252	2.84e-09	SCZ	1	0	0	0
TACC1	38272542	rs4647905	2.07e-09	SCZ	0	0	1	0
TACC1	38272582	rs4647903	1.82e-09	SCZ	0	0	1	0
TSNARE1	143370923	rs7814166	3.28e-13	SCZ	0	0	1	0
TSNARE1	143373005	rs55878729	4.18e-08	SCZ	0	0	1	0
TSNARE1	143373494	rs4976994	1.04e-09	SCZ	0	0	1	0
TSNARE1	143373972	rs6998660	4.21e-09	SCZ	0	0	1	0
ADGRB1	143370923	rs7814166	3.28e-13	SCZ	1	0	0	0
ADGRB1	143373005	rs55878729	4.18e-08	SCZ	1	0	0	0
ADGRB1	143373494	rs4976994	1.04e-09	SCZ	1	0	0	0
ADGRB1	143373972	rs6998660	4.21e-09	SCZ	1	0	0	0
ZFP41	143399860	rs56055628	1.24e-08	SCZ	0	0	1	0
AC138696.1	143399860	rs56055628	1.24e-08	SCZ	0	0	1	0
BOP1	145744429	rs2721173	2.887e-09	IQ	0	1	0	0
HSF1	145744429	rs2721173	2.887e-09	IQ	0	1	0	0
ERCC6L2	98259703	rs10512248	3.446e-08	IQ	0	0	1	0
CDC14B	99261204	rs10991379	3.593e-08	IQ	1	0	0	0
CDC14B	99262296	rs7871404	2.161e-08	IQ	1	0	0	0
CDC14B	99263821	rs10820739	4.162e-08	IQ	1	0	0	0
CDC14B	99266389	rs10114668	3.02e-08	IQ	1	0	0	0
NTMT1	131891152	rs7023900	2.687e-08	IQ	0	1	0	0
NTMT1	131894340	rs7037163	1.132e-08	IQ	0	1	0	0
NTMT1	131894808	rs2094397	5.073e-09	IQ	0	1	0	0
NTMT1	131895076	rs34055941	9.818e-09	IQ	0	1	0	0
NTMT1	131899299	rs7036236	1.085e-08	IQ	0	1	0	0
NTMT1	131899312	rs7021449	1.218e-08	IQ	0	1	0	0
NTMT1	131899690	rs3124510	1.608e-08	IQ	0	1	0	0
ASB6	131891152	rs7023900	2.687e-08	IQ	0	0	0	1
ASB6	131894340	rs7037163	1.132e-08	IQ	0	0	0	1
ASB6	131894808	rs2094397	5.073e-09	IQ	0	0	0	1
ASB6	131895076	rs34055941	9.818e-09	IQ	0	0	0	1
ASB6	131899299	rs7036236	1.085e-08	IQ	0	0	0	1
ASB6	131899312	rs7021449	1.218e-08	IQ	0	0	0	1
ASB6	131899690	rs3124510	1.608e-08	IQ	0	0	0	1
NTMT1	131900180	rs2297112	1.331e-08	IQ	0	1	0	1
NTMT1	131900770	rs713218	1.601e-08	IQ	0	1	0	1
NTMT1	131900920	rs713219	1.528e-08	IQ	0	1	0	1
NTMT1	131901284	rs3118632	1.299e-08	IQ	0	1	0	1
NTMT1	131901458	rs3124511	1.203e-08	IQ	0	1	0	1
NTMT1	131903021	rs10988223	2.245e-08	IQ	0	1	0	1
NTMT1	131903334	rs10988224	2.044e-08	IQ	0	1	0	1
NTMT1	131903881	rs3124512	7.248e-09	IQ	0	1	0	1
NTMT1	131903923	rs6478867	1.47e-08	IQ	0	1	0	1
NTMT1	131904294	rs2297111	1.639e-08	IQ	0	1	0	1
NTMT1	131904593	rs3124513	1.174e-08	IQ	0	1	0	1
NTMT1	131904608	rs3124514	1.629e-08	IQ	0	1	0	1
NTMT1	131905177	rs2254230	1.059e-08	IQ	0	1	0	1
NTMT1	131906293	rs10760589	1.019e-08	IQ	0	1	0	1
NTMT1	131907980	rs1360172	1.103e-08	IQ	0	1	0	1
NTMT1	131908007	rs1819381	9.721e-09	IQ	0	1	0	1
C9orf50	131900180	rs2297112	1.331e-08	IQ	0	0	1	0
C9orf50	131900770	rs713218	1.601e-08	IQ	0	0	1	0
C9orf50	131900920	rs713219	1.528e-08	IQ	0	0	1	0
C9orf50	131901284	rs3118632	1.299e-08	IQ	0	0	1	0
C9orf50	131901458	rs3124511	1.203e-08	IQ	0	0	1	0
C9orf50	131903021	rs10988223	2.245e-08	IQ	0	0	1	0
C9orf50	131903334	rs10988224	2.044e-08	IQ	0	0	1	0
C9orf50	131903881	rs3124512	7.248e-09	IQ	0	0	1	0
C9orf50	131903923	rs6478867	1.47e-08	IQ	0	0	1	0
C9orf50	131904294	rs2297111	1.639e-08	IQ	0	0	1	0
C9orf50	131904593	rs3124513	1.174e-08	IQ	0	0	1	0
C9orf50	131904608	rs3124514	1.629e-08	IQ	0	0	1	0
C9orf50	131905177	rs2254230	1.059e-08	IQ	0	0	1	0
C9orf50	131906293	rs10760589	1.019e-08	IQ	0	0	1	0
C9orf50	131907980	rs1360172	1.103e-08	IQ	0	0	1	0
C9orf50	131908007	rs1819381	9.721e-09	IQ	0	0	1	0
NTMT1	131929957	rs12057089	7.465e-10	IQ	1	0	0	0
KCNIP2	103765790	rs7350429	4.432e-10	IQ	0	1	0	1
NFKB2	104342206	rs729025	1e-09	SCZ	1	0	0	0
CNNM2	104829469	rs1926032	4.52e-16	SCZ	0	0	1	0
CNNM2	104851301	rs17094683	1.82e-17	SCZ	0	0	0	1
CNNM2	104851889	rs12217501	1.19e-17	SCZ	0	0	0	1
CNNM2	104851912	rs12220743	1.46e-17	SCZ	0	0	0	1
CNNM2	104853503	rs2274341	4.97e-08	SCZ	0	0	0	1
CNNM2	104855656	rs1926030	9.2e-15	SCZ	0	0	0	1
CNNM2	104856162	rs12412038	2.09e-17	SCZ	0	0	0	1
NT5C2	104840967	rs12219901	3.01e-17	SCZ	1	0	0	0
NT5C2	104840970	rs7921574	1.68e-14	SCZ	1	0	0	0
NT5C2	104841479	rs10458729	3.05e-17	SCZ	1	0	0	0
NT5C2	104844872	rs7092200	2.21e-12	SCZ	1	0	0	0
RPEL1	104840967	rs12219901	3.01e-17	SCZ	0	0	0	1
RPEL1	104840970	rs7921574	1.68e-14	SCZ	0	0	0	1
RPEL1	104841479	rs10458729	3.05e-17	SCZ	0	0	0	1
RPEL1	104844872	rs7092200	2.21e-12	SCZ	0	0	0	1
KBTBD4	47495746	rs11039255	3.325e-08	IQ	0	0	1	0
FAM180B	47495746	rs11039255	3.325e-08	IQ	0	0	1	0
SSRP1	57560452	rs11570190	2.38e-09	SCZ	0	1	0	0
P2RX3	57560452	rs11570190	2.38e-09	SCZ	0	1	0	0
SSRP1	57562169	rs11229130	2.53e-09	SCZ	0	1	0	0
P2RX3	57562169	rs11229130	2.53e-09	SCZ	0	1	0	0
SSRP1	57562525	rs11229131	2.11e-09	SCZ	0	1	0	0
P2RX3	57562525	rs11229131	2.11e-09	SCZ	0	1	0	0
SSRP1	57565800	rs10792112	1.72e-09	SCZ	0	1	0	0
P2RX3	57565800	rs10792112	1.72e-09	SCZ	0	1	0	0
OR9I1	57654605	rs2509808	1.11e-08	SCZ	0	0	1	0
OR9I1	57654991	rs78587207	1.26e-08	SCZ	0	0	1	0
OR9I1	57656902	rs12807357	1.93e-08	SCZ	0	0	1	0
OR9I1	57657141	rs673344	1.47e-08	SCZ	0	0	1	0
OR5B21	57654605	rs2509808	1.11e-08	SCZ	0	0	1	0
OR5B21	57654991	rs78587207	1.26e-08	SCZ	0	0	1	0
OR5B21	57656902	rs12807357	1.93e-08	SCZ	0	0	1	0
OR5B21	57657141	rs673344	1.47e-08	SCZ	0	0	1	0
MS4A6E	59948374	rs17602572	2.68831e-15	AD	0	1	0	0
MS4A7	60031270	rs7128450	1.341e-12	AD	0	1	0	0
MS4A14	60031270	rs7128450	1.341e-12	AD	0	1	0	0
MS4A7	60031399	rs10736700	1.07758e-12	AD	0	1	0	0
MS4A14	60031399	rs10736700	1.07758e-12	AD	0	1	0	0
MS4A7	60031476	rs10736701	1.35011e-12	AD	0	1	0	0
MS4A14	60031476	rs10736701	1.35011e-12	AD	0	1	0	0
MS4A7	60033371	rs7930318	1.43388e-12	AD	0	1	0	0
MS4A14	60033371	rs7930318	1.43388e-12	AD	0	1	0	0
MS4A7	60033448	rs4938932	1.56332e-12	AD	0	1	0	0
MS4A14	60033448	rs4938932	1.56332e-12	AD	0	1	0	0
MS4A15	60031270	rs7128450	1.341e-12	AD	0	1	1	0
MS4A15	60031399	rs10736700	1.07758e-12	AD	0	1	1	0
MS4A15	60031476	rs10736701	1.35011e-12	AD	0	1	1	0
MS4A15	60033371	rs7930318	1.43388e-12	AD	0	1	1	0
MS4A15	60033448	rs4938932	1.56332e-12	AD	0	1	1	0
CCDC82	95560371	rs586238	1.423e-08	IQ	0	1	0	1
JRKL	95560371	rs586238	1.423e-08	IQ	0	1	0	1
CCDC82	95560473	rs488246	2.483e-08	IQ	0	1	0	1
JRKL	95560473	rs488246	2.483e-08	IQ	0	1	0	1
CCDC82	95560539	rs587123	1.548e-08	IQ	0	1	0	1
JRKL	95560539	rs587123	1.548e-08	IQ	0	1	0	1
CCDC82	95560853	rs598876	1.414e-08	IQ	0	1	0	1
JRKL	95560853	rs598876	1.414e-08	IQ	0	1	0	1
SORL1	121448254	rs3781835	4.38773e-08	AD	0	0	1	0
SORL1	121468256	rs7939826	3.32496e-08	AD	0	0	0	1
OR8B8	124605290	rs1939214	2.01e-09	SCZ	0	0	1	0
OR8B8	124606285	rs12807809	8.63e-09	SCZ	0	0	1	0
OR8B8	124606484	rs36053597	2.83e-09	SCZ	0	0	1	0
DNAJC22	49464449	rs7969091	1.836e-12	IQ	1	0	0	0
CYP27B1	58290226	rs3751330	4.996e-08	IQ	0	1	0	0
EEF1AKMT3	58290226	rs3751330	4.996e-08	IQ	0	1	0	0
METTL1	58290226	rs3751330	4.996e-08	IQ	0	1	0	0
AC025165.3	58290226	rs3751330	4.996e-08	IQ	0	1	0	0
CYP27B1	58290278	rs3751331	2.079e-11	IQ	0	1	0	0
EEF1AKMT3	58290278	rs3751331	2.079e-11	IQ	0	1	0	0
METTL1	58290278	rs3751331	2.079e-11	IQ	0	1	0	0
AC025165.3	58290278	rs3751331	2.079e-11	IQ	0	1	0	0
CYP27B1	58291574	rs11172375	3.309e-11	IQ	0	1	0	0
EEF1AKMT3	58291574	rs11172375	3.309e-11	IQ	0	1	0	0
METTL1	58291574	rs11172375	3.309e-11	IQ	0	1	0	0
AC025165.3	58291574	rs11172375	3.309e-11	IQ	0	1	0	0
CYP27B1	58292707	rs1962047	8.891e-12	IQ	0	1	0	0
EEF1AKMT3	58292707	rs1962047	8.891e-12	IQ	0	1	0	0
METTL1	58292707	rs1962047	8.891e-12	IQ	0	1	0	0
AC025165.3	58292707	rs1962047	8.891e-12	IQ	0	1	0	0
CYP27B1	58299037	rs7954591	4.737e-08	IQ	0	1	0	0
EEF1AKMT3	58299037	rs7954591	4.737e-08	IQ	0	1	0	0
METTL1	58299037	rs7954591	4.737e-08	IQ	0	1	0	0
AC025165.3	58299037	rs7954591	4.737e-08	IQ	0	1	0	0
POC1B-GALNT4	89757937	rs10506971	1.652e-09	ADHD	0	1	0	0
C12orf65	123460962	rs884956	3.397e-08	IQ	1	0	0	0
C12orf65	123460962	rs884956	2.13e-11	SCZ	1	0	0	0
C12orf65	123469647	rs3741530	5.786e-09	IQ	1	0	0	0
C12orf65	123469647	rs3741530	1.47e-11	SCZ	1	0	0	0
ARL6IP4	123712416	rs2851435	1.27e-08	SCZ	1	0	0	0
ABCB9	123712416	rs2851435	1.27e-08	SCZ	1	0	0	0
ARL6IP4	123712712	rs1716172	5.78e-10	SCZ	1	0	0	0
ABCB9	123712712	rs1716172	5.78e-10	SCZ	1	0	0	0
ARL6IP4	123714236	rs1727334	1.21e-09	SCZ	1	0	0	0
ABCB9	123714236	rs1727334	1.21e-09	SCZ	1	0	0	0
ARL6IP4	123719444	rs7304782	1.82e-14	SCZ	1	0	0	0
ABCB9	123719444	rs7304782	1.82e-14	SCZ	1	0	0	0
ARL6IP4	123719528	rs7139321	2.97e-11	SCZ	1	0	0	0
ABCB9	123719528	rs7139321	2.97e-11	SCZ	1	0	0	0
ARL6IP4	123719585	rs4759409	1.73e-09	SCZ	1	0	0	0
ABCB9	123719585	rs4759409	1.73e-09	SCZ	1	0	0	0
PITPNM2	123528405	rs655293	3.48e-10	SCZ	0	1	0	0
PITPNM2	123529056	rs11608811	9.187e-09	IQ	0	1	0	0
PITPNM2	123529056	rs11608811	4.73e-12	SCZ	0	1	0	0
CDK2AP1	123878262	rs28825193	4.74e-09	SCZ	0	0	0	1
TMED2	123750748	rs4553407	1.32e-10	SCZ	1	0	0	0
TMED2	123750895	rs1402275	2.46e-09	SCZ	1	0	0	0
TMED2	123878262	rs28825193	4.74e-09	SCZ	1	0	0	1
RXFP2	31790053	rs9529218	2.231e-10	MDD	1	0	0	0
RXFP2	31799646	rs9529314	3.716e-10	MDD	1	0	0	0
EIF5	103955247	rs4143998	7.545e-09	IQ	1	0	0	0
EIF5	103955247	rs4143998	7.959e-09	MDD	1	0	0	0
MARK3	103967299	rs9671414	7.513e-09	IQ	1	0	0	0
MARK3	103967299	rs9671414	6.189e-09	MDD	1	0	0	0
MARK3	103967820	rs2756132	1.752e-08	IQ	1	0	0	0
MARK3	103967820	rs2756132	8.892e-09	MDD	1	0	0	0
XRCC3	104035292	rs12894729	1.72e-12	SCZ	0	1	0	1
ZFYVE21	104035292	rs12894729	1.72e-12	SCZ	0	1	0	1
XRCC3	104036024	rs9652403	2.017e-09	IQ	0	1	0	1
ZFYVE21	104036024	rs9652403	2.017e-09	IQ	0	1	0	1
XRCC3	104036024	rs9652403	7.367e-09	MDD	0	1	0	1
ZFYVE21	104036024	rs9652403	7.367e-09	MDD	0	1	0	1
XRCC3	104039132	rs55825782	1.378e-08	MDD	0	1	0	1
ZFYVE21	104039132	rs55825782	1.378e-08	MDD	0	1	0	1
SRP14	40566759	rs56282503	2.3e-08	SCZ	1	0	1	0
DMXL2	52050037	rs8026066	9.763e-11	IQ	0	0	0	1
DMXL2	52057940	rs17610835	2.064e-10	IQ	0	0	0	1
FSD2	83223425	rs1145173	3.56e-09	SCZ	1	0	0	0
WHAMM	83223425	rs1145173	3.56e-09	SCZ	1	0	0	0
FSD2	83223616	rs1145172	4.48e-09	SCZ	1	0	0	0
WHAMM	83223616	rs1145172	4.48e-09	SCZ	1	0	0	0
HDGFL3	83223425	rs1145173	3.56e-09	SCZ	0	0	1	0
HDGFL3	83223616	rs1145172	4.48e-09	SCZ	0	0	1	0
WDR73	85343980	rs35960805	4.73e-08	SCZ	0	0	1	0
SLC28A1	85193869	rs62021197	3.67e-08	SCZ	0	0	0	1
SLC28A1	85193937	rs62021198	3.49e-08	SCZ	0	0	0	1
SLC28A1	85196244	rs62021208	4.22e-08	SCZ	0	0	0	1
NMB	85357649	rs56864281	3.17e-09	SCZ	0	1	0	0
NMB	85357857	chr15_85357857_I	8.548e-09	BIP	0	1	0	0
BLM	91418394	rs8027450	7.07e-10	SCZ	1	1	0	1
GRIN2A	10132980	rs72772347	1.558e-08	IQ	1	0	0	0
NUBP1	10221419	rs72776048	3.251e-08	IQ	0	0	1	0
RBBP6	24832408	rs11646987	1.522e-11	IQ	0	0	0	1
RBBP6	24832693	rs12599643	1.255e-11	IQ	0	0	0	1
TNRC6A	24803620	rs1862451	2.731e-12	IQ	0	0	0	1
SULT1A1	28517709	rs26528	6.08e-17	IQ	0	0	0	1
SULT1A1	28519096	rs153109	5.898e-17	IQ	0	0	0	1
ATXN2L	28956464	rs7188755	8.08e-15	IQ	0	1	0	1
KIF22	30030195	rs11642612	1.71e-09	SCZ	0	0	1	0
KIF22	30030699	rs11150581	1.49e-09	SCZ	0	0	1	0
PRRT2	29931899	rs4407079	6.42e-10	SCZ	0	0	1	0
AC009133.6	29931899	rs4407079	6.42e-10	SCZ	0	0	1	0
PAGR1	29931899	rs4407079	6.42e-10	SCZ	0	0	1	0
AC120114.4	29931899	rs4407079	6.42e-10	SCZ	0	0	1	0
PRRT2	29932064	rs4609871	5.5e-10	SCZ	0	0	1	0
AC009133.6	29932064	rs4609871	5.5e-10	SCZ	0	0	1	0
PAGR1	29932064	rs4609871	5.5e-10	SCZ	0	0	1	0
AC120114.4	29932064	rs4609871	5.5e-10	SCZ	0	0	1	0
PRRT2	29932691	rs9936474	4.04e-10	SCZ	0	0	1	0
AC009133.6	29932691	rs9936474	4.04e-10	SCZ	0	0	1	0
PAGR1	29932691	rs9936474	4.04e-10	SCZ	0	0	1	0
AC120114.4	29932691	rs9936474	4.04e-10	SCZ	0	0	1	0
PRRT2	29934050	rs12932403	4.96e-10	SCZ	0	0	1	0
AC009133.6	29934050	rs12932403	4.96e-10	SCZ	0	0	1	0
PAGR1	29934050	rs12932403	4.96e-10	SCZ	0	0	1	0
AC120114.4	29934050	rs12932403	4.96e-10	SCZ	0	0	1	0
PRRT2	29934754	rs12596042	3.67e-10	SCZ	0	0	1	0
AC009133.6	29934754	rs12596042	3.67e-10	SCZ	0	0	1	0
PAGR1	29934754	rs12596042	3.67e-10	SCZ	0	0	1	0
AC120114.4	29934754	rs12596042	3.67e-10	SCZ	0	0	1	0
PRRT2	29934819	rs11150574	4.15e-10	SCZ	0	0	1	0
AC009133.6	29934819	rs11150574	4.15e-10	SCZ	0	0	1	0
PAGR1	29934819	rs11150574	4.15e-10	SCZ	0	0	1	0
AC120114.4	29934819	rs11150574	4.15e-10	SCZ	0	0	1	0
PRRT2	29935066	rs11150575	1.37e-09	SCZ	0	0	1	0
AC009133.6	29935066	rs11150575	1.37e-09	SCZ	0	0	1	0
PAGR1	29935066	rs11150575	1.37e-09	SCZ	0	0	1	0
AC120114.4	29935066	rs11150575	1.37e-09	SCZ	0	0	1	0
PRRT2	29939293	rs4424923	4.94e-10	SCZ	0	0	1	0
AC009133.6	29939293	rs4424923	4.94e-10	SCZ	0	0	1	0
PAGR1	29939293	rs4424923	4.94e-10	SCZ	0	0	1	0
AC120114.4	29939293	rs4424923	4.94e-10	SCZ	0	0	1	0
CDIPT	30016022	rs12928610	7.33e-09	SCZ	1	0	0	0
CDIPT	30018720	rs12921753	1.1e-08	SCZ	1	0	0	0
CDIPT	30018982	rs9972866	1.37e-08	SCZ	1	0	0	0
CNOT1	58544295	rs246192	1.29e-09	SCZ	0	0	0	1
CNOT1	58547858	rs246193	7.25e-10	SCZ	0	0	0	1
SETD6	58682616	rs154440	3.2e-09	SCZ	1	0	0	0
NFATC3	68297228	rs9888986	3.517e-08	IQ	0	1	0	0
HIC1	2143460	rs10852932	1.64e-09	SCZ	1	1	0	0
MTMR4	56708979	rs368243	2.053e-08	IQ	1	0	0	1
MTMR4	56709034	rs411988	1.105e-08	IQ	1	0	0	1
MTMR4	56709077	rs420878	1.167e-12	IQ	1	0	0	1
MTMR4	57075299	rs3826353	1.87e-13	IQ	0	0	1	0
AC011195.3	56611372	rs12453049	7.125e-13	IQ	0	0	0	1
TEX14	56611372	rs12453049	7.125e-13	IQ	0	0	0	1
RAD51C	56611372	rs12453049	7.125e-13	IQ	0	0	0	1
AC011195.3	56611920	rs2009948	5.277e-13	IQ	0	0	0	1
TEX14	56611920	rs2009948	5.277e-13	IQ	0	0	0	1
RAD51C	56611920	rs2009948	5.277e-13	IQ	0	0	0	1
AC011195.3	56619581	rs6503866	8.235e-13	IQ	0	0	0	1
TEX14	56619581	rs6503866	8.235e-13	IQ	0	0	0	1
RAD51C	56619581	rs6503866	8.235e-13	IQ	0	0	0	1
RAB27B	52493622	rs1819886	3.479e-08	MDD	0	0	1	0
RAB27B	52495089	rs3764513	3.559e-08	MDD	0	0	1	0
AC008397.2	18213360	rs273503	5.002e-09	IQ	0	1	0	0
AC008397.1	18213360	rs273503	5.002e-09	IQ	0	1	0	0
AC008397.2	18215247	rs273504	3.094e-09	IQ	0	1	0	0
AC008397.1	18215247	rs273504	3.094e-09	IQ	0	1	0	0
AC008397.2	18230274	rs10401175	2.429e-09	IQ	1	0	1	0
AC008397.1	18230274	rs10401175	2.429e-09	IQ	1	0	1	0
AC008397.2	18230886	rs11669624	1.167e-09	IQ	1	0	1	0
AC008397.1	18230886	rs11669624	1.167e-09	IQ	1	0	1	0
AC008397.2	18231381	rs12978339	1.511e-09	IQ	1	0	1	0
AC008397.1	18231381	rs12978339	1.511e-09	IQ	1	0	1	0
AC008397.2	18231779	rs12981122	3.581e-09	IQ	1	0	1	0
AC008397.1	18231779	rs12981122	3.581e-09	IQ	1	0	1	0
AC008397.2	18235959	rs917551	7.409e-09	IQ	1	0	1	0
AC008397.1	18235959	rs917551	7.409e-09	IQ	1	0	1	0
AC008397.2	18236902	rs4808116	8.733e-09	IQ	1	0	1	0
AC008397.1	18236902	rs4808116	8.733e-09	IQ	1	0	1	0
MEF2B	19413947	rs2301786	9.18e-09	SCZ	0	0	1	0
BORCS8-MEF2B	19413947	rs2301786	9.18e-09	SCZ	0	0	1	0
RFXANK	19413947	rs2301786	9.18e-09	SCZ	0	0	1	0
BORCS8	19413947	rs2301786	9.18e-09	SCZ	0	0	1	0
MEF2B	19416045	rs1010207	1.03e-08	SCZ	0	0	1	0
BORCS8-MEF2B	19416045	rs1010207	1.03e-08	SCZ	0	0	1	0
RFXANK	19416045	rs1010207	1.03e-08	SCZ	0	0	1	0
BORCS8	19416045	rs1010207	1.03e-08	SCZ	0	0	1	0
MEF2B	19603692	rs4808964	4.3e-11	SCZ	0	1	0	0
BORCS8-MEF2B	19603692	rs4808964	4.3e-11	SCZ	0	1	0	0
RFXANK	19603692	rs4808964	4.3e-11	SCZ	0	1	0	0
BORCS8	19603692	rs4808964	4.3e-11	SCZ	0	1	0	0
MEF2B	19605348	rs2288852	3.47e-11	SCZ	0	1	0	0
BORCS8-MEF2B	19605348	rs2288852	3.47e-11	SCZ	0	1	0	0
RFXANK	19605348	rs2288852	3.47e-11	SCZ	0	1	0	0
BORCS8	19605348	rs2288852	3.47e-11	SCZ	0	1	0	0
MEF2B	19605763	rs1865034	2.32e-11	SCZ	0	1	0	0
BORCS8-MEF2B	19605763	rs1865034	2.32e-11	SCZ	0	1	0	0
RFXANK	19605763	rs1865034	2.32e-11	SCZ	0	1	0	0
BORCS8	19605763	rs1865034	2.32e-11	SCZ	0	1	0	0
GMIP	19642032	rs55927782	4.056e-08	BIP	1	0	0	0
GMIP	19643028	rs10422819	1.35e-11	SCZ	1	0	0	0
CEACAM20	45360488	rs375972689	9.71267e-45	AD	0	0	1	0
CEACAM20	45360573	rs2972557	2.67666e-08	AD	0	0	1	0
CEACAM20	45360762	rs8112526	1.00207e-11	AD	0	0	1	0
CEACAM20	45361224	rs440277	9.3489e-23	AD	0	0	1	0
CEACAM20	45369203	rs112422902	6.4818e-30	AD	0	0	1	0
CLASRP	45407788	rs7259620	5.10411e-214	AD	0	0	0	1
APOE	45549135	rs112481437	9.63564e-18	AD	0	0	0	1
APOE	45601601	rs138137383	9.93605e-19	AD	0	0	0	1
APOE	45605308	rs12461065	1.15408e-14	AD	0	0	0	1
APOE	45606125	rs7248421	5.51608e-37	AD	0	0	0	1
FLT3LG	50176686	rs10411771	1.62e-10	SCZ	0	1	0	0
FLT3LG	50176786	rs1045567	1.68e-10	SCZ	0	1	0	0
RPL13A	50176686	rs10411771	1.62e-10	SCZ	0	0	1	0
RPS11	50176686	rs10411771	1.62e-10	SCZ	0	0	1	0
RPL13A	50176786	rs1045567	1.68e-10	SCZ	0	0	1	0
RPS11	50176786	rs1045567	1.68e-10	SCZ	0	0	1	0
PTOV1	50097547	rs7251877	1.44e-08	SCZ	0	0	0	1
PTOV1	50097607	rs57940349	3.36e-08	SCZ	0	0	0	1
DDX27	47601509	rs1569749	1.175e-16	IQ	1	0	0	0
DDX27	47720957	rs755587	6.927e-17	IQ	1	0	0	0
DDX27	47721028	rs755588	1.626e-11	IQ	1	0	0	0
PDGFB	39800704	rs4337572	3.886e-10	IQ	0	0	1	0
PDGFB	39806153	rs6001582	7.483e-10	IQ	0	0	1	0
SYNGR1	39850174	rs5757683	1.421e-11	IQ	0	0	1	0
SYNGR1	39852350	rs1557542	5.653e-12	IQ	0	0	1	0
SYNGR1	39873470	rs9306336	4.72e-08	SCZ	1	0	0	0
SYNGR1	39874314	rs2899319	1.492e-08	IQ	1	0	0	0
SYNGR1	39875966	rs4821901	2.98e-08	SCZ	1	0	0	0
MIEF1	39784845	rs9611170	4.845e-10	IQ	0	0	1	0
AL022312.1	39797178	rs5757655	4.473e-10	IQ	1	0	0	0
AL022312.1	39797779	rs4821893	1.003e-10	IQ	1	0	0	0
AL022312.1	39797987	rs5750814	3.909e-10	IQ	1	0	0	0
AL022312.1	39798429	rs5757657	4.825e-10	IQ	1	0	0	0
AL022312.1	39798449	rs5750815	1.026e-10	IQ	1	0	0	0
ATF4	39797178	rs5757655	4.473e-10	IQ	1	0	0	1
ATF4	39797779	rs4821893	1.003e-10	IQ	1	0	0	1
ATF4	39797987	rs5750814	3.909e-10	IQ	1	0	0	1
ATF4	39798429	rs5757657	4.825e-10	IQ	1	0	0	1
ATF4	39798449	rs5750815	1.026e-10	IQ	1	0	0	1
RPS19BP1	39800704	rs4337572	3.886e-10	IQ	0	1	0	0
RPS19BP1	39806153	rs6001582	7.483e-10	IQ	0	1	0	0
ZC3H7B	41565827	rs9611509	2.35e-09	SCZ	0	1	0	0
SNU13	42330229	rs9620001	3.16e-10	SCZ	0	0	0	1
SNU13	42331409	rs10154646	7.43e-11	SCZ	0	0	0	1
SNU13	42334953	rs1047997	8.08e-11	SCZ	0	0	0	1
SNU13	42335621	rs1894713	7.55e-11	SCZ	0	0	0	1
SNU13	42337040	rs6002548	6.33e-11	SCZ	0	0	0	1
MEI1	42330229	rs9620001	3.16e-10	SCZ	1	1	1	0
MEI1	42331409	rs10154646	7.43e-11	SCZ	1	1	1	0
MEI1	42334953	rs1047997	8.08e-11	SCZ	1	1	1	0
MEI1	42335621	rs1894713	7.55e-11	SCZ	1	1	1	0
MEI1	42337040	rs6002548	6.33e-11	SCZ	1	1	1	0
PHETA2	42347060	rs5996094	1.95e-08	SCZ	0	0	1	0
SMDT1	42347060	rs5996094	1.95e-08	SCZ	0	0	1	0
CENPM	42474138	rs1807494	1.83e-09	SCZ	0	0	1	0
LINC00634	42474138	rs1807494	1.83e-09	SCZ	0	0	1	0
NDUFA6	42351481	rs4822069	2.91e-08	SCZ	0	1	0	0
NDUFA6	42359204	rs6002561	2.76e-08	SCZ	0	1	0	0
NDUFA6	42361336	rs5996096	4.19e-08	SCZ	0	0	0	1
NDUFA6	42364057	rs4822076	5.34e-09	SCZ	0	0	0	1
NDUFA6	42364997	rs6519298	3.89e-10	SCZ	0	0	0	1
SEPTIN3	42482502	rs4147641	1.75e-09	SCZ	0	0	0	1
SERHL2	42361336	rs5996096	4.19e-08	SCZ	0	0	1	0
SERHL2	42364057	rs4822076	5.34e-09	SCZ	0	0	1	0
SERHL2	42364997	rs6519298	3.89e-10	SCZ	0	0	1	0
NDUFA6	42370991	rs5751191	1.135e-09	IQ	0	0	1	0
NDUFA6	42370991	rs5751191	6.39e-11	SCZ	0	0	1	0
