# Supplementary material for: SnapHiC: a computational pipeline to identify chromatin loops from single-cell Hi-C data
Source: Nat Methods. 2021 Aug 26;18(9):1056–9. doi: 10.1038/s41592-021-01231-2 (PMC8440170; doi:10.1038/s41592-021-01231-2)
Supplement: Source Data Fig. 1 — SnapHiC-identified loops from different numbers of mES cells (N = 10, 25, 50, 75, 100, 200, 300, 400, 500, 600, 700, 742). For N = 10, 25, 50, 75, 100, 200, 300, 400, 500, 600, 700, loop calling was repeated six times on the subsampling datasets randomly selected from the 742 cells that passed our quality control. The tab name indicates the subsampling index (that is, ‘Permu0’, ‘Permu1’, ‘Permu2’, ‘Permu3’, ‘Permu4’, ‘Permu5’) and the number of cells used (that is, ‘10’, ‘25’, ‘50’, ‘75’, ‘100’, ‘200’, ‘300’, ‘400’, ‘500’, ‘600’, ‘700’, ‘742’). [file 41592_2021_1231_MOESM4_ESM.xlsx]

## Sheet: Permu0_10
chr1	x1	x2	chr2	y1	y2
2	158530000	158540000	2	158650000	158660000
3	96280000	96290000	3	96420000	96430000
5	142560000	142570000	5	142710000	142720000
7	3500000	3510000	7	3680000	3690000
7	44720000	44730000	7	44880000	44890000
7	81950000	81960000	7	82260000	82270000
7	144770000	144780000	7	144880000	144890000
11	106280000	106290000	11	106390000	106400000
12	12800000	12810000	12	12920000	12930000
12	72850000	72860000	12	72990000	73000000
13	119620000	119630000	13	119750000	119760000
14	7810000	7820000	14	7930000	7940000
17	27210000	27220000	17	27320000	27330000
17	79880000	79890000	17	80000000	80010000
18	65490000	65500000	18	65740000	65750000

## Sheet: Permu1_10
chr1	x1	x2	chr2	y1	y2
3	89590000	89600000	3	89710000	89720000
6	17730000	17740000	6	17840000	17850000
7	99490000	99500000	7	99600000	99610000
14	96550000	96560000	14	96760000	96770000
17	17420000	17430000	17	17570000	17580000

## Sheet: Permu2_10
chr1	x1	x2	chr2	y1	y2
7	3220000	3230000	7	3440000	3450000
7	126880000	126890000	7	127070000	127080000
12	78910000	78920000	12	79090000	79100000
14	7830000	7840000	14	8030000	8040000
15	103730000	103740000	15	103860000	103870000
15	103730000	103740000	15	103880000	103890000
18	61540000	61550000	18	61650000	61660000

## Sheet: Permu3_10
chr1	x1	x2	chr2	y1	y2
2	26450000	26460000	2	26570000	26580000
5	25460000	25470000	5	25590000	25600000
12	105070000	105080000	12	105230000	105240000
14	52160000	52170000	14	52320000	52330000
14	55780000	55790000	14	55900000	55910000

## Sheet: Permu4_10
chr1	x1	x2	chr2	y1	y2
3	88350000	88360000	3	88460000	88470000
13	40850000	40860000	13	40970000	40980000

## Sheet: Permu5_10
chr1	x1	x2	chr2	y1	y2
2	32750000	32760000	2	32890000	32900000
4	135530000	135540000	4	135660000	135670000
7	45460000	45470000	7	45590000	45600000
11	116880000	116890000	11	117010000	117020000
13	113660000	113670000	13	113770000	113780000
16	18790000	18800000	16	18900000	18910000

## Sheet: Permu0_25
chr1	x1	x2	chr2	y1	y2
1	72720000	72730000	1	72850000	72860000
1	131100000	131110000	1	131240000	131250000
1	134130000	134140000	1	134300000	134310000
1	134490000	134500000	1	134600000	134610000
1	152520000	152530000	1	152760000	152770000
1	153540000	153550000	1	153740000	153750000
1	181980000	181990000	1	182100000	182110000
2	26300000	26310000	2	26560000	26570000
2	27270000	27280000	2	27430000	27440000
2	27300000	27310000	2	27420000	27430000
2	28930000	28940000	2	29040000	29050000
2	90480000	90490000	2	90660000	90670000
2	103860000	103870000	2	103980000	103990000
3	79670000	79680000	3	79800000	79810000
3	84180000	84190000	3	84300000	84310000
3	88310000	88320000	3	88470000	88480000
3	96540000	96550000	3	96650000	96660000
4	57690000	57700000	4	57800000	57810000
4	119000000	119010000	4	119140000	119150000
4	119000000	119010000	4	119170000	119180000
4	130340000	130350000	4	130560000	130570000
4	137840000	137850000	4	137950000	137960000
4	154910000	154920000	4	155060000	155070000
4	155100000	155110000	4	155230000	155240000
5	110500000	110510000	5	110610000	110620000
5	110510000	110520000	5	110630000	110640000
6	146830000	146840000	6	147010000	147020000
7	144780000	144790000	7	144900000	144910000
8	72300000	72310000	8	72650000	72660000
9	14860000	14870000	9	14970000	14980000
9	20900000	20910000	9	21010000	21020000
9	107890000	107900000	9	108040000	108050000
10	57430000	57440000	10	57820000	57830000
10	57430000	57440000	10	57840000	57850000
10	57430000	57440000	10	58210000	58220000
10	57440000	57450000	10	57830000	57840000
10	57440000	57450000	10	58210000	58220000
10	57740000	57750000	10	58210000	58220000
10	63150000	63160000	10	63270000	63280000
10	70180000	70190000	10	70310000	70320000
10	79990000	80000000	10	80110000	80120000
11	76250000	76260000	11	76380000	76390000
11	95120000	95130000	11	95230000	95240000
12	80150000	80160000	12	80400000	80410000
12	80760000	80770000	12	80890000	80900000
12	87260000	87270000	12	87440000	87450000
13	119630000	119640000	13	119770000	119780000
14	20100000	20110000	14	20240000	20250000
14	26500000	26510000	14	26620000	26630000
15	38720000	38730000	15	38920000	38930000
15	55110000	55120000	15	55280000	55290000
15	73070000	73080000	15	73180000	73190000
15	77780000	77790000	15	77910000	77920000
15	85920000	85930000	15	86030000	86040000
15	103740000	103750000	15	103890000	103900000
16	17170000	17180000	16	17280000	17290000
17	29390000	29400000	17	29510000	29520000
17	35520000	35530000	17	35820000	35830000
17	53510000	53520000	17	53670000	53680000
17	72390000	72400000	17	72600000	72610000
18	20650000	20660000	18	20810000	20820000
18	37760000	37770000	18	37880000	37890000
18	65500000	65510000	18	65680000	65690000
19	8560000	8570000	19	8670000	8680000

## Sheet: Permu1_25
chr1	x1	x2	chr2	y1	y2
1	58150000	58160000	1	58280000	58290000
1	84730000	84740000	1	84860000	84870000
1	152500000	152510000	1	152680000	152690000
1	171120000	171130000	1	171230000	171240000
2	104440000	104450000	2	104570000	104580000
2	127090000	127100000	2	127210000	127220000
2	180570000	180580000	2	180780000	180790000
3	101310000	101320000	3	101470000	101480000
4	98930000	98940000	4	99170000	99180000
4	116810000	116820000	4	116970000	116980000
4	129920000	129930000	4	130540000	130550000
4	130380000	130390000	4	130560000	130570000
4	135510000	135520000	4	135660000	135670000
4	137450000	137460000	4	137570000	137580000
4	144890000	144900000	4	145040000	145050000
4	144920000	144930000	4	145040000	145050000
4	146920000	146930000	4	147610000	147620000
6	134650000	134660000	6	134850000	134860000
7	27270000	27280000	7	27400000	27410000
7	145220000	145230000	7	145330000	145340000
8	107250000	107260000	8	107570000	107580000
8	123640000	123650000	8	123760000	123770000
8	123640000	123650000	8	123770000	123780000
9	96920000	96930000	9	97040000	97050000
10	20370000	20380000	10	20930000	20940000
10	57430000	57440000	10	58210000	58220000
10	57440000	57450000	10	58200000	58210000
10	57760000	57770000	10	58210000	58220000
10	57820000	57830000	10	58210000	58220000
10	82660000	82670000	10	82780000	82790000
10	103250000	103260000	10	103400000	103410000
11	7880000	7890000	11	8070000	8080000
11	11810000	11820000	11	11960000	11970000
11	20460000	20470000	11	20650000	20660000
11	74370000	74380000	11	74530000	74540000
11	76240000	76250000	11	76390000	76400000
11	94130000	94140000	11	94240000	94250000
11	94130000	94140000	11	94270000	94280000
11	100170000	100180000	11	100280000	100290000
12	86770000	86780000	12	86940000	86950000
13	23280000	23290000	13	23400000	23410000
13	23410000	23420000	13	23520000	23530000
14	19700000	19710000	14	19820000	19830000
14	34610000	34620000	14	34770000	34780000
15	103740000	103750000	15	103890000	103900000
17	27030000	27040000	17	27300000	27310000
17	27240000	27250000	17	27510000	27520000
17	27310000	27320000	17	27510000	27520000
17	27320000	27330000	17	27500000	27510000
17	27320000	27330000	17	27520000	27530000
18	36220000	36230000	18	36330000	36340000
18	37760000	37770000	18	37880000	37890000
18	66400000	66410000	18	66520000	66530000
19	7060000	7070000	19	7180000	7190000
19	46880000	46890000	19	47000000	47010000

## Sheet: Permu2_25
chr1	x1	x2	chr2	y1	y2
1	153560000	153570000	1	153730000	153740000
1	153560000	153570000	1	153740000	153750000
2	59550000	59560000	2	59740000	59750000
2	180780000	180790000	2	180900000	180910000
4	98740000	98750000	4	98880000	98890000
4	119000000	119010000	4	119120000	119130000
4	119000000	119010000	4	119160000	119170000
4	129800000	129810000	4	129920000	129930000
4	130300000	130310000	4	130550000	130560000
4	130330000	130340000	4	130550000	130560000
4	130390000	130400000	4	130560000	130570000
4	130780000	130790000	4	130900000	130910000
4	135440000	135450000	4	135650000	135660000
4	135510000	135520000	4	135660000	135670000
4	135520000	135530000	4	135630000	135640000
4	144880000	144890000	4	145290000	145300000
5	92030000	92040000	5	92170000	92180000
5	108020000	108030000	5	108170000	108180000
5	123750000	123760000	5	123910000	123920000
6	133960000	133970000	6	134130000	134140000
7	73510000	73520000	7	73620000	73630000
8	4140000	4150000	8	4260000	4270000
8	57420000	57430000	8	57530000	57540000
8	122770000	122780000	8	123520000	123530000
9	45290000	45300000	9	45400000	45410000
10	57440000	57450000	10	58210000	58220000
10	77990000	78000000	10	78160000	78170000
10	78030000	78040000	10	78150000	78160000
10	127170000	127180000	10	127330000	127340000
11	69380000	69390000	11	69500000	69510000
11	77830000	77840000	11	77970000	77980000
11	78210000	78220000	11	78320000	78330000
11	100040000	100050000	11	100280000	100290000
11	100050000	100060000	11	100280000	100290000
11	100140000	100150000	11	100280000	100290000
11	100180000	100190000	11	100290000	100300000
11	103770000	103780000	11	103910000	103920000
11	120160000	120170000	11	120270000	120280000
12	3250000	3260000	12	3360000	3370000
13	21870000	21880000	13	22000000	22010000
13	21870000	21880000	13	22010000	22020000
13	23420000	23430000	13	23530000	23540000
13	38060000	38070000	13	38190000	38200000
14	20120000	20130000	14	20240000	20250000
15	103020000	103030000	15	103140000	103150000
15	103730000	103740000	15	103880000	103890000
16	8410000	8420000	16	8660000	8670000
16	20530000	20540000	16	20680000	20690000
17	27240000	27250000	17	27390000	27400000
17	29380000	29390000	17	29490000	29500000
18	37750000	37760000	18	37860000	37870000
19	10840000	10850000	19	10960000	10970000

## Sheet: Permu3_25
chr1	x1	x2	chr2	y1	y2
1	51460000	51470000	1	51580000	51590000
2	26450000	26460000	2	26570000	26580000
2	90460000	90470000	2	90750000	90760000
2	131820000	131830000	2	131940000	131950000
2	181700000	181710000	2	181990000	182000000
3	96320000	96330000	3	96640000	96650000
3	96530000	96540000	3	96640000	96650000
4	121380000	121390000	4	121620000	121630000
4	130050000	130060000	4	130550000	130560000
4	130140000	130150000	4	130560000	130570000
4	130180000	130190000	4	130550000	130560000
4	130370000	130380000	4	130550000	130560000
4	140790000	140800000	4	140920000	140930000
4	141830000	141840000	4	141950000	141960000
4	146920000	146930000	4	147590000	147600000
5	112860000	112870000	5	113050000	113060000
5	113370000	113380000	5	113730000	113740000
5	124640000	124650000	5	125210000	125220000
6	119220000	119230000	6	119330000	119340000
7	144790000	144800000	7	144900000	144910000
7	145220000	145230000	7	145330000	145340000
8	13540000	13550000	8	13750000	13760000
8	13550000	13560000	8	13740000	13750000
8	33750000	33760000	8	33940000	33950000
8	45040000	45050000	8	45230000	45240000
8	45050000	45060000	8	45220000	45230000
8	123640000	123650000	8	123990000	124000000
8	123650000	123660000	8	123810000	123820000
9	61160000	61170000	9	61410000	61420000
10	57430000	57440000	10	57820000	57830000
10	57430000	57440000	10	58210000	58220000
10	57440000	57450000	10	58200000	58210000
10	57800000	57810000	10	58210000	58220000
10	57830000	57840000	10	58210000	58220000
11	94360000	94370000	11	94490000	94500000
11	117040000	117050000	11	117190000	117200000
12	86800000	86810000	12	86910000	86920000
12	117420000	117430000	12	117760000	117770000
13	23290000	23300000	13	23400000	23410000
14	20100000	20110000	14	20250000	20260000
14	24500000	24510000	14	24820000	24830000
14	31950000	31960000	14	32060000	32070000
14	51890000	51900000	14	52000000	52010000
14	52130000	52140000	14	52320000	52330000
15	38290000	38300000	15	38470000	38480000
15	103740000	103750000	15	103890000	103900000
16	8410000	8420000	16	8650000	8660000
17	27210000	27220000	17	27320000	27330000
17	33950000	33960000	17	34100000	34110000
18	37760000	37770000	18	37880000	37890000
19	5510000	5520000	19	5630000	5640000
19	5960000	5970000	19	6820000	6830000
19	6080000	6090000	19	6830000	6840000

[truncated: 57 more sheets: Permu4_25, Permu5_25, Permu0_50, Permu1_50, Permu2_50, Permu3_50, Permu4_50, Permu5_50, Permu0_75, Permu1_75, Permu2_75, Permu3_75, Permu4_75, Permu5_75, Permu0_100, Permu1_100, Permu2_100, Permu3_100, Permu4_100, Permu5_100 …]
