# Supplementary material for: SnapHiC: a computational pipeline to identify chromatin loops from single-cell Hi-C data
Source: Nat Methods. 2021 Aug 26;18(9):1056–9. doi: 10.1038/s41592-021-01231-2 (PMC8440170; doi:10.1038/s41592-021-01231-2)
Supplement: Source Data Fig. 2 — SnapHiC-identified loops from astrocytes, microglia and oligodendrocytes after subsampling (261 cells for each cell type) and the cell-type-specific loops from astrocytes, microglia, oligodendrocytes and L2/3 excitatory neurons after subsampling. [file 41592_2021_1231_MOESM5_ESM.xlsx]

## Sheet: Astro_261cells
chr1	x1	x2	chr2	y1	y2
1	910000	920000	1	1020000	1030000
1	1030000	1040000	1	1150000	1160000
1	1050000	1060000	1	1180000	1190000
1	1330000	1340000	1	1440000	1450000
1	1490000	1500000	1	1660000	1670000
1	1700000	1710000	1	1820000	1830000
1	1840000	1850000	1	1980000	1990000
1	1870000	1880000	1	1990000	2000000
1	2120000	2130000	1	2310000	2320000
1	2130000	2140000	1	2250000	2260000
1	2160000	2170000	1	2270000	2280000
1	2160000	2170000	1	2700000	2710000
1	2340000	2350000	1	2450000	2460000
1	2340000	2350000	1	2480000	2490000
1	2340000	2350000	1	2510000	2520000
1	2350000	2360000	1	2700000	2710000
1	2370000	2380000	1	2480000	2490000
1	2700000	2710000	1	2830000	2840000
1	2710000	2720000	1	3330000	3340000
1	2720000	2730000	1	2920000	2930000
1	2720000	2730000	1	3300000	3310000
1	2730000	2740000	1	2850000	2860000
1	2810000	2820000	1	2930000	2940000
1	2810000	2820000	1	2960000	2970000
1	2990000	3000000	1	3120000	3130000
1	3020000	3030000	1	3130000	3140000
1	3070000	3080000	1	3190000	3200000
1	3370000	3380000	1	3510000	3520000
1	3400000	3410000	1	3530000	3540000
1	3820000	3830000	1	4460000	4470000
1	3820000	3830000	1	4690000	4700000
1	3820000	3830000	1	4720000	4730000
1	3830000	3840000	1	4000000	4010000
1	3830000	3840000	1	4280000	4290000
1	4000000	4010000	1	4820000	4830000
1	4010000	4020000	1	4420000	4430000
1	4030000	4040000	1	4820000	4830000
1	5690000	5700000	1	5800000	5810000
1	6290000	6300000	1	6400000	6410000
1	6310000	6320000	1	6460000	6470000
1	6400000	6410000	1	6530000	6540000
1	6780000	6790000	1	6940000	6950000
1	6850000	6860000	1	6960000	6970000
1	6960000	6970000	1	7100000	7110000
1	6960000	6970000	1	7260000	7270000
1	7120000	7130000	1	7260000	7270000
1	7510000	7520000	1	7690000	7700000
1	7540000	7550000	1	7690000	7700000
1	7700000	7710000	1	7810000	7820000
1	7710000	7720000	1	7840000	7850000
1	8080000	8090000	1	8370000	8380000
1	8430000	8440000	1	8580000	8590000
1	8470000	8480000	1	8580000	8590000
1	8520000	8530000	1	8900000	8910000
1	8610000	8620000	1	8730000	8740000
1	8610000	8620000	1	8760000	8770000
1	8720000	8730000	1	8910000	8920000
1	8750000	8760000	1	8880000	8890000
1	8760000	8770000	1	8910000	8920000
1	8920000	8930000	1	9040000	9050000
1	9340000	9350000	1	9510000	9520000
1	9370000	9380000	1	9510000	9520000
1	9490000	9500000	1	9630000	9640000
1	9770000	9780000	1	9930000	9940000
1	9810000	9820000	1	9930000	9940000
1	10260000	10270000	1	10370000	10380000
1	10270000	10280000	1	10400000	10410000
1	10690000	10700000	1	10930000	10940000
1	10780000	10790000	1	10930000	10940000
1	11290000	11300000	1	11690000	11700000
1	11300000	11310000	1	11410000	11420000
1	11340000	11350000	1	11500000	11510000
1	11400000	11410000	1	11700000	11710000
1	11410000	11420000	1	11520000	11530000
1	11540000	11550000	1	11690000	11700000
1	11570000	11580000	1	11690000	11700000
1	11880000	11890000	1	12030000	12040000
1	12170000	12180000	1	12280000	12290000
1	12340000	12350000	1	12720000	12730000
1	12490000	12500000	1	12620000	12630000
1	13800000	13810000	1	13960000	13970000
1	13800000	13810000	1	14440000	14450000
1	15240000	15250000	1	15350000	15360000
1	15470000	15480000	1	15600000	15610000
1	15640000	15650000	1	15750000	15760000
1	15850000	15860000	1	16030000	16040000
1	15940000	15950000	1	16050000	16060000
1	16130000	16140000	1	16290000	16300000
1	16130000	16140000	1	16320000	16330000
1	16400000	16410000	1	16510000	16520000
1	16400000	16410000	1	16570000	16580000
1	16400000	16410000	1	16670000	16680000
1	16400000	16410000	1	16950000	16960000
1	16540000	16550000	1	16680000	16690000
1	16570000	16580000	1	16680000	16690000
1	16580000	16590000	1	17030000	17040000
1	16730000	16740000	1	16940000	16950000
1	16770000	16780000	1	17030000	17040000
1	16810000	16820000	1	16950000	16960000
1	16930000	16940000	1	17340000	17350000
1	16940000	16950000	1	17380000	17390000
1	16950000	16960000	1	17270000	17280000
1	17030000	17040000	1	17210000	17220000
1	17250000	17260000	1	17370000	17380000
1	17380000	17390000	1	17560000	17570000
1	17400000	17410000	1	17760000	17770000
1	17450000	17460000	1	17560000	17570000
1	17460000	17470000	1	17720000	17730000
1	17580000	17590000	1	17710000	17720000
1	17820000	17830000	1	17930000	17940000
1	17830000	17840000	1	17960000	17970000
1	17830000	17840000	1	18000000	18010000
1	18920000	18930000	1	19140000	19150000
1	18940000	18950000	1	19140000	19150000
1	19210000	19220000	1	19400000	19410000
1	19210000	19220000	1	19410000	19420000
1	19230000	19240000	1	19400000	19410000
1	19240000	19250000	1	19410000	19420000
1	19270000	19280000	1	19400000	19410000
1	19400000	19410000	1	19520000	19530000
1	19420000	19430000	1	19560000	19570000
1	19450000	19460000	1	19560000	19570000
1	19690000	19700000	1	19800000	19810000
1	19710000	19720000	1	19970000	19980000
1	19800000	19810000	1	19930000	19940000
1	20240000	20250000	1	20820000	20830000
1	20410000	20420000	1	20820000	20830000
1	20480000	20490000	1	20820000	20830000
1	20530000	20540000	1	20680000	20690000
1	20530000	20540000	1	20820000	20830000
1	20540000	20550000	1	20650000	20660000
1	20560000	20570000	1	20680000	20690000
1	20560000	20570000	1	20800000	20810000
1	20650000	20660000	1	20790000	20800000
1	20680000	20690000	1	20800000	20810000
1	20820000	20830000	1	20960000	20970000
1	20840000	20850000	1	20990000	21000000
1	20850000	20860000	1	20960000	20970000
1	21030000	21040000	1	21520000	21530000
1	21320000	21330000	1	21500000	21510000
1	21550000	21560000	1	21670000	21680000
1	21550000	21560000	1	21700000	21710000
1	21570000	21580000	1	21690000	21700000
1	21840000	21850000	1	21980000	21990000
1	21840000	21850000	1	21990000	22000000
1	21850000	21860000	1	21980000	21990000
1	22100000	22110000	1	22270000	22280000
1	22110000	22120000	1	22260000	22270000
1	22440000	22450000	1	22590000	22600000
1	22440000	22450000	1	22730000	22740000
1	22730000	22740000	1	22970000	22980000
1	22840000	22850000	1	22960000	22970000
1	22990000	23000000	1	23100000	23110000
1	22990000	23000000	1	23190000	23200000
1	23000000	23010000	1	23240000	23250000
1	23020000	23030000	1	23180000	23190000
1	23300000	23310000	1	23510000	23520000
1	23350000	23360000	1	23500000	23510000
1	23860000	23870000	1	23970000	23980000
1	24050000	24060000	1	24230000	24240000
1	24510000	24520000	1	24710000	24720000
1	24530000	24540000	1	24710000	24720000
1	24540000	24550000	1	24690000	24700000
1	24730000	24740000	1	24960000	24970000
1	24740000	24750000	1	24960000	24970000
1	25000000	25010000	1	25120000	25130000
1	25000000	25010000	1	25160000	25170000
1	25010000	25020000	1	25150000	25160000
1	25170000	25180000	1	25530000	25540000
1	25570000	25580000	1	26130000	26140000
1	25750000	25760000	1	26140000	26150000
1	25940000	25950000	1	26110000	26120000
1	26210000	26220000	1	26320000	26330000
1	26420000	26430000	1	26550000	26560000
1	26930000	26940000	1	27040000	27050000
1	26940000	26950000	1	27110000	27120000
1	26950000	26960000	1	27080000	27090000
1	27440000	27450000	1	27600000	27610000
1	27620000	27630000	1	27940000	27950000
1	27720000	27730000	1	27860000	27870000
1	27720000	27730000	1	27930000	27940000
1	27730000	27740000	1	27900000	27910000
1	27750000	27760000	1	27860000	27870000
1	27860000	27870000	1	27980000	27990000
1	27980000	27990000	1	28550000	28560000
1	28180000	28190000	1	28300000	28310000
1	28410000	28420000	1	28530000	28540000
1	28410000	28420000	1	28560000	28570000
1	28590000	28600000	1	28840000	28850000
1	28830000	28840000	1	28960000	28970000
1	28970000	28980000	1	29080000	29090000
1	29090000	29100000	1	29200000	29210000
1	29110000	29120000	1	29350000	29360000
1	29190000	29200000	1	29530000	29540000
1	29220000	29230000	1	29530000	29540000
1	29570000	29580000	1	30550000	30560000
1	29590000	29600000	1	29750000	29760000
1	29850000	29860000	1	30040000	30050000
1	29860000	29870000	1	30040000	30050000
1	30040000	30050000	1	30570000	30580000
1	30040000	30050000	1	30860000	30870000
1	30050000	30060000	1	30540000	30550000
1	30280000	30290000	1	30550000	30560000
1	31240000	31250000	1	31390000	31400000
1	31270000	31280000	1	31380000	31390000
1	31410000	31420000	1	31530000	31540000
1	31660000	31670000	1	31810000	31820000
1	31840000	31850000	1	32010000	32020000
1	32090000	32100000	1	32200000	32210000
1	32120000	32130000	1	32250000	32260000
1	32680000	32690000	1	32790000	32800000
1	32680000	32690000	1	32830000	32840000
1	33170000	33180000	1	33330000	33340000
1	33400000	33410000	1	33540000	33550000
1	33580000	33590000	1	33720000	33730000
1	33580000	33590000	1	33930000	33940000
1	33590000	33600000	1	33830000	33840000
1	33610000	33620000	1	33930000	33940000
1	33750000	33760000	1	33900000	33910000
1	33750000	33760000	1	33930000	33940000
1	35650000	35660000	1	35890000	35900000
1	35650000	35660000	1	36030000	36040000
1	35660000	35670000	1	36000000	36010000
1	35910000	35920000	1	36020000	36030000
1	36030000	36040000	1	36180000	36190000
1	36390000	36400000	1	36550000	36560000
1	36630000	36640000	1	36750000	36760000
1	36760000	36770000	1	36880000	36890000
1	37170000	37180000	1	37320000	37330000
1	37510000	37520000	1	37640000	37650000
1	38030000	38040000	1	38150000	38160000
1	38260000	38270000	1	38420000	38430000
1	38320000	38330000	1	38440000	38450000
1	38500000	38510000	1	39070000	39080000
1	38500000	38510000	1	39190000	39200000
1	38500000	38510000	1	39290000	39300000
1	38880000	38890000	1	39040000	39050000
1	38880000	38890000	1	39070000	39080000
1	39040000	39050000	1	39280000	39290000
1	39070000	39080000	1	39190000	39200000
1	39070000	39080000	1	39270000	39280000
1	39320000	39330000	1	39540000	39550000
1	39330000	39340000	1	39450000	39460000
1	39330000	39340000	1	39480000	39490000
1	39560000	39570000	1	40010000	40020000
1	39580000	39590000	1	39730000	39740000
1	39790000	39800000	1	39930000	39940000
1	39790000	39800000	1	40010000	40020000
1	39960000	39970000	1	40250000	40260000
1	39970000	39980000	1	40220000	40230000
1	40050000	40060000	1	40180000	40190000
1	40370000	40380000	1	40490000	40500000
1	40610000	40620000	1	40810000	40820000
1	40620000	40630000	1	40780000	40790000
1	41300000	41310000	1	41410000	41420000
1	41740000	41750000	1	41860000	41870000
1	41750000	41760000	1	41890000	41900000
1	42040000	42050000	1	42170000	42180000
1	42040000	42050000	1	42250000	42260000
1	42040000	42050000	1	42490000	42500000
1	42110000	42120000	1	42240000	42250000
1	42270000	42280000	1	42380000	42390000
1	42640000	42650000	1	42790000	42800000
1	42640000	42650000	1	42800000	42810000
1	43370000	43380000	1	43530000	43540000
1	43400000	43410000	1	43530000	43540000
1	43690000	43700000	1	43850000	43860000
1	43900000	43910000	1	44050000	44060000
1	43910000	43920000	1	44080000	44090000
1	44000000	44010000	1	44110000	44120000
1	44230000	44240000	1	44390000	44400000
1	44680000	44690000	1	44790000	44800000
1	44680000	44690000	1	45120000	45130000
1	44690000	44700000	1	44820000	44830000
1	44690000	44700000	1	44880000	44890000
1	44750000	44760000	1	44880000	44890000
1	44840000	44850000	1	44960000	44970000
1	44960000	44970000	1	45110000	45120000
1	45290000	45300000	1	45450000	45460000
1	45480000	45490000	1	45760000	45770000
1	45810000	45820000	1	45960000	45970000
1	45820000	45830000	1	45950000	45960000
1	45820000	45830000	1	45960000	45970000
1	45820000	45830000	1	46030000	46040000
1	46490000	46500000	1	46640000	46650000
1	46500000	46510000	1	46610000	46620000
1	46500000	46510000	1	46640000	46650000
1	46870000	46880000	1	46990000	47000000
1	46880000	46890000	1	47210000	47220000
1	47000000	47010000	1	47190000	47200000
1	47080000	47090000	1	47190000	47200000
1	47320000	47330000	1	47570000	47580000
1	47360000	47370000	1	47530000	47540000
1	47650000	47660000	1	48170000	48180000
1	47890000	47900000	1	48170000	48180000
1	47980000	47990000	1	48180000	48190000
1	48010000	48020000	1	48170000	48180000
1	48040000	48050000	1	48160000	48170000
1	48570000	48580000	1	48700000	48710000
1	48820000	48830000	1	48970000	48980000
1	49030000	49040000	1	49160000	49170000
1	49030000	49040000	1	49260000	49270000
1	49130000	49140000	1	49270000	49280000
1	49160000	49170000	1	49270000	49280000
1	50830000	50840000	1	51200000	51210000
1	51060000	51070000	1	51170000	51180000
1	51400000	51410000	1	51650000	51660000
1	51880000	51890000	1	51990000	52000000
1	52350000	52360000	1	52460000	52470000
1	52600000	52610000	1	52760000	52770000
1	52830000	52840000	1	53150000	53160000
1	53010000	53020000	1	53150000	53160000
1	53510000	53520000	1	53640000	53650000
1	53740000	53750000	1	53860000	53870000
1	53940000	53950000	1	54160000	54170000
1	54300000	54310000	1	54410000	54420000
1	54680000	54690000	1	54860000	54870000
1	54680000	54690000	1	54940000	54950000
1	54730000	54740000	1	54860000	54870000
1	55600000	55610000	1	55740000	55750000
1	56040000	56050000	1	57010000	57020000
1	56050000	56060000	1	57040000	57050000
1	56870000	56880000	1	57050000	57060000
1	56890000	56900000	1	57000000	57010000
1	56900000	56910000	1	57030000	57040000
1	57050000	57060000	1	57280000	57290000
1	58980000	58990000	1	59120000	59130000
1	59240000	59250000	1	59760000	59770000
1	59240000	59250000	1	60160000	60170000
1	59250000	59260000	1	59370000	59380000
1	59250000	59260000	1	59440000	59450000
1	59250000	59260000	1	59640000	59650000
1	59250000	59260000	1	59890000	59900000
1	59360000	59370000	1	59880000	59890000
1	59360000	59370000	1	60180000	60190000
1	59370000	59380000	1	59760000	59770000
1	59640000	59650000	1	59760000	59770000
1	59640000	59650000	1	59890000	59900000
1	59760000	59770000	1	59880000	59890000
1	59760000	59770000	1	59910000	59920000
1	59760000	59770000	1	60160000	60170000
1	59890000	59900000	1	60130000	60140000
1	60430000	60440000	1	60590000	60600000
1	60440000	60450000	1	60580000	60590000
1	60440000	60450000	1	61330000	61340000
1	60740000	60750000	1	61480000	61490000
1	61320000	61330000	1	61430000	61440000
1	61320000	61330000	1	61500000	61510000
1	61330000	61340000	1	61640000	61650000
1	61330000	61340000	1	61670000	61680000
1	61330000	61340000	1	61910000	61920000
1	61430000	61440000	1	62310000	62320000
1	61510000	61520000	1	62100000	62110000
1	61510000	61520000	1	62310000	62320000
1	61520000	61530000	1	61650000	61660000
1	61520000	61530000	1	61910000	61920000
1	61540000	61550000	1	61910000	61920000
1	61540000	61550000	1	62110000	62120000
1	61550000	61560000	1	61660000	61670000
1	61550000	61560000	1	61730000	61740000
1	61550000	61560000	1	61800000	61810000
1	61600000	61610000	1	62310000	62320000
1	61650000	61660000	1	61800000	61810000
1	61650000	61660000	1	61900000	61910000
1	61740000	61750000	1	61910000	61920000
1	61800000	61810000	1	61910000	61920000
1	61800000	61810000	1	62100000	62110000
1	61800000	61810000	1	62310000	62320000
1	61910000	61920000	1	62100000	62110000
1	61920000	61930000	1	62310000	62320000
1	62100000	62110000	1	62310000	62320000
1	62640000	62650000	1	62850000	62860000
1	63450000	63460000	1	63900000	63910000
1	63470000	63480000	1	63600000	63610000
1	64070000	64080000	1	64350000	64360000
1	64080000	64090000	1	64710000	64720000
1	64150000	64160000	1	64600000	64610000
1	64730000	64740000	1	64930000	64940000
1	64830000	64840000	1	65150000	65160000
1	64830000	64840000	1	65290000	65300000
1	64930000	64940000	1	65050000	65060000
1	64930000	64940000	1	65120000	65130000
1	64930000	64940000	1	65290000	65300000
1	64940000	64950000	1	65080000	65090000
1	65140000	65150000	1	65290000	65300000
1	65150000	65160000	1	65290000	65300000
1	65310000	65320000	1	65420000	65430000
1	65520000	65530000	1	65640000	65650000
1	65520000	65530000	1	65670000	65680000
1	65530000	65540000	1	65880000	65890000
1	65680000	65690000	1	66150000	66160000
1	65700000	65710000	1	65860000	65870000
1	65720000	65730000	1	65890000	65900000
1	65760000	65770000	1	65880000	65890000
1	65890000	65900000	1	66140000	66150000
1	66420000	66430000	1	66540000	66550000
1	66420000	66430000	1	66620000	66630000
1	66420000	66430000	1	66710000	66720000
1	66420000	66430000	1	66910000	66920000
1	66420000	66430000	1	67190000	67200000
1	66450000	66460000	1	66700000	66710000
1	66450000	66460000	1	66710000	66720000
1	66710000	66720000	1	66910000	66920000
1	66720000	66730000	1	66850000	66860000
1	66740000	66750000	1	66910000	66920000
1	67000000	67010000	1	67110000	67120000
1	67220000	67230000	1	67450000	67460000
1	67670000	67680000	1	67950000	67960000
1	67770000	67780000	1	67950000	67960000
1	67800000	67810000	1	67960000	67970000
1	67840000	67850000	1	67960000	67970000
1	67990000	68000000	1	68140000	68150000
1	67990000	68000000	1	68220000	68230000
1	67990000	68000000	1	68290000	68300000
1	67990000	68000000	1	68810000	68820000
1	68000000	68010000	1	68320000	68330000
1	68000000	68010000	1	68580000	68590000
1	68020000	68030000	1	68130000	68140000
1	68220000	68230000	1	68570000	68580000
1	68300000	68310000	1	68570000	68580000
1	68300000	68310000	1	68680000	68690000
1	68310000	68320000	1	68790000	68800000
1	68580000	68590000	1	68700000	68710000
1	68580000	68590000	1	68790000	68800000
1	68580000	68590000	1	68800000	68810000
1	68590000	68600000	1	68790000	68800000
1	70990000	71000000	1	71510000	71520000
1	72040000	72050000	1	72820000	72830000
1	75220000	75230000	1	75670000	75680000
1	75230000	75240000	1	75660000	75670000
1	75240000	75250000	1	75670000	75680000
1	76610000	76620000	1	76760000	76770000
1	76610000	76620000	1	77580000	77590000
1	78600000	78610000	1	79050000	79060000
1	82000000	82010000	1	82170000	82180000
1	84590000	84600000	1	84910000	84920000
1	84610000	84620000	1	84880000	84890000
1	84970000	84980000	1	85230000	85240000
1	85070000	85080000	1	85220000	85230000
1	85210000	85220000	1	85400000	85410000
1	85240000	85250000	1	85390000	85400000
1	85400000	85410000	1	85720000	85730000
1	85580000	85590000	1	85710000	85720000
1	85760000	85770000	1	86160000	86170000
1	85760000	85770000	1	86350000	86360000
1	85770000	85780000	1	85910000	85920000
1	85770000	85780000	1	85960000	85970000
1	85770000	85780000	1	86040000	86050000
1	85870000	85880000	1	86040000	86050000
1	85930000	85940000	1	86040000	86050000
1	86180000	86190000	1	86340000	86350000
1	87160000	87170000	1	87420000	87430000
1	87590000	87600000	1	87700000	87710000
1	87590000	87600000	1	88430000	88440000
1	87600000	87610000	1	87790000	87800000
1	87600000	87610000	1	88030000	88040000
1	87620000	87630000	1	87730000	87740000
1	87620000	87630000	1	87760000	87770000
1	87620000	87630000	1	88430000	88440000
1	87790000	87800000	1	88420000	88430000
1	88380000	88390000	1	88530000	88540000
1	88640000	88650000	1	88760000	88770000
1	89130000	89140000	1	89340000	89350000
1	89430000	89440000	1	89920000	89930000
1	89440000	89450000	1	89820000	89830000
1	89460000	89470000	1	89590000	89600000
1	89460000	89470000	1	89900000	89910000
1	89470000	89480000	1	89820000	89830000
1	89930000	89940000	1	90070000	90080000
1	89930000	89940000	1	90450000	90460000
1	89940000	89950000	1	90220000	90230000
1	90070000	90080000	1	90220000	90230000
1	90090000	90100000	1	90440000	90450000
1	90100000	90110000	1	90230000	90240000
1	90260000	90270000	1	90440000	90450000
1	90260000	90270000	1	90450000	90460000
1	90270000	90280000	1	90450000	90460000
1	90280000	90290000	1	90410000	90420000
1	91970000	91980000	1	92210000	92220000
1	91980000	91990000	1	92380000	92390000
1	92070000	92080000	1	92360000	92370000
1	92080000	92090000	1	92220000	92230000
1	92170000	92180000	1	92330000	92340000
1	92220000	92230000	1	92340000	92350000
1	93320000	93330000	1	93440000	93450000
1	93320000	93330000	1	93530000	93540000
1	93900000	93910000	1	94040000	94050000
1	93900000	93910000	1	94080000	94090000
1	93900000	93910000	1	94220000	94230000
1	93900000	93910000	1	94300000	94310000
1	93910000	93920000	1	94070000	94080000
1	94030000	94040000	1	94210000	94220000
1	94060000	94070000	1	94210000	94220000
1	94080000	94090000	1	94300000	94310000
1	94090000	94100000	1	94220000	94230000
1	94490000	94500000	1	94640000	94650000
1	94500000	94510000	1	94800000	94810000
1	94980000	94990000	1	95500000	95510000
1	94990000	95000000	1	95250000	95260000
1	94990000	95000000	1	95260000	95270000
1	95060000	95070000	1	95260000	95270000
1	95060000	95070000	1	95510000	95520000
1	95070000	95080000	1	95230000	95240000
1	95280000	95290000	1	95390000	95400000
1	95280000	95290000	1	95500000	95510000
1	95310000	95320000	1	95500000	95510000
1	95350000	95360000	1	95490000	95500000
1	95380000	95390000	1	95500000	95510000
1	95510000	95520000	1	95700000	95710000
1	95530000	95540000	1	96410000	96420000
1	95540000	95550000	1	95660000	95670000
1	95540000	95550000	1	95690000	95700000
1	95580000	95590000	1	95690000	95700000
1	99640000	99650000	1	99940000	99950000
1	99650000	99660000	1	100170000	100180000
1	100590000	100600000	1	100720000	100730000
1	100730000	100740000	1	101340000	101350000
1	100740000	100750000	1	100920000	100930000
1	100810000	100820000	1	100920000	100930000
1	100920000	100930000	1	101340000	101350000
1	100940000	100950000	1	101340000	101350000
1	101380000	101390000	1	101600000	101610000
1	101380000	101390000	1	101760000	101770000
1	101540000	101550000	1	101670000	101680000
1	101540000	101550000	1	101700000	101710000
1	101600000	101610000	1	101710000	101720000
1	108080000	108090000	1	108280000	108290000
1	108130000	108140000	1	108280000	108290000
1	108320000	108330000	1	108500000	108510000
1	108320000	108330000	1	108660000	108670000
1	108500000	108510000	1	108630000	108640000
1	108500000	108510000	1	108660000	108670000
1	109020000	109030000	1	109180000	109190000
1	109050000	109060000	1	109180000	109190000
1	109280000	109290000	1	109430000	109440000
1	109500000	109510000	1	109630000	109640000
1	109650000	109660000	1	109790000	109800000
1	109810000	109820000	1	109940000	109950000
1	110020000	110030000	1	110170000	110180000
1	110080000	110090000	1	110190000	110200000
1	110080000	110090000	1	110310000	110320000
1	110080000	110090000	1	110520000	110530000
1	110170000	110180000	1	110310000	110320000
1	110170000	110180000	1	110520000	110530000
1	110200000	110210000	1	110310000	110320000
1	110310000	110320000	1	110440000	110450000
1	110330000	110340000	1	110520000	110530000
1	110340000	110350000	1	110450000	110460000
1	110740000	110750000	1	110850000	110860000
1	110740000	110750000	1	110880000	110890000
1	111050000	111060000	1	111160000	111170000
1	111060000	111070000	1	111280000	111290000
1	111070000	111080000	1	111310000	111320000
1	111160000	111170000	1	111280000	111290000
1	111170000	111180000	1	111300000	111310000
1	111170000	111180000	1	111310000	111320000
1	111730000	111740000	1	111940000	111950000
1	111760000	111770000	1	111940000	111950000
1	112030000	112040000	1	112170000	112180000
1	112030000	112040000	1	112180000	112190000
1	112030000	112040000	1	112190000	112200000
1	112040000	112050000	1	112290000	112300000
1	112330000	112340000	1	112530000	112540000
1	112330000	112340000	1	112880000	112890000
1	112330000	112340000	1	112910000	112920000
1	112360000	112370000	1	112500000	112510000
1	112390000	112400000	1	112500000	112510000
1	112930000	112940000	1	113150000	113160000
1	113420000	113430000	1	113570000	113580000
1	113670000	113680000	1	114220000	114230000
1	113680000	113690000	1	113920000	113930000
1	113680000	113690000	1	114200000	114210000
1	114360000	114370000	1	114490000	114500000
1	114520000	114530000	1	114820000	114830000
1	114890000	114900000	1	115110000	115120000
1	115530000	115540000	1	115660000	115670000
1	115680000	115690000	1	116030000	116040000
1	116350000	116360000	1	116520000	116530000
1	116350000	116360000	1	116550000	116560000
1	116680000	116690000	1	117020000	117030000
1	117260000	117270000	1	117380000	117390000
1	117270000	117280000	1	117580000	117590000
1	117390000	117400000	1	117530000	117540000
1	117390000	117400000	1	117590000	117600000
1	117620000	117630000	1	117820000	117830000
1	117660000	117670000	1	117820000	117830000
1	118070000	118080000	1	118290000	118300000
1	118700000	118710000	1	119550000	119560000
1	120290000	120300000	1	120500000	120510000
1	144530000	144540000	1	144990000	145000000
1	144530000	144540000	1	145040000	145050000
1	144880000	144890000	1	145100000	145110000
1	144890000	144900000	1	145040000	145050000
1	144920000	144930000	1	145040000	145050000
1	144920000	144930000	1	145100000	145110000
1	144990000	145000000	1	145290000	145300000
1	145000000	145010000	1	145380000	145390000
1	145420000	145430000	1	145540000	145550000
1	145420000	145430000	1	145570000	145580000
1	145580000	145590000	1	145700000	145710000
1	146600000	146610000	1	146730000	146740000
1	146750000	146760000	1	147370000	147380000
1	146960000	146970000	1	147070000	147080000
1	146960000	146970000	1	147160000	147170000
1	146970000	146980000	1	147100000	147110000
1	147100000	147110000	1	147360000	147370000
1	147190000	147200000	1	147360000	147370000
1	149870000	149880000	1	150020000	150030000
1	149930000	149940000	1	150040000	150050000
1	149930000	149940000	1	150150000	150160000
1	150040000	150050000	1	150150000	150160000
1	150340000	150350000	1	150500000	150510000
1	150990000	151000000	1	151120000	151130000
1	151020000	151030000	1	151130000	151140000
1	151260000	151270000	1	151370000	151380000
1	151500000	151510000	1	151700000	151710000
1	151660000	151670000	1	151810000	151820000
1	152010000	152020000	1	152410000	152420000
1	152030000	152040000	1	152160000	152170000
1	153320000	153330000	1	153460000	153470000
1	153600000	153610000	1	153730000	153740000
1	153760000	153770000	1	153910000	153920000
1	153760000	153770000	1	153920000	153930000
1	153760000	153770000	1	153950000	153960000
1	153790000	153800000	1	153900000	153910000
1	154290000	154300000	1	154400000	154410000
1	154300000	154310000	1	154430000	154440000
1	154540000	154550000	1	154660000	154670000
1	154540000	154550000	1	154690000	154700000
1	154540000	154550000	1	154900000	154910000
1	154690000	154700000	1	154830000	154840000
1	154720000	154730000	1	154840000	154850000
1	154880000	154890000	1	155010000	155020000
1	155000000	155010000	1	155130000	155140000
1	155030000	155040000	1	155140000	155150000
1	155170000	155180000	1	155280000	155290000
1	155610000	155620000	1	155730000	155740000
1	156060000	156070000	1	156200000	156210000
1	156110000	156120000	1	156220000	156230000
1	156350000	156360000	1	156460000	156470000
1	156350000	156360000	1	156570000	156580000
1	156420000	156430000	1	156560000	156570000
1	156420000	156430000	1	156570000	156580000
1	156450000	156460000	1	156560000	156570000
1	156450000	156460000	1	156570000	156580000
1	156570000	156580000	1	156700000	156710000
1	156880000	156890000	1	157040000	157050000
1	157050000	157060000	1	157450000	157460000
1	157150000	157160000	1	157450000	157460000
1	157190000	157200000	1	157430000	157440000
1	157340000	157350000	1	157460000	157470000
1	157930000	157940000	1	158070000	158080000
1	157930000	157940000	1	158090000	158100000
1	157940000	157950000	1	158060000	158070000
1	157940000	157950000	1	158090000	158100000
1	158170000	158180000	1	158960000	158970000
1	159750000	159760000	1	159860000	159870000
1	159750000	159760000	1	160000000	160010000
1	159900000	159910000	1	160050000	160060000
1	160060000	160070000	1	160220000	160230000
1	160060000	160070000	1	160250000	160260000
1	160070000	160080000	1	160180000	160190000
1	160400000	160410000	1	160580000	160590000
1	161170000	161180000	1	161350000	161360000
1	161180000	161190000	1	161340000	161350000
1	161190000	161200000	1	161340000	161350000
1	161190000	161200000	1	161350000	161360000
1	161460000	161470000	1	161700000	161710000
1	161740000	161750000	1	162000000	162010000
1	161750000	161760000	1	161990000	162000000
1	161750000	161760000	1	162240000	162250000
1	161760000	161770000	1	162000000	162010000
1	162020000	162030000	1	162240000	162250000
1	162040000	162050000	1	162180000	162190000
1	162580000	162590000	1	162740000	162750000
1	162820000	162830000	1	163030000	163040000
1	162820000	162830000	1	163270000	163280000
1	162820000	162830000	1	163280000	163290000
1	162830000	162840000	1	163140000	163150000
1	162830000	162840000	1	163270000	163280000
1	163330000	163340000	1	163490000	163500000
1	163330000	163340000	1	163530000	163540000
1	164530000	164540000	1	164750000	164760000
1	164560000	164570000	1	164760000	164770000
1	164590000	164600000	1	164720000	164730000
1	164590000	164600000	1	164750000	164760000
1	165100000	165110000	1	165330000	165340000
1	165110000	165120000	1	165270000	165280000
1	165360000	165370000	1	165560000	165570000
1	165370000	165380000	1	165890000	165900000
1	165380000	165390000	1	165520000	165530000
1	165380000	165390000	1	165530000	165540000
1	165570000	165580000	1	165880000	165890000
1	165680000	165690000	1	165860000	165870000
1	165900000	165910000	1	166420000	166430000
1	166860000	166870000	1	167010000	167020000
1	166860000	166870000	1	167020000	167030000
1	166900000	166910000	1	167020000	167030000
1	167030000	167040000	1	167180000	167190000
1	167030000	167040000	1	167500000	167510000
1	167040000	167050000	1	167400000	167410000
1	167230000	167240000	1	167400000	167410000
1	167240000	167250000	1	167370000	167380000
1	167510000	167520000	1	167660000	167670000
1	167700000	167710000	1	167900000	167910000
1	168280000	168290000	1	168550000	168560000
1	168560000	168570000	1	169310000	169320000
1	170930000	170940000	1	171190000	171200000
1	171050000	171060000	1	171190000	171200000
1	171550000	171560000	1	171680000	171690000
1	171600000	171610000	1	171710000	171720000
1	171610000	171620000	1	171740000	171750000
1	171770000	171780000	1	171950000	171960000
1	171770000	171780000	1	172050000	172060000
1	171800000	171810000	1	171940000	171950000
1	171950000	171960000	1	172380000	172390000
1	172130000	172140000	1	172360000	172370000
1	173390000	173400000	1	173780000	173790000
1	173520000	173530000	1	173640000	173650000
1	173990000	174000000	1	174120000	174130000
1	174230000	174240000	1	174700000	174710000
1	174270000	174280000	1	174440000	174450000
1	174740000	174750000	1	174940000	174950000
1	175000000	175010000	1	175290000	175300000
1	175120000	175130000	1	175290000	175300000
1	175320000	175330000	1	176040000	176050000
1	175340000	175350000	1	175850000	175860000
1	175440000	175450000	1	175850000	175860000
1	175700000	175710000	1	175850000	175860000
1	175740000	175750000	1	175850000	175860000
1	176340000	176350000	1	176810000	176820000
1	176520000	176530000	1	176820000	176830000
1	176530000	176540000	1	176650000	176660000
1	176660000	176670000	1	176820000	176830000
1	176860000	176870000	1	177050000	177060000
1	176860000	176870000	1	177140000	177150000
1	176860000	176870000	1	177740000	177750000
1	176870000	176880000	1	177010000	177020000
1	176950000	176960000	1	177140000	177150000
1	176980000	176990000	1	177130000	177140000
1	177030000	177040000	1	177140000	177150000
1	177710000	177720000	1	177870000	177880000
1	177740000	177750000	1	177880000	177890000
1	177980000	177990000	1	178260000	178270000
1	178500000	178510000	1	178710000	178720000
1	178500000	178510000	1	178970000	178980000
1	178740000	178750000	1	178970000	178980000
1	179050000	179060000	1	179330000	179340000
1	179060000	179070000	1	179180000	179190000
1	179860000	179870000	1	180010000	180020000
1	180150000	180160000	1	180450000	180460000
1	180230000	180240000	1	180440000	180450000
1	180480000	180490000	1	180600000	180610000
1	180480000	180490000	1	180820000	180830000
1	180480000	180490000	1	181110000	181120000
1	180490000	180500000	1	180630000	180640000
1	180600000	180610000	1	180800000	180810000
1	180850000	180860000	1	180960000	180970000
1	180850000	180860000	1	181000000	181010000
1	180850000	180860000	1	181110000	181120000
1	181000000	181010000	1	181110000	181120000
1	181150000	181160000	1	181390000	181400000
1	181180000	181190000	1	181380000	181390000
1	181440000	181450000	1	181640000	181650000
1	181440000	181450000	1	181890000	181900000
1	181470000	181480000	1	181640000	181650000
1	182050000	182060000	1	182360000	182370000
1	182080000	182090000	1	182350000	182360000
1	182090000	182100000	1	182570000	182580000
1	182110000	182120000	1	182250000	182260000
1	182110000	182120000	1	182350000	182360000
1	182380000	182390000	1	182540000	182550000
1	182560000	182570000	1	182670000	182680000
1	182560000	182570000	1	182740000	182750000
1	182560000	182570000	1	182750000	182760000
1	182570000	182580000	1	182740000	182750000
1	182570000	182580000	1	182750000	182760000
1	182580000	182590000	1	182750000	182760000
1	183450000	183460000	1	183590000	183600000
1	183610000	183620000	1	183780000	183790000
1	183610000	183620000	1	183880000	183890000
1	183610000	183620000	1	183990000	184000000
1	183640000	183650000	1	183880000	183890000
1	183770000	183780000	1	183880000	183890000
1	184040000	184050000	1	184190000	184200000
1	184040000	184050000	1	184530000	184540000
1	184040000	184050000	1	184650000	184660000
1	184050000	184060000	1	184340000	184350000
1	184190000	184200000	1	184630000	184640000
1	184350000	184360000	1	184630000	184640000
1	184360000	184370000	1	184530000	184540000
1	184460000	184470000	1	184630000	184640000
1	184770000	184780000	1	184950000	184960000
1	185270000	185280000	1	185650000	185660000
1	185690000	185700000	1	186180000	186190000
1	186440000	186450000	1	186950000	186960000
1	192440000	192450000	1	192970000	192980000
1	196280000	196290000	1	196630000	196640000
1	197140000	197150000	1	197300000	197310000
1	197170000	197180000	1	197300000	197310000
1	197580000	197590000	1	197880000	197890000
1	198130000	198140000	1	198250000	198260000
1	199640000	199650000	1	200450000	200460000
1	200590000	200600000	1	200700000	200710000
1	200590000	200600000	1	200770000	200780000
1	200590000	200600000	1	200800000	200810000
1	201220000	201230000	1	201330000	201340000
1	201230000	201240000	1	201360000	201370000
1	201520000	201530000	1	201670000	201680000
1	201520000	201530000	1	201760000	201770000
1	201520000	201530000	1	202080000	202090000
1	201530000	201540000	1	201660000	201670000
1	201670000	201680000	1	201790000	201800000
1	201800000	201810000	1	201940000	201950000
1	201840000	201850000	1	201950000	201960000
1	201850000	201860000	1	202100000	202110000
1	201960000	201970000	1	202080000	202090000
1	202160000	202170000	1	202280000	202290000
1	202540000	202550000	1	202690000	202700000
1	202720000	202730000	1	202840000	202850000
1	202860000	202870000	1	202980000	202990000
1	203070000	203080000	1	203200000	203210000
1	203240000	203250000	1	203450000	203460000
1	203300000	203310000	1	203410000	203420000
1	203310000	203320000	1	203450000	203460000
1	203470000	203480000	1	203590000	203600000
1	203470000	203480000	1	203670000	203680000
1	203510000	203520000	1	203660000	203670000
1	203590000	203600000	1	203810000	203820000
1	203700000	203710000	1	203810000	203820000
1	203820000	203830000	1	204360000	204370000
1	203830000	203840000	1	204090000	204100000
1	203830000	203840000	1	204330000	204340000
1	203960000	203970000	1	204080000	204090000
1	204140000	204150000	1	204320000	204330000
1	204160000	204170000	1	204460000	204470000
1	204170000	204180000	1	204320000	204330000
1	204220000	204230000	1	204330000	204340000
1	204530000	204540000	1	204770000	204780000
1	204580000	204590000	1	204720000	204730000
1	204580000	204590000	1	204910000	204920000
1	204750000	204760000	1	204900000	204910000
1	204780000	204790000	1	204910000	204920000
1	205100000	205110000	1	205210000	205220000
1	205310000	205320000	1	205420000	205430000
1	205310000	205320000	1	205450000	205460000
1	205490000	205500000	1	205670000	205680000
1	205500000	205510000	1	205620000	205630000
1	205550000	205560000	1	206320000	206330000
1	205770000	205780000	1	205880000	205890000
1	205770000	205780000	1	206320000	206330000
1	205880000	205890000	1	206310000	206320000
1	205890000	205900000	1	206230000	206240000
1	206190000	206200000	1	206310000	206320000
1	206650000	206660000	1	206760000	206770000
1	206650000	206660000	1	206860000	206870000
1	206820000	206830000	1	207090000	207100000
1	207680000	207690000	1	207860000	207870000
1	207750000	207760000	1	207880000	207890000
1	207800000	207810000	1	207910000	207920000
1	207990000	208000000	1	208130000	208140000
1	208050000	208060000	1	208160000	208170000
1	208190000	208200000	1	208410000	208420000
1	208210000	208220000	1	208370000	208380000
1	208260000	208270000	1	208410000	208420000
1	208300000	208310000	1	208410000	208420000
1	209740000	209750000	1	209920000	209930000
1	209750000	209760000	1	209860000	209870000
1	209770000	209780000	1	209910000	209920000
1	210020000	210030000	1	210160000	210170000
1	210320000	210330000	1	210470000	210480000
1	211650000	211660000	1	211830000	211840000
1	211690000	211700000	1	211820000	211830000
1	211870000	211880000	1	212000000	212010000
1	212220000	212230000	1	212600000	212610000
1	212230000	212240000	1	212530000	212540000
1	212230000	212240000	1	212630000	212640000
1	212250000	212260000	1	212460000	212470000
1	212460000	212470000	1	212590000	212600000
1	212460000	212470000	1	212620000	212630000
1	213020000	213030000	1	213160000	213170000
1	214380000	214390000	1	214500000	214510000
1	214390000	214400000	1	214740000	214750000
1	214500000	214510000	1	214750000	214760000
1	214830000	214840000	1	215690000	215700000
1	217090000	217100000	1	217260000	217270000
1	217120000	217130000	1	217260000	217270000
1	218510000	218520000	1	219350000	219360000
1	218520000	218530000	1	218630000	218640000
1	218520000	218530000	1	219060000	219070000
1	218530000	218540000	1	218840000	218850000
1	218620000	218630000	1	218830000	218840000
1	218630000	218640000	1	219060000	219070000
1	218630000	218640000	1	219350000	219360000
1	221040000	221050000	1	221600000	221610000
1	221080000	221090000	1	221360000	221370000
1	221080000	221090000	1	221600000	221610000
1	221240000	221250000	1	221360000	221370000
1	221660000	221670000	1	222610000	222620000
1	222630000	222640000	1	222790000	222800000
1	222640000	222650000	1	222760000	222770000
1	222640000	222650000	1	222820000	222830000
1	222960000	222970000	1	223250000	223260000
1	222990000	223000000	1	223250000	223260000
1	223100000	223110000	1	223240000	223250000
1	223300000	223310000	1	223690000	223700000
1	223300000	223310000	1	223860000	223870000
1	223310000	223320000	1	223820000	223830000
1	223590000	223600000	1	223850000	223860000
1	223610000	223620000	1	223810000	223820000
1	223700000	223710000	1	223850000	223860000
1	224680000	224690000	1	225040000	225050000
1	224710000	224720000	1	224830000	224840000
1	224710000	224720000	1	225040000	225050000
1	225130000	225140000	1	225240000	225250000
1	225660000	225670000	1	225960000	225970000
1	225660000	225670000	1	226160000	226170000
1	225740000	225750000	1	225960000	225970000
1	225830000	225840000	1	225960000	225970000
1	226610000	226620000	1	226730000	226740000
1	226610000	226620000	1	226810000	226820000
1	226720000	226730000	1	227010000	227020000
1	226810000	226820000	1	226920000	226930000
1	226820000	226830000	1	227000000	227010000
1	226830000	226840000	1	227000000	227010000
1	226830000	226840000	1	227010000	227020000
1	226890000	226900000	1	227000000	227010000
1	227650000	227660000	1	228120000	228130000
1	227660000	227670000	1	228130000	228140000
1	227670000	227680000	1	227920000	227930000
1	227940000	227950000	1	228130000	228140000
1	227950000	227960000	1	228120000	228130000
1	227970000	227980000	1	228140000	228150000
1	228790000	228800000	1	229380000	229390000
1	228800000	228810000	1	229580000	229590000
1	228860000	228870000	1	229360000	229370000
1	228880000	228890000	1	229040000	229050000
1	229140000	229150000	1	229360000	229370000
1	229390000	229400000	1	229610000	229620000
1	229770000	229780000	1	230380000	230390000
1	229780000	229790000	1	230230000	230240000
1	229780000	229790000	1	230350000	230360000
1	230010000	230020000	1	230200000	230210000
1	230020000	230030000	1	230130000	230140000
1	230040000	230050000	1	230200000	230210000
1	230120000	230130000	1	230340000	230350000
1	230120000	230130000	1	230380000	230390000
1	230200000	230210000	1	230380000	230390000
1	230210000	230220000	1	230350000	230360000
1	230570000	230580000	1	230770000	230780000
1	230760000	230770000	1	230900000	230910000
1	230760000	230770000	1	230910000	230920000
1	230770000	230780000	1	230900000	230910000
1	230770000	230780000	1	230910000	230920000
1	230840000	230850000	1	230990000	231000000
1	230920000	230930000	1	231040000	231050000
1	230920000	230930000	1	231340000	231350000
1	230940000	230950000	1	231110000	231120000
1	230940000	230950000	1	231340000	231350000
1	230950000	230960000	1	231350000	231360000
1	231040000	231050000	1	231350000	231360000
1	231130000	231140000	1	231340000	231350000
1	231190000	231200000	1	231340000	231350000
1	231490000	231500000	1	231670000	231680000
1	231490000	231500000	1	231720000	231730000
1	232000000	232010000	1	232770000	232780000
1	232770000	232780000	1	232930000	232940000
1	232770000	232780000	1	233370000	233380000
1	234290000	234300000	1	234450000	234460000
1	234620000	234630000	1	235250000	235260000
1	234620000	234630000	1	235260000	235270000
1	234630000	234640000	1	234740000	234750000
1	234630000	234640000	1	234850000	234860000
1	234630000	234640000	1	235130000	235140000
1	234630000	234640000	1	235150000	235160000
1	234630000	234640000	1	235250000	235260000
1	234640000	234650000	1	235250000	235260000
1	234670000	234680000	1	234860000	234870000
1	234720000	234730000	1	235240000	235250000
1	234740000	234750000	1	234850000	234860000
1	234740000	234750000	1	235130000	235140000
1	234750000	234760000	1	234960000	234970000
1	234750000	234760000	1	235250000	235260000
1	234850000	234860000	1	235250000	235260000
1	234860000	234870000	1	235130000	235140000
1	234860000	234870000	1	235250000	235260000
1	234880000	234890000	1	235000000	235010000
1	234960000	234970000	1	235120000	235130000
1	234960000	234970000	1	235150000	235160000
1	234980000	234990000	1	235250000	235260000
1	235100000	235110000	1	235250000	235260000
1	235130000	235140000	1	235250000	235260000
1	235420000	235430000	1	235580000	235590000
1	236270000	236280000	1	236440000	236450000
1	236270000	236280000	1	236650000	236660000
1	236300000	236310000	1	236440000	236450000
1	236780000	236790000	1	236950000	236960000
1	236780000	236790000	1	237730000	237740000
1	239560000	239570000	1	240050000	240060000
1	240190000	240200000	1	240310000	240320000
1	240190000	240200000	1	240340000	240350000
1	240190000	240200000	1	240850000	240860000
1	240350000	240360000	1	240850000	240860000
1	241770000	241780000	1	241990000	242000000
1	242050000	242060000	1	242160000	242170000
1	242610000	242620000	1	243480000	243490000
1	243510000	243520000	1	243630000	243640000
1	243510000	243520000	1	243660000	243670000
1	243510000	243520000	1	244220000	244230000
1	243640000	243650000	1	244230000	244240000
1	243650000	243660000	1	243900000	243910000
1	243650000	243660000	1	244430000	244440000
1	243860000	243870000	1	244430000	244440000
1	243870000	243880000	1	244210000	244220000
1	243900000	243910000	1	244220000	244230000
1	244200000	244210000	1	244430000	244440000
1	244230000	244240000	1	244430000	244440000
1	244760000	244770000	1	244950000	244960000
1	245000000	245010000	1	245130000	245140000
1	245030000	245040000	1	245140000	245150000
1	245310000	245320000	1	246160000	246170000
1	245330000	245340000	1	245550000	245560000
1	246170000	246180000	1	246610000	246620000
1	246760000	246770000	1	247450000	247460000
1	248370000	248380000	1	249080000	249090000
1	248420000	248430000	1	249080000	249090000
1	248890000	248900000	1	249080000	249090000
2	170000	180000	2	630000	640000
2	180000	190000	2	290000	300000
2	340000	350000	2	640000	650000
2	520000	530000	2	630000	640000
2	1580000	1590000	2	1820000	1830000
2	2760000	2770000	2	2880000	2890000
2	3280000	3290000	2	3450000	3460000
2	3480000	3490000	2	3690000	3700000
2	3520000	3530000	2	3690000	3700000
2	6490000	6500000	2	6790000	6800000
2	7030000	7040000	2	7180000	7190000
2	7040000	7050000	2	7150000	7160000
2	8360000	8370000	2	8470000	8480000
2	8390000	8400000	2	8550000	8560000
2	8470000	8480000	2	8620000	8630000
2	8590000	8600000	2	8820000	8830000
2	8600000	8610000	2	8710000	8720000
2	8620000	8630000	2	8780000	8790000
2	8620000	8630000	2	8810000	8820000
2	8680000	8690000	2	8800000	8810000
2	8710000	8720000	2	8820000	8830000
2	9280000	9290000	2	9430000	9440000
2	9280000	9290000	2	9510000	9520000
2	9340000	9350000	2	9450000	9460000
2	9940000	9950000	2	10180000	10190000
2	10260000	10270000	2	10570000	10580000
2	10280000	10290000	2	10540000	10550000
2	10420000	10430000	2	10540000	10550000
2	10960000	10970000	2	11070000	11080000
2	10960000	10970000	2	11250000	11260000
2	10970000	10980000	2	11260000	11270000
2	11380000	11390000	2	11550000	11560000
2	11610000	11620000	2	11720000	11730000
2	11700000	11710000	2	11810000	11820000
2	11800000	11810000	2	11910000	11920000
2	11970000	11980000	2	12730000	12740000
2	11970000	11980000	2	12850000	12860000
2	11970000	11980000	2	12860000	12870000
2	11980000	11990000	2	12310000	12320000
2	11980000	11990000	2	12850000	12860000
2	11990000	12000000	2	12140000	12150000
2	12310000	12320000	2	12730000	12740000
2	12310000	12320000	2	12840000	12850000
2	12310000	12320000	2	12870000	12880000
2	12540000	12550000	2	12730000	12740000
2	12730000	12740000	2	12840000	12850000
2	12860000	12870000	2	13060000	13070000
2	12860000	12870000	2	13140000	13150000
2	12870000	12880000	2	13050000	13060000
2	15770000	15780000	2	16680000	16690000
2	16070000	16080000	2	16460000	16470000
2	16070000	16080000	2	16680000	16690000
2	16720000	16730000	2	16930000	16940000
2	16790000	16800000	2	16900000	16910000
2	16800000	16810000	2	16930000	16940000
2	18700000	18710000	2	18900000	18910000
2	19240000	19250000	2	19370000	19380000
2	20190000	20200000	2	20300000	20310000
2	20560000	20570000	2	20840000	20850000
2	20640000	20650000	2	20830000	20840000
2	20650000	20660000	2	20810000	20820000
2	20650000	20660000	2	20820000	20830000
2	20670000	20680000	2	20800000	20810000
2	20860000	20870000	2	21180000	21190000
2	20880000	20890000	2	21130000	21140000
2	21390000	21400000	2	21530000	21540000
2	21390000	21400000	2	21560000	21570000
2	24150000	24160000	2	24300000	24310000
2	24630000	24640000	2	25010000	25020000
2	24630000	24640000	2	25050000	25060000
2	24930000	24940000	2	25040000	25050000
2	25190000	25200000	2	25320000	25330000
2	25200000	25210000	2	25340000	25350000
2	26170000	26180000	2	26380000	26390000
2	26200000	26210000	2	26360000	26370000
2	26810000	26820000	2	26960000	26970000
2	26830000	26840000	2	26950000	26960000
2	26840000	26850000	2	26960000	26970000
2	27060000	27070000	2	27170000	27180000
2	27180000	27190000	2	27290000	27300000
2	27320000	27330000	2	27430000	27440000
2	27940000	27950000	2	28620000	28630000
2	28810000	28820000	2	28960000	28970000
2	28820000	28830000	2	28990000	29000000
2	28840000	28850000	2	28960000	28970000
2	29170000	29180000	2	29440000	29450000
2	29180000	29190000	2	29410000	29420000
2	29190000	29200000	2	29340000	29350000
2	29510000	29520000	2	30050000	30060000
2	30140000	30150000	2	30250000	30260000
2	30420000	30430000	2	30920000	30930000
2	30940000	30950000	2	31380000	31390000
2	32240000	32250000	2	32380000	32390000
2	32270000	32280000	2	32380000	32390000
2	33000000	33010000	2	33250000	33260000
2	33260000	33270000	2	33490000	33500000
2	33260000	33270000	2	33600000	33610000
2	33350000	33360000	2	33590000	33600000
2	33490000	33500000	2	33600000	33610000
2	36570000	36580000	2	36680000	36690000
2	36570000	36580000	2	36710000	36720000
2	36570000	36580000	2	36890000	36900000
2	36750000	36760000	2	36890000	36900000
2	37620000	37630000	2	38050000	38060000
2	38210000	38220000	2	38490000	38500000
2	38540000	38550000	2	38800000	38810000
2	38770000	38780000	2	38970000	38980000
2	38820000	38830000	2	38960000	38970000
2	39280000	39290000	2	39450000	39460000
2	39600000	39610000	2	39950000	39960000
2	39820000	39830000	2	39950000	39960000
2	42070000	42080000	2	42270000	42280000
2	42070000	42080000	2	42310000	42320000
2	42100000	42110000	2	42310000	42320000
2	42320000	42330000	2	42590000	42600000
2	42330000	42340000	2	42560000	42570000
2	43050000	43060000	2	43440000	43450000
2	43060000	43070000	2	43170000	43180000
2	43160000	43170000	2	43440000	43450000
2	43190000	43200000	2	43320000	43330000
2	43190000	43200000	2	43440000	43450000
2	43320000	43330000	2	43440000	43450000
2	44260000	44270000	2	44700000	44710000
2	44700000	44710000	2	44940000	44950000
2	44730000	44740000	2	44920000	44930000
2	45200000	45210000	2	45720000	45730000
2	45850000	45860000	2	46680000	46690000
2	45860000	45870000	2	46190000	46200000
2	45870000	45880000	2	46050000	46060000
2	45870000	45880000	2	46150000	46160000
2	45870000	45880000	2	46160000	46170000
2	46060000	46070000	2	46170000	46180000
2	46210000	46220000	2	46510000	46520000
2	46210000	46220000	2	46680000	46690000
2	46240000	46250000	2	46510000	46520000
2	46460000	46470000	2	46580000	46590000
2	46510000	46520000	2	46670000	46680000
2	46690000	46700000	2	46840000	46850000
2	46710000	46720000	2	47120000	47130000
2	46850000	46860000	2	47110000	47120000
2	47210000	47220000	2	47390000	47400000
2	47210000	47220000	2	47540000	47550000
2	47240000	47250000	2	47390000	47400000
2	47240000	47250000	2	47530000	47540000
2	47390000	47400000	2	47500000	47510000
2	47390000	47400000	2	47530000	47540000
2	47670000	47680000	2	47980000	47990000
2	48000000	48010000	2	48330000	48340000
2	48130000	48140000	2	48330000	48340000
2	48330000	48340000	2	48530000	48540000
2	48330000	48340000	2	48560000	48570000
2	48330000	48340000	2	48640000	48650000
2	48330000	48340000	2	48650000	48660000
2	48340000	48350000	2	48650000	48660000
2	48360000	48370000	2	48640000	48650000
2	48530000	48540000	2	48640000	48650000
2	50750000	50760000	2	50970000	50980000
2	50750000	50760000	2	51510000	51520000
2	50760000	50770000	2	50880000	50890000
2	50760000	50770000	2	51150000	51160000
2	50760000	50770000	2	51250000	51260000
2	51060000	51070000	2	51250000	51260000
2	51140000	51150000	2	51250000	51260000
2	51150000	51160000	2	51530000	51540000
2	51250000	51260000	2	51530000	51540000
2	54340000	54350000	2	54930000	54940000
2	54420000	54430000	2	54540000	54550000
2	54560000	54570000	2	54670000	54680000
2	54700000	54710000	2	54860000	54870000
2	54950000	54960000	2	55060000	55070000
2	55120000	55130000	2	55230000	55240000
2	55120000	55130000	2	55260000	55270000
2	55120000	55130000	2	55400000	55410000
2	55240000	55250000	2	55390000	55400000
2	55270000	55280000	2	55390000	55400000
2	55490000	55500000	2	55640000	55650000
2	55520000	55530000	2	55650000	55660000
2	55950000	55960000	2	56360000	56370000
2	55990000	56000000	2	56190000	56200000
2	56030000	56040000	2	56180000	56190000
2	61020000	61030000	2	61220000	61230000
2	61760000	61770000	2	61890000	61900000
2	62150000	62160000	2	62640000	62650000
2	62230000	62240000	2	62630000	62640000
2	62240000	62250000	2	62360000	62370000
2	62670000	62680000	2	62800000	62810000
2	62690000	62700000	2	62930000	62940000
2	62730000	62740000	2	62930000	62940000
2	63920000	63930000	2	64100000	64110000
2	64270000	64280000	2	64560000	64570000
2	64560000	64570000	2	64700000	64710000
2	64740000	64750000	2	65090000	65100000
2	64850000	64860000	2	65090000	65100000
2	64870000	64880000	2	64980000	64990000
2	64980000	64990000	2	65090000	65100000
2	65140000	65150000	2	65250000	65260000
2	65290000	65300000	2	65400000	65410000
2	65290000	65300000	2	65780000	65790000
2	65490000	65500000	2	65780000	65790000
2	65500000	65510000	2	65610000	65620000
2	65500000	65510000	2	65650000	65660000
2	65660000	65670000	2	65770000	65780000
2	65950000	65960000	2	66180000	66190000
2	66660000	66670000	2	66790000	66800000
2	67880000	67890000	2	68060000	68070000
2	68080000	68090000	2	68200000	68210000
2	68360000	68370000	2	68510000	68520000
2	68940000	68950000	2	69140000	69150000
2	68970000	68980000	2	69140000	69150000
2	69220000	69230000	2	69520000	69530000
2	69240000	69250000	2	69710000	69720000
2	69390000	69400000	2	69520000	69530000
2	69790000	69800000	2	69940000	69950000
2	69940000	69950000	2	70050000	70060000
2	70130000	70140000	2	70280000	70290000
2	70140000	70150000	2	70310000	70320000
2	70140000	70150000	2	70370000	70380000
2	70140000	70150000	2	70470000	70480000
2	70530000	70540000	2	70880000	70890000
2	70560000	70570000	2	71020000	71030000
2	70880000	70890000	2	71020000	71030000
2	71000000	71010000	2	71180000	71190000
2	71770000	71780000	2	72360000	72370000
2	71790000	71800000	2	71920000	71930000
2	72990000	73000000	2	73100000	73110000
2	73110000	73120000	2	73300000	73310000
2	73110000	73120000	2	73380000	73390000
2	73110000	73120000	2	73410000	73420000
2	73470000	73480000	2	73600000	73610000
2	74060000	74070000	2	74230000	74240000
2	74060000	74070000	2	74370000	74380000
2	74700000	74710000	2	74810000	74820000
2	74930000	74940000	2	75100000	75110000
2	75690000	75700000	2	75820000	75830000
2	75690000	75700000	2	75850000	75860000
2	79230000	79240000	2	79450000	79460000
2	79250000	79260000	2	79380000	79390000
2	79250000	79260000	2	80090000	80100000
2	79260000	79270000	2	79430000	79440000
2	79440000	79450000	2	80110000	80120000
2	79450000	79460000	2	79590000	79600000
2	79450000	79460000	2	80080000	80090000
2	79520000	79530000	2	79650000	79660000
2	79520000	79530000	2	79730000	79740000
2	79610000	79620000	2	79730000	79740000
2	79760000	79770000	2	80080000	80090000
2	80550000	80560000	2	80710000	80720000
2	84260000	84270000	2	84530000	84540000
2	85280000	85290000	2	85520000	85530000
2	85350000	85360000	2	85520000	85530000
2	85630000	85640000	2	85770000	85780000
2	85640000	85650000	2	85750000	85760000
2	85650000	85660000	2	85760000	85770000
2	85840000	85850000	2	86300000	86310000
2	85850000	85860000	2	86330000	86340000
2	85940000	85950000	2	86050000	86060000
2	85960000	85970000	2	86300000	86310000
2	86050000	86060000	2	86310000	86320000
2	86110000	86120000	2	86220000	86230000
2	86110000	86120000	2	86300000	86310000
2	86450000	86460000	2	86590000	86600000
2	88350000	88360000	2	88460000	88470000
2	95660000	95670000	2	95770000	95780000
2	95870000	95880000	2	95980000	95990000
2	95870000	95880000	2	96060000	96070000
2	96040000	96050000	2	96390000	96400000
2	96070000	96080000	2	96390000	96400000
2	97000000	97010000	2	97170000	97180000
2	97520000	97530000	2	97630000	97640000
2	98420000	98430000	2	99010000	99020000
2	98620000	98630000	2	99000000	99010000
2	99030000	99040000	2	99140000	99150000
2	99260000	99270000	2	99440000	99450000
2	99800000	99810000	2	99940000	99950000
2	99950000	99960000	2	100100000	100110000
2	100160000	100170000	2	100270000	100280000
2	100170000	100180000	2	100870000	100880000
2	100170000	100180000	2	101000000	101010000
2	100880000	100890000	2	101000000	101010000
2	100880000	100890000	2	101030000	101040000
2	101020000	101030000	2	101180000	101190000
2	101050000	101060000	2	101160000	101170000
2	101210000	101220000	2	101320000	101330000
2	101220000	101230000	2	101420000	101430000
2	101220000	101230000	2	101600000	101610000
2	101420000	101430000	2	101600000	101610000
2	101430000	101440000	2	101570000	101580000
2	101620000	101630000	2	101770000	101780000
2	101640000	101650000	2	101810000	101820000
2	101650000	101660000	2	101770000	101780000
2	102140000	102150000	2	102310000	102320000
2	102140000	102150000	2	102440000	102450000
2	102300000	102310000	2	102410000	102420000
2	102310000	102320000	2	102440000	102450000
2	102630000	102640000	2	102780000	102790000
2	102630000	102640000	2	102850000	102860000
2	102660000	102670000	2	102770000	102780000
2	103790000	103800000	2	104400000	104410000
2	103900000	103910000	2	104640000	104650000
2	104570000	104580000	2	105020000	105030000
2	104570000	104580000	2	105040000	105050000
2	104570000	104580000	2	105290000	105300000
2	104650000	104660000	2	105030000	105040000
2	104650000	104660000	2	105040000	105050000
2	104650000	104660000	2	105470000	105480000
2	104650000	104660000	2	105480000	105490000
2	104660000	104670000	2	105030000	105040000
2	104660000	104670000	2	105040000	105050000
2	105030000	105040000	2	105460000	105470000
2	105030000	105040000	2	105470000	105480000
2	105030000	105040000	2	105480000	105490000
2	105040000	105050000	2	105310000	105320000
2	105040000	105050000	2	105460000	105470000
2	105110000	105120000	2	105290000	105300000
2	105310000	105320000	2	105450000	105460000
2	105720000	105730000	2	105860000	105870000
2	105980000	105990000	2	106130000	106140000
2	106190000	106200000	2	106350000	106360000
2	106720000	106730000	2	107160000	107170000
2	107940000	107950000	2	108060000	108070000
2	108830000	108840000	2	109150000	109160000
2	108830000	108840000	2	109190000	109200000
2	108990000	109000000	2	109190000	109200000
2	109540000	109550000	2	110090000	110100000
2	109740000	109750000	2	109870000	109880000
2	109740000	109750000	2	110060000	110070000
2	109740000	109750000	2	110090000	110100000
2	109740000	109750000	2	110260000	110270000
2	109870000	109880000	2	110000000	110010000
2	109870000	109880000	2	110050000	110060000
2	109870000	109880000	2	110090000	110100000
2	109890000	109900000	2	110260000	110270000
2	110070000	110080000	2	110260000	110270000
2	110100000	110110000	2	110270000	110280000
2	110300000	110310000	2	110480000	110490000
2	112650000	112660000	2	112760000	112770000
2	112650000	112660000	2	112790000	112800000
2	112650000	112660000	2	112800000	112810000
2	112650000	112660000	2	113010000	113020000
2	113010000	113020000	2	113210000	113220000
2	113210000	113220000	2	113320000	113330000
2	113360000	113370000	2	113480000	113490000
2	113380000	113390000	2	113710000	113720000
2	113890000	113900000	2	114130000	114140000
2	113960000	113970000	2	114110000	114120000
2	113960000	113970000	2	114140000	114150000
2	114000000	114010000	2	114120000	114130000
2	114730000	114740000	2	115300000	115310000
2	118580000	118590000	2	118760000	118770000
2	118790000	118800000	2	119620000	119630000
2	118960000	118970000	2	119620000	119630000
2	119770000	119780000	2	119930000	119940000
2	119900000	119910000	2	120030000	120040000
2	119900000	119910000	2	120130000	120140000
2	120510000	120520000	2	120770000	120780000
2	121080000	121090000	2	121430000	121440000
2	121090000	121100000	2	121330000	121340000
2	121090000	121100000	2	121340000	121350000
2	121090000	121100000	2	121420000	121430000
2	121090000	121100000	2	121430000	121440000
2	121100000	121110000	2	121260000	121270000
2	121100000	121110000	2	121420000	121430000
2	121260000	121270000	2	121420000	121430000
2	121260000	121270000	2	121830000	121840000
2	121290000	121300000	2	121410000	121420000
2	121450000	121460000	2	121830000	121840000
2	121460000	121470000	2	121820000	121830000
2	121460000	121470000	2	121830000	121840000
2	121500000	121510000	2	121620000	121630000
2	121620000	121630000	2	121820000	121830000
2	121840000	121850000	2	121950000	121960000
2	121850000	121860000	2	122110000	122120000
2	122130000	122140000	2	122270000	122280000
2	122140000	122150000	2	122480000	122490000
2	122160000	122170000	2	122280000	122290000
2	122290000	122300000	2	122410000	122420000
2	128630000	128640000	2	128750000	128760000
2	128940000	128950000	2	129050000	129060000
2	129080000	129090000	2	129390000	129400000
2	129100000	129110000	2	129210000	129220000
2	129100000	129110000	2	129300000	129310000
2	129510000	129520000	2	129990000	130000000
2	130920000	130930000	2	131090000	131100000
2	130930000	130940000	2	131090000	131100000
2	131120000	131130000	2	131790000	131800000
2	131550000	131560000	2	131670000	131680000
2	131680000	131690000	2	131790000	131800000
2	131680000	131690000	2	131860000	131870000
2	132170000	132180000	2	132430000	132440000
2	133100000	133110000	2	133410000	133420000
2	134330000	134340000	2	134530000	134540000
2	134420000	134430000	2	134530000	134540000
2	134640000	134650000	2	134840000	134850000
2	134640000	134650000	2	135010000	135020000
2	134640000	134650000	2	135210000	135220000
2	134870000	134880000	2	134990000	135000000
2	134870000	134880000	2	135160000	135170000
2	135210000	135220000	2	135660000	135670000
2	135220000	135230000	2	135630000	135640000
2	136670000	136680000	2	137130000	137140000
2	136740000	136750000	2	136870000	136880000
2	136760000	136770000	2	137130000	137140000
2	136770000	136780000	2	136880000	136890000
2	136860000	136870000	2	137120000	137130000
2	138220000	138230000	2	138590000	138600000
2	142290000	142300000	2	142880000	142890000
2	142310000	142320000	2	142880000	142890000
2	142780000	142790000	2	142890000	142900000
2	142920000	142930000	2	143350000	143360000
2	143430000	143440000	2	143720000	143730000
2	143430000	143440000	2	143750000	143760000
2	144880000	144890000	2	145230000	145240000
2	144990000	145000000	2	145270000	145280000
2	145090000	145100000	2	145260000	145270000
2	149260000	149270000	2	149810000	149820000
2	149380000	149390000	2	149810000	149820000
2	149390000	149400000	2	149830000	149840000
2	149400000	149410000	2	149660000	149670000
2	149400000	149410000	2	149820000	149830000
2	149570000	149580000	2	149810000	149820000
2	149640000	149650000	2	149810000	149820000
2	149860000	149870000	2	150180000	150190000
2	149870000	149880000	2	150340000	150350000
2	149870000	149880000	2	150410000	150420000
2	150180000	150190000	2	150330000	150340000
2	150190000	150200000	2	150340000	150350000
2	150450000	150460000	2	151340000	151350000
2	150950000	150960000	2	151180000	151190000
2	150950000	150960000	2	151340000	151350000
2	151020000	151030000	2	151180000	151190000
2	151180000	151190000	2	151340000	151350000
2	152130000	152140000	2	152260000	152270000
2	152130000	152140000	2	152290000	152300000
2	152670000	152680000	2	152840000	152850000
2	152700000	152710000	2	152840000	152850000
2	153040000	153050000	2	153190000	153200000
2	153040000	153050000	2	153470000	153480000
2	153070000	153080000	2	153190000	153200000
2	153070000	153080000	2	153220000	153230000
2	153090000	153100000	2	153300000	153310000
2	153190000	153200000	2	153300000	153310000
2	153190000	153200000	2	153470000	153480000
2	153300000	153310000	2	153470000	153480000
2	157190000	157200000	2	157330000	157340000
2	157190000	157200000	2	157440000	157450000
2	158630000	158640000	2	158860000	158870000
2	158880000	158890000	2	159600000	159610000
2	159750000	159760000	2	159970000	159980000
2	160460000	160470000	2	160570000	160580000
2	164210000	164220000	2	164320000	164330000
2	164210000	164220000	2	164460000	164470000
2	164320000	164330000	2	164460000	164470000
2	164320000	164330000	2	164580000	164590000
2	164460000	164470000	2	164580000	164590000
2	165410000	165420000	2	165570000	165580000
2	165590000	165600000	2	165770000	165780000
2	165620000	165630000	2	165770000	165780000
2	165870000	165880000	2	166060000	166070000
2	166250000	166260000	2	166550000	166560000
2	166250000	166260000	2	166720000	166730000
2	166410000	166420000	2	166730000	166740000
2	166420000	166430000	2	166540000	166550000
2	166550000	166560000	2	166680000	166690000
2	166550000	166560000	2	166720000	166730000
2	168120000	168130000	2	168970000	168980000
2	168130000	168140000	2	168530000	168540000
2	168260000	168270000	2	168970000	168980000
2	168350000	168360000	2	168970000	168980000
2	168540000	168550000	2	168970000	168980000
2	168820000	168830000	2	168960000	168970000
2	169210000	169220000	2	169550000	169560000
2	170670000	170680000	2	170780000	170790000
2	171240000	171250000	2	171660000	171670000
2	171340000	171350000	2	171660000	171670000
2	171840000	171850000	2	172010000	172020000
2	171840000	171850000	2	172280000	172290000
2	172030000	172040000	2	172250000	172260000
2	173040000	173050000	2	173330000	173340000
2	173090000	173100000	2	173200000	173210000
2	173090000	173100000	2	173310000	173320000
2	173210000	173220000	2	173320000	173330000
2	173660000	173670000	2	173800000	173810000
2	173890000	173900000	2	174070000	174080000
2	175630000	175640000	2	175850000	175860000
2	175700000	175710000	2	175840000	175850000
2	176990000	177000000	2	177490000	177500000
2	177510000	177520000	2	177680000	177690000
2	177670000	177680000	2	178180000	178190000
2	177680000	177690000	2	177840000	177850000
2	177680000	177690000	2	178000000	178010000
2	178020000	178030000	2	178130000	178140000
2	178030000	178040000	2	178170000	178180000
2	178030000	178040000	2	178180000	178190000
2	178180000	178190000	2	178620000	178630000
2	178350000	178360000	2	178470000	178480000
2	178350000	178360000	2	178590000	178600000
2	178350000	178360000	2	178620000	178630000
2	178470000	178480000	2	178580000	178590000
2	178980000	178990000	2	179280000	179290000
2	179650000	179660000	2	179770000	179780000
2	180080000	180090000	2	180300000	180310000
2	182600000	182610000	2	182810000	182820000
2	182610000	182620000	2	182750000	182760000
2	182610000	182620000	2	182780000	182790000
2	182640000	182650000	2	182750000	182760000
2	183050000	183060000	2	183520000	183530000
2	183640000	183650000	2	183840000	183850000
2	187360000	187370000	2	187470000	187480000
2	187360000	187370000	2	187500000	187510000
2	187720000	187730000	2	188310000	188320000
2	189380000	189390000	2	190270000	190280000
2	189960000	189970000	2	190270000	190280000
2	190950000	190960000	2	191170000	191180000
2	191030000	191040000	2	191180000	191190000
2	191190000	191200000	2	191380000	191390000
2	191240000	191250000	2	191380000	191390000
2	191920000	191930000	2	192380000	192390000
2	192090000	192100000	2	192360000	192370000
2	192420000	192430000	2	192550000	192560000
2	192570000	192580000	2	193020000	193030000
2	192670000	192680000	2	193030000	193040000
2	196760000	196770000	2	196910000	196920000
2	197970000	197980000	2	198170000	198180000
2	198040000	198050000	2	198170000	198180000
2	198360000	198370000	2	198470000	198480000
2	198360000	198370000	2	198650000	198660000
2	198370000	198380000	2	198560000	198570000
2	198660000	198670000	2	198990000	199000000
2	198660000	198670000	2	199150000	199160000
2	200570000	200580000	2	200710000	200720000
2	200590000	200600000	2	200810000	200820000
2	200600000	200610000	2	200710000	200720000
2	200820000	200830000	2	201370000	201380000
2	200830000	200840000	2	201570000	201580000
2	200840000	200850000	2	201340000	201350000
2	200850000	200860000	2	201170000	201180000
2	201160000	201170000	2	201340000	201350000
2	201180000	201190000	2	201300000	201310000
2	201370000	201380000	2	201560000	201570000
2	201760000	201770000	2	201930000	201940000
2	201770000	201780000	2	202020000	202030000
2	202650000	202660000	2	202900000	202910000
2	202710000	202720000	2	203030000	203040000
2	202730000	202740000	2	202880000	202890000
2	202900000	202910000	2	203020000	203030000
2	203910000	203920000	2	204060000	204070000
2	204110000	204120000	2	204280000	204290000
2	204180000	204190000	2	204310000	204320000
2	204870000	204880000	2	204980000	204990000
2	204960000	204970000	2	205330000	205340000
2	204980000	204990000	2	205170000	205180000
2	205200000	205210000	2	205470000	205480000
2	205750000	205760000	2	205880000	205890000
2	206230000	206240000	2	206340000	206350000
2	206630000	206640000	2	206750000	206760000
2	206640000	206650000	2	206780000	206790000
2	207020000	207030000	2	207310000	207320000
2	207660000	207670000	2	207840000	207850000
2	207660000	207670000	2	207940000	207950000
2	207660000	207670000	2	208330000	208340000
2	207840000	207850000	2	208020000	208030000
2	207840000	207850000	2	208080000	208090000
2	207840000	207850000	2	208110000	208120000
2	207840000	207850000	2	208330000	208340000
2	207940000	207950000	2	208090000	208100000
2	208090000	208100000	2	208260000	208270000
2	208090000	208100000	2	208330000	208340000
2	208620000	208630000	2	208920000	208930000
2	208630000	208640000	2	208890000	208900000
2	210290000	210300000	2	210420000	210430000
2	210830000	210840000	2	211060000	211070000
2	210840000	210850000	2	211030000	211040000
2	212600000	212610000	2	213110000	213120000
2	212610000	212620000	2	213410000	213420000
2	213110000	213120000	2	213390000	213400000
2	213140000	213150000	2	213390000	213400000
2	213540000	213550000	2	214010000	214020000
2	214660000	214670000	2	215460000	215470000
2	215440000	215450000	2	216130000	216140000
2	216000000	216010000	2	216130000	216140000
2	217370000	217380000	2	217520000	217530000
2	217380000	217390000	2	217530000	217540000
2	217400000	217410000	2	217520000	217530000
2	217560000	217570000	2	217910000	217920000
2	217560000	217570000	2	218370000	218380000
2	217910000	217920000	2	218570000	218580000
2	218210000	218220000	2	218580000	218590000
2	218380000	218390000	2	218580000	218590000
2	218500000	218510000	2	218610000	218620000
2	218650000	218660000	2	218850000	218860000
2	218660000	218670000	2	218930000	218940000
2	218750000	218760000	2	218860000	218870000
2	219140000	219150000	2	219250000	219260000
2	219280000	219290000	2	219430000	219440000
2	219580000	219590000	2	219700000	219710000
2	220020000	220030000	2	220160000	220170000
2	220250000	220260000	2	220360000	220370000
2	220260000	220270000	2	220390000	220400000
2	220400000	220410000	2	220550000	220560000
2	221820000	221830000	2	222420000	222430000
2	222290000	222300000	2	222420000	222430000
2	222920000	222930000	2	223480000	223490000
2	222930000	222940000	2	223410000	223420000
2	223550000	223560000	2	223780000	223790000
2	223570000	223580000	2	223720000	223730000
2	223830000	223840000	2	224660000	224670000
2	223840000	223850000	2	223960000	223970000
2	223840000	223850000	2	224480000	224490000
2	224840000	224850000	2	225140000	225150000
2	224860000	224870000	2	225220000	225230000
2	224900000	224910000	2	225140000	225150000
2	225220000	225230000	2	225510000	225520000
2	227660000	227670000	2	227840000	227850000
2	227680000	227690000	2	227840000	227850000
2	227690000	227700000	2	227850000	227860000
2	228340000	228350000	2	228630000	228640000
2	228770000	228780000	2	229510000	229520000
2	229980000	229990000	2	230570000	230580000
2	229990000	230000000	2	230580000	230590000
2	230000000	230010000	2	230280000	230290000
2	230010000	230020000	2	230130000	230140000
2	230130000	230140000	2	230290000	230300000
2	230300000	230310000	2	230450000	230460000
2	230300000	230310000	2	230580000	230590000
2	230470000	230480000	2	230580000	230590000
2	231690000	231700000	2	231850000	231860000
2	231720000	231730000	2	231850000	231860000
2	231740000	231750000	2	231910000	231920000
2	231760000	231770000	2	231870000	231880000
2	231960000	231970000	2	232070000	232080000
2	232470000	232480000	2	232580000	232590000
2	232660000	232670000	2	233190000	233200000
2	232750000	232760000	2	233020000	233030000
2	232770000	232780000	2	233180000	233190000
2	232780000	232790000	2	233000000	233010000
2	232820000	232830000	2	232990000	233000000
2	233000000	233010000	2	233180000	233190000
2	233190000	233200000	2	233300000	233310000
2	233190000	233200000	2	233380000	233390000
2	233710000	233720000	2	234150000	234160000
2	233720000	233730000	2	233910000	233920000
2	233740000	233750000	2	234150000	234160000
2	234170000	234180000	2	234350000	234360000
2	234880000	234890000	2	235040000	235050000
2	234880000	234890000	2	235180000	235190000
2	234880000	234890000	2	235410000	235420000
2	235040000	235050000	2	235210000	235220000
2	235040000	235050000	2	235410000	235420000
2	235050000	235060000	2	235180000	235190000
2	235180000	235190000	2	235420000	235430000
2	235220000	235230000	2	235400000	235410000
2	235230000	235240000	2	235350000	235360000
2	235460000	235470000	2	236020000	236030000
2	235770000	235780000	2	235880000	235890000
2	236500000	236510000	2	236630000	236640000
2	236500000	236510000	2	236660000	236670000
2	236680000	236690000	2	237080000	237090000
2	236700000	236710000	2	236820000	236830000
2	237220000	237230000	2	237980000	237990000
2	237250000	237260000	2	237370000	237380000
2	237250000	237260000	2	237400000	237410000
2	237250000	237260000	2	237480000	237490000
2	237250000	237260000	2	237560000	237570000
2	237250000	237260000	2	237930000	237940000
2	237250000	237260000	2	237960000	237970000
2	237460000	237470000	2	237570000	237580000
2	237480000	237490000	2	237960000	237970000
2	238020000	238030000	2	238320000	238330000
2	238480000	238490000	2	238650000	238660000
2	238760000	238770000	2	238960000	238970000
2	238770000	238780000	2	238880000	238890000
2	238770000	238780000	2	239160000	239170000
2	238860000	238870000	2	238970000	238980000
2	238970000	238980000	2	239090000	239100000
2	238970000	238980000	2	239160000	239170000
2	239060000	239070000	2	239170000	239180000
2	239270000	239280000	2	239680000	239690000
2	239440000	239450000	2	239870000	239880000
2	240040000	240050000	2	240310000	240320000
2	240050000	240060000	2	240180000	240190000
2	240050000	240060000	2	240610000	240620000
2	240610000	240620000	2	240820000	240830000
2	240710000	240720000	2	240840000	240850000
2	240930000	240940000	2	241070000	241080000
2	240960000	240970000	2	241070000	241080000
2	240960000	240970000	2	241360000	241370000
2	241080000	241090000	2	241190000	241200000
2	241090000	241100000	2	241370000	241380000
2	241150000	241160000	2	241370000	241380000
2	241400000	241410000	2	241670000	241680000
2	241400000	241410000	2	241750000	241760000
2	241410000	241420000	2	241540000	241550000
2	241520000	241530000	2	241650000	241660000
2	241520000	241530000	2	241750000	241760000
2	241530000	241540000	2	241720000	241730000
2	241670000	241680000	2	242010000	242020000
2	242010000	242020000	2	242180000	242190000
2	242660000	242670000	2	242810000	242820000
3	80000	90000	3	400000	410000
3	90000	100000	3	390000	400000
3	100000	110000	3	230000	240000
3	230000	240000	3	390000	400000
3	3240000	3250000	3	4040000	4050000
3	4390000	4400000	3	4670000	4680000
3	4690000	4700000	3	5100000	5110000
3	4760000	4770000	3	4930000	4940000
3	4760000	4770000	3	5010000	5020000
3	4760000	4770000	3	5020000	5030000
3	4760000	4770000	3	5070000	5080000
3	4770000	4780000	3	4900000	4910000
3	4770000	4780000	3	5000000	5010000
3	4770000	4780000	3	5020000	5030000
3	4900000	4910000	3	5010000	5020000
3	8470000	8480000	3	8660000	8670000
3	8800000	8810000	3	8990000	9000000
3	9010000	9020000	3	9290000	9300000
3	9010000	9020000	3	9340000	9350000
3	9030000	9040000	3	9140000	9150000
3	9150000	9160000	3	9280000	9290000
3	9400000	9410000	3	9520000	9530000
3	9860000	9870000	3	9970000	9980000
3	10370000	10380000	3	10750000	10760000
3	10800000	10810000	3	10980000	10990000
3	10800000	10810000	3	11090000	11100000
3	10800000	10810000	3	11370000	11380000
3	10810000	10820000	3	10920000	10930000
3	10980000	10990000	3	11090000	11100000
3	10990000	11000000	3	11370000	11380000
3	11090000	11100000	3	11370000	11380000
3	11200000	11210000	3	11320000	11330000
3	11200000	11210000	3	11370000	11380000
3	11410000	11420000	3	11840000	11850000
3	11410000	11420000	3	11870000	11880000
3	11420000	11430000	3	11610000	11620000
3	11420000	11430000	3	11700000	11710000
3	11700000	11710000	3	11870000	11880000
3	11950000	11960000	3	12910000	12920000
3	12170000	12180000	3	12510000	12520000
3	12930000	12940000	3	13090000	13100000
3	12930000	12940000	3	13680000	13690000
3	13090000	13100000	3	13920000	13930000
3	13120000	13130000	3	13680000	13690000
3	13120000	13130000	3	13690000	13700000
3	13130000	13140000	3	13490000	13500000
3	13420000	13430000	3	13680000	13690000
3	13530000	13540000	3	13680000	13690000
3	13530000	13540000	3	13690000	13700000
3	13530000	13540000	3	13820000	13830000
3	13530000	13540000	3	13910000	13920000
3	13530000	13540000	3	13920000	13930000
3	13540000	13550000	3	13680000	13690000
3	13540000	13550000	3	13850000	13860000
3	13690000	13700000	3	13920000	13930000
3	13700000	13710000	3	13820000	13830000
3	13700000	13710000	3	13910000	13920000
3	13700000	13710000	3	13920000	13930000
3	13710000	13720000	3	13820000	13830000
3	13710000	13720000	3	13920000	13930000
3	13940000	13950000	3	14150000	14160000
3	13940000	13950000	3	14180000	14190000
3	14240000	14250000	3	14510000	14520000
3	14300000	14310000	3	14500000	14510000
3	14680000	14690000	3	14960000	14970000
3	14710000	14720000	3	14970000	14980000
3	14830000	14840000	3	14950000	14960000
3	14980000	14990000	3	15100000	15110000
3	14980000	14990000	3	15130000	15140000
3	15150000	15160000	3	15410000	15420000
3	15300000	15310000	3	15410000	15420000
3	15450000	15460000	3	15590000	15600000
3	15670000	15680000	3	15840000	15850000
3	15710000	15720000	3	15830000	15840000
3	16070000	16080000	3	16210000	16220000
3	16090000	16100000	3	16280000	16290000
3	16100000	16110000	3	16210000	16220000
3	16320000	16330000	3	16580000	16590000
3	16330000	16340000	3	16560000	16570000
3	19990000	20000000	3	20100000	20110000
3	19990000	20000000	3	20220000	20230000
3	20070000	20080000	3	20180000	20190000
3	24030000	24040000	3	24280000	24290000
3	24050000	24060000	3	24710000	24720000
3	24290000	24300000	3	24400000	24410000
3	24300000	24310000	3	24530000	24540000
3	24330000	24340000	3	24530000	24540000
3	24400000	24410000	3	24530000	24540000
3	24810000	24820000	3	25640000	25650000
3	25060000	25070000	3	25460000	25470000
3	25060000	25070000	3	25630000	25640000
3	25130000	25140000	3	25610000	25620000
3	25700000	25710000	3	25830000	25840000
3	26370000	26380000	3	27310000	27320000
3	26650000	26660000	3	26960000	26970000
3	26750000	26760000	3	26960000	26970000
3	27360000	27370000	3	27710000	27720000
3	27750000	27760000	3	28370000	28380000
3	28620000	28630000	3	28740000	28750000
3	28950000	28960000	3	29320000	29330000
3	28960000	28970000	3	29110000	29120000
3	32060000	32070000	3	32170000	32180000
3	32060000	32070000	3	32200000	32210000
3	32550000	32560000	3	32700000	32710000
3	33160000	33170000	3	33410000	33420000
3	33190000	33200000	3	33410000	33420000
3	33680000	33690000	3	33830000	33840000
3	36000000	36010000	3	36740000	36750000
3	36770000	36780000	3	36910000	36920000
3	36770000	36780000	3	37000000	37010000
3	37480000	37490000	3	37780000	37790000
3	37890000	37900000	3	38040000	38050000
3	37900000	37910000	3	38010000	38020000
3	38060000	38070000	3	38520000	38530000
3	38160000	38170000	3	38520000	38530000
3	38210000	38220000	3	38520000	38530000
3	38370000	38380000	3	38520000	38530000
3	38400000	38410000	3	38520000	38530000
3	38560000	38570000	3	38690000	38700000
3	39170000	39180000	3	39320000	39330000
3	40210000	40220000	3	40350000	40360000
3	40240000	40250000	3	40350000	40360000
3	40360000	40370000	3	40490000	40500000
3	40620000	40630000	3	40910000	40920000
3	40800000	40810000	3	40910000	40920000
3	41930000	41940000	3	42230000	42240000
3	41930000	41940000	3	42260000	42270000
3	41940000	41950000	3	42140000	42150000
3	42000000	42010000	3	42140000	42150000
3	42270000	42280000	3	42580000	42590000
3	42290000	42300000	3	42470000	42480000
3	42630000	42640000	3	42780000	42790000
3	42800000	42810000	3	42910000	42920000
3	43010000	43020000	3	43120000	43130000
3	43010000	43020000	3	43190000	43200000
3	43270000	43280000	3	43530000	43540000
3	43820000	43830000	3	44240000	44250000
3	44110000	44120000	3	44220000	44230000
3	45080000	45090000	3	45250000	45260000
3	45080000	45090000	3	45540000	45550000
3	45080000	45090000	3	45690000	45700000
3	45090000	45100000	3	45450000	45460000
3	45260000	45270000	3	45540000	45550000
3	45260000	45270000	3	45710000	45720000
3	45270000	45280000	3	45510000	45520000
3	45440000	45450000	3	45700000	45710000
3	45550000	45560000	3	45700000	45710000
3	45800000	45810000	3	46120000	46130000
3	45980000	45990000	3	46120000	46130000
3	45980000	45990000	3	46250000	46260000
3	46090000	46100000	3	46460000	46470000
3	46130000	46140000	3	46410000	46420000
3	46520000	46530000	3	46670000	46680000
3	46730000	46740000	3	46940000	46950000
3	47440000	47450000	3	47620000	47630000
3	47550000	47560000	3	47820000	47830000
3	47570000	47580000	3	47680000	47690000
3	47870000	47880000	3	48010000	48020000
3	47870000	47880000	3	48020000	48030000
3	47870000	47880000	3	48190000	48200000
3	47880000	47890000	3	48010000	48020000
3	47880000	47890000	3	48020000	48030000
3	47880000	47890000	3	48190000	48200000
3	47890000	47900000	3	48460000	48470000
3	48230000	48240000	3	48440000	48450000
3	48230000	48240000	3	48470000	48480000
3	48310000	48320000	3	48440000	48450000
3	48310000	48320000	3	48470000	48480000
3	48480000	48490000	3	48590000	48600000
3	48730000	48740000	3	48890000	48900000
3	49020000	49030000	3	49180000	49190000
3	49040000	49050000	3	49150000	49160000
3	49200000	49210000	3	49320000	49330000
3	49580000	49590000	3	49710000	49720000
3	49820000	49830000	3	50240000	50250000
3	50130000	50140000	3	50250000	50260000
3	50390000	50400000	3	50580000	50590000
3	50470000	50480000	3	50580000	50590000
3	51420000	51430000	3	51700000	51710000
3	51430000	51440000	3	51540000	51550000
3	51530000	51540000	3	51700000	51710000
3	51530000	51540000	3	51980000	51990000
3	51540000	51550000	3	51700000	51710000
3	51700000	51710000	3	51980000	51990000
3	51730000	51740000	3	51970000	51980000
3	51840000	51850000	3	51970000	51980000
3	52030000	52040000	3	52180000	52190000
3	52500000	52510000	3	52710000	52720000
3	52880000	52890000	3	53100000	53110000
3	53140000	53150000	3	53250000	53260000
3	53370000	53380000	3	53810000	53820000
3	53970000	53980000	3	54160000	54170000
3	54170000	54180000	3	54410000	54420000
3	54630000	54640000	3	54840000	54850000
3	54630000	54640000	3	54870000	54880000
3	56360000	56370000	3	56490000	56500000
3	56360000	56370000	3	56520000	56530000
3	56730000	56740000	3	57010000	57020000
3	57260000	57270000	3	57520000	57530000
3	57990000	58000000	3	58150000	58160000
3	58170000	58180000	3	58280000	58290000
3	58290000	58300000	3	58410000	58420000
3	58290000	58300000	3	58500000	58510000
3	58400000	58410000	3	58520000	58530000
3	58470000	58480000	3	58600000	58610000
3	59550000	59560000	3	59860000	59870000
3	59560000	59570000	3	59830000	59840000
3	61550000	61560000	3	61990000	62000000
3	61550000	61560000	3	62150000	62160000
3	61560000	61570000	3	61700000	61710000
3	61560000	61570000	3	61800000	61810000
3	61560000	61570000	3	61830000	61840000
3	61840000	61850000	3	61990000	62000000
3	61840000	61850000	3	62160000	62170000
3	62180000	62190000	3	62290000	62300000
3	62200000	62210000	3	62540000	62550000
3	62310000	62320000	3	62520000	62530000
3	62320000	62330000	3	62540000	62550000
3	62340000	62350000	3	62530000	62540000
3	62350000	62360000	3	62540000	62550000
3	62630000	62640000	3	63180000	63190000
3	62630000	62640000	3	63210000	63220000
3	62820000	62830000	3	63180000	63190000
3	63330000	63340000	3	63800000	63810000
3	63840000	63850000	3	63970000	63980000
3	64010000	64020000	3	64420000	64430000
3	64010000	64020000	3	64450000	64460000
3	64030000	64040000	3	64140000	64150000
3	64680000	64690000	3	64810000	64820000
3	65420000	65430000	3	65650000	65660000
3	65420000	65430000	3	65720000	65730000
3	65780000	65790000	3	66120000	66130000
3	65780000	65790000	3	66150000	66160000
3	66310000	66320000	3	66870000	66880000
3	66310000	66320000	3	66880000	66890000
3	66330000	66340000	3	66440000	66450000
3	66330000	66340000	3	66540000	66550000
3	66330000	66340000	3	66870000	66880000
3	66340000	66350000	3	66500000	66510000
3	66340000	66350000	3	66880000	66890000
3	66430000	66440000	3	66540000	66550000
3	66440000	66450000	3	66870000	66880000
3	66450000	66460000	3	66620000	66630000
3	66540000	66550000	3	66860000	66870000
3	66620000	66630000	3	66860000	66870000
3	68050000	68060000	3	68180000	68190000
3	69200000	69210000	3	69350000	69360000
3	69200000	69210000	3	69710000	69720000
3	69730000	69740000	3	70000000	70010000
3	69760000	69770000	3	69990000	70000000
3	71760000	71770000	3	72290000	72300000
3	71910000	71920000	3	72870000	72880000
3	72010000	72020000	3	72290000	72300000
3	72090000	72100000	3	72300000	72310000
3	72510000	72520000	3	72640000	72650000
3	72890000	72900000	3	73110000	73120000
3	73140000	73150000	3	73550000	73560000
3	73140000	73150000	3	73900000	73910000
3	73560000	73570000	3	73670000	73680000
3	73560000	73570000	3	73820000	73830000
3	73560000	73570000	3	73890000	73900000
3	73680000	73690000	3	73820000	73830000
3	75350000	75360000	3	75460000	75470000
3	77080000	77090000	3	77300000	77310000
3	78710000	78720000	3	79060000	79070000
3	79140000	79150000	3	79390000	79400000
3	84980000	84990000	3	85410000	85420000
3	85010000	85020000	3	85400000	85410000
3	85010000	85020000	3	85620000	85630000
3	85020000	85030000	3	85130000	85140000
3	86820000	86830000	3	87120000	87130000
3	86820000	86830000	3	87210000	87220000
3	93830000	93840000	3	93940000	93950000
3	93830000	93840000	3	94030000	94040000
[truncated: 8,185 more rows]

## Sheet: MG_261cells
chr1	x1	x2	chr2	y1	y2
1	900000	910000	1	1240000	1250000
1	1050000	1060000	1	1230000	1240000
1	1250000	1260000	1	1430000	1440000
1	1680000	1690000	1	1820000	1830000
1	1710000	1720000	1	1830000	1840000
1	1860000	1870000	1	1970000	1980000
1	1960000	1970000	1	2100000	2110000
1	2120000	2130000	1	2310000	2320000
1	2120000	2130000	1	2340000	2350000
1	2120000	2130000	1	2460000	2470000
1	2120000	2130000	1	2700000	2710000
1	2130000	2140000	1	2240000	2250000
1	2320000	2330000	1	2700000	2710000
1	2330000	2340000	1	2510000	2520000
1	2340000	2350000	1	2460000	2470000
1	2350000	2360000	1	2700000	2710000
1	2450000	2460000	1	2570000	2580000
1	2920000	2930000	1	3340000	3350000
1	3380000	3390000	1	3650000	3660000
1	3400000	3410000	1	3530000	3540000
1	3830000	3840000	1	4020000	4030000
1	6280000	6290000	1	6460000	6470000
1	6310000	6320000	1	6460000	6470000
1	6540000	6550000	1	6700000	6710000
1	6780000	6790000	1	6940000	6950000
1	6780000	6790000	1	7120000	7130000
1	6790000	6800000	1	6950000	6960000
1	7720000	7730000	1	7970000	7980000
1	7840000	7850000	1	8000000	8010000
1	8070000	8080000	1	8410000	8420000
1	8090000	8100000	1	8370000	8380000
1	8420000	8430000	1	8540000	8550000
1	8450000	8460000	1	8580000	8590000
1	8450000	8460000	1	8760000	8770000
1	8450000	8460000	1	8790000	8800000
1	8480000	8490000	1	8590000	8600000
1	8610000	8620000	1	8780000	8790000
1	8620000	8630000	1	8730000	8740000
1	8980000	8990000	1	9170000	9180000
1	9050000	9060000	1	9160000	9170000
1	9340000	9350000	1	9510000	9520000
1	9340000	9350000	1	9520000	9530000
1	9340000	9350000	1	9540000	9550000
1	9680000	9690000	1	9790000	9800000
1	9680000	9690000	1	9920000	9930000
1	9790000	9800000	1	9920000	9930000
1	9930000	9940000	1	10080000	10090000
1	9930000	9940000	1	10210000	10220000
1	9960000	9970000	1	10090000	10100000
1	10260000	10270000	1	10400000	10410000
1	11100000	11110000	1	11700000	11710000
1	11290000	11300000	1	11700000	11710000
1	11700000	11710000	1	11820000	11830000
1	11720000	11730000	1	11860000	11870000
1	12160000	12170000	1	12330000	12340000
1	12170000	12180000	1	12280000	12290000
1	12170000	12180000	1	12720000	12730000
1	12370000	12380000	1	12560000	12570000
1	12370000	12380000	1	12680000	12690000
1	12370000	12380000	1	12710000	12720000
1	12380000	12390000	1	12510000	12520000
1	12400000	12410000	1	12570000	12580000
1	12500000	12510000	1	12660000	12670000
1	12530000	12540000	1	12680000	12690000
1	13840000	13850000	1	13980000	13990000
1	13980000	13990000	1	14120000	14130000
1	14000000	14010000	1	14280000	14290000
1	15440000	15450000	1	15620000	15630000
1	15450000	15460000	1	15600000	15610000
1	15460000	15470000	1	15600000	15610000
1	15460000	15470000	1	15830000	15840000
1	15470000	15480000	1	15600000	15610000
1	15470000	15480000	1	15610000	15620000
1	15470000	15480000	1	15620000	15630000
1	15470000	15480000	1	15750000	15760000
1	15640000	15650000	1	15750000	15760000
1	15640000	15650000	1	15830000	15840000
1	15880000	15890000	1	16030000	16040000
1	16110000	16120000	1	16380000	16390000
1	16120000	16130000	1	16320000	16330000
1	16130000	16140000	1	16290000	16300000
1	16140000	16150000	1	16260000	16270000
1	16400000	16410000	1	16510000	16520000
1	16400000	16410000	1	16560000	16570000
1	16400000	16410000	1	16590000	16600000
1	16520000	16530000	1	16680000	16690000
1	16560000	16570000	1	16680000	16690000
1	16810000	16820000	1	16950000	16960000
1	16810000	16820000	1	17270000	17280000
1	16930000	16940000	1	17340000	17350000
1	16940000	16950000	1	17370000	17380000
1	16950000	16960000	1	17260000	17270000
1	16950000	16960000	1	17270000	17280000
1	17230000	17240000	1	17370000	17380000
1	17260000	17270000	1	17370000	17380000
1	17380000	17390000	1	17660000	17670000
1	17390000	17400000	1	17560000	17570000
1	17390000	17400000	1	17730000	17740000
1	17450000	17460000	1	17560000	17570000
1	17450000	17460000	1	17720000	17730000
1	17750000	17760000	1	17940000	17950000
1	17820000	17830000	1	17930000	17940000
1	17820000	17830000	1	18150000	18160000
1	17830000	17840000	1	17960000	17970000
1	18240000	18250000	1	18420000	18430000
1	18240000	18250000	1	18540000	18550000
1	18240000	18250000	1	18880000	18890000
1	18250000	18260000	1	18570000	18580000
1	18300000	18310000	1	18420000	18430000
1	18310000	18320000	1	18560000	18570000
1	18430000	18440000	1	18540000	18550000
1	18920000	18930000	1	19160000	19170000
1	19660000	19670000	1	19970000	19980000
1	19710000	19720000	1	19830000	19840000
1	19710000	19720000	1	19910000	19920000
1	19710000	19720000	1	19970000	19980000
1	19770000	19780000	1	19920000	19930000
1	19800000	19810000	1	19910000	19920000
1	19800000	19810000	1	19970000	19980000
1	19830000	19840000	1	19970000	19980000
1	20210000	20220000	1	20810000	20820000
1	20240000	20250000	1	20820000	20830000
1	20300000	20310000	1	20420000	20430000
1	20300000	20310000	1	20490000	20500000
1	20420000	20430000	1	20530000	20540000
1	20420000	20430000	1	20820000	20830000
1	20490000	20500000	1	20750000	20760000
1	20540000	20550000	1	20820000	20830000
1	20550000	20560000	1	20680000	20690000
1	20680000	20690000	1	20820000	20830000
1	20830000	20840000	1	20990000	21000000
1	20840000	20850000	1	20960000	20970000
1	20850000	20860000	1	21520000	21530000
1	21020000	21030000	1	21520000	21530000
1	21300000	21310000	1	21520000	21530000
1	21570000	21580000	1	21690000	21700000
1	22740000	22750000	1	22950000	22960000
1	22740000	22750000	1	22990000	23000000
1	22740000	22750000	1	23270000	23280000
1	22820000	22830000	1	22980000	22990000
1	22850000	22860000	1	22960000	22970000
1	22850000	22860000	1	22980000	22990000
1	22990000	23000000	1	23180000	23190000
1	23000000	23010000	1	23280000	23290000
1	23030000	23040000	1	23180000	23190000
1	23290000	23300000	1	23410000	23420000
1	23290000	23300000	1	23510000	23520000
1	23290000	23300000	1	23600000	23610000
1	23300000	23310000	1	23410000	23420000
1	23300000	23310000	1	23510000	23520000
1	23300000	23310000	1	23600000	23610000
1	23400000	23410000	1	23510000	23520000
1	23590000	23600000	1	23730000	23740000
1	23820000	23830000	1	23960000	23970000
1	23850000	23860000	1	23960000	23970000
1	23860000	23870000	1	24240000	24250000
1	24090000	24100000	1	24240000	24250000
1	24130000	24140000	1	24240000	24250000
1	24390000	24400000	1	24710000	24720000
1	24520000	24530000	1	24720000	24730000
1	24530000	24540000	1	24700000	24710000
1	24530000	24540000	1	24710000	24720000
1	24730000	24740000	1	24910000	24920000
1	24740000	24750000	1	24850000	24860000
1	24740000	24750000	1	24910000	24920000
1	25000000	25010000	1	25140000	25150000
1	25000000	25010000	1	25150000	25160000
1	25000000	25010000	1	25530000	25540000
1	25010000	25020000	1	25150000	25160000
1	25170000	25180000	1	25530000	25540000
1	25180000	25190000	1	25350000	25360000
1	25250000	25260000	1	25360000	25370000
1	25260000	25270000	1	25430000	25440000
1	25550000	25560000	1	25670000	25680000
1	25840000	25850000	1	26110000	26120000
1	25930000	25940000	1	26130000	26140000
1	26190000	26200000	1	26330000	26340000
1	26220000	26230000	1	26330000	26340000
1	26360000	26370000	1	26480000	26490000
1	26420000	26430000	1	26650000	26660000
1	26490000	26500000	1	26650000	26660000
1	26810000	26820000	1	26920000	26930000
1	26930000	26940000	1	27120000	27130000
1	26940000	26950000	1	27090000	27100000
1	27290000	27300000	1	27420000	27430000
1	27320000	27330000	1	27430000	27440000
1	27420000	27430000	1	27600000	27610000
1	27430000	27440000	1	27710000	27720000
1	27610000	27620000	1	27720000	27730000
1	27620000	27630000	1	27980000	27990000
1	27720000	27730000	1	27980000	27990000
1	27740000	27750000	1	27850000	27860000
1	28170000	28180000	1	28280000	28290000
1	28180000	28190000	1	28310000	28320000
1	28180000	28190000	1	28530000	28540000
1	28400000	28410000	1	28510000	28520000
1	28410000	28420000	1	28540000	28550000
1	28570000	28580000	1	28680000	28690000
1	28570000	28580000	1	28830000	28840000
1	28840000	28850000	1	29190000	29200000
1	28970000	28980000	1	29100000	29110000
1	29100000	29110000	1	29210000	29220000
1	29100000	29110000	1	29350000	29360000
1	29110000	29120000	1	29360000	29370000
1	29110000	29120000	1	29520000	29530000
1	29200000	29210000	1	29350000	29360000
1	29200000	29210000	1	29360000	29370000
1	29200000	29210000	1	29490000	29500000
1	29200000	29210000	1	29520000	29530000
1	29210000	29220000	1	29340000	29350000
1	29210000	29220000	1	29350000	29360000
1	29210000	29220000	1	29360000	29370000
1	29230000	29240000	1	29520000	29530000
1	29370000	29380000	1	29520000	29530000
1	29810000	29820000	1	30050000	30060000
1	29860000	29870000	1	30040000	30050000
1	30050000	30060000	1	30870000	30880000
1	31190000	31200000	1	31380000	31390000
1	31190000	31200000	1	31400000	31410000
1	31190000	31200000	1	31540000	31550000
1	31270000	31280000	1	31380000	31390000
1	31410000	31420000	1	31540000	31550000
1	31870000	31880000	1	32010000	32020000
1	32090000	32100000	1	32260000	32270000
1	32120000	32130000	1	32250000	32260000
1	32260000	32270000	1	32430000	32440000
1	32540000	32550000	1	32650000	32660000
1	32670000	32680000	1	32790000	32800000
1	33350000	33360000	1	33470000	33480000
1	33390000	33400000	1	33510000	33520000
1	33390000	33400000	1	33550000	33560000
1	33400000	33410000	1	33540000	33550000
1	33610000	33620000	1	34070000	34080000
1	33680000	33690000	1	33930000	33940000
1	33680000	33690000	1	34070000	34080000
1	33690000	33700000	1	33820000	33830000
1	33760000	33770000	1	33930000	33940000
1	33800000	33810000	1	33920000	33930000
1	34100000	34110000	1	35060000	35070000
1	34920000	34930000	1	35060000	35070000
1	35310000	35320000	1	35450000	35460000
1	35910000	35920000	1	36030000	36040000
1	36020000	36030000	1	36240000	36250000
1	36030000	36040000	1	36180000	36190000
1	36310000	36320000	1	36470000	36480000
1	36560000	36570000	1	36750000	36760000
1	36630000	36640000	1	36750000	36760000
1	36750000	36760000	1	36890000	36900000
1	37910000	37920000	1	38140000	38150000
1	37910000	37920000	1	38150000	38160000
1	37940000	37950000	1	38140000	38150000
1	37940000	37950000	1	38150000	38160000
1	38030000	38040000	1	38150000	38160000
1	38160000	38170000	1	38410000	38420000
1	38340000	38350000	1	38450000	38460000
1	38480000	38490000	1	39300000	39310000
1	38500000	38510000	1	39270000	39280000
1	39550000	39560000	1	39810000	39820000
1	39560000	39570000	1	39670000	39680000
1	39560000	39570000	1	39720000	39730000
1	39560000	39570000	1	40000000	40010000
1	39650000	39660000	1	39790000	39800000
1	39740000	39750000	1	39870000	39880000
1	39740000	39750000	1	40000000	40010000
1	39800000	39810000	1	40000000	40010000
1	39940000	39950000	1	40250000	40260000
1	39970000	39980000	1	40220000	40230000
1	39970000	39980000	1	40250000	40260000
1	40060000	40070000	1	40180000	40190000
1	40070000	40080000	1	40260000	40270000
1	40280000	40290000	1	40430000	40440000
1	40380000	40390000	1	40490000	40500000
1	40520000	40530000	1	40860000	40870000
1	40550000	40560000	1	40710000	40720000
1	40550000	40560000	1	40880000	40890000
1	40610000	40620000	1	40870000	40880000
1	40620000	40630000	1	40780000	40790000
1	40720000	40730000	1	40880000	40890000
1	40770000	40780000	1	40880000	40890000
1	40880000	40890000	1	41000000	41010000
1	41070000	41080000	1	41230000	41240000
1	41070000	41080000	1	41310000	41320000
1	41310000	41320000	1	41420000	41430000
1	41720000	41730000	1	41880000	41890000
1	41730000	41740000	1	41890000	41900000
1	41740000	41750000	1	41870000	41880000
1	41740000	41750000	1	41880000	41890000
1	42030000	42040000	1	42490000	42500000
1	42030000	42040000	1	42640000	42650000
1	42040000	42050000	1	42180000	42190000
1	42040000	42050000	1	42250000	42260000
1	42040000	42050000	1	42610000	42620000
1	42120000	42130000	1	42230000	42240000
1	42200000	42210000	1	42350000	42360000
1	42230000	42240000	1	42480000	42490000
1	42240000	42250000	1	42360000	42370000
1	42260000	42270000	1	42490000	42500000
1	42350000	42360000	1	42490000	42500000
1	42480000	42490000	1	42630000	42640000
1	43030000	43040000	1	43210000	43220000
1	43040000	43050000	1	43200000	43210000
1	43040000	43050000	1	43210000	43220000
1	43040000	43050000	1	43350000	43360000
1	43040000	43050000	1	43540000	43550000
1	43240000	43250000	1	43380000	43390000
1	43240000	43250000	1	43410000	43420000
1	43240000	43250000	1	43530000	43540000
1	43250000	43260000	1	43380000	43390000
1	43250000	43260000	1	43390000	43400000
1	43380000	43390000	1	43520000	43530000
1	43380000	43390000	1	43530000	43540000
1	43390000	43400000	1	43520000	43530000
1	43690000	43700000	1	43870000	43880000
1	44220000	44230000	1	44420000	44430000
1	44230000	44240000	1	44390000	44400000
1	44690000	44700000	1	44820000	44830000
1	44840000	44850000	1	45060000	45070000
1	45240000	45250000	1	45770000	45780000
1	45260000	45270000	1	45450000	45460000
1	45310000	45320000	1	45440000	45450000
1	45310000	45320000	1	45470000	45480000
1	45480000	45490000	1	45760000	45770000
1	45480000	45490000	1	45950000	45960000
1	45600000	45610000	1	45730000	45740000
1	45810000	45820000	1	45950000	45960000
1	45810000	45820000	1	46030000	46040000
1	45980000	45990000	1	46210000	46220000
1	46490000	46500000	1	46630000	46640000
1	46490000	46500000	1	46640000	46650000
1	46500000	46510000	1	46640000	46650000
1	46870000	46880000	1	46990000	47000000
1	46990000	47000000	1	47190000	47200000
1	47020000	47030000	1	47160000	47170000
1	47050000	47060000	1	47700000	47710000
1	47320000	47330000	1	47570000	47580000
1	47360000	47370000	1	47530000	47540000
1	47400000	47410000	1	47600000	47610000
1	47620000	47630000	1	47890000	47900000
1	47640000	47650000	1	47750000	47760000
1	47640000	47650000	1	48180000	48190000
1	47650000	47660000	1	47880000	47890000
1	47660000	47670000	1	47780000	47790000
1	47730000	47740000	1	48180000	48190000
1	47860000	47870000	1	48180000	48190000
1	48540000	48550000	1	48660000	48670000
1	48540000	48550000	1	48700000	48710000
1	48570000	48580000	1	48690000	48700000
1	48570000	48580000	1	48970000	48980000
1	48690000	48700000	1	48950000	48960000
1	48700000	48710000	1	48930000	48940000
1	49150000	49160000	1	49280000	49290000
1	50490000	50500000	1	50610000	50620000
1	51240000	51250000	1	51660000	51670000
1	51880000	51890000	1	52000000	52010000
1	52600000	52610000	1	52750000	52760000
1	52870000	52880000	1	53150000	53160000
1	53740000	53750000	1	53860000	53870000
1	54310000	54320000	1	54420000	54430000
1	54310000	54320000	1	54510000	54520000
1	54320000	54330000	1	54510000	54520000
1	54530000	54540000	1	54870000	54880000
1	54540000	54550000	1	54670000	54680000
1	54540000	54550000	1	54960000	54970000
1	54650000	54660000	1	54960000	54970000
1	54770000	54780000	1	54950000	54960000
1	55590000	55600000	1	55730000	55740000
1	55600000	55610000	1	55710000	55720000
1	55600000	55610000	1	55740000	55750000
1	56890000	56900000	1	57020000	57030000
1	58980000	58990000	1	59120000	59130000
1	59200000	59210000	1	59750000	59760000
1	59200000	59210000	1	60160000	60170000
1	59250000	59260000	1	59370000	59380000
1	59250000	59260000	1	59600000	59610000
1	59250000	59260000	1	59760000	59770000
1	59360000	59370000	1	59600000	59610000
1	59360000	59370000	1	59760000	59770000
1	59360000	59370000	1	60020000	60030000
1	59440000	59450000	1	59970000	59980000
1	59450000	59460000	1	59590000	59600000
1	59600000	59610000	1	59730000	59740000
1	59600000	59610000	1	59760000	59770000
1	59600000	59610000	1	60030000	60040000
1	59760000	59770000	1	59960000	59970000
1	59760000	59770000	1	60160000	60170000
1	59970000	59980000	1	60140000	60150000
1	60020000	60030000	1	60130000	60140000
1	60030000	60040000	1	60160000	60170000
1	61300000	61310000	1	61500000	61510000
1	61310000	61320000	1	61500000	61510000
1	61310000	61320000	1	61800000	61810000
1	61310000	61320000	1	61920000	61930000
1	61310000	61320000	1	62100000	62110000
1	61320000	61330000	1	61470000	61480000
1	61510000	61520000	1	61920000	61930000
1	61510000	61520000	1	62100000	62110000
1	61520000	61530000	1	61800000	61810000
1	61530000	61540000	1	61710000	61720000
1	61690000	61700000	1	61800000	61810000
1	61800000	61810000	1	61910000	61920000
1	61910000	61920000	1	62100000	62110000
1	61940000	61950000	1	62090000	62100000
1	62640000	62650000	1	62860000	62870000
1	62970000	62980000	1	63210000	63220000
1	64080000	64090000	1	64590000	64600000
1	64730000	64740000	1	65140000	65150000
1	64730000	64740000	1	65290000	65300000
1	65300000	65310000	1	66150000	66160000
1	65320000	65330000	1	65440000	65450000
1	65320000	65330000	1	65520000	65530000
1	65520000	65530000	1	65880000	65890000
1	65880000	65890000	1	66150000	66160000
1	65880000	65890000	1	66270000	66280000
1	65880000	65890000	1	66710000	66720000
1	66150000	66160000	1	66270000	66280000
1	66150000	66160000	1	66300000	66310000
1	66150000	66160000	1	66710000	66720000
1	66270000	66280000	1	66400000	66410000
1	66420000	66430000	1	66700000	66710000
1	66420000	66430000	1	66910000	66920000
1	66710000	66720000	1	66910000	66920000
1	66730000	66740000	1	66840000	66850000
1	66740000	66750000	1	66900000	66910000
1	67220000	67230000	1	67390000	67400000
1	67230000	67240000	1	67450000	67460000
1	67230000	67240000	1	67610000	67620000
1	67460000	67470000	1	67610000	67620000
1	67680000	67690000	1	67960000	67970000
1	67690000	67700000	1	67960000	67970000
1	67810000	67820000	1	67950000	67960000
1	67990000	68000000	1	68220000	68230000
1	68020000	68030000	1	68220000	68230000
1	68580000	68590000	1	68790000	68800000
1	68580000	68590000	1	68820000	68830000
1	68580000	68590000	1	68910000	68920000
1	68660000	68670000	1	68790000	68800000
1	68690000	68700000	1	68800000	68810000
1	68790000	68800000	1	68910000	68920000
1	70600000	70610000	1	70960000	70970000
1	70600000	70610000	1	70990000	71000000
1	70660000	70670000	1	71540000	71550000
1	70670000	70680000	1	70880000	70890000
1	71160000	71170000	1	71510000	71520000
1	75240000	75250000	1	75670000	75680000
1	76500000	76510000	1	76610000	76620000
1	76620000	76630000	1	76750000	76760000
1	76620000	76630000	1	76780000	76790000
1	84370000	84380000	1	85240000	85250000
1	84390000	84400000	1	85080000	85090000
1	84600000	84610000	1	85080000	85090000
1	84610000	84620000	1	84760000	84770000
1	84610000	84620000	1	84890000	84900000
1	84610000	84620000	1	85230000	85240000
1	84760000	84770000	1	84890000	84900000
1	84890000	84900000	1	85230000	85240000
1	84900000	84910000	1	85080000	85090000
1	84920000	84930000	1	85040000	85050000
1	84920000	84930000	1	85220000	85230000
1	84950000	84960000	1	85150000	85160000
1	85080000	85090000	1	85220000	85230000
1	85110000	85120000	1	85220000	85230000
1	85400000	85410000	1	85710000	85720000
1	85400000	85410000	1	85720000	85730000
1	85410000	85420000	1	85720000	85730000
1	85430000	85440000	1	85710000	85720000
1	86830000	86840000	1	86970000	86980000
1	86860000	86870000	1	86970000	86980000
1	86880000	86890000	1	87160000	87170000
1	86970000	86980000	1	87150000	87160000
1	87580000	87590000	1	87730000	87740000
1	87760000	87770000	1	88410000	88420000
1	89120000	89130000	1	89250000	89260000
1	89120000	89130000	1	89260000	89270000
1	89120000	89130000	1	89340000	89350000
1	89150000	89160000	1	89260000	89270000
1	89230000	89240000	1	89820000	89830000
1	89440000	89450000	1	89920000	89930000
1	89450000	89460000	1	89820000	89830000
1	89450000	89460000	1	89920000	89930000
1	89450000	89460000	1	90060000	90070000
1	89480000	89490000	1	89590000	89600000
1	89480000	89490000	1	89660000	89670000
1	89480000	89490000	1	89810000	89820000
1	89510000	89520000	1	89890000	89900000
1	89930000	89940000	1	90450000	90460000
1	89940000	89950000	1	90060000	90070000
1	89940000	89950000	1	90090000	90100000
1	89940000	89950000	1	90270000	90280000
1	89950000	89960000	1	90230000	90240000
1	90070000	90080000	1	90230000	90240000
1	90080000	90090000	1	90450000	90460000
1	90100000	90110000	1	90230000	90240000
1	90270000	90280000	1	90450000	90460000
1	91470000	91480000	1	91620000	91630000
1	91740000	91750000	1	92390000	92400000
1	92760000	92770000	1	93420000	93430000
1	92770000	92780000	1	93210000	93220000
1	92770000	92780000	1	93300000	93310000
1	93310000	93320000	1	93420000	93430000
1	93310000	93320000	1	93450000	93460000
1	93320000	93330000	1	93450000	93460000
1	93320000	93330000	1	93460000	93470000
1	93320000	93330000	1	93630000	93640000
1	93480000	93490000	1	93640000	93650000
1	93760000	93770000	1	93900000	93910000
1	93760000	93770000	1	94080000	94090000
1	93760000	93770000	1	94280000	94290000
1	93780000	93790000	1	94010000	94020000
1	93780000	93790000	1	94310000	94320000
1	93890000	93900000	1	94340000	94350000
1	93900000	93910000	1	94010000	94020000
1	93900000	93910000	1	94040000	94050000
1	93900000	93910000	1	94090000	94100000
1	93900000	93910000	1	94310000	94320000
1	94090000	94100000	1	94200000	94210000
1	94090000	94100000	1	94270000	94280000
1	94090000	94100000	1	94300000	94310000
1	94160000	94170000	1	94280000	94290000
1	94170000	94180000	1	94290000	94300000
1	94500000	94510000	1	94800000	94810000
1	94510000	94520000	1	94800000	94810000
1	94520000	94530000	1	94640000	94650000
1	94520000	94530000	1	94710000	94720000
1	94940000	94950000	1	95270000	95280000
1	94970000	94980000	1	95260000	95270000
1	95310000	95320000	1	95500000	95510000
1	95310000	95320000	1	95510000	95520000
1	95320000	95330000	1	95500000	95510000
1	95320000	95330000	1	95510000	95520000
1	95540000	95550000	1	95690000	95700000
1	95550000	95560000	1	95690000	95700000
1	99640000	99650000	1	99940000	99950000
1	100270000	100280000	1	100920000	100930000
1	100440000	100450000	1	100580000	100590000
1	100610000	100620000	1	100920000	100930000
1	101380000	101390000	1	101750000	101760000
1	105180000	105190000	1	105320000	105330000
1	107960000	107970000	1	108070000	108080000
1	107970000	107980000	1	108280000	108290000
1	108320000	108330000	1	108660000	108670000
1	108740000	108750000	1	109120000	109130000
1	108740000	108750000	1	109430000	109440000
1	109040000	109050000	1	109150000	109160000
1	109040000	109050000	1	109360000	109370000
1	109050000	109060000	1	109180000	109190000
1	109050000	109060000	1	109290000	109300000
1	109630000	109640000	1	109740000	109750000
1	109640000	109650000	1	109780000	109790000
1	109800000	109810000	1	109940000	109950000
1	109830000	109840000	1	109940000	109950000
1	110050000	110060000	1	110170000	110180000
1	110080000	110090000	1	110190000	110200000
1	110080000	110090000	1	110300000	110310000
1	110080000	110090000	1	110520000	110530000
1	110170000	110180000	1	110550000	110560000
1	110180000	110190000	1	110310000	110320000
1	110180000	110190000	1	110520000	110530000
1	110190000	110200000	1	110440000	110450000
1	110260000	110270000	1	110640000	110650000
1	110310000	110320000	1	110520000	110530000
1	110310000	110320000	1	110550000	110560000
1	110320000	110330000	1	110520000	110530000
1	110320000	110330000	1	110550000	110560000
1	110330000	110340000	1	110460000	110470000
1	110730000	110740000	1	111000000	111010000
1	110740000	110750000	1	110850000	110860000
1	110740000	110750000	1	110990000	111000000
1	110740000	110750000	1	111000000	111010000
1	111150000	111160000	1	111310000	111320000
1	111160000	111170000	1	111290000	111300000
1	111160000	111170000	1	111320000	111330000
1	111160000	111170000	1	111530000	111540000
1	111320000	111330000	1	111450000	111460000
1	111320000	111330000	1	111520000	111530000
1	111570000	111580000	1	111720000	111730000
1	111570000	111580000	1	111940000	111950000
1	111670000	111680000	1	112300000	112310000
1	111740000	111750000	1	112300000	112310000
1	111760000	111770000	1	111930000	111940000
1	111860000	111870000	1	112330000	112340000
1	111990000	112000000	1	112290000	112300000
1	112020000	112030000	1	112140000	112150000
1	112020000	112030000	1	112270000	112280000
1	112020000	112030000	1	112300000	112310000
1	112050000	112060000	1	112160000	112170000
1	112050000	112060000	1	112190000	112200000
1	112900000	112910000	1	113010000	113020000
1	112910000	112920000	1	113040000	113050000
1	112920000	112930000	1	113150000	113160000
1	112920000	112930000	1	113250000	113260000
1	112920000	112930000	1	113340000	113350000
1	113000000	113010000	1	113240000	113250000
1	113010000	113020000	1	113150000	113160000
1	113040000	113050000	1	113230000	113240000
1	113260000	113270000	1	113490000	113500000
1	113270000	113280000	1	113580000	113590000
1	113340000	113350000	1	113480000	113490000
1	113340000	113350000	1	113490000	113500000
1	113340000	113350000	1	113580000	113590000
1	113370000	113380000	1	113490000	113500000
1	113450000	113460000	1	113580000	113590000
1	113680000	113690000	1	114210000	114220000
1	113870000	113880000	1	113980000	113990000
1	114350000	114360000	1	114470000	114480000
1	114360000	114370000	1	114670000	114680000
1	114370000	114380000	1	114820000	114830000
1	114490000	114500000	1	114820000	114830000
1	114520000	114530000	1	114640000	114650000
1	114520000	114530000	1	114660000	114670000
1	114520000	114530000	1	114670000	114680000
1	114520000	114530000	1	114760000	114770000
1	114520000	114530000	1	114820000	114830000
1	114650000	114660000	1	114770000	114780000
1	114670000	114680000	1	114820000	114830000
1	114700000	114710000	1	114820000	114830000
1	116640000	116650000	1	116810000	116820000
1	116670000	116680000	1	117020000	117030000
1	116670000	116680000	1	117030000	117040000
1	116680000	116690000	1	117020000	117030000
1	116690000	116700000	1	117030000	117040000
1	117270000	117280000	1	117440000	117450000
1	117270000	117280000	1	117590000	117600000
1	117390000	117400000	1	117580000	117590000
1	118070000	118080000	1	118290000	118300000
1	118090000	118100000	1	118210000	118220000
1	119630000	119640000	1	119760000	119770000
1	120090000	120100000	1	120220000	120230000
1	121150000	121160000	1	121260000	121270000
1	121150000	121160000	1	121290000	121300000
1	121180000	121190000	1	121300000	121310000
1	144530000	144540000	1	145010000	145020000
1	144530000	144540000	1	145060000	145070000
1	144870000	144880000	1	145100000	145110000
1	144880000	144890000	1	145070000	145080000
1	144910000	144920000	1	145050000	145060000
1	144910000	144920000	1	145060000	145070000
1	144920000	144930000	1	145050000	145060000
1	144920000	144930000	1	145290000	145300000
1	145420000	145430000	1	145540000	145550000
1	145430000	145440000	1	145570000	145580000
1	146950000	146960000	1	147360000	147370000
1	146960000	146970000	1	147100000	147110000
1	146960000	146970000	1	147110000	147120000
1	149860000	149870000	1	150140000	150150000
1	149870000	149880000	1	150020000	150030000
1	149870000	149880000	1	150050000	150060000
1	149930000	149940000	1	150040000	150050000
1	149930000	149940000	1	150150000	150160000
1	150040000	150050000	1	150150000	150160000
1	150440000	150450000	1	150590000	150600000
1	150670000	150680000	1	150780000	150790000
1	150990000	151000000	1	151120000	151130000
1	151160000	151170000	1	151310000	151320000
1	151260000	151270000	1	151370000	151380000
1	151410000	151420000	1	151710000	151720000
1	151500000	151510000	1	151700000	151710000
1	151560000	151570000	1	151690000	151700000
1	151880000	151890000	1	151990000	152000000
1	151900000	151910000	1	152140000	152150000
1	151900000	151910000	1	152150000	152160000
1	152020000	152030000	1	152140000	152150000
1	152020000	152030000	1	152150000	152160000
1	152160000	152170000	1	152410000	152420000
1	153310000	153320000	1	153450000	153460000
1	153310000	153320000	1	153460000	153470000
1	153320000	153330000	1	153450000	153460000
1	153320000	153330000	1	153460000	153470000
1	153320000	153330000	1	153530000	153540000
1	153610000	153620000	1	153750000	153760000
1	153640000	153650000	1	153760000	153770000
1	153640000	153650000	1	153940000	153950000
1	153640000	153650000	1	153950000	153960000
1	153760000	153770000	1	153920000	153930000
1	153770000	153780000	1	153950000	153960000
1	153790000	153800000	1	153910000	153920000
1	153960000	153970000	1	154230000	154240000
1	154160000	154170000	1	154300000	154310000
1	154300000	154310000	1	154410000	154420000
1	154310000	154320000	1	154440000	154450000
1	154370000	154380000	1	154520000	154530000
1	154530000	154540000	1	154910000	154920000
1	154540000	154550000	1	154840000	154850000
1	154630000	154640000	1	154740000	154750000
1	154630000	154640000	1	154840000	154850000
1	154920000	154930000	1	155030000	155040000
1	154990000	155000000	1	155130000	155140000
1	155170000	155180000	1	155290000	155300000
1	155340000	155350000	1	155470000	155480000
1	155580000	155590000	1	155700000	155710000
1	155610000	155620000	1	155720000	155730000
1	155900000	155910000	1	156030000	156040000
1	156060000	156070000	1	156190000	156200000
1	156330000	156340000	1	156440000	156450000
1	156350000	156360000	1	156560000	156570000
1	156350000	156360000	1	156640000	156650000
1	156420000	156430000	1	156570000	156580000
1	156430000	156440000	1	156560000	156570000
1	156440000	156450000	1	156570000	156580000
1	156870000	156880000	1	157040000	157050000
1	156910000	156920000	1	157040000	157050000
1	157050000	157060000	1	157450000	157460000
1	157130000	157140000	1	157470000	157480000
1	157150000	157160000	1	157340000	157350000
1	157150000	157160000	1	157450000	157460000
1	157160000	157170000	1	157450000	157460000
1	157160000	157170000	1	157460000	157470000
1	157340000	157350000	1	157460000	157470000
1	157540000	157550000	1	157910000	157920000
1	157550000	157560000	1	157660000	157670000
1	157550000	157560000	1	157830000	157840000
1	157620000	157630000	1	157790000	157800000
1	157780000	157790000	1	157910000	157920000
1	157810000	157820000	1	157920000	157930000
1	157840000	157850000	1	158090000	158100000
1	157930000	157940000	1	158070000	158080000
1	157930000	157940000	1	158090000	158100000
1	157960000	157970000	1	158070000	158080000
1	157960000	157970000	1	158080000	158090000
1	158110000	158120000	1	158220000	158230000
1	158110000	158120000	1	158250000	158260000
1	158140000	158150000	1	158250000	158260000
1	158170000	158180000	1	158460000	158470000
1	158180000	158190000	1	158490000	158500000
1	158250000	158260000	1	158760000	158770000
1	158760000	158770000	1	158960000	158970000
1	158760000	158770000	1	159040000	159050000
1	158790000	158800000	1	158970000	158980000
1	159260000	159270000	1	159400000	159410000
1	159410000	159420000	1	159610000	159620000
1	159750000	159760000	1	159860000	159870000
1	159750000	159760000	1	159990000	160000000
1	159780000	159790000	1	159970000	159980000
1	160000000	160010000	1	160160000	160170000
1	160070000	160080000	1	160220000	160230000
1	160070000	160080000	1	160250000	160260000
1	160070000	160080000	1	160340000	160350000
1	160160000	160170000	1	160340000	160350000
1	160390000	160400000	1	160510000	160520000
1	160390000	160400000	1	160920000	160930000
1	160400000	160410000	1	160570000	160580000
1	160690000	160700000	1	160910000	160920000
1	160800000	160810000	1	160920000	160930000
1	160800000	160810000	1	160930000	160940000
1	160800000	160810000	1	161100000	161110000
1	160830000	160840000	1	161100000	161110000
1	160970000	160980000	1	161100000	161110000
1	160970000	160980000	1	161110000	161120000
1	161150000	161160000	1	161260000	161270000
1	161150000	161160000	1	161350000	161360000
1	161150000	161160000	1	161710000	161720000
1	161160000	161170000	1	161350000	161360000
1	161160000	161170000	1	161460000	161470000
1	161170000	161180000	1	161350000	161360000
1	161190000	161200000	1	161340000	161350000
1	161190000	161200000	1	161710000	161720000
1	161360000	161370000	1	161710000	161720000
1	161450000	161460000	1	161690000	161700000
1	161450000	161460000	1	161700000	161710000
1	161450000	161460000	1	161990000	162000000
1	161740000	161750000	1	162000000	162010000
1	161750000	161760000	1	161990000	162000000
1	161760000	161770000	1	161990000	162000000
1	161760000	161770000	1	162000000	162010000
1	161760000	161770000	1	162240000	162250000
1	161840000	161850000	1	162000000	162010000
1	162030000	162040000	1	162160000	162170000
1	162030000	162040000	1	162240000	162250000
1	162030000	162040000	1	162360000	162370000
1	162820000	162830000	1	163140000	163150000
1	162850000	162860000	1	163140000	163150000
1	165100000	165110000	1	165540000	165550000
1	165350000	165360000	1	165550000	165560000
1	165360000	165370000	1	165550000	165560000
1	165360000	165370000	1	165670000	165680000
1	165570000	165580000	1	165850000	165860000
1	165570000	165580000	1	165880000	165890000
1	165680000	165690000	1	165880000	165890000
1	165730000	165740000	1	165850000	165860000
1	166870000	166880000	1	167020000	167030000
1	167020000	167030000	1	167180000	167190000
1	167030000	167040000	1	167410000	167420000
1	167030000	167040000	1	167500000	167510000
1	167030000	167040000	1	167640000	167650000
1	167050000	167060000	1	167190000	167200000
1	167200000	167210000	1	167500000	167510000
1	167230000	167240000	1	167410000	167420000
1	167230000	167240000	1	167490000	167500000
1	167370000	167380000	1	167500000	167510000
1	167500000	167510000	1	167650000	167660000
1	167510000	167520000	1	167770000	167780000
1	167530000	167540000	1	167650000	167660000
1	167530000	167540000	1	167660000	167670000
1	167570000	167580000	1	167770000	167780000
1	167600000	167610000	1	167770000	167780000
1	167770000	167780000	1	167880000	167890000
1	167880000	167890000	1	167990000	168000000
1	167880000	167890000	1	168040000	168050000
1	168310000	168320000	1	168440000	168450000
1	168310000	168320000	1	168540000	168550000
1	168400000	168410000	1	168540000	168550000
1	168400000	168410000	1	169310000	169320000
1	168430000	168440000	1	168540000	168550000
1	168570000	168580000	1	169100000	169110000
1	168570000	168580000	1	169310000	169320000
1	168880000	168890000	1	169010000	169020000
1	168880000	168890000	1	169080000	169090000
1	169330000	169340000	1	169770000	169780000
1	169560000	169570000	1	169680000	169690000
1	169560000	169570000	1	169770000	169780000
1	171770000	171780000	1	171950000	171960000
1	171970000	171980000	1	172360000	172370000
1	172120000	172130000	1	172380000	172390000
1	172710000	172720000	1	172990000	173000000
1	172710000	172720000	1	173080000	173090000
1	172710000	172720000	1	173160000	173170000
1	172710000	172720000	1	173170000	173180000
1	172710000	172720000	1	173380000	173390000
1	172720000	172730000	1	172860000	172870000
1	172790000	172800000	1	172980000	172990000
1	172790000	172800000	1	173080000	173090000
1	172790000	172800000	1	173160000	173170000
1	172790000	172800000	1	173380000	173390000
1	172870000	172880000	1	173160000	173170000
1	172970000	172980000	1	173080000	173090000
1	172980000	172990000	1	173160000	173170000
1	173010000	173020000	1	173150000	173160000
1	173080000	173090000	1	173380000	173390000
1	173170000	173180000	1	173390000	173400000
1	173400000	173410000	1	173790000	173800000
1	173400000	173410000	1	173820000	173830000
1	173840000	173850000	1	173970000	173980000
1	174220000	174230000	1	174700000	174710000
1	174730000	174740000	1	174950000	174960000
1	174740000	174750000	1	174850000	174860000
1	174740000	174750000	1	174950000	174960000
1	174750000	174760000	1	174950000	174960000
1	174780000	174790000	1	174940000	174950000
1	174840000	174850000	1	174950000	174960000
1	175110000	175120000	1	175280000	175290000
1	175110000	175120000	1	175290000	175300000
1	175120000	175130000	1	175280000	175290000
1	175120000	175130000	1	175290000	175300000
1	176510000	176520000	1	176660000	176670000
1	176520000	176530000	1	176850000	176860000
1	176550000	176560000	1	176840000	176850000
1	176860000	176870000	1	177030000	177040000
1	176860000	176870000	1	177140000	177150000
1	176860000	176870000	1	177150000	177160000
1	176860000	176870000	1	177330000	177340000
1	176870000	176880000	1	176980000	176990000
1	176940000	176950000	1	177150000	177160000
1	178000000	178010000	1	178240000	178250000
1	178000000	178010000	1	178980000	178990000
1	178010000	178020000	1	178250000	178260000
1	178010000	178020000	1	178260000	178270000
1	178020000	178030000	1	178160000	178170000
1	178020000	178030000	1	178240000	178250000
1	178100000	178110000	1	178250000	178260000
1	178270000	178280000	1	178440000	178450000
1	178270000	178280000	1	178470000	178480000
1	178270000	178280000	1	178980000	178990000
1	178300000	178310000	1	178460000	178470000
1	178490000	178500000	1	178970000	178980000
1	178500000	178510000	1	178970000	178980000
1	178510000	178520000	1	178710000	178720000
1	178510000	178520000	1	178720000	178730000
1	178700000	178710000	1	178980000	178990000
1	178730000	178740000	1	178970000	178980000
1	179040000	179050000	1	179340000	179350000
1	179050000	179060000	1	179180000	179190000
1	179220000	179230000	1	179340000	179350000
1	179830000	179840000	1	180010000	180020000
1	179840000	179850000	1	180140000	180150000
1	179850000	179860000	1	179970000	179980000
1	179860000	179870000	1	180000000	180010000
1	179920000	179930000	1	180120000	180130000
1	180030000	180040000	1	180140000	180150000
1	180220000	180230000	1	180440000	180450000
1	180480000	180490000	1	180820000	180830000
1	180480000	180490000	1	181130000	181140000
1	180490000	180500000	1	180820000	180830000
1	180490000	180500000	1	180830000	180840000
1	180580000	180590000	1	181110000	181120000
1	180850000	180860000	1	181130000	181140000
1	180920000	180930000	1	181030000	181040000
1	180930000	180940000	1	181110000	181120000
1	180970000	180980000	1	181130000	181140000
1	181000000	181010000	1	181110000	181120000
1	181440000	181450000	1	181870000	181880000
1	181440000	181450000	1	181900000	181910000
1	181440000	181450000	1	182010000	182020000
1	182050000	182060000	1	182160000	182170000
1	182050000	182060000	1	182370000	182380000
1	182110000	182120000	1	182230000	182240000
1	182110000	182120000	1	182360000	182370000
1	182140000	182150000	1	182350000	182360000
1	182230000	182240000	1	182360000	182370000
1	182410000	182420000	1	182740000	182750000
1	182560000	182570000	1	182740000	182750000
1	182560000	182570000	1	182750000	182760000
1	182570000	182580000	1	182740000	182750000
1	182570000	182580000	1	182750000	182760000
1	182580000	182590000	1	182740000	182750000
1	183430000	183440000	1	183540000	183550000
1	183430000	183440000	1	183590000	183600000
1	183620000	183630000	1	183780000	183790000
1	183620000	183630000	1	183880000	183890000
1	183650000	183660000	1	183780000	183790000
1	183770000	183780000	1	183880000	183890000
1	184050000	184060000	1	184190000	184200000
1	184720000	184730000	1	185110000	185120000
1	184770000	184780000	1	184920000	184930000
1	184770000	184780000	1	184950000	184960000
1	184770000	184780000	1	185130000	185140000
1	184940000	184950000	1	185650000	185660000
1	184950000	184960000	1	185140000	185150000
1	185010000	185020000	1	185130000	185140000
1	185010000	185020000	1	185650000	185660000
1	185130000	185140000	1	185640000	185650000
1	185280000	185290000	1	185640000	185650000
1	185300000	185310000	1	185450000	185460000
1	185300000	185310000	1	185500000	185510000
1	186350000	186360000	1	186950000	186960000
1	186570000	186580000	1	186960000	186970000
1	186800000	186810000	1	186950000	186960000
1	192440000	192450000	1	192570000	192580000
1	192460000	192470000	1	192770000	192780000
1	192770000	192780000	1	192990000	193000000
1	192770000	192780000	1	193080000	193090000
1	196710000	196720000	1	196820000	196830000
1	197490000	197500000	1	198430000	198440000
1	198130000	198140000	1	198650000	198660000
1	198430000	198440000	1	198650000	198660000
1	198460000	198470000	1	198570000	198580000
1	198460000	198470000	1	198650000	198660000
1	198500000	198510000	1	198650000	198660000
1	198610000	198620000	1	198740000	198750000
1	198730000	198740000	1	199510000	199520000
1	198740000	198750000	1	198900000	198910000
1	200590000	200600000	1	200700000	200710000
1	200590000	200600000	1	200770000	200780000
1	200600000	200610000	1	200740000	200750000
1	200940000	200950000	1	201080000	201090000
1	200940000	200950000	1	201110000	201120000
1	201520000	201530000	1	201660000	201670000
1	201520000	201530000	1	201670000	201680000
1	201530000	201540000	1	201660000	201670000
1	201530000	201540000	1	201760000	201770000
1	201650000	201660000	1	201760000	201770000
1	201840000	201850000	1	201950000	201960000
1	201860000	201870000	1	202110000	202120000
1	202120000	202130000	1	202290000	202300000
1	202150000	202160000	1	202280000	202290000
1	202150000	202160000	1	202680000	202690000
1	202780000	202790000	1	202950000	202960000
1	202840000	202850000	1	202950000	202960000
1	202850000	202860000	1	202980000	202990000
1	203000000	203010000	1	203300000	203310000
1	203000000	203010000	1	203450000	203460000
1	203010000	203020000	1	203180000	203190000
1	203080000	203090000	1	203190000	203200000
1	203080000	203090000	1	203300000	203310000
1	203230000	203240000	1	203450000	203460000
1	203300000	203310000	1	203480000	203490000
1	203300000	203310000	1	203580000	203590000
1	203310000	203320000	1	203450000	203460000
1	203310000	203320000	1	203660000	203670000
1	203470000	203480000	1	203660000	203670000
1	203470000	203480000	1	203670000	203680000
1	203480000	203490000	1	203600000	203610000
1	203480000	203490000	1	203660000	203670000
1	204130000	204140000	1	204320000	204330000
1	204190000	204200000	1	204320000	204330000
1	204370000	204380000	1	204490000	204500000
1	204530000	204540000	1	204770000	204780000
1	204920000	204930000	1	205210000	205220000
1	204950000	204960000	1	205220000	205230000
1	205040000	205050000	1	205220000	205230000
1	205080000	205090000	1	205210000	205220000
1	205080000	205090000	1	205290000	205300000
1	205110000	205120000	1	205220000	205230000
1	205110000	205120000	1	205300000	205310000
1	205230000	205240000	1	205460000	205470000
1	205230000	205240000	1	205470000	205480000
1	205310000	205320000	1	205450000	205460000
1	205310000	205320000	1	205480000	205490000
1	205460000	205470000	1	205610000	205620000
1	205490000	205500000	1	205620000	205630000
1	205540000	205550000	1	206320000	206330000
1	205560000	205570000	1	205680000	205690000
1	205620000	205630000	1	205890000	205900000
1	205630000	205640000	1	205750000	205760000
1	205750000	205760000	1	206310000	206320000
1	205760000	205770000	1	205890000	205900000
1	205760000	205770000	1	206230000	206240000
1	205880000	205890000	1	206200000	206210000
1	205890000	205900000	1	206230000	206240000
1	205890000	205900000	1	206310000	206320000
1	205900000	205910000	1	206220000	206230000
1	206190000	206200000	1	206620000	206630000
1	206210000	206220000	1	206320000	206330000
1	206310000	206320000	1	206650000	206660000
1	206320000	206330000	1	206600000	206610000
1	206610000	206620000	1	206760000	206770000
1	206640000	206650000	1	206750000	206760000
1	206640000	206650000	1	207150000	207160000
1	206790000	206800000	1	206900000	206910000
1	206800000	206810000	1	207080000	207090000
1	206820000	206830000	1	206970000	206980000
1	206900000	206910000	1	207080000	207090000
1	206900000	206910000	1	207150000	207160000
1	206970000	206980000	1	207080000	207090000
1	206980000	206990000	1	207150000	207160000
1	207250000	207260000	1	207570000	207580000
1	207250000	207260000	1	207680000	207690000
1	207680000	207690000	1	207860000	207870000
1	207800000	207810000	1	207910000	207920000
1	207980000	207990000	1	208130000	208140000
1	207980000	207990000	1	208410000	208420000
1	207990000	208000000	1	208120000	208130000
1	208000000	208010000	1	208130000	208140000
1	208200000	208210000	1	208410000	208420000
1	208260000	208270000	1	208390000	208400000
1	208820000	208830000	1	209360000	209370000
1	208820000	208830000	1	209400000	209410000
1	208820000	208830000	1	209520000	209530000
1	208820000	208830000	1	209690000	209700000
1	209370000	209380000	1	209610000	209620000
1	209380000	209390000	1	209540000	209550000
1	209750000	209760000	1	209860000	209870000
1	209750000	209760000	1	209890000	209900000
1	210020000	210030000	1	210480000	210490000
1	210050000	210060000	1	210480000	210490000
1	210310000	210320000	1	210480000	210490000
1	210310000	210320000	1	210570000	210580000
1	210580000	210590000	1	211300000	211310000
1	210760000	210770000	1	211300000	211310000
1	211490000	211500000	1	211680000	211690000
1	211490000	211500000	1	211810000	211820000
1	211490000	211500000	1	211840000	211850000
1	211500000	211510000	1	211650000	211660000
1	211660000	211670000	1	211820000	211830000
1	211680000	211690000	1	211790000	211800000
1	211690000	211700000	1	211820000	211830000
1	211990000	212000000	1	212110000	212120000
1	211990000	212000000	1	212200000	212210000
1	212230000	212240000	1	212460000	212470000
1	212230000	212240000	1	212630000	212640000
1	212450000	212460000	1	212630000	212640000
1	212630000	212640000	1	213160000	213170000
1	212650000	212660000	1	212770000	212780000
1	212650000	212660000	1	212800000	212810000
1	212650000	212660000	1	212950000	212960000
1	212810000	212820000	1	212920000	212930000
1	212810000	212820000	1	213150000	213160000
1	212840000	212850000	1	212950000	212960000
1	213520000	213530000	1	214290000	214300000
1	213550000	213560000	1	214290000	214300000
1	214370000	214380000	1	214800000	214810000
1	214380000	214390000	1	214500000	214510000
1	214500000	214510000	1	214750000	214760000
1	219350000	219360000	1	219830000	219840000
1	219360000	219370000	1	219740000	219750000
1	219590000	219600000	1	219720000	219730000
1	219640000	219650000	1	219840000	219850000
1	220980000	220990000	1	221610000	221620000
1	221040000	221050000	1	221170000	221180000
1	221040000	221050000	1	221340000	221350000
1	221040000	221050000	1	221370000	221380000
1	221040000	221050000	1	221610000	221620000
1	221050000	221060000	1	221270000	221280000
1	221050000	221060000	1	221350000	221360000
1	221060000	221070000	1	221210000	221220000
1	221080000	221090000	1	221270000	221280000
1	221180000	221190000	1	221340000	221350000
1	221210000	221220000	1	221340000	221350000
1	221280000	221290000	1	221600000	221610000
1	221370000	221380000	1	221610000	221620000
1	221710000	221720000	1	222620000	222630000
1	221940000	221950000	1	222620000	222630000
1	222270000	222280000	1	222620000	222630000
1	222630000	222640000	1	222810000	222820000
1	222630000	222640000	1	222970000	222980000
1	222630000	222640000	1	223260000	223270000
1	222630000	222640000	1	223290000	223300000
1	222820000	222830000	1	222950000	222960000
1	222830000	222840000	1	223260000	223270000
1	222880000	222890000	1	223160000	223170000
1	222960000	222970000	1	223260000	223270000
1	222990000	223000000	1	223170000	223180000
1	223270000	223280000	1	223420000	223430000
1	223290000	223300000	1	223700000	223710000
1	223300000	223310000	1	223410000	223420000
1	223310000	223320000	1	223800000	223810000
1	223340000	223350000	1	223800000	223810000
1	223690000	223700000	1	223860000	223870000
1	223700000	223710000	1	223830000	223840000
1	224300000	224310000	1	224520000	224530000
1	224300000	224310000	1	224640000	224650000
1	224350000	224360000	1	224520000	224530000
1	224530000	224540000	1	224650000	224660000
1	224700000	224710000	1	225030000	225040000
1	224700000	224710000	1	225040000	225050000
1	225130000	225140000	1	225240000	225250000
1	225130000	225140000	1	225250000	225260000
1	225650000	225660000	1	226160000	226170000
1	225660000	225670000	1	225960000	225970000
1	225660000	225670000	1	226100000	226110000
1	225740000	225750000	1	225950000	225960000
1	225960000	225970000	1	226090000	226100000
1	225960000	225970000	1	226160000	226170000
1	226180000	226190000	1	226290000	226300000
1	226810000	226820000	1	227120000	227130000
1	226820000	226830000	1	226930000	226940000
1	226820000	226830000	1	227010000	227020000
1	226830000	226840000	1	226980000	226990000
1	226890000	226900000	1	227010000	227020000
1	228790000	228800000	1	229350000	229360000
1	228790000	228800000	1	229590000	229600000
1	228800000	228810000	1	229030000	229040000
1	228800000	228810000	1	229130000	229140000
1	228800000	228810000	1	229380000	229390000
1	228800000	228810000	1	229640000	229650000
1	228860000	228870000	1	229130000	229140000
1	228860000	228870000	1	229360000	229370000
1	228880000	228890000	1	229000000	229010000
1	229130000	229140000	1	229290000	229300000
1	229140000	229150000	1	229360000	229370000
1	229160000	229170000	1	229290000	229300000
1	229240000	229250000	1	229360000	229370000
1	229390000	229400000	1	229610000	229620000
1	229390000	229400000	1	229640000	229650000
1	229790000	229800000	1	230440000	230450000
1	229980000	229990000	1	230110000	230120000
1	229980000	229990000	1	230140000	230150000
1	230130000	230140000	1	230350000	230360000
1	230210000	230220000	1	230340000	230350000
1	231040000	231050000	1	231350000	231360000
1	231150000	231160000	1	231330000	231340000
1	231480000	231490000	1	231720000	231730000
1	231480000	231490000	1	231730000	231740000
1	231480000	231490000	1	231830000	231840000
1	231490000	231500000	1	231720000	231730000
1	231550000	231560000	1	231670000	231680000
1	231750000	231760000	1	231910000	231920000
1	231820000	231830000	1	231940000	231950000
1	232600000	232610000	1	232760000	232770000
1	232630000	232640000	1	232760000	232770000
1	232770000	232780000	1	233370000	233380000
1	233240000	233250000	1	233380000	233390000
1	233440000	233450000	1	233910000	233920000
1	234240000	234250000	1	234440000	234450000
1	234260000	234270000	1	235250000	235260000
1	234270000	234280000	1	234450000	234460000
1	234610000	234620000	1	235250000	235260000
1	234630000	234640000	1	234740000	234750000
1	234630000	234640000	1	234860000	234870000
1	234630000	234640000	1	234980000	234990000
1	234630000	234640000	1	235090000	235100000
1	234630000	234640000	1	235260000	235270000
1	234640000	234650000	1	234970000	234980000
1	234640000	234650000	1	234980000	234990000
1	234640000	234650000	1	235110000	235120000
1	234660000	234670000	1	235250000	235260000
1	234730000	234740000	1	234980000	234990000
1	234730000	234740000	1	235100000	235110000
1	234740000	234750000	1	234860000	234870000
1	234740000	234750000	1	234880000	234890000
1	234740000	234750000	1	234970000	234980000
1	234740000	234750000	1	234980000	234990000
1	234740000	234750000	1	235090000	235100000
1	234740000	234750000	1	235100000	235110000
1	234740000	234750000	1	235250000	235260000
1	234750000	234760000	1	234870000	234880000
1	234750000	234760000	1	234900000	234910000
1	234800000	234810000	1	234970000	234980000
1	234800000	234810000	1	234980000	234990000
1	234850000	234860000	1	235090000	235100000
1	234850000	234860000	1	235100000	235110000
1	234860000	234870000	1	234970000	234980000
1	234860000	234870000	1	234980000	234990000
1	234860000	234870000	1	235100000	235110000
1	234860000	234870000	1	235250000	235260000
1	234970000	234980000	1	235260000	235270000
1	234980000	234990000	1	235090000	235100000
1	234980000	234990000	1	235100000	235110000
1	234980000	234990000	1	235250000	235260000
1	235090000	235100000	1	235250000	235260000
1	235120000	235130000	1	235250000	235260000
1	235270000	235280000	1	235580000	235590000
1	235410000	235420000	1	235580000	235590000
1	235680000	235690000	1	235870000	235880000
1	236000000	236010000	1	236110000	236120000
1	236270000	236280000	1	236420000	236430000
1	236270000	236280000	1	236650000	236660000
1	236270000	236280000	1	236720000	236730000
1	236280000	236290000	1	236680000	236690000
1	238410000	238420000	1	238580000	238590000
1	241690000	241700000	1	241800000	241810000
1	241690000	241700000	1	242000000	242010000
1	241690000	241700000	1	242180000	242190000
1	243430000	243440000	1	243590000	243600000
1	243500000	243510000	1	243910000	243920000
1	243510000	243520000	1	243640000	243650000
1	243510000	243520000	1	244440000	244450000
1	243600000	243610000	1	243900000	243910000
1	243650000	243660000	1	244440000	244450000
1	243860000	243870000	1	244440000	244450000
1	243910000	243920000	1	244430000	244440000
1	244180000	244190000	1	244430000	244440000
1	244220000	244230000	1	244380000	244390000
1	244230000	244240000	1	244410000	244420000
1	244470000	244480000	1	244600000	244610000
1	244750000	244760000	1	244950000	244960000
1	244760000	244770000	1	245190000	245200000
1	244810000	244820000	1	245120000	245130000
1	244960000	244970000	1	245190000	245200000
1	244990000	245000000	1	245130000	245140000
1	244990000	245000000	1	245200000	245210000
1	245310000	245320000	1	246160000	246170000
1	245320000	245330000	1	245460000	245470000
1	245330000	245340000	1	245540000	245550000
1	245330000	245340000	1	245700000	245710000
1	245330000	245340000	1	245840000	245850000
1	245680000	245690000	1	245840000	245850000
1	246170000	246180000	1	246440000	246450000
1	246170000	246180000	1	246610000	246620000
1	246260000	246270000	1	246370000	246380000
1	246270000	246280000	1	246440000	246450000
1	246440000	246450000	1	246600000	246610000
1	246760000	246770000	1	247450000	247460000
1	247090000	247100000	1	247260000	247270000
1	247090000	247100000	1	247520000	247530000
1	247240000	247250000	1	247500000	247510000
1	247360000	247370000	1	247480000	247490000
1	247500000	247510000	1	247650000	247660000
1	247530000	247540000	1	247640000	247650000
1	248580000	248590000	1	249080000	249090000
1	248770000	248780000	1	249080000	249090000
1	248770000	248780000	1	249090000	249100000
1	248780000	248790000	1	249080000	249090000
1	248780000	248790000	1	249090000	249100000
1	248780000	248790000	1	249100000	249110000
1	248880000	248890000	1	249080000	249090000
1	249090000	249100000	1	249200000	249210000
2	3400000	3410000	2	3590000	3600000
2	7560000	7570000	2	8430000	8440000
2	8440000	8450000	2	8570000	8580000
2	8440000	8450000	2	8650000	8660000
2	8440000	8450000	2	8680000	8690000
2	8440000	8450000	2	8820000	8830000
2	8670000	8680000	2	8820000	8830000
2	8680000	8690000	2	8790000	8800000
2	10260000	10270000	2	10560000	10570000
2	10260000	10270000	2	10570000	10580000
2	10270000	10280000	2	10400000	10410000
2	10410000	10420000	2	10550000	10560000
2	10410000	10420000	2	10570000	10580000
2	10420000	10430000	2	10530000	10540000
2	10420000	10430000	2	10560000	10570000
2	10960000	10970000	2	11260000	11270000
2	10960000	10970000	2	11560000	11570000
2	10970000	10980000	2	11090000	11100000
2	10970000	10980000	2	11260000	11270000
2	10970000	10980000	2	11360000	11370000
2	11270000	11280000	2	11550000	11560000
2	11280000	11290000	2	11580000	11590000
2	11370000	11380000	2	11550000	11560000
2	11610000	11620000	2	11910000	11920000
2	11820000	11830000	2	11930000	11940000
2	12590000	12600000	2	12730000	12740000
2	16730000	16740000	2	16930000	16940000
2	16800000	16810000	2	16910000	16920000
2	16800000	16810000	2	16940000	16950000
2	16950000	16960000	2	17490000	17500000
2	19560000	19570000	2	19860000	19870000
2	19670000	19680000	2	19840000	19850000
2	20150000	20160000	2	20290000	20300000
2	20550000	20560000	2	20840000	20850000
2	20580000	20590000	2	20830000	20840000
2	20580000	20590000	2	20840000	20850000
2	20590000	20600000	2	21180000	21190000
2	20640000	20650000	2	20820000	20830000
2	20670000	20680000	2	20810000	20820000
2	20860000	20870000	2	21180000	21190000
2	21390000	21400000	2	21540000	21550000
2	21400000	21410000	2	21530000	21540000
2	24140000	24150000	2	24300000	24310000
2	24480000	24490000	2	24600000	24610000
2	24630000	24640000	2	24810000	24820000
2	24630000	24640000	2	25040000	25050000
2	24640000	24650000	2	24760000	24770000
2	25190000	25200000	2	25340000	25350000
2	25190000	25200000	2	25350000	25360000
2	25200000	25210000	2	25340000	25350000
2	25460000	25470000	2	25570000	25580000
2	25460000	25470000	2	25600000	25610000
2	25600000	25610000	2	25720000	25730000
2	25820000	25830000	2	25940000	25950000
2	26070000	26080000	2	26210000	26220000
2	26170000	26180000	2	26360000	26370000
2	26180000	26190000	2	26550000	26560000
2	26210000	26220000	2	26360000	26370000
2	26410000	26420000	2	26550000	26560000
2	26810000	26820000	2	27040000	27050000
2	26820000	26830000	2	26960000	26970000
2	27050000	27060000	2	27160000	27170000
2	27180000	27190000	2	27300000	27310000
2	27910000	27920000	2	28620000	28630000
2	27940000	27950000	2	28620000	28630000
2	27990000	28000000	2	28120000	28130000
2	28810000	28820000	2	28940000	28950000
2	28810000	28820000	2	28980000	28990000
2	30380000	30390000	2	30930000	30940000
2	30420000	30430000	2	30930000	30940000
2	30450000	30460000	2	30660000	30670000
2	32100000	32110000	2	32220000	32230000
2	32230000	32240000	2	32380000	32390000
2	33690000	33700000	2	33810000	33820000
2	36570000	36580000	2	36880000	36890000
2	37610000	37620000	2	38050000	38060000
2	37620000	37630000	2	38080000	38090000
2	37640000	37650000	2	38050000	38060000
2	37750000	37760000	2	37860000	37870000
2	37760000	37770000	2	37900000	37910000
2	37760000	37770000	2	38050000	38060000
2	37870000	37880000	2	38040000	38050000
2	38210000	38220000	2	38500000	38510000
2	38530000	38540000	2	38730000	38740000
2	38530000	38540000	2	38950000	38960000
2	38540000	38550000	2	38690000	38700000
2	38760000	38770000	2	38960000	38970000
2	38800000	38810000	2	38950000	38960000
2	38810000	38820000	2	38950000	38960000
2	39280000	39290000	2	39450000	39460000
2	39310000	39320000	2	39440000	39450000
2	39610000	39620000	2	39750000	39760000
2	40140000	40150000	2	40780000	40790000
2	40140000	40150000	2	40980000	40990000
2	40470000	40480000	2	40780000	40790000
2	40510000	40520000	2	40640000	40650000
2	40510000	40520000	2	40670000	40680000
2	42070000	42080000	2	42420000	42430000
2	42080000	42090000	2	42300000	42310000
2	42090000	42100000	2	42300000	42310000
2	42090000	42100000	2	42310000	42320000
2	42310000	42320000	2	42420000	42430000
2	42730000	42740000	2	42890000	42900000
2	42730000	42740000	2	42990000	43000000
2	42890000	42900000	2	43010000	43020000
2	43050000	43060000	2	43820000	43830000
2	43060000	43070000	2	43170000	43180000
2	43160000	43170000	2	43450000	43460000
2	43170000	43180000	2	43330000	43340000
2	43170000	43180000	2	43710000	43720000
2	43190000	43200000	2	43450000	43460000
2	43200000	43210000	2	43330000	43340000
2	43240000	43250000	2	43450000	43460000
2	43250000	43260000	2	43360000	43370000
2	43330000	43340000	2	43440000	43450000
2	43330000	43340000	2	43560000	43570000
2	43330000	43340000	2	43640000	43650000
2	43330000	43340000	2	43700000	43710000
2	43460000	43470000	2	43630000	43640000
2	43460000	43470000	2	43700000	43710000
2	44700000	44710000	2	45180000	45190000
2	45200000	45210000	2	45720000	45730000
2	45210000	45220000	2	46150000	46160000
2	45860000	45870000	2	46150000	46160000
2	45870000	45880000	2	46000000	46010000
2	45870000	45880000	2	46680000	46690000
2	46000000	46010000	2	46160000	46170000
2	46220000	46230000	2	46680000	46690000
2	46220000	46230000	2	46870000	46880000
2	46220000	46230000	2	47110000	47120000
2	46290000	46300000	2	46870000	46880000
2	46690000	46700000	2	46840000	46850000
2	46690000	46700000	2	46870000	46880000
2	46690000	46700000	2	47110000	47120000
2	46860000	46870000	2	47110000	47120000
2	47130000	47140000	2	47550000	47560000
2	47210000	47220000	2	47400000	47410000
2	47210000	47220000	2	47490000	47500000
2	47210000	47220000	2	47540000	47550000
2	47240000	47250000	2	47390000	47400000
2	47290000	47300000	2	47400000	47410000
2	47550000	47560000	2	47990000	48000000
2	47990000	48000000	2	48330000	48340000
2	48120000	48130000	2	48330000	48340000
2	48150000	48160000	2	48320000	48330000
2	48330000	48340000	2	48540000	48550000
2	48330000	48340000	2	48640000	48650000
2	48340000	48350000	2	48640000	48650000
2	48350000	48360000	2	48510000	48520000
2	48470000	48480000	2	48640000	48650000
2	48530000	48540000	2	48640000	48650000
2	48540000	48550000	2	48650000	48660000
2	48820000	48830000	2	49160000	49170000
2	49170000	49180000	2	49280000	49290000
2	49180000	49190000	2	49360000	49370000
2	54740000	54750000	2	55070000	55080000
2	54750000	54760000	2	54860000	54870000
2	54750000	54760000	2	54930000	54940000
2	54760000	54770000	2	54890000	54900000
2	54880000	54890000	2	55060000	55070000
2	54880000	54890000	2	55390000	55400000
2	55080000	55090000	2	55400000	55410000
2	55120000	55130000	2	55400000	55410000
2	55220000	55230000	2	55400000	55410000
2	55240000	55250000	2	55360000	55370000
2	55250000	55260000	2	55390000	55400000
2	55280000	55290000	2	55390000	55400000
2	55480000	55490000	2	55650000	55660000
2	55510000	55520000	2	55650000	55660000
2	55940000	55950000	2	56230000	56240000
2	55950000	55960000	2	56350000	56360000
2	60930000	60940000	2	61220000	61230000
2	61020000	61030000	2	61220000	61230000
2	61110000	61120000	2	61220000	61230000
2	62140000	62150000	2	62640000	62650000
2	62670000	62680000	2	63000000	63010000
2	62700000	62710000	2	63000000	63010000
2	63910000	63920000	2	64100000	64110000
2	64250000	64260000	2	64360000	64370000
2	64250000	64260000	2	65090000	65100000
2	64260000	64270000	2	64530000	64540000
2	64260000	64270000	2	64540000	64550000
2	64270000	64280000	2	64430000	64440000
2	64270000	64280000	2	64530000	64540000
2	64270000	64280000	2	64540000	64550000
2	64270000	64280000	2	64700000	64710000
2	64270000	64280000	2	64710000	64720000
2	64270000	64280000	2	65090000	65100000
2	64360000	64370000	2	64520000	64530000
2	64560000	64570000	2	64710000	64720000
2	64560000	64570000	2	65090000	65100000
2	64570000	64580000	2	64790000	64800000
2	64740000	64750000	2	65090000	65100000
2	64750000	64760000	2	64870000	64880000
2	64820000	64830000	2	65090000	65100000
2	64860000	64870000	2	65050000	65060000
2	64870000	64880000	2	64990000	65000000
2	64870000	64880000	2	65080000	65090000
2	64870000	64880000	2	65260000	65270000
2	64970000	64980000	2	65080000	65090000
2	64970000	64980000	2	65260000	65270000
2	65140000	65150000	2	65260000	65270000
2	65140000	65150000	2	65400000	65410000
2	65290000	65300000	2	65400000	65410000
2	65290000	65300000	2	65650000	65660000
2	65290000	65300000	2	65770000	65780000
2	65480000	65490000	2	65780000	65790000
2	65490000	65500000	2	65660000	65670000
2	65660000	65670000	2	65780000	65790000
2	67950000	67960000	2	68060000	68070000
2	68340000	68350000	2	68580000	68590000
2	68340000	68350000	2	68660000	68670000
2	68690000	68700000	2	68930000	68940000
2	68700000	68710000	2	69130000	69140000
2	68700000	68710000	2	69160000	69170000
2	68930000	68940000	2	69050000	69060000
2	68930000	68940000	2	69130000	69140000
2	68970000	68980000	2	69130000	69140000
2	69060000	69070000	2	69380000	69390000
2	69240000	69250000	2	69520000	69530000
2	69280000	69290000	2	69520000	69530000
2	69300000	69310000	2	69410000	69420000
2	69780000	69790000	2	69940000	69950000
2	69790000	69800000	2	69910000	69920000
2	69940000	69950000	2	70050000	70060000
2	69950000	69960000	2	70110000	70120000
2	70130000	70140000	2	70370000	70380000
2	70140000	70150000	2	70280000	70290000
2	70140000	70150000	2	70310000	70320000
2	70530000	70540000	2	70840000	70850000
2	70550000	70560000	2	70870000	70880000
2	70560000	70570000	2	70840000	70850000
2	70560000	70570000	2	70860000	70870000
2	71000000	71010000	2	71170000	71180000
2	71010000	71020000	2	71160000	71170000
2	71220000	71230000	2	71350000	71360000
2	71520000	71530000	2	71720000	71730000
2	71770000	71780000	2	72370000	72380000
2	71800000	71810000	2	72360000	72370000
2	71830000	71840000	2	72020000	72030000
2	72990000	73000000	2	73100000	73110000
2	73110000	73120000	2	73220000	73230000
2	73110000	73120000	2	73310000	73320000
2	73120000	73130000	2	73380000	73390000
2	73220000	73230000	2	73380000	73390000
2	74050000	74060000	2	74160000	74170000
2	74060000	74070000	2	74210000	74220000
2	74060000	74070000	2	74300000	74310000
2	74160000	74170000	2	74300000	74310000
2	74360000	74370000	2	74560000	74570000
2	74700000	74710000	2	74810000	74820000
2	74910000	74920000	2	75630000	75640000
2	74910000	74920000	2	75840000	75850000
2	74930000	74940000	2	75110000	75120000
2	74940000	74950000	2	75070000	75080000
2	74940000	74950000	2	75100000	75110000
2	74990000	75000000	2	75100000	75110000
2	75110000	75120000	2	75630000	75640000
2	75140000	75150000	2	75630000	75640000
2	79250000	79260000	2	79380000	79390000
2	84710000	84720000	2	85090000	85100000
2	84720000	84730000	2	85090000	85100000
2	84870000	84880000	2	85080000	85090000
2	84950000	84960000	2	85090000	85100000
2	85160000	85170000	2	85270000	85280000
2	85280000	85290000	2	85520000	85530000
2	85630000	85640000	2	85770000	85780000
2	85640000	85650000	2	85770000	85780000
2	85790000	85800000	2	85940000	85950000
2	85860000	85870000	2	86030000	86040000
2	85860000	85870000	2	86040000	86050000
2	85860000	85870000	2	86300000	86310000
2	85870000	85880000	2	86030000	86040000
2	85950000	85960000	2	86300000	86310000
2	86050000	86060000	2	86300000	86310000
2	86110000	86120000	2	86220000	86230000
2	86110000	86120000	2	86300000	86310000
2	86440000	86450000	2	86590000	86600000
2	86450000	86460000	2	86580000	86590000
2	88300000	88310000	2	88470000	88480000
2	88350000	88360000	2	88470000	88480000
2	88490000	88500000	2	88600000	88610000
2	89110000	89120000	2	89240000	89250000
2	89250000	89260000	2	90110000	90120000
2	95840000	95850000	2	96390000	96400000
2	95870000	95880000	2	96390000	96400000
2	96060000	96070000	2	96390000	96400000
2	96190000	96200000	2	96390000	96400000
2	96810000	96820000	2	96920000	96930000
2	96810000	96820000	2	97170000	97180000
2	96840000	96850000	2	97170000	97180000
2	97020000	97030000	2	97170000	97180000
2	97300000	97310000	2	97430000	97440000
2	97510000	97520000	2	97620000	97630000
2	97520000	97530000	2	97760000	97770000
2	97620000	97630000	2	97760000	97770000
2	98420000	98430000	2	98590000	98600000
2	98420000	98430000	2	98990000	99000000
2	98630000	98640000	2	98740000	98750000
2	99020000	99030000	2	99180000	99190000
2	99020000	99030000	2	99440000	99450000
2	99020000	99030000	2	99680000	99690000
2	99030000	99040000	2	99150000	99160000
2	99250000	99260000	2	99360000	99370000
2	99260000	99270000	2	99450000	99460000
2	99460000	99470000	2	99680000	99690000
2	99790000	99800000	2	99940000	99950000
2	100160000	100170000	2	100320000	100330000
2	100170000	100180000	2	100280000	100290000
2	100170000	100180000	2	100740000	100750000
2	100170000	100180000	2	100860000	100870000
2	100180000	100190000	2	100440000	100450000
2	100340000	100350000	2	100860000	100870000
2	100730000	100740000	2	100860000	100870000
2	100880000	100890000	2	100990000	101000000
2	100880000	100890000	2	101590000	101600000
2	101220000	101230000	2	101600000	101610000
2	101340000	101350000	2	101570000	101580000
2	101620000	101630000	2	101780000	101790000
2	101620000	101630000	2	101800000	101810000
2	101630000	101640000	2	101810000	101820000
2	102230000	102240000	2	102450000	102460000
2	102310000	102320000	2	102430000	102440000
2	102630000	102640000	2	102850000	102860000
2	102630000	102640000	2	103060000	103070000
2	102640000	102650000	2	102850000	102860000
2	102860000	102870000	2	103050000	103060000
2	102870000	102880000	2	103050000	103060000
2	103090000	103100000	2	103230000	103240000
2	105730000	105740000	2	105860000	105870000
2	105980000	105990000	2	106130000	106140000
2	105980000	105990000	2	106160000	106170000
2	105990000	106000000	2	106490000	106500000
2	106180000	106190000	2	106670000	106680000
2	106190000	106200000	2	106320000	106330000
2	106190000	106200000	2	106350000	106360000
2	106220000	106230000	2	106330000	106340000
2	106320000	106330000	2	106800000	106810000
2	106380000	106390000	2	106500000	106510000
2	106720000	106730000	2	107160000	107170000
2	108980000	108990000	2	109190000	109200000
2	108980000	108990000	2	109240000	109250000
2	109060000	109070000	2	109190000	109200000
2	109220000	109230000	2	109330000	109340000
2	109220000	109230000	2	110080000	110090000
2	109540000	109550000	2	110270000	110280000
2	109730000	109740000	2	110260000	110270000
2	109730000	109740000	2	110270000	110280000
2	109740000	109750000	2	110070000	110080000
2	109740000	109750000	2	110100000	110110000
2	109740000	109750000	2	110260000	110270000
2	109740000	109750000	2	110270000	110280000
2	109750000	109760000	2	109870000	109880000
2	109840000	109850000	2	110070000	110080000
2	109870000	109880000	2	110050000	110060000
2	109870000	109880000	2	110260000	110270000
2	110080000	110090000	2	110260000	110270000
2	110300000	110310000	2	110480000	110490000
2	111860000	111870000	2	112450000	112460000
2	112650000	112660000	2	112770000	112780000
2	112650000	112660000	2	112800000	112810000
2	112650000	112660000	2	113010000	113020000
2	112650000	112660000	2	113040000	113050000
2	112650000	112660000	2	113340000	113350000
2	112660000	112670000	2	112790000	112800000
2	112830000	112840000	2	112990000	113000000
2	113230000	113240000	2	113340000	113350000
2	113350000	113360000	2	113710000	113720000
2	113370000	113380000	2	113480000	113490000
2	113380000	113390000	2	113700000	113710000
2	113490000	113500000	2	113700000	113710000
2	113500000	113510000	2	113700000	113710000
2	113510000	113520000	2	113630000	113640000
2	113830000	113840000	2	113950000	113960000
2	113890000	113900000	2	114000000	114010000
2	113890000	113900000	2	114120000	114130000
2	113970000	113980000	2	114110000	114120000
2	114000000	114010000	2	114120000	114130000
2	118770000	118780000	2	118940000	118950000
2	118790000	118800000	2	119630000	119640000
2	118800000	118810000	2	118940000	118950000
2	118960000	118970000	2	119610000	119620000
2	119630000	119640000	2	119920000	119930000
2	119630000	119640000	2	120070000	120080000
2	119640000	119650000	2	119930000	119940000
2	119640000	119650000	2	120040000	120050000
2	120160000	120170000	2	120410000	120420000
2	120460000	120470000	2	120930000	120940000
2	120500000	120510000	2	120930000	120940000
2	120960000	120970000	2	121070000	121080000
2	121090000	121100000	2	121430000	121440000
2	121450000	121460000	2	121830000	121840000
2	121850000	121860000	2	122100000	122110000
2	122280000	122290000	2	122470000	122480000
2	122280000	122290000	2	122510000	122520000
2	122350000	122360000	2	122490000	122500000
2	126990000	127000000	2	127920000	127930000
2	127000000	127010000	2	127540000	127550000
2	127120000	127130000	2	127530000	127540000
2	127390000	127400000	2	127530000	127540000
2	127410000	127420000	2	127520000	127530000
2	127420000	127430000	2	127530000	127540000
2	127820000	127830000	2	127930000	127940000
2	127820000	127830000	2	128050000	128060000
2	127930000	127940000	2	128040000	128050000
2	127950000	127960000	2	128070000	128080000
2	127950000	127960000	2	128230000	128240000
2	127950000	127960000	2	128400000	128410000
2	128070000	128080000	2	128240000	128250000
2	128620000	128630000	2	128760000	128770000
2	128950000	128960000	2	129060000	129070000
2	129080000	129090000	2	129480000	129490000
2	129080000	129090000	2	129650000	129660000
2	129260000	129270000	2	129990000	130000000
2	129490000	129500000	2	129990000	130000000
2	129500000	129510000	2	129960000	129970000
2	129510000	129520000	2	129650000	129660000
2	129860000	129870000	2	129990000	130000000
2	129960000	129970000	2	130240000	130250000
2	129990000	130000000	2	130220000	130230000
2	130100000	130110000	2	130220000	130230000
2	130100000	130110000	2	130250000	130260000
2	130100000	130110000	2	130580000	130590000
2	130210000	130220000	2	130360000	130370000
2	130220000	130230000	2	130330000	130340000
2	130240000	130250000	2	130360000	130370000
2	130240000	130250000	2	130500000	130510000
2	130300000	130310000	2	130410000	130420000
2	130930000	130940000	2	131100000	131110000
2	133090000	133100000	2	133200000	133210000
2	133300000	133310000	2	133920000	133930000
2	133330000	133340000	2	133910000	133920000
2	133830000	133840000	2	134010000	134020000
2	133890000	133900000	2	134000000	134010000
2	134640000	134650000	2	134860000	134870000
2	134640000	134650000	2	135170000	135180000
2	134640000	134650000	2	135200000	135210000
2	134720000	134730000	2	134860000	134870000
2	134860000	134870000	2	135170000	135180000
2	134880000	134890000	2	135000000	135010000
2	134990000	135000000	2	135170000	135180000
2	135210000	135220000	2	135420000	135430000
2	135210000	135220000	2	135650000	135660000
2	135510000	135520000	2	135650000	135660000
2	135540000	135550000	2	135650000	135660000
2	135760000	135770000	2	136460000	136470000
2	136650000	136660000	2	137140000	137150000
2	136660000	136670000	2	137140000	137150000
2	138660000	138670000	2	139130000	139140000
2	138660000	138670000	2	139540000	139550000
2	138670000	138680000	2	139580000	139590000
2	138680000	138690000	2	138840000	138850000
2	143790000	143800000	2	144010000	144020000
2	143860000	143870000	2	144010000	144020000
2	143870000	143880000	2	143980000	143990000
2	145140000	145150000	2	145250000	145260000
2	145150000	145160000	2	145810000	145820000
2	145270000	145280000	2	145450000	145460000
2	145280000	145290000	2	145440000	145450000
2	145350000	145360000	2	145460000	145470000
2	145680000	145690000	2	146500000	146510000
2	146350000	146360000	2	146470000	146480000
2	146350000	146360000	2	146500000	146510000
2	147800000	147810000	2	148650000	148660000
2	147830000	147840000	2	148660000	148670000
2	148690000	148700000	2	149270000	149280000
2	149670000	149680000	2	150410000	150420000
2	149860000	149870000	2	150170000	150180000
2	149870000	149880000	2	150410000	150420000
2	150450000	150460000	2	151340000	151350000
2	150650000	150660000	2	151340000	151350000
2	152100000	152110000	2	152270000	152280000
2	152130000	152140000	2	152260000	152270000
2	152480000	152490000	2	152860000	152870000
2	152630000	152640000	2	152860000	152870000
2	152880000	152890000	2	153050000	153060000
2	152890000	152900000	2	153020000	153030000
2	152890000	152900000	2	153180000	153190000
2	152890000	152900000	2	153490000	153500000
2	152890000	152900000	2	153570000	153580000
2	153040000	153050000	2	153190000	153200000
2	153040000	153050000	2	153270000	153280000
2	153040000	153050000	2	153480000	153490000
2	153050000	153060000	2	153480000	153490000
2	153070000	153080000	2	153270000	153280000
2	153190000	153200000	2	153470000	153480000
2	153270000	153280000	2	153470000	153480000
2	153350000	153360000	2	153460000	153470000
2	157180000	157190000	2	157290000	157300000
2	157200000	157210000	2	157320000	157330000
2	157200000	157210000	2	157440000	157450000
2	158160000	158170000	2	158860000	158870000
2	158170000	158180000	2	158320000	158330000
2	158180000	158190000	2	158310000	158320000
2	158180000	158190000	2	158330000	158340000
2	158340000	158350000	2	158860000	158870000
2	158350000	158360000	2	158860000	158870000
2	159760000	159770000	2	159960000	159970000
2	159760000	159770000	2	159970000	159980000
2	160330000	160340000	2	160460000	160470000
2	160550000	160560000	2	160660000	160670000
2	160590000	160600000	2	160800000	160810000
2	161100000	161110000	2	161840000	161850000
2	162430000	162440000	2	162800000	162810000
2	162440000	162450000	2	162970000	162980000
2	162820000	162830000	2	162980000	162990000
2	162850000	162860000	2	162970000	162980000
2	162980000	162990000	2	163150000	163160000
2	169200000	169210000	2	169540000	169550000
2	169200000	169210000	2	169610000	169620000
2	169200000	169210000	2	169750000	169760000
2	169200000	169210000	2	169780000	169790000
2	169810000	169820000	2	169980000	169990000
2	169810000	169820000	2	169990000	170000000
2	169820000	169830000	2	169950000	169960000
2	171200000	171210000	2	171660000	171670000
2	171230000	171240000	2	171660000	171670000
2	171780000	171790000	2	172280000	172290000
2	171810000	171820000	2	172010000	172020000
2	173030000	173040000	2	173320000	173330000
2	173060000	173070000	2	173320000	173330000
2	173140000	173150000	2	173300000	173310000
2	173660000	173670000	2	173790000	173800000
2	173890000	173900000	2	174070000	174080000
2	174260000	174270000	2	175210000	175220000
2	174270000	174280000	2	175180000	175190000
2	174740000	174750000	2	174910000	174920000
2	174750000	174760000	2	174900000	174910000
2	175320000	175330000	2	175430000	175440000
2	175330000	175340000	2	175460000	175470000
2	175330000	175340000	2	175550000	175560000
2	175450000	175460000	2	175560000	175570000
2	176540000	176550000	2	176950000	176960000
2	176990000	177000000	2	177420000	177430000
2	176990000	177000000	2	177510000	177520000
2	177000000	177010000	2	177320000	177330000
2	178010000	178020000	2	178190000	178200000
2	178010000	178020000	2	178620000	178630000
2	178020000	178030000	2	178190000	178200000
2	178030000	178040000	2	178160000	178170000
2	178030000	178040000	2	178270000	178280000
2	178190000	178200000	2	178470000	178480000
2	178190000	178200000	2	178620000	178630000
2	178970000	178980000	2	179290000	179300000
2	178980000	178990000	2	179140000	179150000
2	178980000	178990000	2	179260000	179270000
2	179000000	179010000	2	179110000	179120000
2	180280000	180290000	2	180610000	180620000
2	182610000	182620000	2	182810000	182820000
2	183050000	183060000	2	183510000	183520000
2	183050000	183060000	2	183840000	183850000
2	187360000	187370000	2	187500000	187510000
2	187370000	187380000	2	187500000	187510000
2	189380000	189390000	2	190260000	190270000
2	190320000	190330000	2	190490000	190500000
2	190320000	190330000	2	190520000	190530000
2	190330000	190340000	2	190440000	190450000
2	190620000	190630000	2	190930000	190940000
2	191380000	191390000	2	191500000	191510000
2	191720000	191730000	2	191850000	191860000
2	191730000	191740000	2	191890000	191900000
2	192050000	192060000	2	192380000	192390000
2	192080000	192090000	2	192370000	192380000
2	192410000	192420000	2	193020000	193030000
2	192420000	192430000	2	192550000	192560000
2	192570000	192580000	2	193020000	193030000
2	196370000	196380000	2	196510000	196520000
2	196400000	196410000	2	196520000	196530000
2	196940000	196950000	2	197140000	197150000
2	197020000	197030000	2	197130000	197140000
2	197650000	197660000	2	198260000	198270000
2	197880000	197890000	2	198240000	198250000
2	197940000	197950000	2	198050000	198060000
2	197970000	197980000	2	198240000	198250000
2	198050000	198060000	2	198170000	198180000
2	198270000	198280000	2	198380000	198390000
2	198660000	198670000	2	198990000	199000000
2	198660000	198670000	2	199150000	199160000
2	200820000	200830000	2	201370000	201380000
2	200840000	200850000	2	201340000	201350000
2	201160000	201170000	2	201300000	201310000
2	201550000	201560000	2	202040000	202050000
2	201560000	201570000	2	201670000	201680000
2	201560000	201570000	2	201730000	201740000
2	201570000	201580000	2	201700000	201710000
2	201570000	201580000	2	201930000	201940000
2	201770000	201780000	2	202030000	202040000
2	201820000	201830000	2	202020000	202030000
2	201920000	201930000	2	202030000	202040000
2	201980000	201990000	2	202090000	202100000
2	202100000	202110000	2	202220000	202230000
2	202720000	202730000	2	203040000	203050000
2	203430000	203440000	2	203550000	203560000
2	204100000	204110000	2	204680000	204690000
2	204340000	204350000	2	204650000	204660000
2	204340000	204350000	2	204680000	204690000
2	204340000	204350000	2	204770000	204780000
2	204360000	204370000	2	204520000	204530000
2	204410000	204420000	2	204520000	204530000
2	204520000	204530000	2	204660000	204670000
2	204520000	204530000	2	204740000	204750000
2	204520000	204530000	2	204770000	204780000
2	204660000	204670000	2	204770000	204780000
2	206410000	206420000	2	206580000	206590000
2	207020000	207030000	2	207130000	207140000
2	207660000	207670000	2	208330000	208340000
2	208000000	208010000	2	208140000	208150000
2	208000000	208010000	2	208330000	208340000
2	208360000	208370000	2	208480000	208490000
2	208360000	208370000	2	208570000	208580000
2	208610000	208620000	2	208820000	208830000
2	208610000	208620000	2	208910000	208920000
2	209240000	209250000	2	210180000	210190000
2	209330000	209340000	2	210060000	210070000
2	209580000	209590000	2	210070000	210080000
2	209890000	209900000	2	210040000	210050000
2	210200000	210210000	2	210430000	210440000
2	210290000	210300000	2	210420000	210430000
2	210830000	210840000	2	211060000	211070000
2	210840000	210850000	2	211030000	211040000
2	210840000	210850000	2	211060000	211070000
2	213630000	213640000	2	214020000	214030000
2	216320000	216330000	2	216760000	216770000
2	216320000	216330000	2	216790000	216800000
2	216900000	216910000	2	217020000	217030000
2	217380000	217390000	2	217520000	217530000
2	217540000	217550000	2	218370000	218380000
2	217560000	217570000	2	218020000	218030000
2	218510000	218520000	2	218620000	218630000
2	218650000	218660000	2	218760000	218770000
2	218650000	218660000	2	218850000	218860000
2	218650000	218660000	2	218930000	218940000
2	219040000	219050000	2	219150000	219160000
2	219050000	219060000	2	219240000	219250000
2	219050000	219060000	2	219330000	219340000
2	219130000	219140000	2	219430000	219440000
2	219140000	219150000	2	219250000	219260000
2	219270000	219280000	2	219420000	219430000
2	219280000	219290000	2	219510000	219520000
2	219540000	219550000	2	219700000	219710000
2	219580000	219590000	2	219700000	219710000
2	219900000	219910000	2	220010000	220020000
2	220030000	220040000	2	220160000	220170000
2	220260000	220270000	2	220390000	220400000
2	220320000	220330000	2	220560000	220570000
2	220400000	220410000	2	220510000	220520000
2	223550000	223560000	2	223770000	223780000
2	223560000	223570000	2	223670000	223680000
2	223660000	223670000	2	223770000	223780000
2	224830000	224840000	2	225140000	225150000
2	224860000	224870000	2	225140000	225150000
2	225210000	225220000	2	225510000	225520000
2	225220000	225230000	2	225510000	225520000
2	225650000	225660000	2	225870000	225880000
2	225710000	225720000	2	226520000	226530000
2	225730000	225740000	2	225840000	225850000
2	225740000	225750000	2	225870000	225880000
2	225740000	225750000	2	225980000	225990000
2	225980000	225990000	2	226530000	226540000
2	227700000	227710000	2	227850000	227860000
2	227850000	227860000	2	227970000	227980000
2	227980000	227990000	2	228720000	228730000
2	228000000	228010000	2	228630000	228640000
2	228170000	228180000	2	228330000	228340000
2	228200000	228210000	2	228330000	228340000
2	228330000	228340000	2	228630000	228640000
2	228340000	228350000	2	228480000	228490000
2	228520000	228530000	2	228740000	228750000
2	228530000	228540000	2	228710000	228720000
2	228620000	228630000	2	228730000	228740000
2	229980000	229990000	2	230450000	230460000
2	230130000	230140000	2	230250000	230260000
2	230140000	230150000	2	230280000	230290000
2	230140000	230150000	2	230450000	230460000
2	230200000	230210000	2	230440000	230450000
2	230300000	230310000	2	230440000	230450000
2	230650000	230660000	2	231460000	231470000
2	230870000	230880000	2	231020000	231030000
2	230870000	230880000	2	231470000	231480000
2	231070000	231080000	2	231180000	231190000
2	231080000	231090000	2	231270000	231280000
2	231150000	231160000	2	231260000	231270000
2	231180000	231190000	2	231290000	231300000
2	231180000	231190000	2	231320000	231330000
2	231500000	231510000	2	231650000	231660000
2	231510000	231520000	2	231650000	231660000
2	231700000	231710000	2	231840000	231850000
2	231960000	231970000	2	232080000	232090000
2	231960000	231970000	2	232310000	232320000
2	231970000	231980000	2	232280000	232290000
2	232080000	232090000	2	232300000	232310000
2	232090000	232100000	2	232270000	232280000
2	232740000	232750000	2	233300000	233310000
2	232770000	232780000	2	233000000	233010000
2	232770000	232780000	2	233180000	233190000
2	232770000	232780000	2	233300000	233310000
2	233190000	233200000	2	233300000	233310000
2	233460000	233470000	2	234150000	234160000
2	233470000	233480000	2	233910000	233920000
2	233470000	233480000	2	233990000	234000000
2	233560000	233570000	2	233990000	234000000
2	233700000	233710000	2	233980000	233990000
2	233710000	233720000	2	233910000	233920000
2	233710000	233720000	2	234150000	234160000
2	233920000	233930000	2	234070000	234080000
2	233920000	233930000	2	234100000	234110000
2	233920000	233930000	2	234150000	234160000
2	233950000	233960000	2	234090000	234100000
2	234060000	234070000	2	234170000	234180000
2	235040000	235050000	2	235400000	235410000
2	235190000	235200000	2	235400000	235410000
2	235450000	235460000	2	236010000	236020000
2	235450000	235460000	2	236040000	236050000
2	236050000	236060000	2	236490000	236500000
2	236500000	236510000	2	236650000	236660000
2	237250000	237260000	2	237940000	237950000
2	237250000	237260000	2	237950000	237960000
2	237260000	237270000	2	237920000	237930000
2	237260000	237270000	2	237950000	237960000
2	237420000	237430000	2	237940000	237950000
2	238420000	238430000	2	238650000	238660000
2	238490000	238500000	2	238650000	238660000
2	238500000	238510000	2	238620000	238630000
2	238760000	238770000	2	238930000	238940000
2	238760000	238770000	2	239160000	239170000
2	240200000	240210000	2	240310000	240320000
2	242280000	242290000	2	242440000	242450000
2	242440000	242450000	2	242630000	242640000
2	242680000	242690000	2	243040000	243050000
2	242880000	242890000	2	243040000	243050000
3	1310000	1320000	3	1800000	1810000
3	4340000	4350000	3	4520000	4530000
3	4390000	4400000	3	4670000	4680000
3	4750000	4760000	3	5090000	5100000
3	4760000	4770000	3	5090000	5100000
3	4770000	4780000	3	4930000	4940000
3	4780000	4790000	3	5060000	5070000
3	4790000	4800000	3	4900000	4910000
3	4860000	4870000	3	5020000	5030000
3	4910000	4920000	3	5020000	5030000
3	8470000	8480000	3	8660000	8670000
3	9010000	9020000	3	9120000	9130000
3	9010000	9020000	3	9210000	9220000
3	9010000	9020000	3	9340000	9350000
3	9020000	9030000	3	9340000	9350000
3	9110000	9120000	3	9340000	9350000
3	9120000	9130000	3	9290000	9300000
3	9210000	9220000	3	9340000	9350000
3	10060000	10070000	3	10270000	10280000
3	10140000	10150000	3	10260000	10270000
3	10400000	10410000	3	10770000	10780000
3	10800000	10810000	3	11370000	11380000
3	11090000	11100000	3	11370000	11380000
3	11090000	11100000	3	11690000	11700000
[truncated: 9,711 more rows]

## Sheet: ODC_261cells
chr1	x1	x2	chr2	y1	y2
1	940000	950000	1	1050000	1060000
1	1040000	1050000	1	1160000	1170000
1	1050000	1060000	1	1190000	1200000
1	1400000	1410000	1	1540000	1550000
1	1580000	1590000	1	1830000	1840000
1	1680000	1690000	1	1830000	1840000
1	1700000	1710000	1	1820000	1830000
1	1710000	1720000	1	1830000	1840000
1	1870000	1880000	1	1980000	1990000
1	1870000	1880000	1	2090000	2100000
1	2120000	2130000	1	2240000	2250000
1	2120000	2130000	1	2310000	2320000
1	2340000	2350000	1	2470000	2480000
1	2340000	2350000	1	2490000	2500000
1	2340000	2350000	1	2690000	2700000
1	2350000	2360000	1	2480000	2490000
1	2730000	2740000	1	3330000	3340000
1	2790000	2800000	1	2920000	2930000
1	2790000	2800000	1	3330000	3340000
1	2920000	2930000	1	3330000	3340000
1	2930000	2940000	1	3190000	3200000
1	3190000	3200000	1	3320000	3330000
1	3220000	3230000	1	3330000	3340000
1	3380000	3390000	1	3530000	3540000
1	3390000	3400000	1	3530000	3540000
1	3400000	3410000	1	3530000	3540000
1	3550000	3560000	1	3710000	3720000
1	3830000	3840000	1	4000000	4010000
1	4700000	4710000	1	4880000	4890000
1	4710000	4720000	1	4820000	4830000
1	4710000	4720000	1	4870000	4880000
1	4710000	4720000	1	4880000	4890000
1	5340000	5350000	1	5530000	5540000
1	5400000	5410000	1	5520000	5530000
1	5570000	5580000	1	5800000	5810000
1	5570000	5580000	1	6030000	6040000
1	5690000	5700000	1	6020000	6030000
1	5800000	5810000	1	6030000	6040000
1	6110000	6120000	1	6300000	6310000
1	6280000	6290000	1	6460000	6470000
1	6300000	6310000	1	6410000	6420000
1	6310000	6320000	1	6460000	6470000
1	6540000	6550000	1	6700000	6710000
1	6780000	6790000	1	7270000	7280000
1	6790000	6800000	1	7120000	7130000
1	6850000	6860000	1	7130000	7140000
1	6850000	6860000	1	7280000	7290000
1	6850000	6860000	1	7710000	7720000
1	6940000	6950000	1	7120000	7130000
1	6960000	6970000	1	7700000	7710000
1	7120000	7130000	1	7700000	7710000
1	7520000	7530000	1	7700000	7710000
1	7720000	7730000	1	7830000	7840000
1	8030000	8040000	1	8370000	8380000
1	8040000	8050000	1	8410000	8420000
1	8080000	8090000	1	8370000	8380000
1	8080000	8090000	1	8410000	8420000
1	8080000	8090000	1	8590000	8600000
1	8430000	8440000	1	8580000	8590000
1	8520000	8530000	1	8730000	8740000
1	8520000	8530000	1	8760000	8770000
1	8520000	8530000	1	8880000	8890000
1	8610000	8620000	1	8730000	8740000
1	8620000	8630000	1	8760000	8770000
1	8620000	8630000	1	8880000	8890000
1	8740000	8750000	1	8890000	8900000
1	8780000	8790000	1	8900000	8910000
1	8920000	8930000	1	9050000	9060000
1	9170000	9180000	1	9550000	9560000
1	9320000	9330000	1	9530000	9540000
1	9330000	9340000	1	9510000	9520000
1	9330000	9340000	1	9520000	9530000
1	9340000	9350000	1	9510000	9520000
1	9340000	9350000	1	9630000	9640000
1	9510000	9520000	1	9630000	9640000
1	9680000	9690000	1	9920000	9930000
1	9780000	9790000	1	9920000	9930000
1	9810000	9820000	1	9920000	9930000
1	9930000	9940000	1	10230000	10240000
1	9930000	9940000	1	10480000	10490000
1	10000000	10010000	1	10210000	10220000
1	10100000	10110000	1	10210000	10220000
1	10270000	10280000	1	10390000	10400000
1	10560000	10570000	1	10930000	10940000
1	11080000	11090000	1	11780000	11790000
1	11090000	11100000	1	11290000	11300000
1	11090000	11100000	1	11700000	11710000
1	11130000	11140000	1	11280000	11290000
1	11160000	11170000	1	11270000	11280000
1	11290000	11300000	1	11700000	11710000
1	11350000	11360000	1	11510000	11520000
1	11350000	11360000	1	11540000	11550000
1	11350000	11360000	1	11700000	11710000
1	11510000	11520000	1	11700000	11710000
1	11510000	11520000	1	11780000	11790000
1	11540000	11550000	1	11670000	11680000
1	11720000	11730000	1	11850000	11860000
1	11890000	11900000	1	12040000	12050000
1	12370000	12380000	1	12680000	12690000
1	13990000	14000000	1	14140000	14150000
1	13990000	14000000	1	14280000	14290000
1	14000000	14010000	1	14130000	14140000
1	14430000	14440000	1	14910000	14920000
1	14430000	14440000	1	15370000	15380000
1	14440000	14450000	1	14570000	14580000
1	14440000	14450000	1	15070000	15080000
1	14580000	14590000	1	15360000	15370000
1	14930000	14940000	1	15070000	15080000
1	14930000	14940000	1	15240000	15250000
1	14930000	14940000	1	15370000	15380000
1	15100000	15110000	1	15370000	15380000
1	15110000	15120000	1	15230000	15240000
1	15240000	15250000	1	15360000	15370000
1	15460000	15470000	1	15590000	15600000
1	15460000	15470000	1	15600000	15610000
1	15460000	15470000	1	15610000	15620000
1	15460000	15470000	1	15630000	15640000
1	15470000	15480000	1	15600000	15610000
1	15470000	15480000	1	15630000	15640000
1	15640000	15650000	1	15750000	15760000
1	15840000	15850000	1	15950000	15960000
1	15910000	15920000	1	16060000	16070000
1	15970000	15980000	1	16940000	16950000
1	16120000	16130000	1	16320000	16330000
1	16130000	16140000	1	16320000	16330000
1	16140000	16150000	1	16290000	16300000
1	16170000	16180000	1	16290000	16300000
1	16300000	16310000	1	16690000	16700000
1	16400000	16410000	1	16510000	16520000
1	16400000	16410000	1	16570000	16580000
1	16400000	16410000	1	16680000	16690000
1	16510000	16520000	1	16680000	16690000
1	16540000	16550000	1	16680000	16690000
1	16570000	16580000	1	16690000	16700000
1	16810000	16820000	1	16950000	16960000
1	16810000	16820000	1	17270000	17280000
1	16940000	16950000	1	17370000	17380000
1	16950000	16960000	1	17270000	17280000
1	17230000	17240000	1	17370000	17380000
1	17260000	17270000	1	17370000	17380000
1	17260000	17270000	1	17570000	17580000
1	17380000	17390000	1	17560000	17570000
1	17380000	17390000	1	17660000	17670000
1	17400000	17410000	1	17750000	17760000
1	17450000	17460000	1	17560000	17570000
1	17470000	17480000	1	17720000	17730000
1	17820000	17830000	1	17930000	17940000
1	17980000	17990000	1	18150000	18160000
1	17980000	17990000	1	18550000	18560000
1	17990000	18000000	1	18900000	18910000
1	18430000	18440000	1	18550000	18560000
1	18920000	18930000	1	19140000	19150000
1	18920000	18930000	1	19190000	19200000
1	19210000	19220000	1	19410000	19420000
1	19210000	19220000	1	19440000	19450000
1	19220000	19230000	1	19420000	19430000
1	19220000	19230000	1	19560000	19570000
1	19230000	19240000	1	19420000	19430000
1	19240000	19250000	1	19390000	19400000
1	19560000	19570000	1	19980000	19990000
1	19660000	19670000	1	19800000	19810000
1	19660000	19670000	1	19980000	19990000
1	19690000	19700000	1	19800000	19810000
1	19690000	19700000	1	19970000	19980000
1	20240000	20250000	1	20470000	20480000
1	20250000	20260000	1	20470000	20480000
1	20530000	20540000	1	20710000	20720000
1	20540000	20550000	1	20740000	20750000
1	20540000	20550000	1	20820000	20830000
1	20550000	20560000	1	20680000	20690000
1	20550000	20560000	1	20850000	20860000
1	20690000	20700000	1	20810000	20820000
1	20840000	20850000	1	20960000	20970000
1	21020000	21030000	1	21390000	21400000
1	21020000	21030000	1	21530000	21540000
1	21110000	21120000	1	21520000	21530000
1	21300000	21310000	1	21520000	21530000
1	21310000	21320000	1	21490000	21500000
1	21390000	21400000	1	21510000	21520000
1	21540000	21550000	1	21690000	21700000
1	21570000	21580000	1	21690000	21700000
1	21580000	21590000	1	21700000	21710000
1	21830000	21840000	1	21970000	21980000
1	21830000	21840000	1	21980000	21990000
1	21830000	21840000	1	21990000	22000000
1	21830000	21840000	1	22100000	22110000
1	21830000	21840000	1	22270000	22280000
1	21980000	21990000	1	22280000	22290000
1	21990000	22000000	1	22110000	22120000
1	22020000	22030000	1	22270000	22280000
1	22110000	22120000	1	22280000	22290000
1	22430000	22440000	1	22600000	22610000
1	22430000	22440000	1	22960000	22970000
1	22730000	22740000	1	22970000	22980000
1	22740000	22750000	1	22960000	22970000
1	22740000	22750000	1	22970000	22980000
1	23000000	23010000	1	23240000	23250000
1	23020000	23030000	1	23200000	23210000
1	23030000	23040000	1	23190000	23200000
1	23410000	23420000	1	23520000	23530000
1	23600000	23610000	1	23730000	23740000
1	23780000	23790000	1	23950000	23960000
1	23810000	23820000	1	23960000	23970000
1	23860000	23870000	1	23970000	23980000
1	24510000	24520000	1	24910000	24920000
1	24520000	24530000	1	24700000	24710000
1	24520000	24530000	1	24710000	24720000
1	24530000	24540000	1	24700000	24710000
1	24710000	24720000	1	24830000	24840000
1	24710000	24720000	1	24960000	24970000
1	24740000	24750000	1	24850000	24860000
1	24740000	24750000	1	24960000	24970000
1	25000000	25010000	1	25160000	25170000
1	25010000	25020000	1	25150000	25160000
1	25170000	25180000	1	25520000	25530000
1	25260000	25270000	1	25530000	25540000
1	25360000	25370000	1	25530000	25540000
1	25550000	25560000	1	26120000	26130000
1	25860000	25870000	1	26130000	26140000
1	25930000	25940000	1	26120000	26130000
1	26210000	26220000	1	26320000	26330000
1	26220000	26230000	1	26440000	26450000
1	26220000	26230000	1	26470000	26480000
1	26360000	26370000	1	26470000	26480000
1	26420000	26430000	1	26550000	26560000
1	26510000	26520000	1	26640000	26650000
1	26820000	26830000	1	26930000	26940000
1	26820000	26830000	1	27010000	27020000
1	26840000	26850000	1	27110000	27120000
1	26930000	26940000	1	27100000	27110000
1	26930000	26940000	1	27110000	27120000
1	26930000	26940000	1	27200000	27210000
1	26940000	26950000	1	27100000	27110000
1	27370000	27380000	1	27510000	27520000
1	27420000	27430000	1	27600000	27610000
1	27430000	27440000	1	27710000	27720000
1	27620000	27630000	1	27730000	27740000
1	27620000	27630000	1	27980000	27990000
1	27640000	27650000	1	27930000	27940000
1	27720000	27730000	1	27980000	27990000
1	27730000	27740000	1	27850000	27860000
1	27740000	27750000	1	27910000	27920000
1	27750000	27760000	1	27880000	27890000
1	28040000	28050000	1	28160000	28170000
1	28160000	28170000	1	28540000	28550000
1	28170000	28180000	1	28280000	28290000
1	28180000	28190000	1	28310000	28320000
1	28180000	28190000	1	28410000	28420000
1	28410000	28420000	1	28530000	28540000
1	28580000	28590000	1	28730000	28740000
1	28580000	28590000	1	28930000	28940000
1	28660000	28670000	1	28920000	28930000
1	28680000	28690000	1	28840000	28850000
1	28740000	28750000	1	28930000	28940000
1	29080000	29090000	1	29520000	29530000
1	29110000	29120000	1	29350000	29360000
1	29110000	29120000	1	29520000	29530000
1	29200000	29210000	1	29350000	29360000
1	29200000	29210000	1	29520000	29530000
1	29200000	29210000	1	29530000	29540000
1	29210000	29220000	1	29350000	29360000
1	29210000	29220000	1	29530000	29540000
1	29360000	29370000	1	29530000	29540000
1	29860000	29870000	1	30030000	30040000
1	29870000	29880000	1	30120000	30130000
1	30050000	30060000	1	30590000	30600000
1	30110000	30120000	1	30370000	30380000
1	30220000	30230000	1	30830000	30840000
1	30750000	30760000	1	31120000	31130000
1	31190000	31200000	1	31380000	31390000
1	31260000	31270000	1	31380000	31390000
1	31400000	31410000	1	31530000	31540000
1	31630000	31640000	1	31890000	31900000
1	31650000	31660000	1	31810000	31820000
1	31660000	31670000	1	31890000	31900000
1	31810000	31820000	1	32000000	32010000
1	31870000	31880000	1	32010000	32020000
1	32020000	32030000	1	32200000	32210000
1	32030000	32040000	1	32170000	32180000
1	32110000	32120000	1	32220000	32230000
1	32120000	32130000	1	32250000	32260000
1	32220000	32230000	1	32520000	32530000
1	32230000	32240000	1	32420000	32430000
1	32260000	32270000	1	32400000	32410000
1	32260000	32270000	1	32410000	32420000
1	32270000	32280000	1	32400000	32410000
1	32540000	32550000	1	32650000	32660000
1	32680000	32690000	1	32790000	32800000
1	32680000	32690000	1	32820000	32830000
1	32680000	32690000	1	32850000	32860000
1	32690000	32700000	1	32820000	32830000
1	32690000	32700000	1	32850000	32860000
1	32860000	32870000	1	33340000	33350000
1	32980000	32990000	1	33090000	33100000
1	32980000	32990000	1	33230000	33240000
1	33370000	33380000	1	33550000	33560000
1	33400000	33410000	1	33520000	33530000
1	33400000	33410000	1	33550000	33560000
1	33570000	33580000	1	33920000	33930000
1	33600000	33610000	1	33730000	33740000
1	33600000	33610000	1	33830000	33840000
1	33600000	33610000	1	33930000	33940000
1	33690000	33700000	1	33920000	33930000
1	33750000	33760000	1	33900000	33910000
1	33760000	33770000	1	33930000	33940000
1	33820000	33830000	1	33930000	33940000
1	34090000	34100000	1	34320000	34330000
1	34090000	34100000	1	34590000	34600000
1	34090000	34100000	1	35060000	35070000
1	34100000	34110000	1	34620000	34630000
1	34340000	34350000	1	34570000	34580000
1	34340000	34350000	1	34620000	34630000
1	34340000	34350000	1	35060000	35070000
1	34570000	34580000	1	35200000	35210000
1	34580000	34590000	1	35060000	35070000
1	34610000	34620000	1	35050000	35060000
1	34920000	34930000	1	35060000	35070000
1	34920000	34930000	1	35200000	35210000
1	35230000	35240000	1	35360000	35370000
1	35640000	35650000	1	36010000	36020000
1	35660000	35670000	1	36020000	36030000
1	35670000	35680000	1	35910000	35920000
1	35670000	35680000	1	36010000	36020000
1	35900000	35910000	1	36010000	36020000
1	35910000	35920000	1	36040000	36050000
1	35910000	35920000	1	36190000	36200000
1	36030000	36040000	1	36180000	36190000
1	36030000	36040000	1	36190000	36200000
1	36030000	36040000	1	36240000	36250000
1	36040000	36050000	1	36180000	36190000
1	36040000	36050000	1	36190000	36200000
1	36320000	36330000	1	36550000	36560000
1	36390000	36400000	1	36520000	36530000
1	36390000	36400000	1	36550000	36560000
1	36400000	36410000	1	36750000	36760000
1	36560000	36570000	1	36680000	36690000
1	36600000	36610000	1	36750000	36760000
1	36630000	36640000	1	36750000	36760000
1	37030000	37040000	1	37890000	37900000
1	37070000	37080000	1	37500000	37510000
1	37160000	37170000	1	37470000	37480000
1	37160000	37170000	1	37500000	37510000
1	37160000	37170000	1	37890000	37900000
1	37320000	37330000	1	37470000	37480000
1	37500000	37510000	1	37640000	37650000
1	37500000	37510000	1	37890000	37900000
1	37620000	37630000	1	37890000	37900000
1	37710000	37720000	1	37870000	37880000
1	37930000	37940000	1	38150000	38160000
1	38020000	38030000	1	38150000	38160000
1	38150000	38160000	1	38260000	38270000
1	38150000	38160000	1	38320000	38330000
1	38160000	38170000	1	38450000	38460000
1	38180000	38190000	1	38320000	38330000
1	38260000	38270000	1	38440000	38450000
1	38470000	38480000	1	39300000	39310000
1	38500000	38510000	1	39290000	39300000
1	39060000	39070000	1	39270000	39280000
1	39340000	39350000	1	39490000	39500000
1	39340000	39350000	1	39550000	39560000
1	39380000	39390000	1	39490000	39500000
1	39380000	39390000	1	39550000	39560000
1	39560000	39570000	1	39670000	39680000
1	39560000	39570000	1	39720000	39730000
1	39560000	39570000	1	39810000	39820000
1	39560000	39570000	1	40000000	40010000
1	39650000	39660000	1	39790000	39800000
1	39650000	39660000	1	40000000	40010000
1	39660000	39670000	1	39820000	39830000
1	39720000	39730000	1	40000000	40010000
1	39880000	39890000	1	40000000	40010000
1	39940000	39950000	1	40250000	40260000
1	39970000	39980000	1	40220000	40230000
1	39970000	39980000	1	40250000	40260000
1	40060000	40070000	1	40180000	40190000
1	40130000	40140000	1	40260000	40270000
1	40280000	40290000	1	40430000	40440000
1	40550000	40560000	1	40720000	40730000
1	40550000	40560000	1	40790000	40800000
1	40610000	40620000	1	40800000	40810000
1	40610000	40620000	1	40870000	40880000
1	40720000	40730000	1	40870000	40880000
1	41060000	41070000	1	41220000	41230000
1	41070000	41080000	1	41310000	41320000
1	41070000	41080000	1	41410000	41420000
1	41090000	41100000	1	41230000	41240000
1	41310000	41320000	1	41420000	41430000
1	41730000	41740000	1	41880000	41890000
1	41730000	41740000	1	41890000	41900000
1	41730000	41740000	1	41990000	42000000
1	41740000	41750000	1	41880000	41890000
1	41780000	41790000	1	41890000	41900000
1	42030000	42040000	1	42600000	42610000
1	42030000	42040000	1	42630000	42640000
1	42040000	42050000	1	42240000	42250000
1	42040000	42050000	1	42250000	42260000
1	42040000	42050000	1	42500000	42510000
1	42040000	42050000	1	42800000	42810000
1	42610000	42620000	1	43210000	43220000
1	42640000	42650000	1	42780000	42790000
1	42640000	42650000	1	42800000	42810000
1	43040000	43050000	1	43200000	43210000
1	43040000	43050000	1	43530000	43540000
1	43080000	43090000	1	43200000	43210000
1	43230000	43240000	1	43370000	43380000
1	43230000	43240000	1	43400000	43410000
1	43230000	43240000	1	43530000	43540000
1	43240000	43250000	1	43380000	43390000
1	43240000	43250000	1	43530000	43540000
1	43380000	43390000	1	43530000	43540000
1	43390000	43400000	1	43530000	43540000
1	43690000	43700000	1	43850000	43860000
1	43690000	43700000	1	43860000	43870000
1	43690000	43700000	1	43980000	43990000
1	43700000	43710000	1	43850000	43860000
1	43730000	43740000	1	43840000	43850000
1	44000000	44010000	1	44110000	44120000
1	44000000	44010000	1	44400000	44410000
1	44230000	44240000	1	44390000	44400000
1	44230000	44240000	1	44510000	44520000
1	44390000	44400000	1	44500000	44510000
1	44390000	44400000	1	44530000	44540000
1	44670000	44680000	1	44780000	44790000
1	44680000	44690000	1	44880000	44890000
1	44680000	44690000	1	44950000	44960000
1	44680000	44690000	1	45110000	45120000
1	44690000	44700000	1	44820000	44830000
1	44840000	44850000	1	44960000	44970000
1	44840000	44850000	1	45060000	45070000
1	44840000	44850000	1	45110000	45120000
1	44880000	44890000	1	45050000	45060000
1	44960000	44970000	1	45070000	45080000
1	45180000	45190000	1	45300000	45310000
1	45270000	45280000	1	45470000	45480000
1	45310000	45320000	1	45460000	45470000
1	45470000	45480000	1	45760000	45770000
1	45470000	45480000	1	45770000	45780000
1	45470000	45480000	1	45950000	45960000
1	45480000	45490000	1	45760000	45770000
1	45600000	45610000	1	45730000	45740000
1	45810000	45820000	1	45950000	45960000
1	45820000	45830000	1	45950000	45960000
1	45820000	45830000	1	46030000	46040000
1	45820000	45830000	1	46340000	46350000
1	45970000	45980000	1	46340000	46350000
1	46000000	46010000	1	46340000	46350000
1	46160000	46170000	1	46340000	46350000
1	46490000	46500000	1	46640000	46650000
1	46500000	46510000	1	46630000	46640000
1	46500000	46510000	1	46640000	46650000
1	46500000	46510000	1	46810000	46820000
1	46870000	46880000	1	46990000	47000000
1	46880000	46890000	1	47160000	47170000
1	47000000	47010000	1	47190000	47200000
1	47320000	47330000	1	47570000	47580000
1	47360000	47370000	1	47530000	47540000
1	47400000	47410000	1	47600000	47610000
1	47650000	47660000	1	47890000	47900000
1	47660000	47670000	1	48180000	48190000
1	47890000	47900000	1	48180000	48190000
1	48200000	48210000	1	48520000	48530000
1	48200000	48210000	1	48660000	48670000
1	48200000	48210000	1	48690000	48700000
1	48400000	48410000	1	48530000	48540000
1	48570000	48580000	1	49000000	49010000
1	48800000	48810000	1	49000000	49010000
1	48820000	48830000	1	48960000	48970000
1	49030000	49040000	1	49160000	49170000
1	49030000	49040000	1	49280000	49290000
1	49140000	49150000	1	49280000	49290000
1	50830000	50840000	1	51070000	51080000
1	50830000	50840000	1	51190000	51200000
1	50830000	50840000	1	51200000	51210000
1	50830000	50840000	1	51520000	51530000
1	50830000	50840000	1	51650000	51660000
1	50900000	50910000	1	51170000	51180000
1	51070000	51080000	1	51180000	51190000
1	51230000	51240000	1	51510000	51520000
1	51230000	51240000	1	51650000	51660000
1	51240000	51250000	1	51400000	51410000
1	51390000	51400000	1	51510000	51520000
1	51650000	51660000	1	51760000	51770000
1	51650000	51660000	1	51990000	52000000
1	51760000	51770000	1	51990000	52000000
1	51880000	51890000	1	52000000	52010000
1	52010000	52020000	1	52230000	52240000
1	52090000	52100000	1	52230000	52240000
1	52360000	52370000	1	52470000	52480000
1	52590000	52600000	1	52780000	52790000
1	52590000	52600000	1	53150000	53160000
1	52600000	52610000	1	52810000	52820000
1	52830000	52840000	1	53210000	53220000
1	52870000	52880000	1	53020000	53030000
1	53020000	53030000	1	53150000	53160000
1	53360000	53370000	1	53640000	53650000
1	53740000	53750000	1	53860000	53870000
1	53940000	53950000	1	54220000	54230000
1	54310000	54320000	1	54520000	54530000
1	54320000	54330000	1	54430000	54440000
1	54350000	54360000	1	54520000	54530000
1	54540000	54550000	1	54950000	54960000
1	54570000	54580000	1	54730000	54740000
1	54590000	54600000	1	54940000	54950000
1	54730000	54740000	1	54860000	54870000
1	54730000	54740000	1	54950000	54960000
1	54830000	54840000	1	54950000	54960000
1	55590000	55600000	1	55730000	55740000
1	55590000	55600000	1	55740000	55750000
1	55600000	55610000	1	55740000	55750000
1	55600000	55610000	1	55840000	55850000
1	55750000	55760000	1	56520000	56530000
1	55840000	55850000	1	56000000	56010000
1	55840000	55850000	1	56140000	56150000
1	55840000	55850000	1	56820000	56830000
1	56520000	56530000	1	56840000	56850000
1	56520000	56530000	1	57040000	57050000
1	56720000	56730000	1	57010000	57020000
1	56840000	56850000	1	57040000	57050000
1	56890000	56900000	1	57000000	57010000
1	56900000	56910000	1	57030000	57040000
1	57290000	57300000	1	57530000	57540000
1	57300000	57310000	1	57500000	57510000
1	58980000	58990000	1	59110000	59120000
1	58980000	58990000	1	59120000	59130000
1	58980000	58990000	1	59200000	59210000
1	58980000	58990000	1	59230000	59240000
1	59010000	59020000	1	59120000	59130000
1	59200000	59210000	1	60160000	60170000
1	59230000	59240000	1	59360000	59370000
1	59240000	59250000	1	59750000	59760000
1	59260000	59270000	1	59370000	59380000
1	59270000	59280000	1	59760000	59770000
1	59760000	59770000	1	60210000	60220000
1	60740000	60750000	1	61140000	61150000
1	60740000	60750000	1	61220000	61230000
1	60740000	60750000	1	61490000	61500000
1	60990000	61000000	1	61210000	61220000
1	61430000	61440000	1	61600000	61610000
1	61430000	61440000	1	61800000	61810000
1	61430000	61440000	1	61920000	61930000
1	61430000	61440000	1	62100000	62110000
1	61430000	61440000	1	62310000	62320000
1	61500000	61510000	1	62100000	62110000
1	61510000	61520000	1	61650000	61660000
1	61510000	61520000	1	61910000	61920000
1	61520000	61530000	1	61800000	61810000
1	61540000	61550000	1	61650000	61660000
1	61550000	61560000	1	61680000	61690000
1	61650000	61660000	1	61800000	61810000
1	61790000	61800000	1	62310000	62320000
1	61800000	61810000	1	61910000	61920000
1	61920000	61930000	1	62310000	62320000
1	62630000	62640000	1	62870000	62880000
1	62640000	62650000	1	62860000	62870000
1	62750000	62760000	1	62860000	62870000
1	62760000	62770000	1	62870000	62880000
1	62980000	62990000	1	63200000	63210000
1	62980000	62990000	1	63210000	63220000
1	62990000	63000000	1	63200000	63210000
1	63310000	63320000	1	63450000	63460000
1	63310000	63320000	1	63610000	63620000
1	63450000	63460000	1	63610000	63620000
1	63480000	63490000	1	63620000	63630000
1	64070000	64080000	1	64710000	64720000
1	64080000	64090000	1	64600000	64610000
1	64150000	64160000	1	64600000	64610000
1	64150000	64160000	1	64700000	64710000
1	64160000	64170000	1	64350000	64360000
1	64230000	64240000	1	64380000	64390000
1	64240000	64250000	1	64350000	64360000
1	64240000	64250000	1	64600000	64610000
1	64370000	64380000	1	64610000	64620000
1	64370000	64380000	1	64700000	64710000
1	64400000	64410000	1	64600000	64610000
1	64500000	64510000	1	64610000	64620000
1	64730000	64740000	1	64870000	64880000
1	64730000	64740000	1	64950000	64960000
1	64730000	64740000	1	65130000	65140000
1	64730000	64740000	1	65290000	65300000
1	65140000	65150000	1	65670000	65680000
1	65150000	65160000	1	65290000	65300000
1	65320000	65330000	1	65460000	65470000
1	65520000	65530000	1	65670000	65680000
1	65520000	65530000	1	65870000	65880000
1	65520000	65530000	1	66150000	66160000
1	65530000	65540000	1	65670000	65680000
1	65530000	65540000	1	66150000	66160000
1	65680000	65690000	1	66150000	66160000
1	65680000	65690000	1	66400000	66410000
1	65690000	65700000	1	65880000	65890000
1	65690000	65700000	1	66150000	66160000
1	65700000	65710000	1	65880000	65890000
1	65720000	65730000	1	65840000	65850000
1	65730000	65740000	1	65870000	65880000
1	65760000	65770000	1	65870000	65880000
1	65890000	65900000	1	66140000	66150000
1	65890000	65900000	1	66150000	66160000
1	65890000	65900000	1	66410000	66420000
1	66150000	66160000	1	66700000	66710000
1	66160000	66170000	1	66400000	66410000
1	66160000	66170000	1	66600000	66610000
1	66160000	66170000	1	66930000	66940000
1	66390000	66400000	1	66910000	66920000
1	66420000	66430000	1	66530000	66540000
1	66420000	66430000	1	66710000	66720000
1	66420000	66430000	1	66910000	66920000
1	66420000	66430000	1	67180000	67190000
1	66430000	66440000	1	66620000	66630000
1	66440000	66450000	1	66700000	66710000
1	66450000	66460000	1	66620000	66630000
1	66450000	66460000	1	66700000	66710000
1	66460000	66470000	1	66590000	66600000
1	66610000	66620000	1	67190000	67200000
1	66710000	66720000	1	67200000	67210000
1	66720000	66730000	1	66830000	66840000
1	66720000	66730000	1	66900000	66910000
1	66720000	66730000	1	66910000	66920000
1	66720000	66730000	1	67170000	67180000
1	66730000	66740000	1	66900000	66910000
1	66830000	66840000	1	67180000	67190000
1	66910000	66920000	1	67180000	67190000
1	66990000	67000000	1	67170000	67180000
1	67000000	67010000	1	67110000	67120000
1	67220000	67230000	1	67390000	67400000
1	67220000	67230000	1	67950000	67960000
1	67230000	67240000	1	67450000	67460000
1	67230000	67240000	1	67610000	67620000
1	67240000	67250000	1	67610000	67620000
1	67390000	67400000	1	67510000	67520000
1	67450000	67460000	1	67610000	67620000
1	67460000	67470000	1	67600000	67610000
1	67470000	67480000	1	67610000	67620000
1	67680000	67690000	1	67960000	67970000
1	67710000	67720000	1	67960000	67970000
1	67810000	67820000	1	67960000	67970000
1	67990000	68000000	1	68220000	68230000
1	67990000	68000000	1	68580000	68590000
1	68000000	68010000	1	68210000	68220000
1	68020000	68030000	1	68220000	68230000
1	68030000	68040000	1	68210000	68220000
1	68230000	68240000	1	68570000	68580000
1	68230000	68240000	1	68790000	68800000
1	68300000	68310000	1	68800000	68810000
1	68310000	68320000	1	68570000	68580000
1	68330000	68340000	1	68800000	68810000
1	68580000	68590000	1	68790000	68800000
1	68580000	68590000	1	68800000	68810000
1	68580000	68590000	1	68810000	68820000
1	68590000	68600000	1	68800000	68810000
1	70010000	70020000	1	70210000	70220000
1	70030000	70040000	1	70140000	70150000
1	70030000	70040000	1	70170000	70180000
1	70230000	70240000	1	70360000	70370000
1	70600000	70610000	1	70950000	70960000
1	70670000	70680000	1	71540000	71550000
1	70680000	70690000	1	70870000	70880000
1	70990000	71000000	1	71510000	71520000
1	71130000	71140000	1	71510000	71520000
1	71160000	71170000	1	71510000	71520000
1	71550000	71560000	1	71980000	71990000
1	71660000	71670000	1	71990000	72000000
1	71670000	71680000	1	71960000	71970000
1	72050000	72060000	1	72500000	72510000
1	72640000	72650000	1	72820000	72830000
1	75230000	75240000	1	75660000	75670000
1	75230000	75240000	1	76090000	76100000
1	75240000	75250000	1	75660000	75670000
1	75240000	75250000	1	76090000	76100000
1	75730000	75740000	1	76100000	76110000
1	76460000	76470000	1	76610000	76620000
1	76620000	76630000	1	76790000	76800000
1	76620000	76630000	1	77600000	77610000
1	76790000	76800000	1	77580000	77590000
1	76800000	76810000	1	77050000	77060000
1	77600000	77610000	1	78020000	78030000
1	77610000	77620000	1	77750000	77760000
1	77610000	77620000	1	77860000	77870000
1	77610000	77620000	1	77990000	78000000
1	77610000	77620000	1	78150000	78160000
1	77610000	77620000	1	78360000	78370000
1	77620000	77630000	1	78570000	78580000
1	77680000	77690000	1	78000000	78010000
1	77740000	77750000	1	78140000	78150000
1	77750000	77760000	1	77860000	77870000
1	77750000	77760000	1	77990000	78000000
1	77820000	77830000	1	78570000	78580000
1	77860000	77870000	1	77980000	77990000
1	77990000	78000000	1	78150000	78160000
1	78000000	78010000	1	78150000	78160000
1	78000000	78010000	1	78580000	78590000
1	78280000	78290000	1	78580000	78590000
1	78440000	78450000	1	78570000	78580000
1	78600000	78610000	1	79070000	79080000
1	78600000	78610000	1	79140000	79150000
1	79290000	79300000	1	79820000	79830000
1	84100000	84110000	1	84310000	84320000
1	84330000	84340000	1	84460000	84470000
1	84360000	84370000	1	84470000	84480000
1	84360000	84370000	1	84590000	84600000
1	84370000	84380000	1	85220000	85230000
1	84390000	84400000	1	84550000	84560000
1	84390000	84400000	1	84580000	84590000
1	84390000	84400000	1	84590000	84600000
1	84390000	84400000	1	84900000	84910000
1	84600000	84610000	1	84890000	84900000
1	84600000	84610000	1	85080000	85090000
1	84600000	84610000	1	85230000	85240000
1	84600000	84610000	1	85400000	85410000
1	84610000	84620000	1	84720000	84730000
1	84610000	84620000	1	84760000	84770000
1	84610000	84620000	1	84890000	84900000
1	84640000	84650000	1	84760000	84770000
1	84720000	84730000	1	84890000	84900000
1	84760000	84770000	1	84890000	84900000
1	84770000	84780000	1	85240000	85250000
1	84900000	84910000	1	85080000	85090000
1	84900000	84910000	1	85220000	85230000
1	84900000	84910000	1	85400000	85410000
1	84930000	84940000	1	85080000	85090000
1	84960000	84970000	1	85220000	85230000
1	85080000	85090000	1	85210000	85220000
1	85110000	85120000	1	85220000	85230000
1	85110000	85120000	1	85400000	85410000
1	85240000	85250000	1	85390000	85400000
1	85400000	85410000	1	85720000	85730000
1	85760000	85770000	1	86150000	86160000
1	86840000	86850000	1	86970000	86980000
1	86840000	86850000	1	87150000	87160000
1	86980000	86990000	1	87150000	87160000
1	87160000	87170000	1	87540000	87550000
1	87290000	87300000	1	87420000	87430000
1	87590000	87600000	1	87750000	87760000
1	87590000	87600000	1	88410000	88420000
1	87600000	87610000	1	87780000	87790000
1	87760000	87770000	1	88410000	88420000
1	87760000	87770000	1	88760000	88770000
1	87770000	87780000	1	88410000	88420000
1	87950000	87960000	1	88410000	88420000
1	88640000	88650000	1	88760000	88770000
1	88640000	88650000	1	88770000	88780000
1	88640000	88650000	1	89010000	89020000
1	88790000	88800000	1	88930000	88940000
1	89110000	89120000	1	89340000	89350000
1	89120000	89130000	1	89330000	89340000
1	89140000	89150000	1	89340000	89350000
1	89440000	89450000	1	89820000	89830000
1	89440000	89450000	1	89920000	89930000
1	89450000	89460000	1	89820000	89830000
1	89460000	89470000	1	90220000	90230000
1	89470000	89480000	1	89920000	89930000
1	89510000	89520000	1	89890000	89900000
1	89930000	89940000	1	90060000	90070000
1	89940000	89950000	1	90060000	90070000
1	89940000	89950000	1	90220000	90230000
1	89940000	89950000	1	90450000	90460000
1	89950000	89960000	1	90100000	90110000
1	90060000	90070000	1	90220000	90230000
1	90070000	90080000	1	90460000	90470000
1	90080000	90090000	1	90220000	90230000
1	90100000	90110000	1	90220000	90230000
1	90100000	90110000	1	90450000	90460000
1	90250000	90260000	1	90450000	90460000
1	90270000	90280000	1	90450000	90460000
1	90280000	90290000	1	90400000	90410000
1	91040000	91050000	1	91430000	91440000
1	91040000	91050000	1	91620000	91630000
1	91180000	91190000	1	91420000	91430000
1	91310000	91320000	1	91420000	91430000
1	91330000	91340000	1	91480000	91490000
1	91490000	91500000	1	91620000	91630000
1	91740000	91750000	1	91870000	91880000
1	91740000	91750000	1	92390000	92400000
1	91970000	91980000	1	92360000	92370000
1	91970000	91980000	1	92390000	92400000
1	91970000	91980000	1	92760000	92770000
1	92000000	92010000	1	92390000	92400000
1	92390000	92400000	1	92750000	92760000
1	92460000	92470000	1	92750000	92760000
1	92460000	92470000	1	93080000	93090000
1	92770000	92780000	1	93080000	93090000
1	93210000	93220000	1	93430000	93440000
1	93210000	93220000	1	93460000	93470000
1	93320000	93330000	1	93440000	93450000
1	93320000	93330000	1	93450000	93460000
1	93320000	93330000	1	93650000	93660000
1	93480000	93490000	1	93650000	93660000
1	93900000	93910000	1	94090000	94100000
1	93900000	93910000	1	94280000	94290000
1	93900000	93910000	1	94310000	94320000
1	94080000	94090000	1	94280000	94290000
1	94090000	94100000	1	94280000	94290000
1	94090000	94100000	1	94290000	94300000
1	94510000	94520000	1	94790000	94800000
1	94510000	94520000	1	94800000	94810000
1	94520000	94530000	1	94800000	94810000
1	94520000	94530000	1	94920000	94930000
1	94530000	94540000	1	94790000	94800000
1	94980000	94990000	1	95270000	95280000
1	94980000	94990000	1	95500000	95510000
1	95300000	95310000	1	95510000	95520000
1	95310000	95320000	1	95500000	95510000
1	95310000	95320000	1	95510000	95520000
1	95310000	95320000	1	95690000	95700000
1	95320000	95330000	1	95500000	95510000
1	95380000	95390000	1	95500000	95510000
1	95540000	95550000	1	95690000	95700000
1	95550000	95560000	1	95690000	95700000
1	95570000	95580000	1	95700000	95710000
1	95770000	95780000	1	95990000	96000000
1	95780000	95790000	1	95920000	95930000
1	96690000	96700000	1	96970000	96980000
1	96970000	96980000	1	97150000	97160000
1	96970000	96980000	1	97300000	97310000
1	97000000	97010000	1	97140000	97150000
1	97600000	97610000	1	97710000	97720000
1	97600000	97610000	1	97980000	97990000
1	97600000	97610000	1	98390000	98400000
1	97600000	97610000	1	98520000	98530000
1	97700000	97710000	1	97980000	97990000
1	97710000	97720000	1	98520000	98530000
1	97980000	97990000	1	98510000	98520000
1	98240000	98250000	1	98370000	98380000
1	98390000	98400000	1	98500000	98510000
1	98450000	98460000	1	98930000	98940000
1	98520000	98530000	1	98920000	98930000
1	99220000	99230000	1	100190000	100200000
1	99640000	99650000	1	99940000	99950000
1	99640000	99650000	1	100180000	100190000
1	99940000	99950000	1	100130000	100140000
1	100270000	100280000	1	100490000	100500000
1	100270000	100280000	1	100600000	100610000
1	100270000	100280000	1	100730000	100740000
1	100270000	100280000	1	100920000	100930000
1	100300000	100310000	1	100490000	100500000
1	100490000	100500000	1	100920000	100930000
1	100620000	100630000	1	100920000	100930000
1	100920000	100930000	1	101320000	101330000
1	100920000	100930000	1	101330000	101340000
1	101380000	101390000	1	101700000	101710000
1	101380000	101390000	1	101750000	101760000
1	103560000	103570000	1	104040000	104050000
1	107810000	107820000	1	108070000	108080000
1	107820000	107830000	1	108280000	108290000
1	107960000	107970000	1	108080000	108090000
1	108320000	108330000	1	108660000	108670000
1	108320000	108330000	1	108670000	108680000
1	108330000	108340000	1	108660000	108670000
1	108750000	108760000	1	109260000	109270000
1	109040000	109050000	1	109160000	109170000
1	109050000	109060000	1	109190000	109200000
1	109050000	109060000	1	109370000	109380000
1	109050000	109060000	1	109450000	109460000
1	109050000	109060000	1	109940000	109950000
1	109260000	109270000	1	109430000	109440000
1	109290000	109300000	1	109430000	109440000
1	109500000	109510000	1	109650000	109660000
1	109620000	109630000	1	109750000	109760000
1	109650000	109660000	1	109800000	109810000
1	109650000	109660000	1	109940000	109950000
1	109740000	109750000	1	109940000	109950000
1	109810000	109820000	1	109930000	109940000
1	110030000	110040000	1	110180000	110190000
1	110080000	110090000	1	110190000	110200000
1	110080000	110090000	1	110310000	110320000
1	110080000	110090000	1	110520000	110530000
1	110160000	110170000	1	110320000	110330000
1	110190000	110200000	1	110310000	110320000
1	110190000	110200000	1	110520000	110530000
1	110320000	110330000	1	110520000	110530000
1	110330000	110340000	1	110450000	110460000
1	110740000	110750000	1	110850000	110860000
1	110740000	110750000	1	111000000	111010000
1	110740000	110750000	1	111030000	111040000
1	110740000	110750000	1	111320000	111330000
1	110850000	110860000	1	111000000	111010000
1	110940000	110950000	1	111150000	111160000
1	111060000	111070000	1	111170000	111180000
1	111070000	111080000	1	111310000	111320000
1	111160000	111170000	1	111310000	111320000
1	111160000	111170000	1	111320000	111330000
1	111170000	111180000	1	111300000	111310000
1	111170000	111180000	1	111310000	111320000
1	111760000	111770000	1	111870000	111880000
1	111760000	111770000	1	111940000	111950000
1	112020000	112030000	1	112190000	112200000
1	112020000	112030000	1	112300000	112310000
1	112030000	112040000	1	112200000	112210000
1	112050000	112060000	1	112160000	112170000
1	112160000	112170000	1	112300000	112310000
1	112190000	112200000	1	112300000	112310000
1	112340000	112350000	1	112520000	112530000
1	112920000	112930000	1	113030000	113040000
1	112920000	112930000	1	113140000	113150000
1	112920000	112930000	1	113340000	113350000
1	112930000	112940000	1	113250000	113260000
1	113010000	113020000	1	113340000	113350000
1	113040000	113050000	1	113230000	113240000
1	113040000	113050000	1	113340000	113350000
1	113040000	113050000	1	113580000	113590000
1	113250000	113260000	1	113490000	113500000
1	113260000	113270000	1	113580000	113590000
1	113340000	113350000	1	113500000	113510000
1	113340000	113350000	1	113580000	113590000
1	113420000	113430000	1	113580000	113590000
1	113670000	113680000	1	114220000	114230000
1	113680000	113690000	1	114220000	114230000
1	113700000	113710000	1	114000000	114010000
1	114360000	114370000	1	114470000	114480000
1	114370000	114380000	1	114500000	114510000
1	114380000	114390000	1	114820000	114830000
1	114520000	114530000	1	114820000	114830000
1	114890000	114900000	1	115060000	115070000
1	114890000	114900000	1	115120000	115130000
1	114890000	114900000	1	115590000	115600000
1	115120000	115130000	1	115250000	115260000
1	115670000	115680000	1	116310000	116320000
1	115680000	115690000	1	116010000	116020000
1	115680000	115690000	1	116040000	116050000
1	115680000	115690000	1	116130000	116140000
1	116320000	116330000	1	117040000	117050000
1	116340000	116350000	1	116640000	116650000
1	116350000	116360000	1	116490000	116500000
1	116350000	116360000	1	116520000	116530000
1	116350000	116360000	1	116560000	116570000
1	116350000	116360000	1	117040000	117050000
1	116380000	116390000	1	116510000	116520000
1	116560000	116570000	1	117040000	117050000
1	116680000	116690000	1	116900000	116910000
1	116680000	116690000	1	117030000	117040000
1	116680000	116690000	1	117040000	117050000
1	116690000	116700000	1	117030000	117040000
1	116700000	116710000	1	116830000	116840000
1	116720000	116730000	1	116900000	116910000
1	116900000	116910000	1	117020000	117030000
1	117110000	117120000	1	117590000	117600000
1	117270000	117280000	1	117580000	117590000
1	117270000	117280000	1	117590000	117600000
1	117270000	117280000	1	117830000	117840000
1	117280000	117290000	1	117590000	117600000
1	117610000	117620000	1	117820000	117830000
1	117610000	117620000	1	118050000	118060000
1	117610000	117620000	1	118290000	118300000
1	117670000	117680000	1	117820000	117830000
1	117900000	117910000	1	118080000	118090000
1	117900000	117910000	1	118300000	118310000
1	117910000	117920000	1	118050000	118060000
1	118050000	118060000	1	118290000	118300000
1	118080000	118090000	1	118200000	118210000
1	118080000	118090000	1	118290000	118300000
1	118700000	118710000	1	119550000	119560000
1	120090000	120100000	1	120210000	120220000
1	120280000	120290000	1	120510000	120520000
1	144520000	144530000	1	144990000	145000000
1	144530000	144540000	1	145020000	145030000
1	144530000	144540000	1	145060000	145070000
1	144910000	144920000	1	145100000	145110000
1	144920000	144930000	1	145060000	145070000
1	145410000	145420000	1	145580000	145590000
1	145420000	145430000	1	145540000	145550000
1	146630000	146640000	1	146740000	146750000
1	146750000	146760000	1	146860000	146870000
1	146960000	146970000	1	147070000	147080000
1	146960000	146970000	1	147100000	147110000
1	146960000	146970000	1	147170000	147180000
1	146960000	146970000	1	147360000	147370000
1	146970000	146980000	1	147100000	147110000
1	147100000	147110000	1	147360000	147370000
1	147170000	147180000	1	147360000	147370000
1	149870000	149880000	1	150020000	150030000
1	149890000	149900000	1	150050000	150060000
1	149890000	149900000	1	150160000	150170000
1	149920000	149930000	1	150030000	150040000
1	149930000	149940000	1	150160000	150170000
1	150040000	150050000	1	150160000	150170000
1	150530000	150540000	1	150960000	150970000
1	150840000	150850000	1	150970000	150980000
1	150990000	151000000	1	151120000	151130000
1	151010000	151020000	1	151130000	151140000
1	151260000	151270000	1	151370000	151380000
1	151410000	151420000	1	151520000	151530000
1	151410000	151420000	1	151560000	151570000
1	151410000	151420000	1	151700000	151710000
1	151500000	151510000	1	151700000	151710000
1	151560000	151570000	1	151700000	151710000
1	151700000	151710000	1	151850000	151860000
1	151700000	151710000	1	151970000	151980000
1	151730000	151740000	1	151840000	151850000
1	151860000	151870000	1	151970000	151980000
1	152020000	152030000	1	152150000	152160000
1	152020000	152030000	1	152420000	152430000
1	152150000	152160000	1	152410000	152420000
1	152320000	152330000	1	152430000	152440000
1	152630000	152640000	1	153200000	153210000
1	152830000	152840000	1	153000000	153010000
1	152840000	152850000	1	153190000	153200000
1	152880000	152890000	1	153010000	153020000
1	152890000	152900000	1	153190000	153200000
1	153010000	153020000	1	153190000	153200000
1	153310000	153320000	1	153460000	153470000
1	153310000	153320000	1	153550000	153560000
1	153320000	153330000	1	153450000	153460000
1	153320000	153330000	1	153460000	153470000
1	153320000	153330000	1	153550000	153560000
1	153540000	153550000	1	153730000	153740000
1	153630000	153640000	1	153740000	153750000
1	153630000	153640000	1	153950000	153960000
1	153770000	153780000	1	153890000	153900000
1	153770000	153780000	1	153920000	153930000
1	153770000	153780000	1	153940000	153950000
1	153780000	153790000	1	153920000	153930000
1	153780000	153790000	1	153950000	153960000
1	154300000	154310000	1	154440000	154450000
1	154440000	154450000	1	154630000	154640000
1	154450000	154460000	1	154840000	154850000
1	154450000	154460000	1	155040000	155050000
1	154530000	154540000	1	154850000	154860000
1	154530000	154540000	1	155040000	155050000
1	154540000	154550000	1	154650000	154660000
1	154630000	154640000	1	154850000	154860000
1	154850000	154860000	1	155030000	155040000
1	154910000	154920000	1	155030000	155040000
1	155030000	155040000	1	155140000	155150000
1	155150000	155160000	1	155280000	155290000
1	155220000	155230000	1	155550000	155560000
1	155580000	155590000	1	155700000	155710000
1	155720000	155730000	1	155900000	155910000
1	155830000	155840000	1	155950000	155960000
1	155910000	155920000	1	156030000	156040000
1	156060000	156070000	1	156190000	156200000
1	156110000	156120000	1	156220000	156230000
1	156110000	156120000	1	156280000	156290000
1	156440000	156450000	1	156560000	156570000
1	156880000	156890000	1	157040000	157050000
1	157060000	157070000	1	157450000	157460000
1	157140000	157150000	1	157450000	157460000
1	157150000	157160000	1	157460000	157470000
1	157170000	157180000	1	157340000	157350000
1	157170000	157180000	1	157450000	157460000
1	157340000	157350000	1	157460000	157470000
1	157930000	157940000	1	158070000	158080000
1	157930000	157940000	1	158080000	158090000
1	157960000	157970000	1	158090000	158100000
1	158170000	158180000	1	158470000	158480000
1	158170000	158180000	1	158960000	158970000
1	158170000	158180000	1	159040000	159050000
1	158470000	158480000	1	158960000	158970000
1	158470000	158480000	1	159040000	159050000
1	159730000	159740000	1	159970000	159980000
1	159750000	159760000	1	159860000	159870000
1	159760000	159770000	1	159970000	159980000
1	159860000	159870000	1	159970000	159980000
1	159900000	159910000	1	160060000	160070000
1	160070000	160080000	1	160180000	160190000
1	160070000	160080000	1	160220000	160230000
1	160070000	160080000	1	160340000	160350000
1	160160000	160170000	1	160340000	160350000
1	160220000	160230000	1	160340000	160350000
1	160390000	160400000	1	160940000	160950000
1	160400000	160410000	1	160580000	160590000
1	160690000	160700000	1	160930000	160940000
1	160690000	160700000	1	161060000	161070000
1	160790000	160800000	1	160920000	160930000
1	161010000	161020000	1	161140000	161150000
1	161160000	161170000	1	161270000	161280000
1	161160000	161170000	1	161350000	161360000
1	161190000	161200000	1	161340000	161350000
1	161450000	161460000	1	161700000	161710000
1	161450000	161460000	1	162000000	162010000
1	161460000	161470000	1	162000000	162010000
1	161460000	161470000	1	162010000	162020000
1	161750000	161760000	1	162000000	162010000
1	161750000	161760000	1	162010000	162020000
1	161760000	161770000	1	162000000	162010000
1	161760000	161770000	1	162240000	162250000
1	161830000	161840000	1	162000000	162010000
1	162020000	162030000	1	162210000	162220000
1	162020000	162030000	1	162240000	162250000
1	162020000	162030000	1	162350000	162360000
1	162030000	162040000	1	162180000	162190000
1	162820000	162830000	1	163130000	163140000
1	162820000	162830000	1	163140000	163150000
1	162820000	162830000	1	163270000	163280000
1	162820000	162830000	1	163280000	163290000
1	162840000	162850000	1	163140000	163150000
1	162850000	162860000	1	163130000	163140000
1	164410000	164420000	1	164750000	164760000
1	164480000	164490000	1	165040000	165050000
1	164540000	164550000	1	164750000	164760000
1	164630000	164640000	1	164740000	164750000
1	164670000	164680000	1	164880000	164890000
1	164680000	164690000	1	165030000	165040000
1	164750000	164760000	1	165040000	165050000
1	164880000	164890000	1	165010000	165020000
1	164880000	164890000	1	165040000	165050000
1	165100000	165110000	1	165330000	165340000
1	165350000	165360000	1	165560000	165570000
1	165360000	165370000	1	165540000	165550000
1	165360000	165370000	1	165550000	165560000
1	165360000	165370000	1	165660000	165670000
1	165360000	165370000	1	165880000	165890000
1	165370000	165380000	1	165540000	165550000
1	165370000	165380000	1	165550000	165560000
1	165370000	165380000	1	165560000	165570000
1	165560000	165570000	1	166430000	166440000
1	165570000	165580000	1	165880000	165890000
1	165680000	165690000	1	165880000	165890000
1	165890000	165900000	1	166440000	166450000
1	166800000	166810000	1	167020000	167030000
1	166860000	166870000	1	167020000	167030000
1	166870000	166880000	1	167010000	167020000
1	166870000	166880000	1	167020000	167030000
1	166870000	166880000	1	167410000	167420000
1	166870000	166880000	1	167510000	167520000
1	166880000	166890000	1	167010000	167020000
1	167030000	167040000	1	167180000	167190000
1	167030000	167040000	1	167500000	167510000
1	167030000	167040000	1	167530000	167540000
1	167040000	167050000	1	167410000	167420000
1	167230000	167240000	1	167410000	167420000
1	167230000	167240000	1	167510000	167520000
1	167240000	167250000	1	167400000	167410000
1	167370000	167380000	1	167500000	167510000
1	167910000	167920000	1	168050000	168060000
1	168190000	168200000	1	168300000	168310000
1	168190000	168200000	1	168540000	168550000
1	168300000	168310000	1	168540000	168550000
1	168410000	168420000	1	168540000	168550000
1	168570000	168580000	1	168690000	168700000
1	168570000	168580000	1	169310000	169320000
1	168570000	168580000	1	169320000	169330000
1	168580000	168590000	1	169070000	169080000
1	168580000	168590000	1	169100000	169110000
1	168600000	168610000	1	168750000	168760000
1	168600000	168610000	1	169060000	169070000
1	168600000	168610000	1	169090000	169100000
1	168600000	168610000	1	169310000	169320000
1	168610000	168620000	1	168780000	168790000
1	168700000	168710000	1	169100000	169110000
1	168770000	168780000	1	169080000	169090000
1	168920000	168930000	1	169040000	169050000
1	168930000	168940000	1	169320000	169330000
1	168940000	168950000	1	169070000	169080000
1	168940000	168950000	1	169310000	169320000
1	169100000	169110000	1	169310000	169320000
1	169100000	169110000	1	169320000	169330000
1	169530000	169540000	1	169690000	169700000
1	169560000	169570000	1	169680000	169690000
1	169560000	169570000	1	169770000	169780000
1	169870000	169880000	1	170040000	170050000
1	169890000	169900000	1	170850000	170860000
1	169890000	169900000	1	170890000	170900000
1	170640000	170650000	1	170850000	170860000
1	170730000	170740000	1	170850000	170860000
1	170950000	170960000	1	171280000	171290000
1	171450000	171460000	1	171740000	171750000
1	171760000	171770000	1	172370000	172380000
1	171760000	171770000	1	172380000	172390000
1	171760000	171770000	1	172400000	172410000
1	171760000	171770000	1	172690000	172700000
1	171770000	171780000	1	171880000	171890000
1	171770000	171780000	1	171940000	171950000
1	171770000	171780000	1	171950000	171960000
1	171780000	171790000	1	171950000	171960000
1	171810000	171820000	1	171940000	171950000
1	171870000	171880000	1	172370000	172380000
1	171960000	171970000	1	172130000	172140000
1	171960000	171970000	1	172370000	172380000
1	171960000	171970000	1	172380000	172390000
1	171960000	171970000	1	172390000	172400000
1	171970000	171980000	1	172250000	172260000
1	171970000	171980000	1	172360000	172370000
1	171970000	171980000	1	172370000	172380000
1	171970000	171980000	1	172690000	172700000
1	172130000	172140000	1	172360000	172370000
1	172250000	172260000	1	172360000	172370000
1	172250000	172260000	1	172370000	172380000
1	172410000	172420000	1	172680000	172690000
1	173390000	173400000	1	174040000	174050000
1	173400000	173410000	1	173780000	173790000
1	173400000	173410000	1	173810000	173820000
1	173840000	173850000	1	174030000	174040000
1	173920000	173930000	1	174040000	174050000
1	174220000	174230000	1	174690000	174700000
1	174220000	174230000	1	174700000	174710000
1	174220000	174230000	1	174960000	174970000
1	174230000	174240000	1	174690000	174700000
1	174230000	174240000	1	174700000	174710000
1	174230000	174240000	1	174950000	174960000
1	174240000	174250000	1	174370000	174380000
1	174370000	174380000	1	174690000	174700000
1	174730000	174740000	1	174960000	174970000
1	174740000	174750000	1	174930000	174940000
1	174740000	174750000	1	175090000	175100000
1	174750000	174760000	1	174950000	174960000
1	174840000	174850000	1	174950000	174960000
1	174990000	175000000	1	175100000	175110000
1	175000000	175010000	1	175280000	175290000
1	175120000	175130000	1	175280000	175290000
1	175120000	175130000	1	175290000	175300000
1	175120000	175130000	1	176040000	176050000
1	175340000	175350000	1	176040000	176050000
1	175440000	175450000	1	175860000	175870000
1	175440000	175450000	1	176040000	176050000
1	175450000	175460000	1	175700000	175710000
1	175700000	175710000	1	175860000	175870000
1	175710000	175720000	1	175830000	175840000
1	176340000	176350000	1	176650000	176660000
1	176340000	176350000	1	176840000	176850000
1	176350000	176360000	1	176800000	176810000
1	176520000	176530000	1	176820000	176830000
1	176530000	176540000	1	176650000	176660000
1	176860000	176870000	1	177150000	177160000
1	176860000	176870000	1	177330000	177340000
1	176860000	176870000	1	177760000	177770000
1	176870000	176880000	1	177140000	177150000
1	177180000	177190000	1	177320000	177330000
1	177210000	177220000	1	177320000	177330000
1	177210000	177220000	1	177910000	177920000
1	177750000	177760000	1	177910000	177920000
1	177760000	177770000	1	177880000	177890000
1	177990000	178000000	1	178160000	178170000
1	177990000	178000000	1	178250000	178260000
1	178020000	178030000	1	178160000	178170000
1	178020000	178030000	1	178250000	178260000
1	178270000	178280000	1	178470000	178480000
1	178500000	178510000	1	178710000	178720000
1	178500000	178510000	1	178720000	178730000
1	178510000	178520000	1	178720000	178730000
1	178510000	178520000	1	178970000	178980000
1	178730000	178740000	1	179330000	179340000
1	178740000	178750000	1	178970000	178980000
1	179040000	179050000	1	179330000	179340000
1	179080000	179090000	1	179260000	179270000
1	179210000	179220000	1	179330000	179340000
1	179670000	179680000	1	179780000	179790000
1	179670000	179680000	1	180120000	180130000
1	179670000	179680000	1	180150000	180160000
1	179840000	179850000	1	180120000	180130000
1	179850000	179860000	1	180000000	180010000
1	179910000	179920000	1	180140000	180150000
1	179940000	179950000	1	180140000	180150000
1	180160000	180170000	1	180400000	180410000
1	180160000	180170000	1	180440000	180450000
1	180220000	180230000	1	180440000	180450000
1	180480000	180490000	1	180590000	180600000
1	180480000	180490000	1	180830000	180840000
1	180480000	180490000	1	181000000	181010000
1	180490000	180500000	1	180820000	180830000
1	180490000	180500000	1	180830000	180840000
1	180490000	180500000	1	181110000	181120000
1	180490000	180500000	1	181130000	181140000
1	180500000	180510000	1	180820000	180830000
1	180590000	180600000	1	180820000	180830000
1	180850000	180860000	1	180990000	181000000
1	180850000	180860000	1	181110000	181120000
1	180850000	180860000	1	181120000	181130000
1	180860000	180870000	1	181000000	181010000
1	180860000	180870000	1	181110000	181120000
1	180890000	180900000	1	181000000	181010000
1	181000000	181010000	1	181110000	181120000
1	181150000	181160000	1	181380000	181390000
1	181150000	181160000	1	181390000	181400000
1	181160000	181170000	1	181390000	181400000
1	181440000	181450000	1	181630000	181640000
1	181440000	181450000	1	181640000	181650000
1	181440000	181450000	1	182030000	182040000
1	181440000	181450000	1	182040000	182050000
1	181440000	181450000	1	182380000	182390000
1	181470000	181480000	1	181640000	181650000
1	181640000	181650000	1	182030000	182040000
1	182040000	182050000	1	182370000	182380000
1	182050000	182060000	1	182160000	182170000
1	182050000	182060000	1	182250000	182260000
1	182050000	182060000	1	182360000	182370000
1	182050000	182060000	1	182560000	182570000
1	182050000	182060000	1	182740000	182750000
1	182080000	182090000	1	182370000	182380000
1	182090000	182100000	1	182240000	182250000
1	182090000	182100000	1	182250000	182260000
1	182110000	182120000	1	182240000	182250000
1	182110000	182120000	1	182250000	182260000
1	182110000	182120000	1	182360000	182370000
1	182250000	182260000	1	182360000	182370000
1	182560000	182570000	1	182750000	182760000
1	182570000	182580000	1	182720000	182730000
1	182570000	182580000	1	182750000	182760000
1	182920000	182930000	1	183190000	183200000
1	183250000	183260000	1	183390000	183400000
1	183250000	183260000	1	183430000	183440000
1	183250000	183260000	1	183570000	183580000
1	183340000	183350000	1	183510000	183520000
1	183430000	183440000	1	183560000	183570000
1	183430000	183440000	1	183880000	183890000
1	183440000	183450000	1	183590000	183600000
1	183610000	183620000	1	184040000	184050000
1	183620000	183630000	1	183880000	183890000
1	183620000	183630000	1	184010000	184020000
1	183620000	183630000	1	184190000	184200000
1	183660000	183670000	1	183780000	183790000
1	183660000	183670000	1	183870000	183880000
1	183770000	183780000	1	183880000	183890000
1	183770000	183780000	1	184000000	184010000
1	183880000	183890000	1	184040000	184050000
1	183880000	183890000	1	184630000	184640000
1	183900000	183910000	1	184010000	184020000
1	183900000	183910000	1	184190000	184200000
1	184040000	184050000	1	184190000	184200000
1	184040000	184050000	1	184630000	184640000
1	184360000	184370000	1	184630000	184640000
1	184760000	184770000	1	185650000	185660000
1	184770000	184780000	1	184930000	184940000
1	184770000	184780000	1	184960000	184970000
1	184770000	184780000	1	185140000	185150000
1	185140000	185150000	1	185640000	185650000
1	185260000	185270000	1	185640000	185650000
1	185270000	185280000	1	185450000	185460000
1	185270000	185280000	1	185520000	185530000
1	185680000	185690000	1	186180000	186190000
1	185780000	185790000	1	186170000	186180000
1	186370000	186380000	1	186950000	186960000
1	186450000	186460000	1	186950000	186960000
1	192440000	192450000	1	192570000	192580000
1	192440000	192450000	1	192990000	193000000
1	192760000	192770000	1	192980000	192990000
1	192760000	192770000	1	192990000	193000000
1	192770000	192780000	1	192980000	192990000
1	192770000	192780000	1	192990000	193000000
1	193150000	193160000	1	193370000	193380000
1	196110000	196120000	1	196260000	196270000
1	196110000	196120000	1	196620000	196630000
1	196290000	196300000	1	196630000	196640000
1	197110000	197120000	1	197280000	197290000
1	197140000	197150000	1	197290000	197300000
1	197180000	197190000	1	197300000	197310000
1	197660000	197670000	1	197830000	197840000
1	198050000	198060000	1	198320000	198330000
1	198720000	198730000	1	199510000	199520000
1	198730000	198740000	1	198870000	198880000
1	198730000	198740000	1	199050000	199060000
1	198730000	198740000	1	199210000	199220000
1	198740000	198750000	1	198900000	198910000
1	198740000	198750000	1	199080000	199090000
1	198750000	198760000	1	198900000	198910000
1	198750000	198760000	1	199510000	199520000
1	198900000	198910000	1	199050000	199060000
1	198900000	198910000	1	199080000	199090000
1	198900000	198910000	1	199210000	199220000
1	198910000	198920000	1	199020000	199030000
1	199070000	199080000	1	199510000	199520000
1	199080000	199090000	1	199210000	199220000
1	199210000	199220000	1	199510000	199520000
1	199650000	199660000	1	200460000	200470000
1	200100000	200110000	1	200450000	200460000
1	200240000	200250000	1	200450000	200460000
1	200250000	200260000	1	200450000	200460000
1	200270000	200280000	1	200380000	200390000
1	200590000	200600000	1	200770000	200780000
1	200590000	200600000	1	200800000	200810000
1	200590000	200600000	1	201010000	201020000
1	200910000	200920000	1	201020000	201030000
1	200940000	200950000	1	201080000	201090000
1	201050000	201060000	1	201180000	201190000
1	201210000	201220000	1	201330000	201340000
1	201490000	201500000	1	201760000	201770000
1	201500000	201510000	1	201670000	201680000
1	201510000	201520000	1	201660000	201670000
1	201510000	201520000	1	201670000	201680000
1	201520000	201530000	1	201660000	201670000
1	201520000	201530000	1	201670000	201680000
1	201520000	201530000	1	201760000	201770000
1	201530000	201540000	1	201660000	201670000
1	201660000	201670000	1	201770000	201780000
1	201790000	201800000	1	201930000	201940000
1	201840000	201850000	1	201950000	201960000
1	201850000	201860000	1	202090000	202100000
1	201970000	201980000	1	202090000	202100000
1	201970000	201980000	1	202100000	202110000
1	202150000	202160000	1	202280000	202290000
1	202150000	202160000	1	202680000	202690000
1	202300000	202310000	1	202410000	202420000
1	202300000	202310000	1	202540000	202550000
1	202540000	202550000	1	202680000	202690000
1	203000000	203010000	1	203180000	203190000
1	203000000	203010000	1	203300000	203310000
1	203000000	203010000	1	203400000	203410000
1	203070000	203080000	1	203180000	203190000
1	203230000	203240000	1	203410000	203420000
1	203230000	203240000	1	203450000	203460000
1	203300000	203310000	1	203410000	203420000
1	203310000	203320000	1	203450000	203460000
1	203310000	203320000	1	203580000	203590000
1	203310000	203320000	1	203660000	203670000
1	203470000	203480000	1	203590000	203600000
1	203470000	203480000	1	203670000	203680000
1	203470000	203480000	1	203740000	203750000
1	203570000	203580000	1	203680000	203690000
1	203580000	203590000	1	203730000	203740000
1	203590000	203600000	1	203760000	203770000
1	203820000	203830000	1	204090000	204100000
1	203830000	203840000	1	204100000	204110000
1	203830000	203840000	1	204360000	204370000
1	203840000	203850000	1	203960000	203970000
1	203840000	203850000	1	204080000	204090000
1	203840000	203850000	1	204090000	204100000
1	203950000	203960000	1	204080000	204090000
1	203960000	203970000	1	204090000	204100000
1	204120000	204130000	1	204360000	204370000
1	204130000	204140000	1	204330000	204340000
1	204180000	204190000	1	204330000	204340000
1	204220000	204230000	1	204330000	204340000
1	204330000	204340000	1	204460000	204470000
1	204510000	204520000	1	204900000	204910000
1	204520000	204530000	1	204740000	204750000
1	204530000	204540000	1	204740000	204750000
1	204530000	204540000	1	204770000	204780000
1	204540000	204550000	1	204750000	204760000
1	204770000	204780000	1	205020000	205030000
1	204780000	204790000	1	205090000	205100000
1	204780000	204790000	1	205180000	205190000
1	204790000	204800000	1	204910000	204920000
1	204790000	204800000	1	204920000	204930000
1	204950000	204960000	1	205100000	205110000
1	204950000	204960000	1	205290000	205300000
1	205240000	205250000	1	205380000	205390000
1	205240000	205250000	1	205490000	205500000
1	205320000	205330000	1	205450000	205460000
1	205440000	205450000	1	205550000	205560000
1	205450000	205460000	1	205610000	205620000
1	205450000	205460000	1	205680000	205690000
1	205490000	205500000	1	205610000	205620000
1	205550000	205560000	1	205680000	205690000
1	205620000	205630000	1	205880000	205890000
1	205760000	205770000	1	205880000	205890000
1	205760000	205770000	1	205890000	205900000
1	205760000	205770000	1	206230000	206240000
1	205760000	205770000	1	206320000	206330000
1	205880000	205890000	1	206220000	206230000
1	205880000	205890000	1	206230000	206240000
1	205880000	205890000	1	206320000	206330000
1	206190000	206200000	1	206620000	206630000
1	206190000	206200000	1	206750000	206760000
1	206210000	206220000	1	206320000	206330000
1	206640000	206650000	1	206750000	206760000
1	206650000	206660000	1	206760000	206770000
1	206660000	206670000	1	206830000	206840000
1	206770000	206780000	1	206890000	206900000
1	206810000	206820000	1	207090000	207100000
1	206810000	206820000	1	207150000	207160000
1	206890000	206900000	1	207680000	207690000
1	206900000	206910000	1	207090000	207100000
1	206900000	206910000	1	207150000	207160000
1	207220000	207230000	1	207480000	207490000
1	207220000	207230000	1	207490000	207500000
1	207220000	207230000	1	207580000	207590000
1	207250000	207260000	1	207470000	207480000
1	207250000	207260000	1	207490000	207500000
1	207250000	207260000	1	207580000	207590000
1	207250000	207260000	1	207680000	207690000
1	207470000	207480000	1	207580000	207590000
1	207490000	207500000	1	207680000	207690000
1	207680000	207690000	1	207850000	207860000
1	207750000	207760000	1	207870000	207880000
1	207810000	207820000	1	207920000	207930000
1	207960000	207970000	1	208130000	208140000
1	208000000	208010000	1	208130000	208140000
1	208030000	208040000	1	208140000	208150000
1	208180000	208190000	1	208420000	208430000
1	208190000	208200000	1	208410000	208420000
1	208190000	208200000	1	208420000	208430000
1	208260000	208270000	1	208410000	208420000
1	209740000	209750000	1	209910000	209920000
1	209750000	209760000	1	209860000	209870000
1	209750000	209760000	1	209920000	209930000
1	209760000	209770000	1	209920000	209930000
1	209770000	209780000	1	209910000	209920000
1	210010000	210020000	1	210160000	210170000
1	210020000	210030000	1	210150000	210160000
1	210020000	210030000	1	210160000	210170000
1	210020000	210030000	1	210310000	210320000
1	210020000	210030000	1	210410000	210420000
1	210020000	210030000	1	210480000	210490000
1	210030000	210040000	1	210160000	210170000
1	210050000	210060000	1	210310000	210320000
1	210310000	210320000	1	210480000	210490000
1	210310000	210320000	1	210570000	210580000
1	210320000	210330000	1	210480000	210490000
1	210520000	210530000	1	211300000	211310000
1	210580000	210590000	1	210740000	210750000
1	210580000	210590000	1	211310000	211320000
1	210620000	210630000	1	210740000	210750000
1	210620000	210630000	1	211300000	211310000
1	210750000	210760000	1	211020000	211030000
1	210750000	210760000	1	211110000	211120000
1	210750000	210760000	1	211300000	211310000
1	210760000	210770000	1	210900000	210910000
1	211020000	211030000	1	211300000	211310000
1	211080000	211090000	1	211300000	211310000
1	211680000	211690000	1	211820000	211830000
1	211850000	211860000	1	212170000	212180000
1	211850000	211860000	1	212200000	212210000
1	211850000	211860000	1	212230000	212240000
1	211850000	211860000	1	212620000	212630000
1	211860000	211870000	1	211990000	212000000
1	211860000	211870000	1	212000000	212010000
1	211870000	211880000	1	212000000	212010000
1	211990000	212000000	1	212180000	212190000
1	211990000	212000000	1	212620000	212630000
1	212200000	212210000	1	212620000	212630000
1	212230000	212240000	1	212450000	212460000
1	212230000	212240000	1	212480000	212490000
1	212230000	212240000	1	212620000	212630000
1	212230000	212240000	1	212800000	212810000
1	212460000	212470000	1	212580000	212590000
1	212460000	212470000	1	212620000	212630000
1	212640000	212650000	1	212780000	212790000
1	212640000	212650000	1	212790000	212800000
1	212640000	212650000	1	212960000	212970000
1	212650000	212660000	1	212780000	212790000
1	212650000	212660000	1	212790000	212800000
1	212650000	212660000	1	212960000	212970000
1	212840000	212850000	1	212950000	212960000
1	212980000	212990000	1	213150000	213160000
1	213290000	213300000	1	213420000	213430000
1	213300000	213310000	1	213540000	213550000
1	213300000	213310000	1	214140000	214150000
1	213300000	213310000	1	214290000	214300000
1	213420000	213430000	1	214290000	214300000
1	213550000	213560000	1	214140000	214150000
1	213550000	213560000	1	214300000	214310000
1	213720000	213730000	1	214290000	214300000
1	214000000	214010000	1	214130000	214140000
1	214030000	214040000	1	214140000	214150000
1	214140000	214150000	1	214290000	214300000
1	214170000	214180000	1	214290000	214300000
1	214370000	214380000	1	214800000	214810000
1	214380000	214390000	1	214500000	214510000
1	214500000	214510000	1	214810000	214820000
1	214830000	214840000	1	215690000	215700000
1	214860000	214870000	1	215690000	215700000
1	216920000	216930000	1	217500000	217510000
1	216960000	216970000	1	217080000	217090000
1	217090000	217100000	1	217260000	217270000
1	218520000	218530000	1	218670000	218680000
1	219320000	219330000	1	219970000	219980000
1	219580000	219590000	1	219980000	219990000
1	219830000	219840000	1	219980000	219990000
1	220360000	220370000	1	220920000	220930000
1	220360000	220370000	1	220950000	220960000
1	221040000	221050000	1	221370000	221380000
1	221430000	221440000	1	221590000	221600000
1	221440000	221450000	1	221600000	221610000
1	221640000	221650000	1	222340000	222350000
1	221650000	221660000	1	221910000	221920000
1	221650000	221660000	1	222610000	222620000
1	221710000	221720000	1	221910000	221920000
1	221710000	221720000	1	222340000	222350000
1	221720000	221730000	1	222620000	222630000
1	221770000	221780000	1	221900000	221910000
1	221910000	221920000	1	222340000	222350000
1	221920000	221930000	1	222620000	222630000
1	222180000	222190000	1	222330000	222340000
1	222210000	222220000	1	222340000	222350000
1	222250000	222260000	1	222630000	222640000
1	222630000	222640000	1	222790000	222800000
1	222630000	222640000	1	222800000	222810000
1	222960000	222970000	1	223260000	223270000
1	223880000	223890000	1	223990000	224000000
1	224290000	224300000	1	224530000	224540000
1	224300000	224310000	1	224520000	224530000
1	224300000	224310000	1	224640000	224650000
1	224700000	224710000	1	225040000	225050000
1	224700000	224710000	1	225100000	225110000
1	224830000	224840000	1	225030000	225040000
1	224830000	224840000	1	225110000	225120000
1	225130000	225140000	1	225240000	225250000
1	225640000	225650000	1	226160000	226170000
1	225660000	225670000	1	225770000	225780000
1	225660000	225670000	1	225840000	225850000
1	225660000	225670000	1	225960000	225970000
1	225660000	225670000	1	226170000	226180000
1	225690000	225700000	1	225830000	225840000
1	225740000	225750000	1	225950000	225960000
1	225840000	225850000	1	225960000	225970000
1	225840000	225850000	1	226160000	226170000
1	225960000	225970000	1	226160000	226170000
1	226240000	226250000	1	226380000	226390000
1	226270000	226280000	1	226390000	226400000
1	226310000	226320000	1	226520000	226530000
1	226600000	226610000	1	226780000	226790000
1	226600000	226610000	1	226810000	226820000
1	226610000	226620000	1	226810000	226820000
1	226610000	226620000	1	227010000	227020000
1	226620000	226630000	1	226740000	226750000
1	226810000	226820000	1	226920000	226930000
1	226810000	226820000	1	227170000	227180000
1	226810000	226820000	1	227310000	227320000
1	226810000	226820000	1	227630000	227640000
1	226820000	226830000	1	227010000	227020000
1	226820000	226830000	1	227130000	227140000
1	226890000	226900000	1	227010000	227020000
1	227160000	227170000	1	227310000	227320000
1	227170000	227180000	1	227310000	227320000
1	227170000	227180000	1	227630000	227640000
1	227310000	227320000	1	227630000	227640000
1	227430000	227440000	1	227610000	227620000
1	227430000	227440000	1	227620000	227630000
1	227500000	227510000	1	227610000	227620000
1	227500000	227510000	1	227620000	227630000
1	227660000	227670000	1	227930000	227940000
1	227660000	227670000	1	228140000	228150000
1	227940000	227950000	1	228120000	228130000
1	227940000	227950000	1	228130000	228140000
1	227950000	227960000	1	228120000	228130000
1	228300000	228310000	1	228680000	228690000
1	228560000	228570000	1	228700000	228710000
1	228790000	228800000	1	229150000	229160000
1	228790000	228800000	1	229500000	229510000
1	228790000	228800000	1	229640000	229650000
1	228800000	228810000	1	228940000	228950000
1	228800000	228810000	1	229360000	229370000
1	228800000	228810000	1	229610000	229620000
1	228800000	228810000	1	229790000	229800000
1	228860000	228870000	1	228970000	228980000
1	228860000	228870000	1	229030000	229040000
1	228860000	228870000	1	229360000	229370000
1	228880000	228890000	1	229000000	229010000
1	228880000	228890000	1	229130000	229140000
1	228970000	228980000	1	229130000	229140000
1	229000000	229010000	1	229130000	229140000
1	229130000	229140000	1	229260000	229270000
1	229130000	229140000	1	229360000	229370000
1	229140000	229150000	1	229610000	229620000
1	229160000	229170000	1	229340000	229350000
1	229390000	229400000	1	229610000	229620000
1	229390000	229400000	1	229620000	229630000
1	229390000	229400000	1	229630000	229640000
1	229400000	229410000	1	229610000	229620000
1	229400000	229410000	1	229640000	229650000
1	229480000	229490000	1	229610000	229620000
1	229790000	229800000	1	230200000	230210000
1	229790000	229800000	1	230440000	230450000
1	229800000	229810000	1	229990000	230000000
1	229980000	229990000	1	230240000	230250000
1	230200000	230210000	1	230340000	230350000
1	230200000	230210000	1	230400000	230410000
1	230500000	230510000	1	230900000	230910000
1	230550000	230560000	1	230900000	230910000
1	230760000	230770000	1	230910000	230920000
1	230770000	230780000	1	230900000	230910000
1	230770000	230780000	1	230910000	230920000
1	230770000	230780000	1	231050000	231060000
1	230920000	230930000	1	231340000	231350000
1	230930000	230940000	1	231050000	231060000
1	231050000	231060000	1	231340000	231350000
1	231120000	231130000	1	231370000	231380000
1	231130000	231140000	1	231340000	231350000
1	231230000	231240000	1	231340000	231350000
1	231490000	231500000	1	231660000	231670000
1	231490000	231500000	1	231720000	231730000
1	231490000	231500000	1	231730000	231740000
1	232000000	232010000	1	232750000	232760000
1	232630000	232640000	1	233370000	233380000
1	232640000	232650000	1	232750000	232760000
1	232770000	232780000	1	233080000	233090000
1	232770000	232780000	1	233370000	233380000
1	233530000	233540000	1	234200000	234210000
1	233590000	233600000	1	233930000	233940000
1	233600000	233610000	1	234200000	234210000
1	233620000	233630000	1	233930000	233940000
1	233650000	233660000	1	233920000	233930000
1	233740000	233750000	1	233930000	233940000
1	233770000	233780000	1	233910000	233920000
1	233940000	233950000	1	234200000	234210000
1	234260000	234270000	1	234450000	234460000
1	234260000	234270000	1	235260000	235270000
1	234270000	234280000	1	234450000	234460000
1	234280000	234290000	1	234460000	234470000
1	234290000	234300000	1	234430000	234440000
1	234490000	234500000	1	235260000	235270000
1	234620000	234630000	1	234970000	234980000
1	234620000	234630000	1	235000000	235010000
1	234620000	234630000	1	235250000	235260000
1	234620000	234630000	1	235580000	235590000
1	234630000	234640000	1	234740000	234750000
1	234630000	234640000	1	234860000	234870000
1	234630000	234640000	1	234980000	234990000
1	234630000	234640000	1	235110000	235120000
1	234630000	234640000	1	235250000	235260000
1	234630000	234640000	1	235260000	235270000
1	234740000	234750000	1	234860000	234870000
1	234740000	234750000	1	234890000	234900000
1	234740000	234750000	1	234970000	234980000
1	234740000	234750000	1	234980000	234990000
1	234740000	234750000	1	235110000	235120000
1	234740000	234750000	1	235250000	235260000
1	234850000	234860000	1	235250000	235260000
1	234860000	234870000	1	234980000	234990000
1	234860000	234870000	1	235110000	235120000
1	234860000	234870000	1	235580000	235590000
1	234880000	234890000	1	235250000	235260000
1	234890000	234900000	1	235110000	235120000
1	234970000	234980000	1	235100000	235110000
1	234970000	234980000	1	235110000	235120000
1	234970000	234980000	1	235120000	235130000
1	234980000	234990000	1	235250000	235260000
1	235000000	235010000	1	235110000	235120000
1	235100000	235110000	1	235250000	235260000
1	235250000	235260000	1	235940000	235950000
1	235260000	235270000	1	235660000	235670000
1	235270000	235280000	1	235580000	235590000
1	235410000	235420000	1	235570000	235580000
1	235680000	235690000	1	235940000	235950000
1	235680000	235690000	1	236120000	236130000
1	236270000	236280000	1	236620000	236630000
1	236270000	236280000	1	236650000	236660000
1	236750000	236760000	1	236930000	236940000
1	236770000	236780000	1	236920000	236930000
1	236770000	236780000	1	236960000	236970000
1	236780000	236790000	1	236930000	236940000
1	236780000	236790000	1	237040000	237050000
1	237000000	237010000	1	237730000	237740000
1	238020000	238030000	1	238590000	238600000
1	238140000	238150000	1	238580000	238590000
1	238420000	238430000	1	238580000	238590000
1	239560000	239570000	1	240050000	240060000
1	240190000	240200000	1	240310000	240320000
1	240340000	240350000	1	240850000	240860000
1	241690000	241700000	1	242000000	242010000
1	241770000	241780000	1	242000000	242010000
1	241780000	241790000	1	241940000	241950000
1	242050000	242060000	1	242170000	242180000
1	242180000	242190000	1	242360000	242370000
1	242180000	242190000	1	242370000	242380000
1	242180000	242190000	1	242620000	242630000
1	242620000	242630000	1	243470000	243480000
1	242630000	242640000	1	242950000	242960000
1	242990000	243000000	1	243480000	243490000
1	243500000	243510000	1	244440000	244450000
1	243510000	243520000	1	243630000	243640000
1	243510000	243520000	1	243910000	243920000
1	243510000	243520000	1	244190000	244200000
1	243510000	243520000	1	244200000	244210000
1	243630000	243640000	1	243860000	243870000
1	243630000	243640000	1	244430000	244440000
1	243640000	243650000	1	243910000	243920000
1	243640000	243650000	1	244110000	244120000
1	243640000	243650000	1	244200000	244210000
1	243660000	243670000	1	243870000	243880000
1	243870000	243880000	1	244200000	244210000
1	243910000	243920000	1	244100000	244110000
1	243910000	243920000	1	244200000	244210000
1	243910000	243920000	1	244430000	244440000
1	244010000	244020000	1	244440000	244450000
1	244020000	244030000	1	244170000	244180000
1	244190000	244200000	1	244430000	244440000
1	244200000	244210000	1	244610000	244620000
1	244220000	244230000	1	244370000	244380000
1	244220000	244230000	1	244430000	244440000
1	244460000	244470000	1	244610000	244620000
1	244500000	244510000	1	244610000	244620000
1	244760000	244770000	1	244960000	244970000
1	244760000	244770000	1	245200000	245210000
1	244960000	244970000	1	245120000	245130000
1	244980000	244990000	1	245200000	245210000
1	244990000	245000000	1	245120000	245130000
1	245020000	245030000	1	245130000	245140000
1	245020000	245030000	1	245200000	245210000
1	245240000	245250000	1	246160000	246170000
1	245300000	245310000	1	246170000	246180000
1	245330000	245340000	1	246150000	246160000
1	246170000	246180000	1	246440000	246450000
1	246170000	246180000	1	246620000	246630000
1	246660000	246670000	1	246850000	246860000
1	246760000	246770000	1	247450000	247460000
1	247200000	247210000	1	247650000	247660000
1	247520000	247530000	1	247640000	247650000
1	248080000	248090000	1	248390000	248400000
1	248090000	248100000	1	249080000	249090000
1	248200000	248210000	1	249090000	249100000
1	248390000	248400000	1	249090000	249100000
1	248400000	248410000	1	249080000	249090000
1	248400000	248410000	1	249100000	249110000
1	248580000	248590000	1	249080000	249090000
1	248770000	248780000	1	249080000	249090000
1	248770000	248780000	1	249100000	249110000
1	248780000	248790000	1	249080000	249090000
1	248780000	248790000	1	249090000	249100000
1	248870000	248880000	1	249080000	249090000
2	170000	180000	2	280000	290000
2	170000	180000	2	630000	640000
2	170000	180000	2	640000	650000
2	290000	300000	2	630000	640000
2	520000	530000	2	630000	640000
2	1570000	1580000	2	1750000	1760000
2	1900000	1910000	2	2010000	2020000
2	1900000	1910000	2	2120000	2130000
2	1900000	1910000	2	2290000	2300000
2	2990000	3000000	2	3340000	3350000
2	3010000	3020000	2	3300000	3310000
2	3380000	3390000	2	3510000	3520000
2	3380000	3390000	2	3620000	3630000
2	3410000	3420000	2	3520000	3530000
2	3420000	3430000	2	3700000	3710000
2	3500000	3510000	2	3700000	3710000
2	6070000	6080000	2	6210000	6220000
2	6490000	6500000	2	6910000	6920000
2	7030000	7040000	2	7190000	7200000
2	7050000	7060000	2	7160000	7170000
2	9010000	9020000	2	9140000	9150000
2	9010000	9020000	2	9270000	9280000
2	9020000	9030000	2	9240000	9250000
2	9280000	9290000	2	9470000	9480000
2	9280000	9290000	2	9910000	9920000
2	9710000	9720000	2	9910000	9920000
2	9950000	9960000	2	10180000	10190000
2	10260000	10270000	2	10550000	10560000
2	10260000	10270000	2	10800000	10810000
2	10270000	10280000	2	10410000	10420000
2	10270000	10280000	2	10550000	10560000
2	10270000	10280000	2	10560000	10570000
2	10410000	10420000	2	10550000	10560000
2	10410000	10420000	2	10570000	10580000
2	10420000	10430000	2	10550000	10560000
2	10420000	10430000	2	10800000	10810000
2	10580000	10590000	2	10800000	10810000
2	10960000	10970000	2	11260000	11270000
2	10970000	10980000	2	11260000	11270000
2	10970000	10980000	2	11270000	11280000
2	10970000	10980000	2	11550000	11560000
2	10970000	10980000	2	11580000	11590000
2	11260000	11270000	2	11370000	11380000
2	11270000	11280000	2	11550000	11560000
2	11270000	11280000	2	11720000	11730000
2	11370000	11380000	2	11560000	11570000
2	11370000	11380000	2	11720000	11730000
2	11380000	11390000	2	11530000	11540000
2	11610000	11620000	2	11720000	11730000
2	11810000	11820000	2	11920000	11930000
2	11970000	11980000	2	12310000	12320000
2	11970000	11980000	2	12860000	12870000
2	12000000	12010000	2	12850000	12860000
2	12300000	12310000	2	12860000	12870000
2	12310000	12320000	2	13070000	13080000
2	12310000	12320000	2	13140000	13150000
2	12850000	12860000	2	13070000	13080000
2	12860000	12870000	2	13140000	13150000
2	15050000	15060000	2	15290000	15300000
2	15480000	15490000	2	15710000	15720000
2	15770000	15780000	2	16070000	16080000
2	15770000	15780000	2	16210000	16220000
2	15770000	15780000	2	16240000	16250000
2	15770000	15780000	2	16390000	16400000
2	15770000	15780000	2	16500000	16510000
2	15770000	15780000	2	16680000	16690000
2	15780000	15790000	2	15940000	15950000
2	15870000	15880000	2	16070000	16080000
2	15870000	15880000	2	16210000	16220000
2	15870000	15880000	2	16500000	16510000
2	15940000	15950000	2	16070000	16080000
2	15940000	15950000	2	16210000	16220000
2	16070000	16080000	2	16250000	16260000
2	16070000	16080000	2	16470000	16480000
2	16070000	16080000	2	16500000	16510000
2	16070000	16080000	2	16680000	16690000
2	16080000	16090000	2	16210000	16220000
2	16210000	16220000	2	16340000	16350000
2	16210000	16220000	2	16470000	16480000
2	16210000	16220000	2	16500000	16510000
2	16210000	16220000	2	16680000	16690000
2	16390000	16400000	2	16680000	16690000
2	16500000	16510000	2	16660000	16670000
2	16730000	16740000	2	16920000	16930000
2	16790000	16800000	2	16900000	16910000
2	16790000	16800000	2	16930000	16940000
2	16950000	16960000	2	17490000	17500000
2	16960000	16970000	2	17320000	17330000
2	17900000	17910000	2	18010000	18020000
2	18030000	18040000	2	18320000	18330000
2	18030000	18040000	2	18330000	18340000
2	18030000	18040000	2	18340000	18350000
2	18030000	18040000	2	18560000	18570000
2	18040000	18050000	2	18310000	18320000
2	18560000	18570000	2	18700000	18710000
2	18560000	18570000	2	18920000	18930000
2	18590000	18600000	2	18700000	18710000
2	18700000	18710000	2	18920000	18930000
2	18700000	18710000	2	19560000	19570000
2	18710000	18720000	2	19150000	19160000
2	18920000	18930000	2	19560000	19570000
2	18930000	18940000	2	19160000	19170000
2	19170000	19180000	2	19310000	19320000
2	19170000	19180000	2	19530000	19540000
2	19170000	19180000	2	19560000	19570000
2	19310000	19320000	2	19530000	19540000
2	19560000	19570000	2	20060000	20070000
2	20150000	20160000	2	20260000	20270000
2	20150000	20160000	2	20290000	20300000
2	20320000	20330000	2	20510000	20520000
2	20340000	20350000	2	20840000	20850000
2	20580000	20590000	2	20830000	20840000
2	20640000	20650000	2	20830000	20840000
2	20650000	20660000	2	20800000	20810000
2	20860000	20870000	2	21180000	21190000
2	21260000	21270000	2	21380000	21390000
2	21260000	21270000	2	21530000	21540000
2	21390000	21400000	2	21530000	21540000
2	21390000	21400000	2	21610000	21620000
2	21480000	21490000	2	21600000	21610000
2	22570000	22580000	2	22840000	22850000
2	22580000	22590000	2	22960000	22970000
2	23620000	23630000	2	23990000	24000000
2	23630000	23640000	2	23790000	23800000
2	24030000	24040000	2	24300000	24310000
2	24040000	24050000	2	24590000	24600000
2	24150000	24160000	2	24290000	24300000
2	24300000	24310000	2	24590000	24600000
2	24340000	24350000	2	24600000	24610000
2	24430000	24440000	2	25170000	25180000
2	24440000	24450000	2	24590000	24600000
2	24440000	24450000	2	24600000	24610000
2	24450000	24460000	2	24590000	24600000
2	24630000	24640000	2	25350000	25360000
2	24630000	24640000	2	25430000	25440000
2	24640000	24650000	2	25040000	25050000
2	24710000	24720000	2	25010000	25020000
2	25050000	25060000	2	25170000	25180000
2	25190000	25200000	2	25350000	25360000
2	25220000	25230000	2	25340000	25350000
2	25570000	25580000	2	25900000	25910000
2	25590000	25600000	2	25730000	25740000
2	25830000	25840000	2	26090000	26100000
2	26070000	26080000	2	26360000	26370000
2	26170000	26180000	2	26290000	26300000
2	26170000	26180000	2	26360000	26370000
2	26210000	26220000	2	26360000	26370000
2	26610000	26620000	2	26960000	26970000
2	26820000	26830000	2	26960000	26970000
2	26990000	27000000	2	27160000	27170000
2	27060000	27070000	2	27170000	27180000
2	27060000	27070000	2	27310000	27320000
2	27070000	27080000	2	27240000	27250000
2	27180000	27190000	2	27310000	27320000
2	27320000	27330000	2	27430000	27440000
2	27320000	27330000	2	27510000	27520000
2	27940000	27950000	2	28620000	28630000
2	29180000	29190000	2	29410000	29420000
2	29180000	29190000	2	30060000	30070000
2	29190000	29200000	2	29410000	29420000
2	29290000	29300000	2	29400000	29410000
2	29530000	29540000	2	30060000	30070000
2	30130000	30140000	2	30240000	30250000
2	30380000	30390000	2	31080000	31090000
2	30390000	30400000	2	30930000	30940000
2	30420000	30430000	2	31090000	31100000
2	30430000	30440000	2	30920000	30930000
2	30430000	30440000	2	31390000	31400000
2	30930000	30940000	2	31080000	31090000
2	30930000	30940000	2	31380000	31390000
2	30930000	30940000	2	31390000	31400000
2	30930000	30940000	2	31550000	31560000
2	30940000	30950000	2	31110000	31120000
2	31080000	31090000	2	31380000	31390000
2	31080000	31090000	2	31390000	31400000
2	31290000	31300000	2	31550000	31560000
2	31370000	31380000	2	31550000	31560000
2	31440000	31450000	2	31550000	31560000
2	32220000	32230000	2	32380000	32390000
2	32770000	32780000	2	33690000	33700000
2	32780000	32790000	2	33000000	33010000
2	32780000	32790000	2	33170000	33180000
2	32780000	32790000	2	33250000	33260000
2	32780000	32790000	2	33660000	33670000
2	32990000	33000000	2	33170000	33180000
2	32990000	33000000	2	33250000	33260000
2	32990000	33000000	2	33600000	33610000
2	32990000	33000000	2	33660000	33670000
2	32990000	33000000	2	33810000	33820000
2	33000000	33010000	2	33490000	33500000
2	33020000	33030000	2	33160000	33170000
2	33050000	33060000	2	33170000	33180000
2	33170000	33180000	2	33800000	33810000
2	33250000	33260000	2	33670000	33680000
2	33260000	33270000	2	33490000	33500000
2	33260000	33270000	2	33610000	33620000
2	33260000	33270000	2	33800000	33810000
2	33490000	33500000	2	33600000	33610000
2	33490000	33500000	2	33660000	33670000
2	33590000	33600000	2	33720000	33730000
2	33600000	33610000	2	33800000	33810000
2	33630000	33640000	2	33810000	33820000
2	33660000	33670000	2	33800000	33810000
2	33690000	33700000	2	33800000	33810000
2	33900000	33910000	2	34230000	34240000
2	36570000	36580000	2	36680000	36690000
2	36570000	36580000	2	36880000	36890000
2	36580000	36590000	2	36730000	36740000
2	36730000	36740000	2	36890000	36900000
2	37000000	37010000	2	37230000	37240000
2	37010000	37020000	2	37140000	37150000
[truncated: 16,132 more rows]

## Sheet: Astro-specific
chr1	x1	x2	chr2	y1	y2
1	910000	920000	1	1020000	1030000
1	2160000	2170000	1	2270000	2280000
1	2700000	2710000	1	2830000	2840000
1	2720000	2730000	1	3300000	3310000
1	2730000	2740000	1	2850000	2860000
1	2810000	2820000	1	2960000	2970000
1	2990000	3000000	1	3120000	3130000
1	3020000	3030000	1	3130000	3140000
1	3070000	3080000	1	3190000	3200000
1	3820000	3830000	1	4690000	4700000
1	3820000	3830000	1	4720000	4730000
1	4010000	4020000	1	4420000	4430000
1	6850000	6860000	1	6960000	6970000
1	6960000	6970000	1	7260000	7270000
1	10690000	10700000	1	10930000	10940000
1	10780000	10790000	1	10930000	10940000
1	11300000	11310000	1	11410000	11420000
1	11400000	11410000	1	11700000	11710000
1	11570000	11580000	1	11690000	11700000
1	12490000	12500000	1	12620000	12630000
1	13800000	13810000	1	13960000	13970000
1	13800000	13810000	1	14440000	14450000
1	15850000	15860000	1	16030000	16040000
1	16400000	16410000	1	16950000	16960000
1	16580000	16590000	1	17030000	17040000
1	16730000	16740000	1	16940000	16950000
1	16770000	16780000	1	17030000	17040000
1	17030000	17040000	1	17210000	17220000
1	17580000	17590000	1	17710000	17720000
1	17830000	17840000	1	18000000	18010000
1	19270000	19280000	1	19400000	19410000
1	20540000	20550000	1	20650000	20660000
1	22990000	23000000	1	23100000	23110000
1	23350000	23360000	1	23500000	23510000
1	24050000	24060000	1	24230000	24240000
1	26930000	26940000	1	27040000	27050000
1	27860000	27870000	1	27980000	27990000
1	27980000	27990000	1	28550000	28560000
1	28830000	28840000	1	28960000	28970000
1	29570000	29580000	1	30550000	30560000
1	30050000	30060000	1	30540000	30550000
1	33170000	33180000	1	33330000	33340000
1	37170000	37180000	1	37320000	37330000
1	38500000	38510000	1	39070000	39080000
1	38880000	38890000	1	39040000	39050000
1	38880000	38890000	1	39070000	39080000
1	42270000	42280000	1	42380000	42390000
1	44750000	44760000	1	44880000	44890000
1	44960000	44970000	1	45110000	45120000
1	47080000	47090000	1	47190000	47200000
1	47980000	47990000	1	48180000	48190000
1	48010000	48020000	1	48170000	48180000
1	48040000	48050000	1	48160000	48170000
1	51400000	51410000	1	51650000	51660000
1	52830000	52840000	1	53150000	53160000
1	53940000	53950000	1	54160000	54170000
1	56040000	56050000	1	57010000	57020000
1	56050000	56060000	1	57040000	57050000
1	56870000	56880000	1	57050000	57060000
1	57050000	57060000	1	57280000	57290000
1	59250000	59260000	1	59440000	59450000
1	59250000	59260000	1	59640000	59650000
1	59250000	59260000	1	59890000	59900000
1	59360000	59370000	1	59880000	59890000
1	59360000	59370000	1	60180000	60190000
1	59640000	59650000	1	59760000	59770000
1	59640000	59650000	1	59890000	59900000
1	59760000	59770000	1	59880000	59890000
1	59760000	59770000	1	59910000	59920000
1	59890000	59900000	1	60130000	60140000
1	60430000	60440000	1	60590000	60600000
1	60440000	60450000	1	60580000	60590000
1	61320000	61330000	1	61430000	61440000
1	61330000	61340000	1	61640000	61650000
1	61330000	61340000	1	61670000	61680000
1	61510000	61520000	1	62310000	62320000
1	61540000	61550000	1	61910000	61920000
1	61550000	61560000	1	61800000	61810000
1	61600000	61610000	1	62310000	62320000
1	61650000	61660000	1	61900000	61910000
1	61740000	61750000	1	61910000	61920000
1	61800000	61810000	1	62100000	62110000
1	62100000	62110000	1	62310000	62320000
1	63450000	63460000	1	63900000	63910000
1	64070000	64080000	1	64350000	64360000
1	64830000	64840000	1	65150000	65160000
1	64830000	64840000	1	65290000	65300000
1	64930000	64940000	1	65050000	65060000
1	64930000	64940000	1	65120000	65130000
1	64930000	64940000	1	65290000	65300000
1	64940000	64950000	1	65080000	65090000
1	67840000	67850000	1	67960000	67970000
1	67990000	68000000	1	68140000	68150000
1	67990000	68000000	1	68290000	68300000
1	67990000	68000000	1	68810000	68820000
1	68000000	68010000	1	68320000	68330000
1	68300000	68310000	1	68680000	68690000
1	68580000	68590000	1	68700000	68710000
1	72040000	72050000	1	72820000	72830000
1	82000000	82010000	1	82170000	82180000
1	85210000	85220000	1	85400000	85410000
1	85760000	85770000	1	86350000	86360000
1	85870000	85880000	1	86040000	86050000
1	86180000	86190000	1	86340000	86350000
1	87160000	87170000	1	87420000	87430000
1	87590000	87600000	1	87700000	87710000
1	87600000	87610000	1	88030000	88040000
1	87620000	87630000	1	88430000	88440000
1	88380000	88390000	1	88530000	88540000
1	91970000	91980000	1	92210000	92220000
1	92070000	92080000	1	92360000	92370000
1	92080000	92090000	1	92220000	92230000
1	92170000	92180000	1	92330000	92340000
1	92220000	92230000	1	92340000	92350000
1	93320000	93330000	1	93530000	93540000
1	93900000	93910000	1	94220000	94230000
1	94030000	94040000	1	94210000	94220000
1	94060000	94070000	1	94210000	94220000
1	95060000	95070000	1	95260000	95270000
1	95060000	95070000	1	95510000	95520000
1	95070000	95080000	1	95230000	95240000
1	95280000	95290000	1	95390000	95400000
1	95350000	95360000	1	95490000	95500000
1	95510000	95520000	1	95700000	95710000
1	95530000	95540000	1	96410000	96420000
1	95540000	95550000	1	95660000	95670000
1	100590000	100600000	1	100720000	100730000
1	100810000	100820000	1	100920000	100930000
1	101540000	101550000	1	101670000	101680000
1	101540000	101550000	1	101700000	101710000
1	101600000	101610000	1	101710000	101720000
1	108080000	108090000	1	108280000	108290000
1	108130000	108140000	1	108280000	108290000
1	108320000	108330000	1	108500000	108510000
1	108500000	108510000	1	108630000	108640000
1	108500000	108510000	1	108660000	108670000
1	110740000	110750000	1	110880000	110890000
1	111060000	111070000	1	111280000	111290000
1	111730000	111740000	1	111940000	111950000
1	112330000	112340000	1	112880000	112890000
1	112330000	112340000	1	112910000	112920000
1	113680000	113690000	1	113920000	113930000
1	115530000	115540000	1	115660000	115670000
1	117260000	117270000	1	117380000	117390000
1	117390000	117400000	1	117530000	117540000
1	144990000	145000000	1	145290000	145300000
1	145000000	145010000	1	145380000	145390000
1	145580000	145590000	1	145700000	145710000
1	146600000	146610000	1	146730000	146740000
1	154540000	154550000	1	154690000	154700000
1	156570000	156580000	1	156700000	156710000
1	162580000	162590000	1	162740000	162750000
1	163330000	163340000	1	163530000	163540000
1	164590000	164600000	1	164720000	164730000
1	167240000	167250000	1	167370000	167380000
1	167700000	167710000	1	167900000	167910000
1	171050000	171060000	1	171190000	171200000
1	171600000	171610000	1	171710000	171720000
1	171610000	171620000	1	171740000	171750000
1	171770000	171780000	1	172050000	172060000
1	173520000	173530000	1	173640000	173650000
1	173990000	174000000	1	174120000	174130000
1	174270000	174280000	1	174440000	174450000
1	176660000	176670000	1	176820000	176830000
1	177030000	177040000	1	177140000	177150000
1	177710000	177720000	1	177870000	177880000
1	180850000	180860000	1	180960000	180970000
1	182090000	182100000	1	182570000	182580000
1	182380000	182390000	1	182540000	182550000
1	182560000	182570000	1	182670000	182680000
1	184040000	184050000	1	184530000	184540000
1	184190000	184200000	1	184630000	184640000
1	184460000	184470000	1	184630000	184640000
1	197580000	197590000	1	197880000	197890000
1	198130000	198140000	1	198250000	198260000
1	201520000	201530000	1	202080000	202090000
1	203510000	203520000	1	203660000	203670000
1	203590000	203600000	1	203810000	203820000
1	203700000	203710000	1	203810000	203820000
1	204160000	204170000	1	204460000	204470000
1	204580000	204590000	1	204910000	204920000
1	204750000	204760000	1	204900000	204910000
1	205310000	205320000	1	205420000	205430000
1	205490000	205500000	1	205670000	205680000
1	208300000	208310000	1	208410000	208420000
1	214390000	214400000	1	214740000	214750000
1	218510000	218520000	1	219350000	219360000
1	218520000	218530000	1	218630000	218640000
1	218520000	218530000	1	219060000	219070000
1	218530000	218540000	1	218840000	218850000
1	218620000	218630000	1	218830000	218840000
1	218630000	218640000	1	219060000	219070000
1	218630000	218640000	1	219350000	219360000
1	221080000	221090000	1	221360000	221370000
1	221080000	221090000	1	221600000	221610000
1	221240000	221250000	1	221360000	221370000
1	222640000	222650000	1	222760000	222770000
1	223100000	223110000	1	223240000	223250000
1	223590000	223600000	1	223850000	223860000
1	229780000	229790000	1	230350000	230360000
1	230020000	230030000	1	230130000	230140000
1	230040000	230050000	1	230200000	230210000
1	230120000	230130000	1	230380000	230390000
1	230840000	230850000	1	230990000	231000000
1	231190000	231200000	1	231340000	231350000
1	234630000	234640000	1	235150000	235160000
1	236300000	236310000	1	236440000	236450000
1	236780000	236790000	1	237730000	237740000
1	243640000	243650000	1	244230000	244240000
2	340000	350000	2	640000	650000
2	1580000	1590000	2	1820000	1830000
2	2760000	2770000	2	2880000	2890000
2	3280000	3290000	2	3450000	3460000
2	6490000	6500000	2	6790000	6800000
2	8360000	8370000	2	8470000	8480000
2	8390000	8400000	2	8550000	8560000
2	8470000	8480000	2	8620000	8630000
2	8590000	8600000	2	8820000	8830000
2	8600000	8610000	2	8710000	8720000
2	8620000	8630000	2	8780000	8790000
2	8620000	8630000	2	8810000	8820000
2	9280000	9290000	2	9430000	9440000
2	9340000	9350000	2	9450000	9460000
2	11700000	11710000	2	11810000	11820000
2	11970000	11980000	2	12730000	12740000
2	11990000	12000000	2	12140000	12150000
2	12310000	12320000	2	12730000	12740000
2	12540000	12550000	2	12730000	12740000
2	12730000	12740000	2	12840000	12850000
2	19240000	19250000	2	19370000	19380000
2	20190000	20200000	2	20300000	20310000
2	20880000	20890000	2	21130000	21140000
2	24930000	24940000	2	25040000	25050000
2	29170000	29180000	2	29440000	29450000
2	32270000	32280000	2	32380000	32390000
2	33350000	33360000	2	33590000	33600000
2	38540000	38550000	2	38800000	38810000
2	42070000	42080000	2	42270000	42280000
2	44730000	44740000	2	44920000	44930000
2	46060000	46070000	2	46170000	46180000
2	46210000	46220000	2	46510000	46520000
2	46240000	46250000	2	46510000	46520000
2	46460000	46470000	2	46580000	46590000
2	46510000	46520000	2	46670000	46680000
2	47240000	47250000	2	47530000	47540000
2	50750000	50760000	2	51510000	51520000
2	51060000	51070000	2	51250000	51260000
2	51140000	51150000	2	51250000	51260000
2	51150000	51160000	2	51530000	51540000
2	51250000	51260000	2	51530000	51540000
2	54560000	54570000	2	54670000	54680000
2	56030000	56040000	2	56180000	56190000
2	61760000	61770000	2	61890000	61900000
2	62240000	62250000	2	62360000	62370000
2	62670000	62680000	2	62800000	62810000
2	62730000	62740000	2	62930000	62940000
2	65500000	65510000	2	65610000	65620000
2	65950000	65960000	2	66180000	66190000
2	67880000	67890000	2	68060000	68070000
2	68080000	68090000	2	68200000	68210000
2	69240000	69250000	2	69710000	69720000
2	69390000	69400000	2	69520000	69530000
2	70560000	70570000	2	71020000	71030000
2	71790000	71800000	2	71920000	71930000
2	75690000	75700000	2	75820000	75830000
2	75690000	75700000	2	75850000	75860000
2	79230000	79240000	2	79450000	79460000
2	79450000	79460000	2	79590000	79600000
2	79520000	79530000	2	79650000	79660000
2	79520000	79530000	2	79730000	79740000
2	79610000	79620000	2	79730000	79740000
2	85350000	85360000	2	85520000	85530000
2	101210000	101220000	2	101320000	101330000
2	103790000	103800000	2	104400000	104410000
2	104570000	104580000	2	105290000	105300000
2	105110000	105120000	2	105290000	105300000
2	107940000	107950000	2	108060000	108070000
2	108830000	108840000	2	109150000	109160000
2	108830000	108840000	2	109190000	109200000
2	109870000	109880000	2	110000000	110010000
2	119770000	119780000	2	119930000	119940000
2	119900000	119910000	2	120130000	120140000
2	120510000	120520000	2	120770000	120780000
2	121260000	121270000	2	121830000	121840000
2	121500000	121510000	2	121620000	121630000
2	121620000	121630000	2	121820000	121830000
2	121840000	121850000	2	121950000	121960000
2	129100000	129110000	2	129210000	129220000
2	129100000	129110000	2	129300000	129310000
2	131120000	131130000	2	131790000	131800000
2	131680000	131690000	2	131790000	131800000
2	131680000	131690000	2	131860000	131870000
2	132170000	132180000	2	132430000	132440000
2	133100000	133110000	2	133410000	133420000
2	136760000	136770000	2	137130000	137140000
2	136770000	136780000	2	136880000	136890000
2	138220000	138230000	2	138590000	138600000
2	142780000	142790000	2	142890000	142900000
2	142920000	142930000	2	143350000	143360000
2	144880000	144890000	2	145230000	145240000
2	144990000	145000000	2	145270000	145280000
2	149870000	149880000	2	150340000	150350000
2	150180000	150190000	2	150330000	150340000
2	150190000	150200000	2	150340000	150350000
2	150950000	150960000	2	151180000	151190000
2	150950000	150960000	2	151340000	151350000
2	151020000	151030000	2	151180000	151190000
2	151180000	151190000	2	151340000	151350000
2	152670000	152680000	2	152840000	152850000
2	153070000	153080000	2	153220000	153230000
2	153090000	153100000	2	153300000	153310000
2	153300000	153310000	2	153470000	153480000
2	160460000	160470000	2	160570000	160580000
2	164210000	164220000	2	164320000	164330000
2	164210000	164220000	2	164460000	164470000
2	164320000	164330000	2	164460000	164470000
2	164320000	164330000	2	164580000	164590000
2	165620000	165630000	2	165770000	165780000
2	168130000	168140000	2	168530000	168540000
2	168260000	168270000	2	168970000	168980000
2	168350000	168360000	2	168970000	168980000
2	168540000	168550000	2	168970000	168980000
2	173090000	173100000	2	173200000	173210000
2	173090000	173100000	2	173310000	173320000
2	173210000	173220000	2	173320000	173330000
2	177510000	177520000	2	177680000	177690000
2	177670000	177680000	2	178180000	178190000
2	177680000	177690000	2	177840000	177850000
2	177680000	177690000	2	178000000	178010000
2	178020000	178030000	2	178130000	178140000
2	182610000	182620000	2	182780000	182790000
2	196760000	196770000	2	196910000	196920000
2	198360000	198370000	2	198470000	198480000
2	202650000	202660000	2	202900000	202910000
2	202730000	202740000	2	202880000	202890000
2	203910000	203920000	2	204060000	204070000
2	204110000	204120000	2	204280000	204290000
2	204180000	204190000	2	204310000	204320000
2	204870000	204880000	2	204980000	204990000
2	204960000	204970000	2	205330000	205340000
2	204980000	204990000	2	205170000	205180000
2	205750000	205760000	2	205880000	205890000
2	206230000	206240000	2	206340000	206350000
2	207840000	207850000	2	208080000	208090000
2	207940000	207950000	2	208090000	208100000
2	208090000	208100000	2	208260000	208270000
2	212600000	212610000	2	213110000	213120000
2	213140000	213150000	2	213390000	213400000
2	215440000	215450000	2	216130000	216140000
2	216000000	216010000	2	216130000	216140000
2	217910000	217920000	2	218570000	218580000
2	218210000	218220000	2	218580000	218590000
2	220400000	220410000	2	220550000	220560000
2	221820000	221830000	2	222420000	222430000
2	222930000	222940000	2	223410000	223420000
2	230000000	230010000	2	230280000	230290000
2	232660000	232670000	2	233190000	233200000
2	234880000	234890000	2	235180000	235190000
2	235040000	235050000	2	235210000	235220000
2	235050000	235060000	2	235180000	235190000
2	235220000	235230000	2	235400000	235410000
2	235230000	235240000	2	235350000	235360000
2	235770000	235780000	2	235880000	235890000
2	237220000	237230000	2	237980000	237990000
2	237250000	237260000	2	237370000	237380000
2	237250000	237260000	2	237400000	237410000
2	237250000	237260000	2	237560000	237570000
2	237460000	237470000	2	237570000	237580000
2	238020000	238030000	2	238320000	238330000
2	238760000	238770000	2	238960000	238970000
2	238860000	238870000	2	238970000	238980000
2	238970000	238980000	2	239090000	239100000
2	238970000	238980000	2	239160000	239170000
2	239440000	239450000	2	239870000	239880000
2	240050000	240060000	2	240610000	240620000
2	240610000	240620000	2	240820000	240830000
2	240960000	240970000	2	241360000	241370000
2	241080000	241090000	2	241190000	241200000
2	241400000	241410000	2	241670000	241680000
2	241400000	241410000	2	241750000	241760000
2	241530000	241540000	2	241720000	241730000
2	241670000	241680000	2	242010000	242020000
3	8800000	8810000	3	8990000	9000000
3	9010000	9020000	3	9290000	9300000
3	11200000	11210000	3	11320000	11330000
3	11420000	11430000	3	11610000	11620000
3	13420000	13430000	3	13680000	13690000
3	14830000	14840000	3	14950000	14960000
3	15710000	15720000	3	15830000	15840000
3	19990000	20000000	3	20100000	20110000
3	24330000	24340000	3	24530000	24540000
3	24400000	24410000	3	24530000	24540000
3	25060000	25070000	3	25460000	25470000
3	25130000	25140000	3	25610000	25620000
3	26370000	26380000	3	27310000	27320000
3	26650000	26660000	3	26960000	26970000
3	26750000	26760000	3	26960000	26970000
3	28620000	28630000	3	28740000	28750000
3	28950000	28960000	3	29320000	29330000
3	28960000	28970000	3	29110000	29120000
3	37480000	37490000	3	37780000	37790000
3	38210000	38220000	3	38520000	38530000
3	40620000	40630000	3	40910000	40920000
3	40800000	40810000	3	40910000	40920000
3	43270000	43280000	3	43530000	43540000
3	44110000	44120000	3	44220000	44230000
3	45440000	45450000	3	45700000	45710000
3	47440000	47450000	3	47620000	47630000
3	47890000	47900000	3	48460000	48470000
3	48230000	48240000	3	48440000	48450000
3	48730000	48740000	3	48890000	48900000
3	49020000	49030000	3	49180000	49190000
3	49040000	49050000	3	49150000	49160000
3	49820000	49830000	3	50240000	50250000
3	51530000	51540000	3	51980000	51990000
3	51700000	51710000	3	51980000	51990000
3	51730000	51740000	3	51970000	51980000
3	51840000	51850000	3	51970000	51980000
3	53370000	53380000	3	53810000	53820000
3	54170000	54180000	3	54410000	54420000
3	54630000	54640000	3	54840000	54850000
3	54630000	54640000	3	54870000	54880000
3	57260000	57270000	3	57520000	57530000
3	58470000	58480000	3	58600000	58610000
3	59550000	59560000	3	59860000	59870000
3	61550000	61560000	3	61990000	62000000
3	61560000	61570000	3	61800000	61810000
3	61840000	61850000	3	61990000	62000000
3	62350000	62360000	3	62540000	62550000
3	62820000	62830000	3	63180000	63190000
3	64680000	64690000	3	64810000	64820000
3	66340000	66350000	3	66500000	66510000
3	66450000	66460000	3	66620000	66630000
3	66620000	66630000	3	66860000	66870000
3	69760000	69770000	3	69990000	70000000
3	72510000	72520000	3	72640000	72650000
3	73140000	73150000	3	73900000	73910000
3	73560000	73570000	3	73670000	73680000
3	73680000	73690000	3	73820000	73830000
3	93830000	93840000	3	93940000	93950000
3	93830000	93840000	3	94030000	94040000
3	93830000	93840000	3	94060000	94070000
3	94450000	94460000	3	94620000	94630000
3	97530000	97540000	3	97670000	97680000
3	98930000	98940000	3	99060000	99070000
3	100610000	100620000	3	100920000	100930000
3	104310000	104320000	3	105090000	105100000
3	104320000	104330000	3	105230000	105240000
3	104340000	104350000	3	105070000	105080000
3	104500000	104510000	3	105060000	105070000
3	105090000	105100000	3	105260000	105270000
3	107930000	107940000	3	108140000	108150000
3	112300000	112310000	3	112530000	112540000
3	112800000	112810000	3	113000000	113010000
3	113860000	113870000	3	114180000	114190000
3	114050000	114060000	3	114160000	114170000
3	114180000	114190000	3	114780000	114790000
3	115540000	115550000	3	116190000	116200000
3	115990000	116000000	3	116130000	116140000
3	116180000	116190000	3	116440000	116450000
3	119610000	119620000	3	120490000	120500000
3	119810000	119820000	3	119920000	119930000
3	119990000	120000000	3	120120000	120130000
3	120280000	120290000	3	120390000	120400000
3	122800000	122810000	3	122920000	122930000
3	123340000	123350000	3	123450000	123460000
3	124710000	124720000	3	124840000	124850000
3	124740000	124750000	3	124850000	124860000
3	126090000	126100000	3	126200000	126210000
3	127380000	127390000	3	127600000	127610000
3	127510000	127520000	3	127670000	127680000
3	128590000	128600000	3	128810000	128820000
3	130460000	130470000	3	130570000	130580000
3	132440000	132450000	3	132830000	132840000
3	132760000	132770000	3	132930000	132940000
3	134080000	134090000	3	134190000	134200000
3	134380000	134390000	3	134490000	134500000
3	134510000	134520000	3	134670000	134680000
3	134520000	134530000	3	134700000	134710000
3	134820000	134830000	3	134940000	134950000
3	136840000	136850000	3	137410000	137420000
3	143700000	143710000	3	143980000	143990000
3	145770000	145780000	3	146040000	146050000
3	145900000	145910000	3	146040000	146050000
3	145930000	145940000	3	146040000	146050000
3	146050000	146060000	3	146280000	146290000
3	148090000	148100000	3	148430000	148440000
3	149240000	149250000	3	149380000	149390000
3	149270000	149280000	3	149380000	149390000
3	149960000	149970000	3	150110000	150120000
3	150310000	150320000	3	150420000	150430000
3	151990000	152000000	3	152350000	152360000
3	152340000	152350000	3	152550000	152560000
3	152370000	152380000	3	152550000	152560000
3	152860000	152870000	3	153840000	153850000
3	155070000	155080000	3	155570000	155580000
3	155080000	155090000	3	155270000	155280000
3	156390000	156400000	3	156610000	156620000
3	158990000	159000000	3	159150000	159160000
3	160680000	160690000	3	161140000	161150000
3	170890000	170900000	3	171000000	171010000
3	170910000	170920000	3	171100000	171110000
3	170970000	170980000	3	171100000	171110000
3	171010000	171020000	3	171270000	171280000
3	171030000	171040000	3	171170000	171180000
3	171100000	171110000	3	171270000	171280000
3	171930000	171940000	3	172050000	172060000
3	176650000	176660000	3	176900000	176910000
3	181140000	181150000	3	181960000	181970000
3	181450000	181460000	3	181590000	181600000
3	181470000	181480000	3	181950000	181960000
3	181590000	181600000	3	181950000	181960000
3	181950000	181960000	3	182330000	182340000
3	181960000	181970000	3	182210000	182220000
3	181980000	181990000	3	182090000	182100000
3	181980000	181990000	3	182330000	182340000
3	181990000	182000000	3	182200000	182210000
3	182080000	182090000	3	182330000	182340000
3	182090000	182100000	3	182200000	182210000
3	185980000	185990000	3	186210000	186220000
3	186020000	186030000	3	186130000	186140000
3	187430000	187440000	3	187760000	187770000
3	187440000	187450000	3	187790000	187800000
3	187440000	187450000	3	188190000	188200000
3	187760000	187770000	3	188190000	188200000
3	187770000	187780000	3	188300000	188310000
3	187790000	187800000	3	188190000	188200000
3	187800000	187810000	3	187970000	187980000
3	187870000	187880000	3	187980000	187990000
3	187880000	187890000	3	188190000	188200000
3	187880000	187890000	3	188300000	188310000
3	187890000	187900000	3	188660000	188670000
3	187970000	187980000	3	188660000	188670000
3	187990000	188000000	3	188300000	188310000
3	188190000	188200000	3	188300000	188310000
3	188190000	188200000	3	188660000	188670000
3	188320000	188330000	3	188660000	188670000
3	193500000	193510000	3	193990000	194000000
3	193690000	193700000	3	193840000	193850000
3	194060000	194070000	3	194290000	194300000
3	194400000	194410000	3	194700000	194710000
3	194450000	194460000	3	194600000	194610000
3	194600000	194610000	3	194970000	194980000
3	194800000	194810000	3	194970000	194980000
4	1000000	1010000	4	1110000	1120000
4	1220000	1230000	4	1330000	1340000
4	2790000	2800000	4	2900000	2910000
4	3110000	3120000	4	3510000	3520000
4	4270000	4280000	4	4420000	4430000
4	4480000	4490000	4	4950000	4960000
4	4820000	4830000	4	4950000	4960000
4	6020000	6030000	4	6130000	6140000
4	6030000	6040000	4	6220000	6230000
4	7090000	7100000	4	7290000	7300000
4	7190000	7200000	4	7330000	7340000
4	7300000	7310000	4	7470000	7480000
4	8230000	8240000	4	8900000	8910000
4	9760000	9770000	4	9880000	9890000
4	13990000	14000000	4	14200000	14210000
4	14250000	14260000	4	14520000	14530000
4	15020000	15030000	4	15440000	15450000
4	15020000	15030000	4	15460000	15470000
4	15720000	15730000	4	15950000	15960000
4	22410000	22420000	4	22600000	22610000
4	22510000	22520000	4	22690000	22700000
4	25560000	25570000	4	25910000	25920000
4	25820000	25830000	4	26320000	26330000
4	25840000	25850000	4	26410000	26420000
4	25920000	25930000	4	26320000	26330000
4	27160000	27170000	4	27310000	27320000
4	27190000	27200000	4	27320000	27330000
4	36410000	36420000	4	37360000	37370000
4	39540000	39550000	4	39970000	39980000
4	41360000	41370000	4	41510000	41520000
4	42570000	42580000	4	42960000	42970000
4	42840000	42850000	4	42960000	42970000
4	44950000	44960000	4	45400000	45410000
4	45620000	45630000	4	46250000	46260000
4	46250000	46260000	4	46370000	46380000
4	47060000	47070000	4	47270000	47280000
4	48320000	48330000	4	48550000	48560000
4	53430000	53440000	4	53590000	53600000
4	53590000	53600000	4	53840000	53850000
4	56910000	56920000	4	57150000	57160000
4	56940000	56950000	4	57160000	57170000
4	57510000	57520000	4	57650000	57660000
4	57540000	57550000	4	57660000	57670000
4	62070000	62080000	4	62200000	62210000
4	62070000	62080000	4	62760000	62770000
4	62080000	62090000	4	62790000	62800000
4	69420000	69430000	4	69530000	69540000
4	70080000	70090000	4	70240000	70250000
4	70130000	70140000	4	70240000	70250000
4	72050000	72060000	4	72260000	72270000
4	72050000	72060000	4	72560000	72570000
4	72130000	72140000	4	72260000	72270000
4	72250000	72260000	4	72570000	72580000
4	72260000	72270000	4	72410000	72420000
4	72420000	72430000	4	72560000	72570000
4	72600000	72610000	4	73150000	73160000
4	73150000	73160000	4	73330000	73340000
4	73180000	73190000	4	73320000	73330000
4	74520000	74530000	4	74960000	74970000
4	75800000	75810000	4	76410000	76420000
4	77350000	77360000	4	77680000	77690000
4	77560000	77570000	4	77670000	77680000
4	77860000	77870000	4	77970000	77980000
4	77870000	77880000	4	78070000	78080000
4	83480000	83490000	4	83630000	83640000
4	83510000	83520000	4	83630000	83640000
4	85720000	85730000	4	85890000	85900000
4	87220000	87230000	4	87350000	87360000
4	88190000	88200000	4	88450000	88460000
4	95540000	95550000	4	95660000	95670000
4	95660000	95670000	4	96020000	96030000
4	95670000	95680000	4	95980000	95990000
4	95680000	95690000	4	95800000	95810000
4	96080000	96090000	4	96420000	96430000
4	96120000	96130000	4	96420000	96430000
4	96230000	96240000	4	96340000	96350000
4	99180000	99190000	4	99500000	99510000
4	99390000	99400000	4	99500000	99510000
4	99850000	99860000	4	99970000	99980000
4	99920000	99930000	4	100320000	100330000
4	101010000	101020000	4	101120000	101130000
4	107280000	107290000	4	108090000	108100000
4	108980000	108990000	4	109490000	109500000
4	112560000	112570000	4	112710000	112720000
4	113540000	113550000	4	113710000	113720000
4	113560000	113570000	4	113820000	113830000
4	113720000	113730000	4	113850000	113860000
4	119680000	119690000	4	119880000	119890000
4	120420000	120430000	4	120970000	120980000
4	121840000	121850000	4	121970000	121980000
4	124320000	124330000	4	124540000	124550000
4	128530000	128540000	4	128700000	128710000
4	139100000	139110000	4	139240000	139250000
4	139100000	139110000	4	139600000	139610000
4	139130000	139140000	4	139240000	139250000
4	145100000	145110000	4	145260000	145270000
4	145130000	145140000	4	145250000	145260000
4	146260000	146270000	4	146470000	146480000
4	146270000	146280000	4	146400000	146410000
4	146540000	146550000	4	146680000	146690000
4	146540000	146550000	4	146860000	146870000
4	148030000	148040000	4	148510000	148520000
4	148970000	148980000	4	149120000	149130000
4	149200000	149210000	4	149350000	149360000
4	149840000	149850000	4	149950000	149960000
4	150290000	150300000	4	150810000	150820000
4	150290000	150300000	4	150820000	150830000
4	151000000	151010000	4	151130000	151140000
4	152920000	152930000	4	153110000	153120000
4	153380000	153390000	4	153550000	153560000
4	154070000	154080000	4	154220000	154230000
4	154700000	154710000	4	155230000	155240000
4	155240000	155250000	4	155530000	155540000
4	155890000	155900000	4	156300000	156310000
4	157410000	157420000	4	157880000	157890000
4	157700000	157710000	4	157870000	157880000
4	158140000	158150000	4	158590000	158600000
4	159180000	159190000	4	159550000	159560000
4	159190000	159200000	4	159540000	159550000
4	166120000	166130000	4	166380000	166390000
4	169630000	169640000	4	169740000	169750000
4	170730000	170740000	4	170890000	170900000
4	176480000	176490000	4	177250000	177260000
4	176490000	176500000	4	176940000	176950000
4	176560000	176570000	4	176730000	176740000
4	176730000	176740000	4	176910000	176920000
4	177090000	177100000	4	177230000	177240000
4	177120000	177130000	4	177230000	177240000
4	182190000	182200000	4	182420000	182430000
4	182190000	182200000	4	182450000	182460000
4	184210000	184220000	4	184320000	184330000
4	185190000	185200000	4	185300000	185310000
4	187650000	187660000	4	188150000	188160000
5	7250000	7260000	5	7360000	7370000
5	7250000	7260000	5	7400000	7410000
5	7400000	7410000	5	7820000	7830000
5	7560000	7570000	5	7800000	7810000
5	11390000	11400000	5	11550000	11560000
5	11390000	11400000	5	11580000	11590000
5	11400000	11410000	5	11790000	11800000
5	11570000	11580000	5	11790000	11800000
5	11580000	11590000	5	11900000	11910000
5	11780000	11790000	5	11890000	11900000
5	15820000	15830000	5	15930000	15940000
6	1590000	1600000	6	2460000	2470000
6	3390000	3400000	6	3550000	3560000
6	3730000	3740000	6	3840000	3850000
6	4220000	4230000	6	5020000	5030000
6	5050000	5060000	6	5390000	5400000
6	6340000	6350000	6	6520000	6530000
6	6350000	6360000	6	6520000	6530000
6	7090000	7100000	6	7230000	7240000
6	11590000	11600000	6	12230000	12240000
6	11650000	11660000	6	12000000	12010000
6	11800000	11810000	6	12000000	12010000
6	12010000	12020000	6	12230000	12240000
6	12020000	12030000	6	12130000	12140000
6	13010000	13020000	6	13120000	13130000
6	13140000	13150000	6	13310000	13320000
6	13150000	13160000	6	13310000	13320000
6	13790000	13800000	6	13910000	13920000
6	13910000	13920000	6	14810000	14820000
6	14200000	14210000	6	14800000	14810000
6	14700000	14710000	6	14820000	14830000
6	14700000	14710000	6	15260000	15270000
6	14710000	14720000	6	15070000	15080000
6	14710000	14720000	6	15500000	15510000
6	14800000	14810000	6	14920000	14930000
6	14800000	14810000	6	15390000	15400000
6	14800000	14810000	6	15490000	15500000
6	14810000	14820000	6	15250000	15260000
6	14820000	14830000	6	15250000	15260000
6	14920000	14930000	6	15070000	15080000
6	14920000	14930000	6	15260000	15270000
6	14920000	14930000	6	15500000	15510000
6	15070000	15080000	6	15230000	15240000
6	15080000	15090000	6	15440000	15450000
6	15380000	15390000	6	15490000	15500000
6	15390000	15400000	6	15500000	15510000
6	15390000	15400000	6	16210000	16220000
6	15440000	15450000	6	15620000	15630000
6	18590000	18600000	6	19030000	19040000
6	18740000	18750000	6	19030000	19040000
6	18740000	18750000	6	19320000	19330000
6	18740000	18750000	6	19690000	19700000
6	19030000	19040000	6	19230000	19240000
6	19030000	19040000	6	19300000	19310000
6	19030000	19040000	6	19450000	19460000
6	19030000	19040000	6	19690000	19700000
6	19030000	19040000	6	19840000	19850000
6	19220000	19230000	6	19800000	19810000
6	19220000	19230000	6	19840000	19850000
6	19230000	19240000	6	19690000	19700000
6	19280000	19290000	6	20050000	20060000
6	19300000	19310000	6	19690000	19700000
6	19300000	19310000	6	19840000	19850000
6	19680000	19690000	6	19790000	19800000
6	19680000	19690000	6	19840000	19850000
6	19690000	19700000	6	19820000	19830000
6	19690000	19700000	6	19830000	19840000
6	24850000	24860000	6	25000000	25010000
6	24860000	24870000	6	25010000	25020000
6	25490000	25500000	6	25600000	25610000
6	27440000	27450000	6	27720000	27730000
6	31360000	31370000	6	31920000	31930000
6	31800000	31810000	6	31920000	31930000
6	32170000	32180000	6	32830000	32840000
6	32950000	32960000	6	33360000	33370000
6	35750000	35760000	6	36230000	36240000
6	36390000	36400000	6	36540000	36550000
6	36500000	36510000	6	36650000	36660000
6	37780000	37790000	6	37960000	37970000
6	38290000	38300000	6	38410000	38420000
6	38290000	38300000	6	38440000	38450000
6	39350000	39360000	6	39510000	39520000
6	39690000	39700000	6	39830000	39840000
6	39770000	39780000	6	39890000	39900000
6	42700000	42710000	6	42830000	42840000
6	42730000	42740000	6	42840000	42850000
6	43640000	43650000	6	44210000	44220000
6	43740000	43750000	6	43950000	43960000
6	43740000	43750000	6	44200000	44210000
6	44110000	44120000	6	44220000	44230000
6	44430000	44440000	6	44540000	44550000
6	50620000	50630000	6	50760000	50770000
6	53590000	53600000	6	53820000	53830000
6	55300000	55310000	6	55820000	55830000
6	62510000	62520000	6	62860000	62870000
6	71410000	71420000	6	72050000	72060000
6	71730000	71740000	6	71890000	71900000
6	71740000	71750000	6	72060000	72070000
6	71740000	71750000	6	72210000	72220000
6	71810000	71820000	6	72050000	72060000
6	72000000	72010000	6	72220000	72230000
6	79780000	79790000	6	80250000	80260000
6	83940000	83950000	6	84060000	84070000
6	95850000	95860000	6	96820000	96830000
6	95860000	95870000	6	96570000	96580000
6	96470000	96480000	6	96600000	96610000
6	96500000	96510000	6	96610000	96620000
6	96830000	96840000	6	96970000	96980000
6	97890000	97900000	6	98070000	98080000
6	97890000	97900000	6	98260000	98270000
6	97960000	97970000	6	98070000	98080000
6	99080000	99090000	6	99260000	99270000
6	99080000	99090000	6	99290000	99300000
6	105940000	105950000	6	106750000	106760000
6	108490000	108500000	6	108680000	108690000
6	108500000	108510000	6	108840000	108850000
6	108900000	108910000	6	109070000	109080000
6	109500000	109510000	6	109800000	109810000
6	111570000	111580000	6	112100000	112110000
6	111580000	111590000	6	112010000	112020000
6	111800000	111810000	6	111920000	111930000
6	111920000	111930000	6	112360000	112370000
6	112110000	112120000	6	112350000	112360000
6	112120000	112130000	6	112350000	112360000
6	112200000	112210000	6	112360000	112370000
6	112650000	112660000	6	112810000	112820000
6	112650000	112660000	6	112890000	112900000
6	112820000	112830000	6	112970000	112980000
6	112820000	112830000	6	113070000	113080000
6	112820000	112830000	6	113100000	113110000
6	113890000	113900000	6	114140000	114150000
6	118000000	118010000	6	118580000	118590000
6	118300000	118310000	6	118440000	118450000
6	118440000	118450000	6	118580000	118590000
6	118790000	118800000	6	118910000	118920000
6	118940000	118950000	6	119120000	119130000
6	121750000	121760000	6	122470000	122480000
6	121760000	121770000	6	121910000	121920000
6	121760000	121770000	6	122050000	122060000
6	121760000	121770000	6	122170000	122180000
6	121790000	121800000	6	121910000	121920000
6	121910000	121920000	6	122050000	122060000
6	121910000	121920000	6	122160000	122170000
6	121910000	121920000	6	122350000	122360000
6	122050000	122060000	6	122160000	122170000
6	122160000	122170000	6	122460000	122470000
6	122160000	122170000	6	122500000	122510000
6	122170000	122180000	6	122350000	122360000
6	122220000	122230000	6	122350000	122360000
6	122360000	122370000	6	122470000	122480000
6	122360000	122370000	6	122500000	122510000
6	123700000	123710000	6	124030000	124040000
6	123890000	123900000	6	124030000	124040000
6	131240000	131250000	6	131370000	131380000
6	131520000	131530000	6	131780000	131790000
6	131600000	131610000	6	131780000	131790000
6	132070000	132080000	6	132210000	132220000
6	132650000	132660000	6	132780000	132790000
6	136640000	136650000	6	137070000	137080000
6	136750000	136760000	6	136860000	136870000
6	138610000	138620000	6	139070000	139080000
6	138740000	138750000	6	139000000	139010000
6	138900000	138910000	6	139010000	139020000
6	139210000	139220000	6	139680000	139690000
6	143270000	143280000	6	143380000	143390000
6	146020000	146030000	6	146210000	146220000
6	146470000	146480000	6	146810000	146820000
6	147180000	147190000	6	147540000	147550000
6	147400000	147410000	6	147510000	147520000
6	148610000	148620000	6	148840000	148850000
6	149410000	149420000	6	149640000	149650000
6	149530000	149540000	6	149640000	149650000
6	149530000	149540000	6	149740000	149750000
6	150720000	150730000	6	151010000	151020000
6	150850000	150860000	6	151050000	151060000
6	150920000	150930000	6	151050000	151060000
6	151340000	151350000	6	151460000	151470000
6	152860000	152870000	6	152970000	152980000
6	155640000	155650000	6	155760000	155770000
6	156620000	156630000	6	157090000	157100000
6	157090000	157100000	6	157500000	157510000
6	159190000	159200000	6	159390000	159400000
6	159230000	159240000	6	159380000	159390000
6	160680000	160690000	6	160860000	160870000
6	161110000	161120000	6	161330000	161340000
6	161810000	161820000	6	162210000	162220000
6	161810000	161820000	6	162240000	162250000
6	163270000	163280000	6	163740000	163750000
6	163270000	163280000	6	164120000	164130000
6	163600000	163610000	6	164570000	164580000
6	163670000	163680000	6	163990000	164000000
6	163680000	163690000	6	164500000	164510000
6	163740000	163750000	6	164500000	164510000
6	163750000	163760000	6	164530000	164540000
6	163840000	163850000	6	164330000	164340000
6	163850000	163860000	6	164160000	164170000
6	163990000	164000000	6	164500000	164510000
6	164000000	164010000	6	164330000	164340000
6	164000000	164010000	6	164500000	164510000
6	164010000	164020000	6	164160000	164170000
6	164160000	164170000	6	164320000	164330000
6	164350000	164360000	6	165110000	165120000
6	164360000	164370000	6	164570000	164580000
6	164360000	164370000	6	164750000	164760000
6	164360000	164370000	6	164830000	164840000
6	164360000	164370000	6	164980000	164990000
6	164370000	164380000	6	164660000	164670000
6	164500000	164510000	6	164760000	164770000
6	164500000	164510000	6	165340000	165350000
6	164580000	164590000	6	165320000	165330000
6	164780000	164790000	6	165330000	165340000
6	164810000	164820000	6	164990000	165000000
6	164830000	164840000	6	165110000	165120000
6	164830000	164840000	6	165330000	165340000
6	164980000	164990000	6	165320000	165330000
6	166970000	166980000	6	167120000	167130000
6	168050000	168060000	6	168510000	168520000
6	169430000	169440000	6	169550000	169560000
6	169540000	169550000	6	169650000	169660000
6	170350000	170360000	6	170630000	170640000
7	360000	370000	7	470000	480000
7	760000	770000	7	890000	900000
7	2480000	2490000	7	2590000	2600000
7	3350000	3360000	7	3710000	3720000
7	6650000	6660000	7	6760000	6770000
7	7830000	7840000	7	8010000	8020000
7	8120000	8130000	7	8250000	8260000
7	14780000	14790000	7	14890000	14900000
7	15820000	15830000	7	16100000	16110000
7	23620000	23630000	7	24470000	24480000
7	25710000	25720000	7	25870000	25880000
7	27700000	27710000	7	27960000	27970000
7	28340000	28350000	7	28490000	28500000
7	30190000	30200000	7	30780000	30790000
7	31010000	31020000	7	31120000	31130000
7	32530000	32540000	7	32640000	32650000
7	34090000	34100000	7	34230000	34240000
7	34230000	34240000	7	34350000	34360000
7	35680000	35690000	7	35940000	35950000
7	35840000	35850000	7	36010000	36020000
7	38830000	38840000	7	38940000	38950000
7	38830000	38840000	7	38970000	38980000
7	40390000	40400000	7	40630000	40640000
7	41980000	41990000	7	42340000	42350000
7	42000000	42010000	7	42110000	42120000
7	42010000	42020000	7	42180000	42190000
7	42010000	42020000	7	42270000	42280000
7	42100000	42110000	7	42270000	42280000
7	44270000	44280000	7	44380000	44390000
7	47300000	47310000	7	47440000	47450000
7	47330000	47340000	7	47860000	47870000
7	50220000	50230000	7	50480000	50490000
7	50680000	50690000	7	51430000	51440000
7	51310000	51320000	7	51420000	51430000
7	54950000	54960000	7	55080000	55090000
7	54950000	54960000	7	55110000	55120000
7	55700000	55710000	7	55970000	55980000
7	55710000	55720000	7	56000000	56010000
7	55840000	55850000	7	55950000	55960000
7	64460000	64470000	7	65190000	65200000
7	66940000	66950000	7	67680000	67690000
7	67680000	67690000	7	67890000	67900000
7	67690000	67700000	7	67860000	67870000
7	67880000	67890000	7	68140000	68150000
7	68540000	68550000	7	69250000	69260000
7	68900000	68910000	7	69050000	69060000
7	70000000	70010000	7	70240000	70250000
7	70030000	70040000	7	70150000	70160000
7	71340000	71350000	7	71480000	71490000
7	71490000	71500000	7	71790000	71800000
7	73820000	73830000	7	73930000	73940000
7	75220000	75230000	7	75360000	75370000
7	81390000	81400000	7	81540000	81550000
7	81420000	81430000	7	81550000	81560000
7	88420000	88430000	7	89270000	89280000
7	94870000	94880000	7	95100000	95110000
7	98480000	98490000	7	98630000	98640000
7	99700000	99710000	7	99810000	99820000
7	100470000	100480000	7	100880000	100890000
7	100960000	100970000	7	101160000	101170000
7	103170000	103180000	7	103790000	103800000
7	105540000	105550000	7	105670000	105680000
7	105570000	105580000	7	105680000	105690000
7	107880000	107890000	7	108030000	108040000
7	111550000	111560000	7	111820000	111830000
7	120450000	120460000	7	120620000	120630000
7	120470000	120480000	7	120580000	120590000
7	121000000	121010000	7	121210000	121220000
7	121240000	121250000	7	121380000	121390000
7	121840000	121850000	7	122190000	122200000
7	122880000	122890000	7	122990000	123000000
7	123840000	123850000	7	123990000	124000000
7	128860000	128870000	7	129020000	129030000
7	128870000	128880000	7	128990000	129000000
7	128870000	128880000	7	129250000	129260000
7	129700000	129710000	7	130080000	130090000
7	129980000	129990000	7	130290000	130300000
7	130580000	130590000	7	130970000	130980000
7	130620000	130630000	7	130970000	130980000
7	130790000	130800000	7	130970000	130980000
7	131700000	131710000	7	131830000	131840000
7	134320000	134330000	7	134630000	134640000
7	134960000	134970000	7	135460000	135470000
7	134970000	134980000	7	135190000	135200000
7	135290000	135300000	7	135470000	135480000
7	135350000	135360000	7	135470000	135480000
7	135490000	135500000	7	135660000	135670000
7	135490000	135500000	7	135750000	135760000
7	136920000	136930000	7	137030000	137040000
7	137030000	137040000	7	137270000	137280000
7	137550000	137560000	7	137700000	137710000
7	139320000	139330000	7	139430000	139440000
7	140710000	140720000	7	140920000	140930000
7	140740000	140750000	7	141330000	141340000
7	140770000	140780000	7	141340000	141350000
7	141020000	141030000	7	141220000	141230000
7	142100000	142110000	7	142910000	142920000
7	142110000	142120000	7	142910000	142920000
7	142340000	142350000	7	142450000	142460000
7	143040000	143050000	7	143210000	143220000
7	149560000	149570000	7	150080000	150090000
7	150880000	150890000	7	151000000	151010000
7	151050000	151060000	7	151160000	151170000
7	151050000	151060000	7	151200000	151210000
7	151150000	151160000	7	151320000	151330000
7	152160000	152170000	7	152370000	152380000
7	153090000	153100000	7	153370000	153380000
7	153110000	153120000	7	153220000	153230000
7	156940000	156950000	7	157050000	157060000
7	157510000	157520000	7	157660000	157670000
7	157540000	157550000	7	157660000	157670000
7	158490000	158500000	7	158650000	158660000
8	220000	230000	8	900000	910000
8	400000	410000	8	550000	560000
8	970000	980000	8	1630000	1640000
8	1000000	1010000	8	1620000	1630000
8	2070000	2080000	8	2380000	2390000
8	2190000	2200000	8	2310000	2320000
8	5380000	5390000	8	5910000	5920000
8	8520000	8530000	8	8670000	8680000
8	8630000	8640000	8	8740000	8750000
8	8660000	8670000	8	8820000	8830000
8	9400000	9410000	8	9550000	9560000
8	9890000	9900000	8	10020000	10030000
8	11170000	11180000	8	11410000	11420000
8	11200000	11210000	8	11410000	11420000
8	11320000	11330000	8	11620000	11630000
8	17370000	17380000	8	17760000	17770000
8	18870000	18880000	8	19050000	19060000
8	18870000	18880000	8	19120000	19130000
8	19440000	19450000	8	19610000	19620000
8	19480000	19490000	8	19600000	19610000
8	22240000	22250000	8	22410000	22420000
8	22240000	22250000	8	22870000	22880000
8	25020000	25030000	8	25250000	25260000
8	25950000	25960000	8	26180000	26190000
8	26440000	26450000	8	26710000	26720000
8	26550000	26560000	8	26720000	26730000
8	26550000	26560000	8	26940000	26950000
8	26620000	26630000	8	26940000	26950000
8	26720000	26730000	8	26930000	26940000
8	26720000	26730000	8	27060000	27070000
8	26820000	26830000	8	26930000	26940000
8	26940000	26950000	8	27060000	27070000
8	30040000	30050000	8	30230000	30240000
8	30110000	30120000	8	30220000	30230000
8	32170000	32180000	8	32410000	32420000
8	33540000	33550000	8	33960000	33970000
8	36700000	36710000	8	36910000	36920000
8	36710000	36720000	8	36940000	36950000
8	36730000	36740000	8	36910000	36920000
8	37380000	37390000	8	37600000	37610000
8	37970000	37980000	8	38110000	38120000
8	38130000	38140000	8	38570000	38580000
8	38310000	38320000	8	38560000	38570000
8	42030000	42040000	8	42210000	42220000
8	42030000	42040000	8	42330000	42340000
8	48250000	48260000	8	48380000	48390000
8	49030000	49040000	8	49230000	49240000
8	49310000	49320000	8	49420000	49430000
8	49330000	49340000	8	49830000	49840000
8	49610000	49620000	8	49750000	49760000
8	55080000	55090000	8	55310000	55320000
8	56700000	56710000	8	56970000	56980000
8	56790000	56800000	8	56900000	56910000
8	57750000	57760000	8	58120000	58130000
8	58120000	58130000	8	58280000	58290000
8	58480000	58490000	8	58980000	58990000
8	58780000	58790000	8	59300000	59310000
8	58790000	58800000	8	58980000	58990000
8	58910000	58920000	8	59060000	59070000
8	58940000	58950000	8	59300000	59310000
8	59720000	59730000	8	59910000	59920000
8	59720000	59730000	8	60020000	60030000
8	59720000	59730000	8	60050000	60060000
8	59860000	59870000	8	60030000	60040000
8	59920000	59930000	8	60030000	60040000
8	63150000	63160000	8	63540000	63550000
8	63160000	63170000	8	63370000	63380000
8	63240000	63250000	8	63380000	63390000
8	63240000	63250000	8	63540000	63550000
8	63380000	63390000	8	63510000	63520000
8	63380000	63390000	8	63540000	63550000
8	63380000	63390000	8	63620000	63630000
8	66970000	66980000	8	67120000	67130000
8	67130000	67140000	8	67330000	67340000
8	67700000	67710000	8	67950000	67960000
8	68820000	68830000	8	68930000	68940000
8	70570000	70580000	8	70830000	70840000
8	70570000	70580000	8	70860000	70870000
8	72130000	72140000	8	72270000	72280000
8	72140000	72150000	8	72270000	72280000
8	72260000	72270000	8	72720000	72730000
8	73920000	73930000	8	74190000	74200000
8	77310000	77320000	8	77480000	77490000
8	77590000	77600000	8	77700000	77710000
8	82280000	82290000	8	82400000	82410000
8	86350000	86360000	8	87350000	87360000
8	86370000	86380000	8	86850000	86860000
8	90770000	90780000	8	90910000	90920000
8	91240000	91250000	8	91350000	91360000
8	92110000	92120000	8	92230000	92240000
8	92110000	92120000	8	92360000	92370000
8	94120000	94130000	8	94260000	94270000
8	94220000	94230000	8	94360000	94370000
8	94830000	94840000	8	95340000	95350000
8	95000000	95010000	8	95270000	95280000
8	96310000	96320000	8	96500000	96510000
8	97340000	97350000	8	97600000	97610000
8	97370000	97380000	8	97500000	97510000
8	97370000	97380000	8	97600000	97610000
8	97500000	97510000	8	97610000	97620000
8	97510000	97520000	8	97780000	97790000
8	97510000	97520000	8	97940000	97950000
8	97510000	97520000	8	97950000	97960000
8	97510000	97520000	8	98270000	98280000
8	97590000	97600000	8	97940000	97950000
8	97600000	97610000	8	97950000	97960000
8	97600000	97610000	8	98270000	98280000
8	97600000	97610000	8	98580000	98590000
8	98910000	98920000	8	99030000	99040000
8	103350000	103360000	8	103590000	103600000
8	103430000	103440000	8	103590000	103600000
8	108020000	108030000	8	108540000	108550000
8	108290000	108300000	8	108500000	108510000
8	109730000	109740000	8	109930000	109940000
8	110360000	110370000	8	110510000	110520000
8	110520000	110530000	8	110720000	110730000
8	110550000	110560000	8	110660000	110670000
8	116430000	116440000	8	116560000	116570000
8	116600000	116610000	8	116790000	116800000
8	118900000	118910000	8	119120000	119130000
8	121700000	121710000	8	121820000	121830000
8	123080000	123090000	8	123470000	123480000
8	123090000	123100000	8	123200000	123210000
8	123090000	123100000	8	123440000	123450000
8	123160000	123170000	8	123280000	123290000
8	123680000	123690000	8	123790000	123800000
8	124160000	124170000	8	124430000	124440000
8	126230000	126240000	8	126400000	126410000
8	126230000	126240000	8	126440000	126450000
8	128750000	128760000	8	128930000	128940000
8	128870000	128880000	8	129800000	129810000
8	128940000	128950000	8	129800000	129810000
8	128970000	128980000	8	129800000	129810000
8	131210000	131220000	8	131540000	131550000
8	131880000	131890000	8	132810000	132820000
8	131890000	131900000	8	132040000	132050000
8	133330000	133340000	8	133480000	133490000
8	134580000	134590000	8	134840000	134850000
8	134580000	134590000	8	135010000	135020000
8	140720000	140730000	8	140840000	140850000
8	140720000	140730000	8	141060000	141070000
8	141890000	141900000	8	142720000	142730000
8	142520000	142530000	8	142830000	142840000
8	142830000	142840000	8	142970000	142980000
8	142830000	142840000	8	143450000	143460000
8	142830000	142840000	8	143750000	143760000
8	143080000	143090000	8	143370000	143380000
8	144550000	144560000	8	145250000	145260000
8	144690000	144700000	8	145530000	145540000
8	144910000	144920000	8	145140000	145150000
9	200000	210000	9	380000	390000
9	360000	370000	9	490000	500000
9	470000	480000	9	580000	590000
9	560000	570000	9	690000	700000
9	710000	720000	9	1000000	1010000
9	3240000	3250000	9	3480000	3490000
9	4050000	4060000	9	4220000	4230000
9	4380000	4390000	9	4630000	4640000
9	4380000	4390000	9	4760000	4770000
9	8650000	8660000	9	8860000	8870000
9	14090000	14100000	9	14270000	14280000
9	14090000	14100000	9	14300000	14310000
9	14250000	14260000	9	14410000	14420000
9	14300000	14310000	9	14420000	14430000
9	14480000	14490000	9	14760000	14770000
9	16190000	16200000	9	16330000	16340000
9	18240000	18250000	9	18620000	18630000
9	18290000	18300000	9	18430000	18440000
9	18590000	18600000	9	18730000	18740000
9	18590000	18600000	9	18740000	18750000
9	18810000	18820000	9	19010000	19020000
9	20350000	20360000	9	20550000	20560000
9	22290000	22300000	9	22450000	22460000
9	22300000	22310000	9	22460000	22470000
9	26350000	26360000	9	26470000	26480000
9	26500000	26510000	9	26650000	26660000
9	26720000	26730000	9	26840000	26850000
9	26740000	26750000	9	26870000	26880000
9	32620000	32630000	9	32830000	32840000
9	33800000	33810000	9	34050000	34060000
9	34120000	34130000	9	34490000	34500000
9	35480000	35490000	9	35730000	35740000
9	35860000	35870000	9	36010000	36020000
9	36740000	36750000	9	36860000	36870000
9	36870000	36880000	9	36990000	37000000
9	37940000	37950000	9	38150000	38160000
9	38080000	38090000	9	38200000	38210000
9	38640000	38650000	9	38760000	38770000
9	71480000	71490000	9	71600000	71610000
9	71770000	71780000	9	72160000	72170000
9	71850000	71860000	9	71970000	71980000
9	71850000	71860000	9	72000000	72010000
9	72270000	72280000	9	72380000	72390000
9	72360000	72370000	9	72490000	72500000
9	72590000	72600000	9	72760000	72770000
9	73250000	73260000	9	73380000	73390000
9	73420000	73430000	9	73860000	73870000
9	73910000	73920000	9	74360000	74370000
9	74690000	74700000	9	74870000	74880000
9	75050000	75060000	9	75200000	75210000
9	76920000	76930000	9	77070000	77080000
9	77090000	77100000	9	77250000	77260000
9	77100000	77110000	9	77260000	77270000
9	77100000	77110000	9	77350000	77360000
9	78090000	78100000	9	78250000	78260000
9	78510000	78520000	9	78770000	78780000
9	78720000	78730000	9	78900000	78910000
9	79420000	79430000	9	79740000	79750000
9	80040000	80050000	9	80930000	80940000
9	80120000	80130000	9	80830000	80840000
9	80130000	80140000	9	80250000	80260000
9	80210000	80220000	9	80340000	80350000
9	80250000	80260000	9	80360000	80370000
9	80290000	80300000	9	80430000	80440000
9	80500000	80510000	9	80830000	80840000
9	80630000	80640000	9	80740000	80750000
9	80960000	80970000	9	81380000	81390000
9	81060000	81070000	9	81200000	81210000
9	81060000	81070000	9	81730000	81740000
9	84170000	84180000	9	84290000	84300000
9	84190000	84200000	9	84440000	84450000
9	84290000	84300000	9	84720000	84730000
9	84300000	84310000	9	84720000	84730000
9	84440000	84450000	9	84720000	84730000
9	85950000	85960000	9	86150000	86160000
9	85950000	85960000	9	86180000	86190000
9	85960000	85970000	9	86180000	86190000
9	85970000	85980000	9	86150000	86160000
9	86550000	86560000	9	86750000	86760000
9	86600000	86610000	9	86750000	86760000
9	86750000	86760000	9	86860000	86870000
9	86750000	86760000	9	86890000	86900000
9	87280000	87290000	9	87460000	87470000
9	87360000	87370000	9	88020000	88030000
9	87460000	87470000	9	87570000	87580000
9	87460000	87470000	9	87600000	87610000
9	87700000	87710000	9	87850000	87860000
9	88470000	88480000	9	88600000	88610000
9	90350000	90360000	9	90570000	90580000
9	90580000	90590000	9	91000000	91010000
9	92210000	92220000	9	92760000	92770000
9	94880000	94890000	9	95620000	95630000
9	95920000	95930000	9	96200000	96210000
9	97740000	97750000	9	97890000	97900000
9	98060000	98070000	9	98970000	98980000
9	98230000	98240000	9	98780000	98790000
9	98260000	98270000	9	98790000	98800000
9	98770000	98780000	9	98880000	98890000
9	99620000	99630000	9	100000000	100010000
9	101320000	101330000	9	101480000	101490000
9	102450000	102460000	9	102570000	102580000
9	108930000	108940000	9	109060000	109070000
9	109630000	109640000	9	109910000	109920000
9	109910000	109920000	9	110100000	110110000
9	110240000	110250000	9	110480000	110490000
9	110240000	110250000	9	110900000	110910000
9	110390000	110400000	9	110640000	110650000
9	110400000	110410000	9	110630000	110640000
9	110510000	110520000	9	110900000	110910000
9	110510000	110520000	9	110980000	110990000
9	110750000	110760000	9	110880000	110890000
9	110900000	110910000	9	111040000	111050000
9	111690000	111700000	9	111880000	111890000
9	111700000	111710000	9	111850000	111860000
9	111850000	111860000	9	112080000	112090000
9	115230000	115240000	9	115340000	115350000
9	117860000	117870000	9	117980000	117990000
9	119250000	119260000	9	119400000	119410000
9	121590000	121600000	9	121740000	121750000
9	121590000	121600000	9	121790000	121800000
9	121590000	121600000	9	122120000	122130000
9	121750000	121760000	9	122130000	122140000
9	121780000	121790000	9	121910000	121920000
9	121780000	121790000	9	122030000	122040000
9	121920000	121930000	9	122030000	122040000
9	121920000	121930000	9	122110000	122120000
9	122460000	122470000	9	122750000	122760000
9	125580000	125590000	9	125690000	125700000
9	125640000	125650000	9	125770000	125780000
9	126160000	126170000	9	126480000	126490000
9	126170000	126180000	9	126340000	126350000
9	126340000	126350000	9	126630000	126640000
9	126360000	126370000	9	126480000	126490000
9	126720000	126730000	9	126870000	126880000
9	126790000	126800000	9	127090000	127100000
9	126800000	126810000	9	126950000	126960000
9	126800000	126810000	9	127060000	127070000
9	126890000	126900000	9	127110000	127120000
9	126940000	126950000	9	127050000	127060000
9	129150000	129160000	9	129260000	129270000
9	129290000	129300000	9	129440000	129450000
9	131360000	131370000	9	131590000	131600000
9	132140000	132150000	9	132250000	132260000
9	132390000	132400000	9	133230000	133240000
9	132460000	132470000	9	133240000	133250000
9	132780000	132790000	9	132970000	132980000
9	133230000	133240000	9	133520000	133530000
9	133230000	133240000	9	133920000	133930000
9	133740000	133750000	9	133990000	134000000
9	134630000	134640000	9	134760000	134770000
9	134760000	134770000	9	134890000	134900000
9	134760000	134770000	9	134920000	134930000
9	134890000	134900000	9	135080000	135090000
9	136230000	136240000	9	137010000	137020000
9	136920000	136930000	9	137110000	137120000
9	137020000	137030000	9	137550000	137560000
9	137110000	137120000	9	137510000	137520000
9	137110000	137120000	9	137640000	137650000
9	137560000	137570000	9	137710000	137720000
9	137990000	138000000	9	138160000	138170000
9	139120000	139130000	9	139910000	139920000
9	139230000	139240000	9	139610000	139620000
9	139670000	139680000	9	140410000	140420000
10	550000	560000	10	730000	740000
10	3280000	3290000	10	3470000	3480000
10	4880000	4890000	10	5040000	5050000
10	4880000	4890000	10	5140000	5150000
10	5110000	5120000	10	5440000	5450000
10	5170000	5180000	10	5570000	5580000
10	9930000	9940000	10	10050000	10060000
10	10840000	10850000	10	11050000	11060000
10	11040000	11050000	10	11310000	11320000
10	11060000	11070000	10	11190000	11200000
10	11090000	11100000	10	11200000	11210000
10	11550000	11560000	10	11660000	11670000
10	12590000	12600000	10	12730000	12740000
10	12620000	12630000	10	12730000	12740000
10	12780000	12790000	10	12940000	12950000
10	12940000	12950000	10	13100000	13110000
10	17650000	17660000	10	18240000	18250000
10	18230000	18240000	10	18500000	18510000
10	18420000	18430000	10	18610000	18620000
10	21350000	21360000	10	21460000	21470000
10	21440000	21450000	10	21550000	21560000
10	21560000	21570000	10	21790000	21800000
10	21560000	21570000	10	21820000	21830000
10	21560000	21570000	10	22010000	22020000
10	22040000	22050000	10	22210000	22220000
10	22280000	22290000	10	23140000	23150000
10	24280000	24290000	10	24500000	24510000
10	25130000	25140000	10	25240000	25250000
10	26010000	26020000	10	26160000	26170000
10	28960000	28970000	10	29380000	29390000
10	29170000	29180000	10	29370000	29380000
10	29210000	29220000	10	29370000	29380000
10	31010000	31020000	10	31600000	31610000
10	31320000	31330000	10	31600000	31610000
10	31320000	31330000	10	31640000	31650000
10	31320000	31330000	10	32090000	32100000
10	31410000	31420000	10	32090000	32100000
10	31420000	31430000	10	31610000	31620000
10	31980000	31990000	10	32090000	32100000
10	32820000	32830000	10	33010000	33020000
10	33480000	33490000	10	33590000	33600000
10	33480000	33490000	10	33620000	33630000
10	33550000	33560000	10	33850000	33860000
10	33620000	33630000	10	33740000	33750000
10	34950000	34960000	10	35080000	35090000
10	34950000	34960000	10	35280000	35290000
10	35100000	35110000	10	35250000	35260000
10	35620000	35630000	10	35810000	35820000
10	35630000	35640000	10	35780000	35790000
10	35920000	35930000	10	36470000	36480000
10	35930000	35940000	10	36110000	36120000
10	35930000	35940000	10	36620000	36630000
10	36470000	36480000	10	36620000	36630000
10	36610000	36620000	10	37050000	37060000
10	43710000	43720000	10	43950000	43960000
10	45060000	45070000	10	45270000	45280000
10	45130000	45140000	10	45280000	45290000
10	47140000	47150000	10	47620000	47630000
10	52810000	52820000	10	53460000	53470000
10	52830000	52840000	10	53430000	53440000
10	59710000	59720000	10	59900000	59910000
10	61090000	61100000	10	61270000	61280000
10	61400000	61410000	10	61610000	61620000
10	61460000	61470000	10	61670000	61680000
10	61470000	61480000	10	61580000	61590000
10	72010000	72020000	10	72120000	72130000
10	73150000	73160000	10	73270000	73280000
10	73460000	73470000	10	73800000	73810000
10	73600000	73610000	10	73710000	73720000
10	73600000	73610000	10	73740000	73750000
10	75140000	75150000	10	75270000	75280000
10	75250000	75260000	10	75500000	75510000
10	76180000	76190000	10	76770000	76780000
10	78430000	78440000	10	78540000	78550000
10	78430000	78440000	10	78690000	78700000
10	78530000	78540000	10	78690000	78700000
10	78920000	78930000	10	79270000	79280000
10	79030000	79040000	10	79150000	79160000
10	79800000	79810000	10	80320000	80330000
10	79800000	79810000	10	80530000	80540000
10	79830000	79840000	10	79940000	79950000
10	79970000	79980000	10	80090000	80100000
10	79970000	79980000	10	80160000	80170000
10	79970000	79980000	10	80530000	80540000
10	80050000	80060000	10	80160000	80170000
10	80060000	80070000	10	80410000	80420000
10	80090000	80100000	10	80270000	80280000
10	80160000	80170000	10	80300000	80310000
10	80160000	80170000	10	80330000	80340000
10	80160000	80170000	10	80420000	80430000
10	80160000	80170000	10	80530000	80540000
10	80160000	80170000	10	80720000	80730000
10	80190000	80200000	10	80410000	80420000
10	80190000	80200000	10	80670000	80680000
10	80330000	80340000	10	80530000	80540000
10	80410000	80420000	10	80530000	80540000
10	80410000	80420000	10	80670000	80680000
10	80410000	80420000	10	80810000	80820000
10	80410000	80420000	10	80960000	80970000
10	80530000	80540000	10	80840000	80850000
10	80530000	80540000	10	80950000	80960000
10	80840000	80850000	10	81030000	81040000
10	83630000	83640000	10	83790000	83800000
10	83670000	83680000	10	83790000	83800000
10	83790000	83800000	10	83900000	83910000
10	83790000	83800000	10	83960000	83970000
10	83970000	83980000	10	84720000	84730000
10	85640000	85650000	10	85750000	85760000
10	85640000	85650000	10	85850000	85860000
10	90590000	90600000	10	90750000	90760000
10	92800000	92810000	10	92920000	92930000
10	93050000	93060000	10	93240000	93250000
10	93310000	93320000	10	93440000	93450000
10	93310000	93320000	10	93670000	93680000
10	96380000	96390000	10	97000000	97010000
10	97140000	97150000	10	97270000	97280000
10	98140000	98150000	10	98350000	98360000
10	100840000	100850000	10	100980000	100990000
10	104250000	104260000	10	104390000	104400000
10	104840000	104850000	10	105000000	105010000
10	106890000	106900000	10	107110000	107120000
10	106940000	106950000	10	107110000	107120000
10	107540000	107550000	10	107930000	107940000
10	111640000	111650000	10	111800000	111810000
10	112830000	112840000	10	113110000	113120000
10	113940000	113950000	10	114050000	114060000
10	114490000	114500000	10	114770000	114780000
10	114750000	114760000	10	115040000	115050000
10	114910000	114920000	10	115040000	115050000
10	114940000	114950000	10	115130000	115140000
10	115030000	115040000	10	115140000	115150000
10	115190000	115200000	10	115300000	115310000
10	115460000	115470000	10	115720000	115730000
10	115460000	115470000	10	115820000	115830000
10	115460000	115470000	10	115830000	115840000
10	116200000	116210000	10	116560000	116570000
10	116230000	116240000	10	116540000	116550000
10	116310000	116320000	10	116450000	116460000
10	117770000	117780000	10	117910000	117920000
10	117910000	117920000	10	118030000	118040000
10	118480000	118490000	10	118930000	118940000
10	119200000	119210000	10	120030000	120040000
10	119300000	119310000	10	119790000	119800000
10	119310000	119320000	10	119560000	119570000
10	119310000	119320000	10	119760000	119770000
10	119330000	119340000	10	119440000	119450000
10	119380000	119390000	10	119560000	119570000
10	119390000	119400000	10	119990000	120000000
10	119560000	119570000	10	119750000	119760000
10	119560000	119570000	10	119800000	119810000
10	119560000	119570000	10	119990000	120000000
10	119750000	119760000	10	120000000	120010000
10	119800000	119810000	10	120010000	120020000
10	119810000	119820000	10	120090000	120100000
10	119990000	120000000	10	120210000	120220000
10	120000000	120010000	10	120180000	120190000
10	120520000	120530000	10	120780000	120790000
10	121350000	121360000	10	121650000	121660000
10	122700000	122710000	10	122840000	122850000
10	122700000	122710000	10	123270000	123280000
10	122710000	122720000	10	122840000	122850000
10	122840000	122850000	10	123280000	123290000
10	122840000	122850000	10	123490000	123500000
10	122850000	122860000	10	122970000	122980000
10	122850000	122860000	10	123250000	123260000
10	123250000	123260000	10	123360000	123370000
10	123280000	123290000	10	123420000	123430000
10	126850000	126860000	10	127400000	127410000
10	126860000	126870000	10	127190000	127200000
10	128000000	128010000	10	128780000	128790000
10	128520000	128530000	10	128780000	128790000
10	128590000	128600000	10	128800000	128810000
10	128770000	128780000	10	129240000	129250000
10	130820000	130830000	10	131770000	131780000
10	134320000	134330000	10	134440000	134450000
11	1970000	1980000	11	2170000	2180000
11	2450000	2460000	11	2940000	2950000
11	2470000	2480000	11	2690000	2700000
11	3970000	3980000	11	4080000	4090000
11	6250000	6260000	11	6400000	6410000
11	7310000	7320000	11	7460000	7470000
11	8220000	8230000	11	8370000	8380000
11	10640000	10650000	11	10750000	10760000
11	10640000	10650000	11	10760000	10770000
11	11060000	11070000	11	11170000	11180000
11	11060000	11070000	11	11240000	11250000
11	11470000	11480000	11	11800000	11810000
11	11510000	11520000	11	11630000	11640000
11	12400000	12410000	11	12700000	12710000
11	12410000	12420000	11	12910000	12920000
11	13010000	13020000	11	13470000	13480000
11	13030000	13040000	11	13150000	13160000
11	13790000	13800000	11	13940000	13950000
11	13790000	13800000	11	14480000	14490000
11	13870000	13880000	11	13990000	14000000
11	13870000	13880000	11	14270000	14280000
11	14070000	14080000	11	14260000	14270000
11	14130000	14140000	11	14260000	14270000
11	14550000	14560000	11	14720000	14730000
11	15670000	15680000	11	15780000	15790000
11	16110000	16120000	11	16620000	16630000
11	17620000	17630000	11	17770000	17780000
11	18020000	18030000	11	18130000	18140000
11	19780000	19790000	11	20150000	20160000
11	19960000	19970000	11	20070000	20080000
11	25050000	25060000	11	25700000	25710000
11	26780000	26790000	11	27030000	27040000
11	26780000	26790000	11	27060000	27070000
11	26790000	26800000	11	26920000	26930000
11	26920000	26930000	11	27040000	27050000
11	26930000	26940000	11	27500000	27510000
11	27200000	27210000	11	27320000	27330000
11	30460000	30470000	11	30570000	30580000
11	30490000	30500000	11	30600000	30610000
11	31520000	31530000	11	31660000	31670000
11	31520000	31530000	11	31780000	31790000
11	31520000	31530000	11	31810000	31820000
11	31520000	31530000	11	32030000	32040000
11	31520000	31530000	11	32190000	32200000
11	31660000	31670000	11	31780000	31790000
11	31660000	31670000	11	31810000	31820000
11	31770000	31780000	11	31980000	31990000
11	31770000	31780000	11	32010000	32020000
11	31840000	31850000	11	32010000	32020000
11	31850000	31860000	11	31970000	31980000
11	32340000	32350000	11	32630000	32640000
11	34080000	34090000	11	34190000	34200000
11	35440000	35450000	11	35630000	35640000
11	35480000	35490000	11	35840000	35850000
11	35510000	35520000	11	35630000	35640000
11	35510000	35520000	11	35830000	35840000
11	35510000	35520000	11	36150000	36160000
11	35960000	35970000	11	36240000	36250000
11	35960000	35970000	11	36280000	36290000
11	41310000	41320000	11	41440000	41450000
11	44780000	44790000	11	44910000	44920000
11	46420000	46430000	11	46880000	46890000
11	46960000	46970000	11	47080000	47090000
11	55320000	55330000	11	55530000	55540000
11	56890000	56900000	11	57040000	57050000
11	57190000	57200000	11	57310000	57320000
11	57590000	57600000	11	57730000	57740000
11	58400000	58410000	11	58550000	58560000
11	60690000	60700000	11	61030000	61040000
11	61210000	61220000	11	61340000	61350000
11	63450000	63460000	11	63720000	63730000
11	64070000	64080000	11	64530000	64540000
11	64100000	64110000	11	64310000	64320000
11	64550000	64560000	11	64660000	64670000
11	64550000	64560000	11	64770000	64780000
11	65850000	65860000	11	65980000	65990000
11	66060000	66070000	11	66200000	66210000
11	68350000	68360000	11	69140000	69150000
11	68370000	68380000	11	68660000	68670000
11	68880000	68890000	11	68990000	69000000
11	68880000	68890000	11	69170000	69180000
11	68880000	68890000	11	69420000	69430000
11	68960000	68970000	11	69070000	69080000
11	69170000	69180000	11	69800000	69810000
11	69290000	69300000	11	69810000	69820000
11	69370000	69380000	11	69800000	69810000
11	69700000	69710000	11	70210000	70220000
11	70490000	70500000	11	70800000	70810000
11	71140000	71150000	11	71260000	71270000
11	71690000	71700000	11	71940000	71950000
11	71720000	71730000	11	71940000	71950000
11	71720000	71730000	11	72090000	72100000
11	71940000	71950000	11	72140000	72150000
11	72290000	72300000	11	72400000	72410000
11	73000000	73010000	11	73360000	73370000
11	82420000	82430000	11	82870000	82880000
11	82430000	82440000	11	82730000	82740000
11	82430000	82440000	11	82770000	82780000
11	82610000	82620000	11	82990000	83000000
11	85640000	85650000	11	86000000	86010000
11	85780000	85790000	11	85930000	85940000
11	86290000	86300000	11	86510000	86520000
11	90020000	90030000	11	90180000	90190000
11	91960000	91970000	11	92120000	92130000
11	91960000	91970000	11	92330000	92340000
11	95580000	95590000	11	96090000	96100000
11	95740000	95750000	11	95870000	95880000
11	95770000	95780000	11	95880000	95890000
11	100310000	100320000	11	100420000	100430000
11	100540000	100550000	11	100800000	100810000
11	100550000	100560000	11	100720000	100730000
11	101980000	101990000	11	102090000	102100000
11	106150000	106160000	11	106570000	106580000
11	109850000	109860000	11	109960000	109970000
11	109900000	109910000	11	110040000	110050000
11	111340000	111350000	11	111670000	111680000
11	111490000	111500000	11	111630000	111640000
11	112150000	112160000	11	112710000	112720000
11	112150000	112160000	11	112980000	112990000
11	112160000	112170000	11	112340000	112350000
11	112530000	112540000	11	112710000	112720000
11	112560000	112570000	11	112700000	112710000
11	112630000	112640000	11	112980000	112990000
11	112700000	112710000	11	112980000	112990000
11	114310000	114320000	11	115070000	115080000
11	114320000	114330000	11	115040000	115050000
11	114640000	114650000	11	115350000	115360000
11	114950000	114960000	11	115110000	115120000
11	115080000	115090000	11	115370000	115380000
11	115370000	115380000	11	115540000	115550000
11	115370000	115380000	11	115570000	115580000
11	115380000	115390000	11	115980000	115990000
11	115850000	115860000	11	115980000	115990000
11	115850000	115860000	11	116060000	116070000
11	115980000	115990000	11	116090000	116100000
11	115980000	115990000	11	116140000	116150000
11	116450000	116460000	11	116600000	116610000
11	118490000	118500000	11	118790000	118800000
11	121520000	121530000	11	122030000	122040000
11	121560000	121570000	11	121670000	121680000
11	121590000	121600000	11	121790000	121800000
11	121670000	121680000	11	121790000	121800000
11	121670000	121680000	11	121820000	121830000
11	121670000	121680000	11	121950000	121960000
11	121800000	121810000	11	121940000	121950000
11	121800000	121810000	11	122070000	122080000
11	121840000	121850000	11	121950000	121960000
11	121840000	121850000	11	122060000	122070000
11	122530000	122540000	11	122650000	122660000
11	122950000	122960000	11	123440000	123450000
11	123480000	123490000	11	123600000	123610000
11	124700000	124710000	11	124810000	124820000
11	125470000	125480000	11	126060000	126070000
11	125790000	125800000	11	125970000	125980000
11	126400000	126410000	11	126590000	126600000
11	127240000	127250000	11	127360000	127370000
11	131560000	131570000	11	131670000	131680000
11	131560000	131570000	11	131700000	131710000
11	132000000	132010000	11	132110000	132120000
11	132000000	132010000	11	132930000	132940000
11	133470000	133480000	11	133600000	133610000
11	134260000	134270000	11	134440000	134450000
11	134480000	134490000	11	134900000	134910000
12	2080000	2090000	12	2400000	2410000
12	2160000	2170000	12	2350000	2360000
12	6280000	6290000	12	6390000	6400000
12	8820000	8830000	12	8980000	8990000
12	8830000	8840000	12	8980000	8990000
12	12620000	12630000	12	12850000	12860000
12	12710000	12720000	12	12850000	12860000
12	15770000	15780000	12	16000000	16010000
12	16320000	16330000	12	16500000	16510000
12	16320000	16330000	12	16750000	16760000
12	16500000	16510000	12	16740000	16750000
12	20790000	20800000	12	20940000	20950000
12	23920000	23930000	12	24060000	24070000
12	23920000	23930000	12	24090000	24100000
12	24100000	24110000	12	24720000	24730000
12	24380000	24390000	12	24700000	24710000
12	24430000	24440000	12	24700000	24710000
12	24440000	24450000	12	24550000	24560000
12	24540000	24550000	12	24700000	24710000
12	25590000	25600000	12	26090000	26100000
12	25720000	25730000	12	26100000	26110000
12	25730000	25740000	12	25870000	25880000
12	25730000	25740000	12	25960000	25970000
12	25760000	25770000	12	25870000	25880000
12	26270000	26280000	12	26520000	26530000
12	29660000	29670000	12	30660000	30670000
12	31810000	31820000	12	32810000	32820000
12	32270000	32280000	12	32450000	32460000
12	39720000	39730000	12	39830000	39840000
12	39830000	39840000	12	40000000	40010000
12	41080000	41090000	12	41210000	41220000
12	45370000	45380000	12	45500000	45510000
12	45400000	45410000	12	45510000	45520000
12	46480000	46490000	12	47050000	47060000
12	53720000	53730000	12	53830000	53840000
12	54410000	54420000	12	54710000	54720000
12	54990000	55000000	12	55110000	55120000
12	65690000	65700000	12	65960000	65970000
12	65700000	65710000	12	66270000	66280000
12	65720000	65730000	12	65900000	65910000
12	65880000	65890000	12	66270000	66280000
12	65990000	66000000	12	66270000	66280000
12	77720000	77730000	12	78320000	78330000
12	80290000	80300000	12	80580000	80590000
12	81490000	81500000	12	81640000	81650000
12	83080000	83090000	12	83260000	83270000
12	83080000	83090000	12	83270000	83280000
12	86010000	86020000	12	86190000	86200000
12	86500000	86510000	12	86620000	86630000
12	91350000	91360000	12	91570000	91580000
12	91580000	91590000	12	91690000	91700000
12	93420000	93430000	12	93560000	93570000
12	93450000	93460000	12	93770000	93780000
12	93960000	93970000	12	94210000	94220000
12	93960000	93970000	12	94280000	94290000
12	96640000	96650000	12	96790000	96800000
12	97860000	97870000	12	98190000	98200000
12	97870000	97880000	12	98010000	98020000
12	100470000	100480000	12	100590000	100600000
12	103410000	103420000	12	103560000	103570000
12	104140000	104150000	12	104250000	104260000
12	104840000	104850000	12	104960000	104970000
12	105020000	105030000	12	105130000	105140000
12	105810000	105820000	12	106520000	106530000
12	106110000	106120000	12	106310000	106320000
12	106160000	106170000	12	106310000	106320000
12	106340000	106350000	12	106490000	106500000
12	106780000	106790000	12	106960000	106970000
12	106810000	106820000	12	106970000	106980000
12	106970000	106980000	12	107160000	107170000
12	107350000	107360000	12	107490000	107500000
12	107530000	107540000	12	107730000	107740000
12	108450000	108460000	12	109450000	109460000
12	109150000	109160000	12	109350000	109360000
12	110930000	110940000	12	111040000	111050000
12	112700000	112710000	12	112820000	112830000
12	113430000	113440000	12	113610000	113620000
12	113490000	113500000	12	113720000	113730000
12	113500000	113510000	12	113710000	113720000
12	114690000	114700000	12	114800000	114810000
12	116450000	116460000	12	116720000	116730000
12	116470000	116480000	12	117030000	117040000
12	117130000	117140000	12	117250000	117260000
12	117140000	117150000	12	117250000	117260000
12	117800000	117810000	12	118050000	118060000
12	117810000	117820000	12	117920000	117930000
12	118030000	118040000	12	118260000	118270000
12	118620000	118630000	12	118740000	118750000
12	119610000	119620000	12	119730000	119740000
12	120740000	120750000	12	120850000	120860000
12	120770000	120780000	12	120880000	120890000
12	120770000	120780000	12	121150000	121160000
12	120770000	120780000	12	121340000	121350000
12	120770000	120780000	12	121560000	121570000
12	120780000	120790000	12	121010000	121020000
12	121010000	121020000	12	121120000	121130000
12	121010000	121020000	12	121340000	121350000
12	121280000	121290000	12	121400000	121410000
12	121580000	121590000	12	121860000	121870000
12	121980000	121990000	12	122200000	122210000
12	121990000	122000000	12	122610000	122620000
12	122730000	122740000	12	122850000	122860000
12	122850000	122860000	12	122980000	122990000
12	122980000	122990000	12	123230000	123240000
12	123010000	123020000	12	123230000	123240000
12	123470000	123480000	12	123590000	123600000
12	123470000	123480000	12	124090000	124100000
12	123710000	123720000	12	124090000	124100000
12	124830000	124840000	12	125040000	125050000
12	125660000	125670000	12	125940000	125950000
12	125690000	125700000	12	125810000	125820000
12	128740000	128750000	12	129010000	129020000
12	128740000	128750000	12	129040000	129050000
12	128890000	128900000	12	129000000	129010000
12	130890000	130900000	12	131230000	131240000
12	131560000	131570000	12	132170000	132180000
12	131630000	131640000	12	131740000	131750000
12	131640000	131650000	12	131970000	131980000
12	132670000	132680000	12	132920000	132930000
12	132680000	132690000	12	132860000	132870000
12	132680000	132690000	12	133100000	133110000
12	132830000	132840000	12	132940000	132950000
12	133470000	133480000	12	133750000	133760000
13	19650000	19660000	13	20160000	20170000
13	19770000	19780000	13	20310000	20320000
13	19780000	19790000	13	20310000	20320000
13	20230000	20240000	13	20440000	20450000
13	20770000	20780000	13	21010000	21020000
13	20780000	20790000	13	20930000	20940000
13	20810000	20820000	13	21000000	21010000
13	21550000	21560000	13	21690000	21700000
13	22630000	22640000	13	22760000	22770000
13	23130000	23140000	13	23290000	23300000
13	27050000	27060000	13	27190000	27200000
13	30100000	30110000	13	30280000	30290000
13	30160000	30170000	13	30420000	30430000
13	30700000	30710000	13	30980000	30990000
13	33850000	33860000	13	34100000	34110000
13	36330000	36340000	13	36490000	36500000
13	37420000	37430000	13	37580000	37590000
13	37860000	37870000	13	38020000	38030000
13	38910000	38920000	13	39350000	39360000
13	39230000	39240000	13	39340000	39350000
13	40250000	40260000	13	40840000	40850000
13	40330000	40340000	13	40630000	40640000
13	40340000	40350000	13	40630000	40640000
13	40340000	40350000	13	40640000	40650000
13	40340000	40350000	13	40840000	40850000
13	40340000	40350000	13	40940000	40950000
13	40340000	40350000	13	41050000	41060000
13	40350000	40360000	13	40720000	40730000
13	40350000	40360000	13	40810000	40820000
13	40480000	40490000	13	40620000	40630000
13	40540000	40550000	13	40710000	40720000
13	40630000	40640000	13	40810000	40820000
13	40760000	40770000	13	40920000	40930000
13	40760000	40770000	13	40950000	40960000
13	40800000	40810000	13	40920000	40930000
13	40810000	40820000	13	40960000	40970000
13	40840000	40850000	13	40950000	40960000
13	40940000	40950000	13	41050000	41060000
13	41060000	41070000	13	41190000	41200000
13	41060000	41070000	13	41220000	41230000
13	41270000	41280000	13	41450000	41460000
13	41350000	41360000	13	41630000	41640000
13	43570000	43580000	13	43710000	43720000
13	43910000	43920000	13	44020000	44030000
13	44020000	44030000	13	44350000	44360000
13	45140000	45150000	13	45350000	45360000
13	45350000	45360000	13	45490000	45500000
13	45360000	45370000	13	45470000	45480000
13	45380000	45390000	13	45490000	45500000
13	47410000	47420000	13	47550000	47560000
13	48880000	48890000	13	49120000	49130000
13	52770000	52780000	13	53020000	53030000
13	53180000	53190000	13	53630000	53640000
13	54350000	54360000	13	55110000	55120000
13	59960000	59970000	13	60480000	60490000
13	60270000	60280000	13	60480000	60490000
13	60740000	60750000	13	60910000	60920000
13	61020000	61030000	13	61190000	61200000
13	61030000	61040000	13	61180000	61190000
13	61050000	61060000	13	61190000	61200000
13	66980000	66990000	13	67800000	67810000
13	67380000	67390000	13	67800000	67810000
13	67410000	67420000	13	67560000	67570000
13	74330000	74340000	13	74590000	74600000
13	74330000	74340000	13	74700000	74710000
13	74860000	74870000	13	75790000	75800000
13	74980000	74990000	13	75130000	75140000
13	78350000	78360000	13	78810000	78820000
13	78410000	78420000	13	78610000	78620000
13	78480000	78490000	13	78970000	78980000
13	78490000	78500000	13	78600000	78610000
13	78490000	78500000	13	78630000	78640000
13	78720000	78730000	13	78870000	78880000
13	80350000	80360000	13	80700000	80710000
13	80510000	80520000	13	80650000	80660000
13	80580000	80590000	13	80880000	80890000
13	92040000	92050000	13	92210000	92220000
13	92070000	92080000	13	92210000	92220000
13	94810000	94820000	13	94960000	94970000
13	95360000	95370000	13	95470000	95480000
13	95370000	95380000	13	95500000	95510000
13	95500000	95510000	13	95610000	95620000
13	95640000	95650000	13	95790000	95800000
13	95840000	95850000	13	96130000	96140000
13	95840000	95850000	13	96280000	96290000
13	96030000	96040000	13	96190000	96200000
13	96140000	96150000	13	96280000	96290000
13	98500000	98510000	13	98890000	98900000
13	98780000	98790000	13	99040000	99050000
13	99060000	99070000	13	99310000	99320000
13	100300000	100310000	13	100610000	100620000
13	100300000	100310000	13	100750000	100760000
13	100320000	100330000	13	100470000	100480000
13	100510000	100520000	13	100620000	100630000
13	100550000	100560000	13	100750000	100760000
13	100610000	100620000	13	100740000	100750000
13	100640000	100650000	13	100750000	100760000
13	100650000	100660000	13	100880000	100890000
13	101950000	101960000	13	102110000	102120000
13	106570000	106580000	13	107170000	107180000
13	106740000	106750000	13	107130000	107140000
13	106770000	106780000	13	107120000	107130000
13	106980000	106990000	13	107170000	107180000
13	107170000	107180000	13	107570000	107580000
13	107200000	107210000	13	107390000	107400000
13	107210000	107220000	13	107360000	107370000
13	107360000	107370000	13	107530000	107540000
13	107360000	107370000	13	107560000	107570000
13	107390000	107400000	13	107520000	107530000
13	107590000	107600000	13	107760000	107770000
13	108020000	108030000	13	108210000	108220000
13	108020000	108030000	13	108370000	108380000
13	108290000	108300000	13	108520000	108530000
13	108370000	108380000	13	108520000	108530000
13	109610000	109620000	13	110320000	110330000
13	109780000	109790000	13	110770000	110780000
13	110140000	110150000	13	110400000	110410000
13	111170000	111180000	13	111280000	111290000
13	111170000	111180000	13	111470000	111480000
13	111570000	111580000	13	111790000	111800000
13	111600000	111610000	13	112520000	112530000
13	111750000	111760000	13	111870000	111880000
13	112320000	112330000	13	112630000	112640000
13	112510000	112520000	13	113120000	113130000
13	112510000	112520000	13	113270000	113280000
13	112510000	112520000	13	113460000	113470000
13	112520000	112530000	13	112960000	112970000
13	112530000	112540000	13	112700000	112710000
13	112750000	112760000	13	112900000	112910000
13	112970000	112980000	13	113130000	113140000
13	113680000	113690000	13	113790000	113800000
14	20880000	20890000	14	21070000	21080000
14	23400000	23410000	14	23560000	23570000
14	24520000	24530000	14	24660000	24670000
14	25380000	25390000	14	25510000	25520000
14	26070000	26080000	14	26270000	26280000
14	29220000	29230000	14	29550000	29560000
14	29250000	29260000	14	29560000	29570000
14	29570000	29580000	14	29680000	29690000
14	29820000	29830000	14	29970000	29980000
14	30280000	30290000	14	30400000	30410000
14	31650000	31660000	14	31780000	31790000
14	32040000	32050000	14	32430000	32440000
14	32430000	32440000	14	32540000	32550000
14	32580000	32590000	14	32720000	32730000
14	32720000	32730000	14	32940000	32950000
14	32860000	32870000	14	32980000	32990000
14	33170000	33180000	14	33750000	33760000
14	33170000	33180000	14	33940000	33950000
14	33400000	33410000	14	34140000	34150000
14	33410000	33420000	14	33630000	33640000
14	33410000	33420000	14	33920000	33930000
14	33620000	33630000	14	33750000	33760000
14	33630000	33640000	14	33920000	33930000
14	33630000	33640000	14	34260000	34270000
14	33760000	33770000	14	34400000	34410000
14	33810000	33820000	14	33920000	33930000
14	33930000	33940000	14	34040000	34050000
14	33940000	33950000	14	34170000	34180000
14	33950000	33960000	14	34080000	34090000
14	33950000	33960000	14	34140000	34150000
14	34140000	34150000	14	34400000	34410000
14	34390000	34400000	14	34700000	34710000
14	34500000	34510000	14	34770000	34780000
14	34790000	34800000	14	34960000	34970000
14	39570000	39580000	14	39840000	39850000
14	49160000	49170000	14	49300000	49310000
14	50370000	50380000	14	50560000	50570000
14	51440000	51450000	14	52440000	52450000
14	51970000	51980000	14	52090000	52100000
14	53360000	53370000	14	53500000	53510000
14	53490000	53500000	14	53790000	53800000
14	53800000	53810000	14	53990000	54000000
14	54960000	54970000	14	55140000	55150000
14	55130000	55140000	14	55240000	55250000
14	56310000	56320000	14	56440000	56450000
14	56440000	56450000	14	56580000	56590000
14	56580000	56590000	14	56700000	56710000
14	60670000	60680000	14	60790000	60800000
14	61930000	61940000	14	62070000	62080000
14	62010000	62020000	14	62170000	62180000
14	63640000	63650000	14	63750000	63760000
14	65680000	65690000	14	65860000	65870000
14	65890000	65900000	14	66080000	66090000
14	68410000	68420000	14	68540000	68550000
14	68410000	68420000	14	68590000	68600000
14	68550000	68560000	14	68690000	68700000
14	68560000	68570000	14	68720000	68730000
14	68700000	68710000	14	69090000	69100000
14	68720000	68730000	14	68900000	68910000
14	68720000	68730000	14	69120000	69130000
14	68820000	68830000	14	69280000	69290000
14	68910000	68920000	14	69280000	69290000
14	69030000	69040000	14	69190000	69200000
14	69580000	69590000	14	69710000	69720000
14	69590000	69600000	14	69830000	69840000
14	74360000	74370000	14	74530000	74540000
14	74790000	74800000	14	74940000	74950000
14	76500000	76510000	14	76660000	76670000
14	76660000	76670000	14	76820000	76830000
14	76920000	76930000	14	77110000	77120000
14	76950000	76960000	14	77090000	77100000
14	77290000	77300000	14	77420000	77430000
14	77290000	77300000	14	77520000	77530000
14	78470000	78480000	14	79050000	79060000
14	80180000	80190000	14	80390000	80400000
14	80530000	80540000	14	80660000	80670000
14	80530000	80540000	14	80690000	80700000
14	80530000	80540000	14	81180000	81190000
14	80540000	80550000	14	80660000	80670000
14	80540000	80550000	14	80840000	80850000
14	80660000	80670000	14	80840000	80850000
14	80670000	80680000	14	80830000	80840000
14	80680000	80690000	14	81010000	81020000
14	80680000	80690000	14	81180000	81190000
14	80840000	80850000	14	81010000	81020000
[truncated: 717 more rows]

## Sheet: MG-specific
chr1	x1	x2	chr2	y1	y2
1	900000	910000	1	1240000	1250000
1	1050000	1060000	1	1230000	1240000
1	1250000	1260000	1	1430000	1440000
1	1960000	1970000	1	2100000	2110000
1	2120000	2130000	1	2340000	2350000
1	2120000	2130000	1	2700000	2710000
1	2450000	2460000	1	2570000	2580000
1	3380000	3390000	1	3650000	3660000
1	8420000	8430000	1	8540000	8550000
1	8450000	8460000	1	8790000	8800000
1	9050000	9060000	1	9160000	9170000
1	9930000	9940000	1	10080000	10090000
1	9960000	9970000	1	10090000	10100000
1	11700000	11710000	1	11820000	11830000
1	12160000	12170000	1	12330000	12340000
1	12170000	12180000	1	12720000	12730000
1	12370000	12380000	1	12710000	12720000
1	12380000	12390000	1	12510000	12520000
1	12500000	12510000	1	12660000	12670000
1	13840000	13850000	1	13980000	13990000
1	15460000	15470000	1	15830000	15840000
1	15470000	15480000	1	15750000	15760000
1	15880000	15890000	1	16030000	16040000
1	16110000	16120000	1	16380000	16390000
1	16140000	16150000	1	16260000	16270000
1	17820000	17830000	1	18150000	18160000
1	18250000	18260000	1	18570000	18580000
1	18310000	18320000	1	18560000	18570000
1	19710000	19720000	1	19830000	19840000
1	19710000	19720000	1	19910000	19920000
1	19800000	19810000	1	19970000	19980000
1	19830000	19840000	1	19970000	19980000
1	20210000	20220000	1	20810000	20820000
1	20300000	20310000	1	20420000	20430000
1	20300000	20310000	1	20490000	20500000
1	20420000	20430000	1	20530000	20540000
1	20490000	20500000	1	20750000	20760000
1	22740000	22750000	1	23270000	23280000
1	23290000	23300000	1	23410000	23420000
1	23290000	23300000	1	23600000	23610000
1	23300000	23310000	1	23410000	23420000
1	23300000	23310000	1	23600000	23610000
1	23860000	23870000	1	24240000	24250000
1	24090000	24100000	1	24240000	24250000
1	24130000	24140000	1	24240000	24250000
1	24390000	24400000	1	24710000	24720000
1	24730000	24740000	1	24910000	24920000
1	24740000	24750000	1	24910000	24920000
1	25180000	25190000	1	25350000	25360000
1	25250000	25260000	1	25360000	25370000
1	25260000	25270000	1	25430000	25440000
1	26420000	26430000	1	26650000	26660000
1	27290000	27300000	1	27420000	27430000
1	27320000	27330000	1	27430000	27440000
1	28570000	28580000	1	28680000	28690000
1	28840000	28850000	1	29190000	29200000
1	29200000	29210000	1	29490000	29500000
1	29810000	29820000	1	30050000	30060000
1	31190000	31200000	1	31540000	31550000
1	32090000	32100000	1	32260000	32270000
1	33610000	33620000	1	34070000	34080000
1	33680000	33690000	1	34070000	34080000
1	33690000	33700000	1	33820000	33830000
1	36310000	36320000	1	36470000	36480000
1	38160000	38170000	1	38410000	38420000
1	39740000	39750000	1	39870000	39880000
1	40070000	40080000	1	40260000	40270000
1	40880000	40890000	1	41000000	41010000
1	42200000	42210000	1	42350000	42360000
1	42230000	42240000	1	42480000	42490000
1	42240000	42250000	1	42360000	42370000
1	42260000	42270000	1	42490000	42500000
1	42350000	42360000	1	42490000	42500000
1	43040000	43050000	1	43350000	43360000
1	45240000	45250000	1	45770000	45780000
1	45980000	45990000	1	46210000	46220000
1	47020000	47030000	1	47160000	47170000
1	47050000	47060000	1	47700000	47710000
1	47620000	47630000	1	47890000	47900000
1	47640000	47650000	1	47750000	47760000
1	47660000	47670000	1	47780000	47790000
1	47730000	47740000	1	48180000	48190000
1	48540000	48550000	1	48660000	48670000
1	48540000	48550000	1	48700000	48710000
1	48570000	48580000	1	48970000	48980000
1	48690000	48700000	1	48950000	48960000
1	48700000	48710000	1	48930000	48940000
1	50490000	50500000	1	50610000	50620000
1	54650000	54660000	1	54960000	54970000
1	54770000	54780000	1	54950000	54960000
1	59200000	59210000	1	59750000	59760000
1	59250000	59260000	1	59600000	59610000
1	59360000	59370000	1	60020000	60030000
1	59440000	59450000	1	59970000	59980000
1	59450000	59460000	1	59590000	59600000
1	59600000	59610000	1	59730000	59740000
1	59600000	59610000	1	60030000	60040000
1	59760000	59770000	1	59960000	59970000
1	59970000	59980000	1	60140000	60150000
1	60020000	60030000	1	60130000	60140000
1	60030000	60040000	1	60160000	60170000
1	61310000	61320000	1	61800000	61810000
1	61310000	61320000	1	62100000	62110000
1	61320000	61330000	1	61470000	61480000
1	61690000	61700000	1	61800000	61810000
1	61940000	61950000	1	62090000	62100000
1	65300000	65310000	1	66150000	66160000
1	65320000	65330000	1	65520000	65530000
1	65880000	65890000	1	66270000	66280000
1	65880000	65890000	1	66710000	66720000
1	66150000	66160000	1	66270000	66280000
1	66150000	66160000	1	66300000	66310000
1	68580000	68590000	1	68910000	68920000
1	68660000	68670000	1	68790000	68800000
1	68690000	68700000	1	68800000	68810000
1	68790000	68800000	1	68910000	68920000
1	70600000	70610000	1	70990000	71000000
1	76500000	76510000	1	76610000	76620000
1	84950000	84960000	1	85150000	85160000
1	89120000	89130000	1	89250000	89260000
1	89120000	89130000	1	89260000	89270000
1	89150000	89160000	1	89260000	89270000
1	89230000	89240000	1	89820000	89830000
1	89480000	89490000	1	89660000	89670000
1	89940000	89950000	1	90270000	90280000
1	92760000	92770000	1	93420000	93430000
1	92770000	92780000	1	93210000	93220000
1	92770000	92780000	1	93300000	93310000
1	93760000	93770000	1	93900000	93910000
1	93760000	93770000	1	94080000	94090000
1	93760000	93770000	1	94280000	94290000
1	93780000	93790000	1	94010000	94020000
1	93780000	93790000	1	94310000	94320000
1	93890000	93900000	1	94340000	94350000
1	93900000	93910000	1	94010000	94020000
1	94160000	94170000	1	94280000	94290000
1	94170000	94180000	1	94290000	94300000
1	94520000	94530000	1	94710000	94720000
1	100440000	100450000	1	100580000	100590000
1	105180000	105190000	1	105320000	105330000
1	107970000	107980000	1	108280000	108290000
1	108740000	108750000	1	109120000	109130000
1	108740000	108750000	1	109430000	109440000
1	109050000	109060000	1	109290000	109300000
1	110170000	110180000	1	110550000	110560000
1	110190000	110200000	1	110440000	110450000
1	110260000	110270000	1	110640000	110650000
1	110310000	110320000	1	110550000	110560000
1	110320000	110330000	1	110550000	110560000
1	111160000	111170000	1	111530000	111540000
1	111320000	111330000	1	111450000	111460000
1	111320000	111330000	1	111520000	111530000
1	111570000	111580000	1	111720000	111730000
1	111570000	111580000	1	111940000	111950000
1	111670000	111680000	1	112300000	112310000
1	111740000	111750000	1	112300000	112310000
1	111860000	111870000	1	112330000	112340000
1	111990000	112000000	1	112290000	112300000
1	112020000	112030000	1	112140000	112150000
1	113000000	113010000	1	113240000	113250000
1	113010000	113020000	1	113150000	113160000
1	113370000	113380000	1	113490000	113500000
1	113450000	113460000	1	113580000	113590000
1	113870000	113880000	1	113980000	113990000
1	114360000	114370000	1	114670000	114680000
1	114490000	114500000	1	114820000	114830000
1	114520000	114530000	1	114640000	114650000
1	114520000	114530000	1	114660000	114670000
1	114520000	114530000	1	114670000	114680000
1	114520000	114530000	1	114760000	114770000
1	114650000	114660000	1	114770000	114780000
1	114670000	114680000	1	114820000	114830000
1	114700000	114710000	1	114820000	114830000
1	116640000	116650000	1	116810000	116820000
1	117270000	117280000	1	117440000	117450000
1	119630000	119640000	1	119760000	119770000
1	121150000	121160000	1	121260000	121270000
1	121150000	121160000	1	121290000	121300000
1	121180000	121190000	1	121300000	121310000
1	144880000	144890000	1	145070000	145080000
1	144920000	144930000	1	145290000	145300000
1	149860000	149870000	1	150140000	150150000
1	150440000	150450000	1	150590000	150600000
1	150670000	150680000	1	150780000	150790000
1	151900000	151910000	1	152140000	152150000
1	151900000	151910000	1	152150000	152160000
1	153960000	153970000	1	154230000	154240000
1	154370000	154380000	1	154520000	154530000
1	154630000	154640000	1	154740000	154750000
1	156350000	156360000	1	156640000	156650000
1	156910000	156920000	1	157040000	157050000
1	157540000	157550000	1	157910000	157920000
1	157550000	157560000	1	157830000	157840000
1	157620000	157630000	1	157790000	157800000
1	157780000	157790000	1	157910000	157920000
1	157810000	157820000	1	157920000	157930000
1	157840000	157850000	1	158090000	158100000
1	158110000	158120000	1	158220000	158230000
1	158110000	158120000	1	158250000	158260000
1	158140000	158150000	1	158250000	158260000
1	158250000	158260000	1	158760000	158770000
1	158760000	158770000	1	159040000	159050000
1	159260000	159270000	1	159400000	159410000
1	159410000	159420000	1	159610000	159620000
1	160000000	160010000	1	160160000	160170000
1	160390000	160400000	1	160510000	160520000
1	160800000	160810000	1	161100000	161110000
1	160830000	160840000	1	161100000	161110000
1	161150000	161160000	1	161710000	161720000
1	161160000	161170000	1	161460000	161470000
1	161190000	161200000	1	161710000	161720000
1	165570000	165580000	1	165850000	165860000
1	167030000	167040000	1	167640000	167650000
1	167200000	167210000	1	167500000	167510000
1	167510000	167520000	1	167770000	167780000
1	167570000	167580000	1	167770000	167780000
1	167600000	167610000	1	167770000	167780000
1	167770000	167780000	1	167880000	167890000
1	168310000	168320000	1	168440000	168450000
1	168880000	168890000	1	169010000	169020000
1	168880000	168890000	1	169080000	169090000
1	169330000	169340000	1	169770000	169780000
1	172710000	172720000	1	172990000	173000000
1	172710000	172720000	1	173080000	173090000
1	172710000	172720000	1	173160000	173170000
1	172710000	172720000	1	173170000	173180000
1	172710000	172720000	1	173380000	173390000
1	172720000	172730000	1	172860000	172870000
1	172790000	172800000	1	172980000	172990000
1	172790000	172800000	1	173080000	173090000
1	172870000	172880000	1	173160000	173170000
1	172970000	172980000	1	173080000	173090000
1	172980000	172990000	1	173160000	173170000
1	173010000	173020000	1	173150000	173160000
1	173080000	173090000	1	173380000	173390000
1	173170000	173180000	1	173390000	173400000
1	174740000	174750000	1	174850000	174860000
1	176520000	176530000	1	176850000	176860000
1	176550000	176560000	1	176840000	176850000
1	178000000	178010000	1	178980000	178990000
1	178100000	178110000	1	178250000	178260000
1	178270000	178280000	1	178980000	178990000
1	178300000	178310000	1	178460000	178470000
1	178700000	178710000	1	178980000	178990000
1	179850000	179860000	1	179970000	179980000
1	180030000	180040000	1	180140000	180150000
1	180920000	180930000	1	181030000	181040000
1	182140000	182150000	1	182350000	182360000
1	184940000	184950000	1	185650000	185660000
1	184950000	184960000	1	185140000	185150000
1	185010000	185020000	1	185130000	185140000
1	185010000	185020000	1	185650000	185660000
1	185300000	185310000	1	185450000	185460000
1	185300000	185310000	1	185500000	185510000
1	186570000	186580000	1	186960000	186970000
1	186800000	186810000	1	186950000	186960000
1	192770000	192780000	1	193080000	193090000
1	196710000	196720000	1	196820000	196830000
1	197490000	197500000	1	198430000	198440000
1	198130000	198140000	1	198650000	198660000
1	198460000	198470000	1	198570000	198580000
1	198460000	198470000	1	198650000	198660000
1	198500000	198510000	1	198650000	198660000
1	198610000	198620000	1	198740000	198750000
1	200940000	200950000	1	201110000	201120000
1	202780000	202790000	1	202950000	202960000
1	203080000	203090000	1	203300000	203310000
1	204920000	204930000	1	205210000	205220000
1	205040000	205050000	1	205220000	205230000
1	205080000	205090000	1	205290000	205300000
1	205110000	205120000	1	205300000	205310000
1	205230000	205240000	1	205460000	205470000
1	205310000	205320000	1	205480000	205490000
1	205630000	205640000	1	205750000	205760000
1	206310000	206320000	1	206650000	206660000
1	206320000	206330000	1	206600000	206610000
1	206610000	206620000	1	206760000	206770000
1	206640000	206650000	1	207150000	207160000
1	206820000	206830000	1	206970000	206980000
1	206970000	206980000	1	207080000	207090000
1	206980000	206990000	1	207150000	207160000
1	207980000	207990000	1	208410000	208420000
1	208820000	208830000	1	209360000	209370000
1	208820000	208830000	1	209400000	209410000
1	208820000	208830000	1	209520000	209530000
1	208820000	208830000	1	209690000	209700000
1	209380000	209390000	1	209540000	209550000
1	211500000	211510000	1	211650000	211660000
1	212630000	212640000	1	213160000	213170000
1	212810000	212820000	1	212920000	212930000
1	212810000	212820000	1	213150000	213160000
1	213520000	213530000	1	214290000	214300000
1	219350000	219360000	1	219830000	219840000
1	219360000	219370000	1	219740000	219750000
1	219590000	219600000	1	219720000	219730000
1	219640000	219650000	1	219840000	219850000
1	220980000	220990000	1	221610000	221620000
1	221040000	221050000	1	221170000	221180000
1	221040000	221050000	1	221340000	221350000
1	221050000	221060000	1	221270000	221280000
1	221060000	221070000	1	221210000	221220000
1	221080000	221090000	1	221270000	221280000
1	221180000	221190000	1	221340000	221350000
1	221210000	221220000	1	221340000	221350000
1	221280000	221290000	1	221600000	221610000
1	221370000	221380000	1	221610000	221620000
1	222630000	222640000	1	222970000	222980000
1	222630000	222640000	1	223260000	223270000
1	222630000	222640000	1	223290000	223300000
1	222820000	222830000	1	222950000	222960000
1	222830000	222840000	1	223260000	223270000
1	222880000	222890000	1	223160000	223170000
1	222990000	223000000	1	223170000	223180000
1	223270000	223280000	1	223420000	223430000
1	223300000	223310000	1	223410000	223420000
1	223340000	223350000	1	223800000	223810000
1	224530000	224540000	1	224650000	224660000
1	225960000	225970000	1	226090000	226100000
1	226180000	226190000	1	226290000	226300000
1	228800000	228810000	1	229030000	229040000
1	229130000	229140000	1	229290000	229300000
1	229160000	229170000	1	229290000	229300000
1	229240000	229250000	1	229360000	229370000
1	229980000	229990000	1	230110000	230120000
1	229980000	229990000	1	230140000	230150000
1	231480000	231490000	1	231830000	231840000
1	231750000	231760000	1	231910000	231920000
1	231820000	231830000	1	231940000	231950000
1	233240000	233250000	1	233380000	233390000
1	233440000	233450000	1	233910000	233920000
1	234800000	234810000	1	234970000	234980000
1	234800000	234810000	1	234980000	234990000
1	235680000	235690000	1	235870000	235880000
1	236000000	236010000	1	236110000	236120000
1	236270000	236280000	1	236720000	236730000
1	243430000	243440000	1	243590000	243600000
1	243600000	243610000	1	243900000	243910000
1	244810000	244820000	1	245120000	245130000
1	245330000	245340000	1	245700000	245710000
1	245330000	245340000	1	245840000	245850000
1	245680000	245690000	1	245840000	245850000
1	246260000	246270000	1	246370000	246380000
1	246270000	246280000	1	246440000	246450000
1	246440000	246450000	1	246600000	246610000
1	247090000	247100000	1	247260000	247270000
1	247090000	247100000	1	247520000	247530000
1	247240000	247250000	1	247500000	247510000
1	247360000	247370000	1	247480000	247490000
1	249090000	249100000	1	249200000	249210000
2	7560000	7570000	2	8430000	8440000
2	8440000	8450000	2	8570000	8580000
2	8440000	8450000	2	8650000	8660000
2	8440000	8450000	2	8680000	8690000
2	8440000	8450000	2	8820000	8830000
2	10970000	10980000	2	11360000	11370000
2	12590000	12600000	2	12730000	12740000
2	19560000	19570000	2	19860000	19870000
2	19670000	19680000	2	19840000	19850000
2	20590000	20600000	2	21180000	21190000
2	24480000	24490000	2	24600000	24610000
2	24630000	24640000	2	24810000	24820000
2	24640000	24650000	2	24760000	24770000
2	25460000	25470000	2	25600000	25610000
2	25820000	25830000	2	25940000	25950000
2	26180000	26190000	2	26550000	26560000
2	26410000	26420000	2	26550000	26560000
2	26810000	26820000	2	27040000	27050000
2	27990000	28000000	2	28120000	28130000
2	30450000	30460000	2	30660000	30670000
2	32100000	32110000	2	32220000	32230000
2	37760000	37770000	2	37900000	37910000
2	37760000	37770000	2	38050000	38060000
2	37870000	37880000	2	38040000	38050000
2	38530000	38540000	2	38730000	38740000
2	38540000	38550000	2	38690000	38700000
2	40140000	40150000	2	40980000	40990000
2	40470000	40480000	2	40780000	40790000
2	40510000	40520000	2	40640000	40650000
2	40510000	40520000	2	40670000	40680000
2	42890000	42900000	2	43010000	43020000
2	43250000	43260000	2	43360000	43370000
2	43330000	43340000	2	43560000	43570000
2	43330000	43340000	2	43640000	43650000
2	43330000	43340000	2	43700000	43710000
2	43460000	43470000	2	43630000	43640000
2	45210000	45220000	2	46150000	46160000
2	46290000	46300000	2	46870000	46880000
2	47210000	47220000	2	47490000	47500000
2	47550000	47560000	2	47990000	48000000
2	48470000	48480000	2	48640000	48650000
2	49180000	49190000	2	49360000	49370000
2	54740000	54750000	2	55070000	55080000
2	54750000	54760000	2	54930000	54940000
2	54880000	54890000	2	55060000	55070000
2	54880000	54890000	2	55390000	55400000
2	55080000	55090000	2	55400000	55410000
2	55240000	55250000	2	55360000	55370000
2	61110000	61120000	2	61220000	61230000
2	64250000	64260000	2	64360000	64370000
2	64750000	64760000	2	64870000	64880000
2	64860000	64870000	2	65050000	65060000
2	64870000	64880000	2	65260000	65270000
2	64970000	64980000	2	65260000	65270000
2	65290000	65300000	2	65650000	65660000
2	67950000	67960000	2	68060000	68070000
2	68340000	68350000	2	68580000	68590000
2	68930000	68940000	2	69050000	69060000
2	69060000	69070000	2	69380000	69390000
2	69280000	69290000	2	69520000	69530000
2	69300000	69310000	2	69410000	69420000
2	69790000	69800000	2	69910000	69920000
2	71220000	71230000	2	71350000	71360000
2	71800000	71810000	2	72360000	72370000
2	73110000	73120000	2	73220000	73230000
2	74050000	74060000	2	74160000	74170000
2	74060000	74070000	2	74300000	74310000
2	74160000	74170000	2	74300000	74310000
2	74360000	74370000	2	74560000	74570000
2	74910000	74920000	2	75630000	75640000
2	74910000	74920000	2	75840000	75850000
2	74990000	75000000	2	75100000	75110000
2	75110000	75120000	2	75630000	75640000
2	84870000	84880000	2	85080000	85090000
2	84950000	84960000	2	85090000	85100000
2	85160000	85170000	2	85270000	85280000
2	85790000	85800000	2	85940000	85950000
2	88490000	88500000	2	88600000	88610000
2	89110000	89120000	2	89240000	89250000
2	95840000	95850000	2	96390000	96400000
2	96810000	96820000	2	97170000	97180000
2	96840000	96850000	2	97170000	97180000
2	98420000	98430000	2	98590000	98600000
2	98630000	98640000	2	98740000	98750000
2	99020000	99030000	2	99680000	99690000
2	99250000	99260000	2	99360000	99370000
2	100170000	100180000	2	100740000	100750000
2	100180000	100190000	2	100440000	100450000
2	100340000	100350000	2	100860000	100870000
2	102230000	102240000	2	102450000	102460000
2	103090000	103100000	2	103230000	103240000
2	105990000	106000000	2	106490000	106500000
2	106190000	106200000	2	106320000	106330000
2	106320000	106330000	2	106800000	106810000
2	108980000	108990000	2	109240000	109250000
2	109060000	109070000	2	109190000	109200000
2	109840000	109850000	2	110070000	110080000
2	112650000	112660000	2	113040000	113050000
2	112650000	112660000	2	113340000	113350000
2	113510000	113520000	2	113630000	113640000
2	113830000	113840000	2	113950000	113960000
2	113890000	113900000	2	114000000	114010000
2	118770000	118780000	2	118940000	118950000
2	119630000	119640000	2	119920000	119930000
2	119640000	119650000	2	119930000	119940000
2	120460000	120470000	2	120930000	120940000
2	120500000	120510000	2	120930000	120940000
2	120960000	120970000	2	121070000	121080000
2	122350000	122360000	2	122490000	122500000
2	126990000	127000000	2	127920000	127930000
2	127390000	127400000	2	127530000	127540000
2	127410000	127420000	2	127520000	127530000
2	127420000	127430000	2	127530000	127540000
2	127950000	127960000	2	128070000	128080000
2	127950000	127960000	2	128230000	128240000
2	127950000	127960000	2	128400000	128410000
2	129080000	129090000	2	129650000	129660000
2	129260000	129270000	2	129990000	130000000
2	129500000	129510000	2	129960000	129970000
2	129510000	129520000	2	129650000	129660000
2	129960000	129970000	2	130240000	130250000
2	129990000	130000000	2	130220000	130230000
2	130100000	130110000	2	130220000	130230000
2	130100000	130110000	2	130250000	130260000
2	130100000	130110000	2	130580000	130590000
2	130210000	130220000	2	130360000	130370000
2	130220000	130230000	2	130330000	130340000
2	130240000	130250000	2	130360000	130370000
2	130240000	130250000	2	130500000	130510000
2	130300000	130310000	2	130410000	130420000
2	133090000	133100000	2	133200000	133210000
2	133330000	133340000	2	133910000	133920000
2	133830000	133840000	2	134010000	134020000
2	133890000	133900000	2	134000000	134010000
2	134720000	134730000	2	134860000	134870000
2	134990000	135000000	2	135170000	135180000
2	135210000	135220000	2	135420000	135430000
2	135510000	135520000	2	135650000	135660000
2	135540000	135550000	2	135650000	135660000
2	143790000	143800000	2	144010000	144020000
2	145150000	145160000	2	145810000	145820000
2	145350000	145360000	2	145460000	145470000
2	145680000	145690000	2	146500000	146510000
2	146350000	146360000	2	146470000	146480000
2	146350000	146360000	2	146500000	146510000
2	150650000	150660000	2	151340000	151350000
2	152630000	152640000	2	152860000	152870000
2	152880000	152890000	2	153050000	153060000
2	152890000	152900000	2	153180000	153190000
2	153070000	153080000	2	153270000	153280000
2	153350000	153360000	2	153460000	153470000
2	157180000	157190000	2	157290000	157300000
2	160330000	160340000	2	160460000	160470000
2	160550000	160560000	2	160660000	160670000
2	162980000	162990000	2	163150000	163160000
2	169200000	169210000	2	169750000	169760000
2	171810000	171820000	2	172010000	172020000
2	173140000	173150000	2	173300000	173310000
2	174270000	174280000	2	175180000	175190000
2	178010000	178020000	2	178620000	178630000
2	179000000	179010000	2	179110000	179120000
2	183050000	183060000	2	183840000	183850000
2	190320000	190330000	2	190490000	190500000
2	190320000	190330000	2	190520000	190530000
2	190330000	190340000	2	190440000	190450000
2	190620000	190630000	2	190930000	190940000
2	196370000	196380000	2	196510000	196520000
2	196400000	196410000	2	196520000	196530000
2	197020000	197030000	2	197130000	197140000
2	197650000	197660000	2	198260000	198270000
2	197880000	197890000	2	198240000	198250000
2	197940000	197950000	2	198050000	198060000
2	198270000	198280000	2	198380000	198390000
2	201550000	201560000	2	202040000	202050000
2	201560000	201570000	2	201670000	201680000
2	201560000	201570000	2	201730000	201740000
2	201570000	201580000	2	201700000	201710000
2	201570000	201580000	2	201930000	201940000
2	201820000	201830000	2	202020000	202030000
2	201980000	201990000	2	202090000	202100000
2	203430000	203440000	2	203550000	203560000
2	204410000	204420000	2	204520000	204530000
2	204520000	204530000	2	204660000	204670000
2	204520000	204530000	2	204740000	204750000
2	204660000	204670000	2	204770000	204780000
2	206410000	206420000	2	206580000	206590000
2	209330000	209340000	2	210060000	210070000
2	209580000	209590000	2	210070000	210080000
2	209890000	209900000	2	210040000	210050000
2	216900000	216910000	2	217020000	217030000
2	219040000	219050000	2	219150000	219160000
2	219050000	219060000	2	219240000	219250000
2	219050000	219060000	2	219330000	219340000
2	220320000	220330000	2	220560000	220570000
2	223660000	223670000	2	223770000	223780000
2	225710000	225720000	2	226520000	226530000
2	225730000	225740000	2	225840000	225850000
2	225740000	225750000	2	225870000	225880000
2	225740000	225750000	2	225980000	225990000
2	227850000	227860000	2	227970000	227980000
2	227980000	227990000	2	228720000	228730000
2	228340000	228350000	2	228480000	228490000
2	228620000	228630000	2	228730000	228740000
2	230130000	230140000	2	230250000	230260000
2	230140000	230150000	2	230450000	230460000
2	230200000	230210000	2	230440000	230450000
2	230650000	230660000	2	231460000	231470000
2	231070000	231080000	2	231180000	231190000
2	231080000	231090000	2	231270000	231280000
2	231150000	231160000	2	231260000	231270000
2	231180000	231190000	2	231290000	231300000
2	231180000	231190000	2	231320000	231330000
2	231500000	231510000	2	231650000	231660000
2	231510000	231520000	2	231650000	231660000
2	232740000	232750000	2	233300000	233310000
2	233470000	233480000	2	233990000	234000000
2	233560000	233570000	2	233990000	234000000
2	233920000	233930000	2	234150000	234160000
2	233950000	233960000	2	234090000	234100000
2	234060000	234070000	2	234170000	234180000
2	238420000	238430000	2	238650000	238660000
2	238500000	238510000	2	238620000	238630000
2	240200000	240210000	2	240310000	240320000
2	242440000	242450000	2	242630000	242640000
2	242680000	242690000	2	243040000	243050000
2	242880000	242890000	2	243040000	243050000
3	1310000	1320000	3	1800000	1810000
3	9010000	9020000	3	9210000	9220000
3	9210000	9220000	3	9340000	9350000
3	10060000	10070000	3	10270000	10280000
3	11090000	11100000	3	11690000	11700000
3	12170000	12180000	3	12390000	12400000
3	12170000	12180000	3	12740000	12750000
3	12220000	12230000	3	12510000	12520000
3	12320000	12330000	3	12430000	12440000
3	12390000	12400000	3	12510000	12520000
3	12610000	12620000	3	12740000	12750000
3	15300000	15310000	3	15600000	15610000
3	15310000	15320000	3	15450000	15460000
3	16090000	16100000	3	16590000	16600000
3	16640000	16650000	3	16850000	16860000
3	16670000	16680000	3	16830000	16840000
3	16830000	16840000	3	17250000	17260000
3	16840000	16850000	3	16970000	16980000
3	16840000	16850000	3	17240000	17250000
3	17350000	17360000	3	17880000	17890000
3	22800000	22810000	3	22920000	22930000
3	22880000	22890000	3	23110000	23120000
3	23700000	23710000	3	23830000	23840000
3	23930000	23940000	3	24270000	24280000
3	27400000	27410000	3	27690000	27700000
3	27400000	27410000	3	27720000	27730000
3	27450000	27460000	3	27700000	27710000
3	27510000	27520000	3	27630000	27640000
3	30310000	30320000	3	30730000	30740000
3	30530000	30540000	3	30690000	30700000
3	30530000	30540000	3	30730000	30740000
3	30600000	30610000	3	30730000	30740000
3	32340000	32350000	3	32510000	32520000
3	32350000	32360000	3	32710000	32720000
3	32410000	32420000	3	32520000	32530000
3	32990000	33000000	3	33110000	33120000
3	36770000	36780000	3	37250000	37260000
3	36890000	36900000	3	37000000	37010000
3	37340000	37350000	3	37580000	37590000
3	37490000	37500000	3	37600000	37610000
3	37900000	37910000	3	38090000	38100000
3	38020000	38030000	3	38170000	38180000
3	38560000	38570000	3	39030000	39040000
3	39140000	39150000	3	39250000	39260000
3	39230000	39240000	3	39450000	39460000
3	41300000	41310000	3	41920000	41930000
3	44360000	44370000	3	44990000	45000000
3	44360000	44370000	3	45230000	45240000
3	44370000	44380000	3	44480000	44490000
3	44990000	45000000	3	45250000	45260000
3	46120000	46130000	3	46250000	46260000
3	46120000	46130000	3	46330000	46340000
3	46120000	46130000	3	46580000	46590000
3	46120000	46130000	3	46670000	46680000
3	46130000	46140000	3	46240000	46250000
3	46750000	46760000	3	46890000	46900000
3	46960000	46970000	3	47410000	47420000
3	48500000	48510000	3	48710000	48720000
3	48580000	48590000	3	48710000	48720000
3	48780000	48790000	3	48930000	48940000
3	49200000	49210000	3	49480000	49490000
3	50610000	50620000	3	51410000	51420000
3	51530000	51540000	3	51830000	51840000
3	52770000	52780000	3	53100000	53110000
3	52950000	52960000	3	53060000	53070000
3	53410000	53420000	3	53740000	53750000
3	53510000	53520000	3	53650000	53660000
3	53540000	53550000	3	53650000	53660000
3	54980000	54990000	3	55190000	55200000
3	54980000	54990000	3	55220000	55230000
3	54980000	54990000	3	55750000	55760000
3	55520000	55530000	3	55630000	55640000
3	55520000	55530000	3	55660000	55670000
3	55630000	55640000	3	55750000	55760000
3	58160000	58170000	3	58490000	58500000
3	58170000	58180000	3	58400000	58410000
3	59690000	59700000	3	59820000	59830000
3	61840000	61850000	3	62110000	62120000
3	66570000	66580000	3	66860000	66870000
3	66690000	66700000	3	66860000	66870000
3	67010000	67020000	3	67150000	67160000
3	67160000	67170000	3	67380000	67390000
3	67160000	67170000	3	67520000	67530000
3	67160000	67170000	3	67830000	67840000
3	69470000	69480000	3	69840000	69850000
3	71920000	71930000	3	72140000	72150000
3	81800000	81810000	3	82180000	82190000
3	98320000	98330000	3	98480000	98490000
3	99760000	99770000	3	99970000	99980000
3	101530000	101540000	3	101750000	101760000
3	101750000	101760000	3	101910000	101920000
3	105420000	105430000	3	105580000	105590000
3	110780000	110790000	3	110900000	110910000
3	110790000	110800000	3	111050000	111060000
3	110910000	110920000	3	111050000	111060000
3	111840000	111850000	3	111970000	111980000
3	112490000	112500000	3	112670000	112680000
3	114940000	114950000	3	115150000	115160000
3	116730000	116740000	3	117150000	117160000
3	117310000	117320000	3	117420000	117430000
3	118990000	119000000	3	119420000	119430000
3	119810000	119820000	3	120120000	120130000
3	121260000	121270000	3	121790000	121800000
3	121260000	121270000	3	121820000	121830000
3	121270000	121280000	3	121710000	121720000
3	121370000	121380000	3	121540000	121550000
3	121370000	121380000	3	121710000	121720000
3	121370000	121380000	3	121810000	121820000
3	121600000	121610000	3	121810000	121820000
3	121600000	121610000	3	121970000	121980000
3	121710000	121720000	3	121820000	121830000
3	121710000	121720000	3	121960000	121970000
3	121710000	121720000	3	121970000	121980000
3	121810000	121820000	3	121960000	121970000
3	121810000	121820000	3	121970000	121980000
3	121820000	121830000	3	121970000	121980000
3	122470000	122480000	3	122600000	122610000
3	122580000	122590000	3	122750000	122760000
3	124450000	124460000	3	125150000	125160000
3	124470000	124480000	3	124700000	124710000
3	124480000	124490000	3	124870000	124880000
3	127310000	127320000	3	127790000	127800000
3	127550000	127560000	3	127670000	127680000
3	127670000	127680000	3	127790000	127800000
3	127880000	127890000	3	128220000	128230000
3	128330000	128340000	3	128510000	128520000
3	128330000	128340000	3	128820000	128830000
3	128590000	128600000	3	128960000	128970000
3	128690000	128700000	3	128820000	128830000
3	128770000	128780000	3	128880000	128890000
3	129100000	129110000	3	129540000	129550000
3	129100000	129110000	3	129650000	129660000
3	131960000	131970000	3	132070000	132080000
3	131970000	131980000	3	132220000	132230000
3	131970000	131980000	3	132360000	132370000
3	132140000	132150000	3	132370000	132380000
3	134530000	134540000	3	134640000	134650000
3	136570000	136580000	3	136730000	136740000
3	136750000	136760000	3	137660000	137670000
3	137780000	137790000	3	138640000	138650000
3	141190000	141200000	3	141450000	141460000
3	141290000	141300000	3	141460000	141470000
3	141450000	141460000	3	141620000	141630000
3	143490000	143500000	3	143600000	143610000
3	148710000	148720000	3	148990000	149000000
3	150100000	150110000	3	150210000	150220000
3	150270000	150280000	3	150410000	150420000
3	150870000	150880000	3	151550000	151560000
3	150880000	150890000	3	151260000	151270000
3	150880000	150890000	3	151630000	151640000
3	151000000	151010000	3	151160000	151170000
3	151000000	151010000	3	151260000	151270000
3	151000000	151010000	3	151550000	151560000
3	151010000	151020000	3	151570000	151580000
3	151010000	151020000	3	151630000	151640000
3	151190000	151200000	3	151540000	151550000
3	151270000	151280000	3	151890000	151900000
3	151790000	151800000	3	152170000	152180000
3	151820000	151830000	3	152160000	152170000
3	151900000	151910000	3	152010000	152020000
3	151910000	151920000	3	152090000	152100000
3	152760000	152770000	3	152920000	152930000
3	152760000	152770000	3	153140000	153150000
3	158820000	158830000	3	158970000	158980000
3	170020000	170030000	3	170220000	170230000
3	170900000	170910000	3	171500000	171510000
3	171060000	171070000	3	171270000	171280000
3	171360000	171370000	3	171680000	171690000
3	171550000	171560000	3	171680000	171690000
3	176680000	176690000	3	176900000	176910000
3	176680000	176690000	3	177080000	177090000
3	177070000	177080000	3	177310000	177320000
3	177070000	177080000	3	177440000	177450000
3	177080000	177090000	3	177240000	177250000
3	177150000	177160000	3	177310000	177320000
3	177310000	177320000	3	177440000	177450000
3	182830000	182840000	3	183020000	183030000
3	182900000	182910000	3	183020000	183030000
3	183170000	183180000	3	183280000	183290000
3	183180000	183190000	3	183600000	183610000
3	185780000	185790000	3	186250000	186260000
3	186010000	186020000	3	186180000	186190000
3	186650000	186660000	3	186760000	186770000
3	187170000	187180000	3	187390000	187400000
3	187470000	187480000	3	187630000	187640000
3	187470000	187480000	3	187810000	187820000
3	187470000	187480000	3	188220000	188230000
3	187500000	187510000	3	187650000	187660000
3	187670000	187680000	3	187800000	187810000
3	188110000	188120000	3	188220000	188230000
3	188130000	188140000	3	188290000	188300000
3	188130000	188140000	3	188660000	188670000
3	188140000	188150000	3	188390000	188400000
3	188230000	188240000	3	188390000	188400000
3	188230000	188240000	3	188510000	188520000
3	188230000	188240000	3	188660000	188670000
3	188250000	188260000	3	188860000	188870000
3	188300000	188310000	3	188410000	188420000
3	188300000	188310000	3	188510000	188520000
3	188400000	188410000	3	188510000	188520000
3	188400000	188410000	3	188540000	188550000
3	188400000	188410000	3	188630000	188640000
3	188400000	188410000	3	188660000	188670000
3	188500000	188510000	3	188630000	188640000
3	188510000	188520000	3	188660000	188670000
3	189730000	189740000	3	189840000	189850000
3	189830000	189840000	3	190040000	190050000
3	189930000	189940000	3	190040000	190050000
3	190220000	190230000	3	190330000	190340000
3	190950000	190960000	3	191120000	191130000
3	195580000	195590000	3	195730000	195740000
3	196330000	196340000	3	196670000	196680000
3	196550000	196560000	3	196700000	196710000
3	196560000	196570000	3	196670000	196680000
3	197650000	197660000	3	197800000	197810000
3	197680000	197690000	3	197800000	197810000
4	750000	760000	4	870000	880000
4	750000	760000	4	980000	990000
4	870000	880000	4	980000	990000
4	1120000	1130000	4	1510000	1520000
4	2420000	2430000	4	2530000	2540000
4	3210000	3220000	4	3440000	3450000
4	4980000	4990000	4	5800000	5810000
4	4990000	5000000	4	5140000	5150000
4	5030000	5040000	4	5140000	5150000
4	6560000	6570000	4	6690000	6700000
4	7810000	7820000	4	8400000	8410000
4	8170000	8180000	4	8400000	8410000
4	9890000	9900000	4	10010000	10020000
4	10010000	10020000	4	10120000	10130000
4	10580000	10590000	4	10830000	10840000
4	10830000	10840000	4	10950000	10960000
4	10830000	10840000	4	11420000	11430000
4	10950000	10960000	4	11110000	11120000
4	10950000	10960000	4	11420000	11430000
4	10950000	10960000	4	11620000	11630000
4	10980000	10990000	4	11620000	11630000
4	11110000	11120000	4	11420000	11430000
4	11420000	11430000	4	11720000	11730000
4	11430000	11440000	4	11540000	11550000
4	11430000	11440000	4	11620000	11630000
4	11480000	11490000	4	11620000	11630000
4	11480000	11490000	4	11720000	11730000
4	14120000	14130000	4	14280000	14290000
4	15230000	15240000	4	15680000	15690000
4	15320000	15330000	4	15450000	15460000
4	16020000	16030000	4	16440000	16450000
4	17530000	17540000	4	17640000	17650000
4	20570000	20580000	4	20680000	20690000
4	22970000	22980000	4	23100000	23110000
4	25910000	25920000	4	26410000	26420000
4	25920000	25930000	4	26070000	26080000
4	25920000	25930000	4	26150000	26160000
4	25920000	25930000	4	26370000	26380000
4	26150000	26160000	4	26270000	26280000
4	26430000	26440000	4	27030000	27040000
4	26450000	26460000	4	27000000	27010000
4	26580000	26590000	4	26910000	26920000
4	33090000	33100000	4	33230000	33240000
4	37380000	37390000	4	37570000	37580000
4	37380000	37390000	4	37760000	37770000
4	37390000	37400000	4	37780000	37790000
4	37600000	37610000	4	37900000	37910000
4	38060000	38070000	4	38870000	38880000
4	38070000	38080000	4	38520000	38530000
4	38180000	38190000	4	38520000	38530000
4	38330000	38340000	4	38510000	38520000
4	38330000	38340000	4	38520000	38530000
4	38520000	38530000	4	38660000	38670000
4	38520000	38530000	4	38670000	38680000
4	38680000	38690000	4	38860000	38870000
4	38680000	38690000	4	39140000	39150000
4	38750000	38760000	4	38860000	38870000
4	38760000	38770000	4	39170000	39180000
4	40000000	40010000	4	40120000	40130000
4	40000000	40010000	4	40710000	40720000
4	40060000	40070000	4	40720000	40730000
4	40140000	40150000	4	40720000	40730000
4	40150000	40160000	4	40310000	40320000
4	40320000	40330000	4	40550000	40560000
4	40320000	40330000	4	40720000	40730000
4	40330000	40340000	4	40460000	40470000
4	40330000	40340000	4	40890000	40900000
4	40420000	40430000	4	40710000	40720000
4	40570000	40580000	4	40720000	40730000
4	47670000	47680000	4	48090000	48100000
4	47920000	47930000	4	48080000	48090000
4	48120000	48130000	4	48260000	48270000
4	52760000	52770000	4	52890000	52900000
4	53110000	53120000	4	53230000	53240000
4	53110000	53120000	4	53840000	53850000
4	53220000	53230000	4	53410000	53420000
4	53240000	53250000	4	53580000	53590000
4	53480000	53490000	4	53590000	53600000
4	53510000	53520000	4	53720000	53730000
4	55540000	55550000	4	55820000	55830000
4	55550000	55560000	4	55700000	55710000
4	69120000	69130000	4	69270000	69280000
4	69840000	69850000	4	70310000	70320000
4	71570000	71580000	4	71860000	71870000
4	71760000	71770000	4	71870000	71880000
4	74520000	74530000	4	74790000	74800000
4	75850000	75860000	4	75960000	75970000
4	77090000	77100000	4	77230000	77240000
4	78640000	78650000	4	78780000	78790000
4	79510000	79520000	4	79860000	79870000
4	82380000	82390000	4	82550000	82560000
4	82390000	82400000	4	82660000	82670000
4	82410000	82420000	4	82550000	82560000
4	83790000	83800000	4	84190000	84200000
4	84250000	84260000	4	84370000	84380000
4	84280000	84290000	4	84390000	84400000
4	84280000	84290000	4	84560000	84570000
4	84560000	84570000	4	85430000	85440000
4	86000000	86010000	4	86960000	86970000
4	86290000	86300000	4	86430000	86440000
4	86290000	86300000	4	86570000	86580000
4	86390000	86400000	4	86670000	86680000
4	86590000	86600000	4	86760000	86770000
4	86670000	86680000	4	86880000	86890000
4	86670000	86680000	4	86960000	86970000
4	87020000	87030000	4	87200000	87210000
4	88590000	88600000	4	89430000	89440000
4	88950000	88960000	4	89430000	89440000
4	89740000	89750000	4	89870000	89880000
4	89770000	89780000	4	89880000	89890000
4	90150000	90160000	4	90820000	90830000
4	90360000	90370000	4	90820000	90830000
4	95220000	95230000	4	95330000	95340000
4	95220000	95230000	4	95510000	95520000
4	100730000	100740000	4	100870000	100880000
4	103370000	103380000	4	103790000	103800000
4	103580000	103590000	4	103930000	103940000
4	103660000	103670000	4	103930000	103940000
4	103670000	103680000	4	103780000	103790000
4	103790000	103800000	4	103930000	103940000
4	105870000	105880000	4	105980000	105990000
4	105880000	105890000	4	106050000	106060000
4	106180000	106190000	4	106380000	106390000
4	107290000	107300000	4	107720000	107730000
4	107580000	107590000	4	107690000	107700000
4	110350000	110360000	4	110620000	110630000
4	113000000	113010000	4	113450000	113460000
4	114460000	114470000	4	114830000	114840000
4	114470000	114480000	4	114590000	114600000
4	114540000	114550000	4	114660000	114670000
4	114690000	114700000	4	114840000	114850000
4	114700000	114710000	4	114810000	114820000
4	119900000	119910000	4	120390000	120400000
4	119950000	119960000	4	120140000	120150000
4	119960000	119970000	4	120130000	120140000
4	120230000	120240000	4	120390000	120400000
4	122810000	122820000	4	122920000	122930000
4	124020000	124030000	4	124280000	124290000
4	124290000	124300000	4	124580000	124590000
4	124320000	124330000	4	124510000	124520000
4	124690000	124700000	4	125030000	125040000
4	129380000	129390000	4	129720000	129730000
4	129730000	129740000	4	129840000	129850000
4	129780000	129790000	4	129890000	129900000
4	130870000	130880000	4	130990000	131000000
4	139950000	139960000	4	140450000	140460000
4	140010000	140020000	4	140130000	140140000
4	140300000	140310000	4	140450000	140460000
4	140320000	140330000	4	140430000	140440000
4	140320000	140330000	4	140460000	140470000
4	140320000	140330000	4	140570000	140580000
4	140670000	140680000	4	140790000	140800000
4	140760000	140770000	4	140880000	140890000
4	141010000	141020000	4	141170000	141180000
4	141180000	141190000	4	141770000	141780000
4	141530000	141540000	4	141640000	141650000
4	141650000	141660000	4	141760000	141770000
4	144280000	144290000	4	144430000	144440000
4	144310000	144320000	4	144430000	144440000
4	146090000	146100000	4	146650000	146660000
4	153560000	153570000	4	153670000	153680000
4	153560000	153570000	4	153700000	153710000
4	154070000	154080000	4	154670000	154680000
4	154260000	154270000	4	154550000	154560000
4	154350000	154360000	4	154490000	154500000
4	154350000	154360000	4	154670000	154680000
4	154700000	154710000	4	154930000	154940000
4	156520000	156530000	4	156700000	156710000
4	160020000	160030000	4	160360000	160370000
4	163410000	163420000	4	164060000	164070000
4	163680000	163690000	4	164080000	164090000
4	164400000	164410000	4	164590000	164600000
4	174080000	174090000	4	174330000	174340000
4	182220000	182230000	4	182450000	182460000
4	182480000	182490000	4	182990000	183000000
4	182490000	182500000	4	182600000	182610000
4	185190000	185200000	4	185750000	185760000
4	185270000	185280000	4	185380000	185390000
4	185660000	185670000	4	186050000	186060000
4	185670000	185680000	4	185820000	185830000
4	186120000	186130000	4	186340000	186350000
4	186990000	187000000	4	187110000	187120000
5	1330000	1340000	5	1790000	1800000
5	9900000	9910000	5	10190000	10200000
5	13980000	13990000	5	14490000	14500000
5	14000000	14010000	5	15000000	15010000
5	14420000	14430000	5	14630000	14640000
5	14590000	14600000	5	15000000	15010000
5	14670000	14680000	5	14800000	14810000
5	14810000	14820000	5	14990000	15000000
5	16790000	16800000	5	16920000	16930000
5	16930000	16940000	5	17110000	17120000
5	16930000	16940000	5	17180000	17190000
5	17230000	17240000	5	17360000	17370000
5	17230000	17240000	5	17610000	17620000
5	32450000	32460000	5	32590000	32600000
5	33440000	33450000	5	34050000	34060000
5	36150000	36160000	5	36390000	36400000
5	36240000	36250000	5	36390000	36400000
5	36260000	36270000	5	36590000	36600000
5	36270000	36280000	5	36390000	36400000
5	36280000	36290000	5	36500000	36510000
5	36390000	36400000	5	36500000	36510000
5	36590000	36600000	5	36700000	36710000
5	37040000	37050000	5	37320000	37330000
5	38430000	38440000	5	38920000	38930000
5	38440000	38450000	5	39190000	39200000
5	38460000	38470000	5	38910000	38920000
5	38970000	38980000	5	39090000	39100000
5	39210000	39220000	5	39390000	39400000
5	39280000	39290000	5	39560000	39570000
5	39390000	39400000	5	39940000	39950000
5	39420000	39430000	5	39530000	39540000
5	40150000	40160000	5	40670000	40680000
5	40480000	40490000	5	40640000	40650000
5	40480000	40490000	5	40670000	40680000
5	41850000	41860000	5	42030000	42040000
5	42900000	42910000	5	43100000	43110000
5	42940000	42950000	5	43050000	43060000
5	49610000	49620000	5	49810000	49820000
5	49820000	49830000	5	50040000	50050000
5	50130000	50140000	5	50250000	50260000
5	50150000	50160000	5	50500000	50510000
5	53520000	53530000	5	54190000	54200000
5	53600000	53610000	5	54150000	54160000
5	53940000	53950000	5	54060000	54070000
5	53940000	53950000	5	54150000	54160000
5	54610000	54620000	5	55270000	55280000
5	54790000	54800000	5	54900000	54910000
5	55230000	55240000	5	55360000	55370000
5	55270000	55280000	5	55380000	55390000
5	55270000	55280000	5	55450000	55460000
5	55270000	55280000	5	55480000	55490000
5	55560000	55570000	5	55790000	55800000
5	55560000	55570000	5	55860000	55870000
5	55560000	55570000	5	55930000	55940000
5	55570000	55580000	5	55700000	55710000
5	55570000	55580000	5	55730000	55740000
5	55700000	55710000	5	55960000	55970000
5	55700000	55710000	5	56100000	56110000
5	55700000	55710000	5	56130000	56140000
5	55710000	55720000	5	55860000	55870000
5	55860000	55870000	5	56120000	56130000
5	55970000	55980000	5	56130000	56140000
5	60460000	60470000	5	60690000	60700000
5	60460000	60470000	5	61120000	61130000
5	60470000	60480000	5	60580000	60590000
5	60560000	60570000	5	60960000	60970000
5	60570000	60580000	5	60710000	60720000
5	60570000	60580000	5	60900000	60910000
5	61820000	61830000	5	62070000	62080000
5	61940000	61950000	5	62070000	62080000
5	62080000	62090000	5	62270000	62280000
5	65200000	65210000	5	65430000	65440000
5	67250000	67260000	5	67520000	67530000
5	67260000	67270000	5	67380000	67390000
5	67270000	67280000	5	67490000	67500000
5	67330000	67340000	5	67490000	67500000
5	67510000	67520000	5	68250000	68260000
5	67580000	67590000	5	67950000	67960000
5	67770000	67780000	5	67950000	67960000
5	67770000	67780000	5	68250000	68260000
5	70760000	70770000	5	70880000	70890000
5	71660000	71670000	5	72150000	72160000
5	72880000	72890000	5	73180000	73190000
5	73180000	73190000	5	73310000	73320000
5	73590000	73600000	5	73730000	73740000
5	73700000	73710000	5	73820000	73830000
5	73730000	73740000	5	73920000	73930000
5	75900000	75910000	5	76170000	76180000
5	75920000	75930000	5	76040000	76050000
5	76010000	76020000	5	76140000	76150000
5	77650000	77660000	5	77930000	77940000
5	77650000	77660000	5	78270000	78280000
5	77760000	77770000	5	78050000	78060000
5	77770000	77780000	5	78190000	78200000
5	77910000	77920000	5	78420000	78430000
5	77930000	77940000	5	78260000	78270000
5	78190000	78200000	5	78420000	78430000
5	84870000	84880000	5	84990000	85000000
5	86170000	86180000	5	86300000	86310000
5	86170000	86180000	5	86690000	86700000
5	86260000	86270000	5	86690000	86700000
5	86330000	86340000	5	86690000	86700000
5	86550000	86560000	5	86690000	86700000
5	88020000	88030000	5	88240000	88250000
5	88020000	88030000	5	88590000	88600000
5	88030000	88040000	5	88690000	88700000
5	88110000	88120000	5	88600000	88610000
5	88170000	88180000	5	88690000	88700000
5	88180000	88190000	5	88410000	88420000
5	88180000	88190000	5	88590000	88600000
5	88240000	88250000	5	88400000	88410000
5	88240000	88250000	5	88590000	88600000
5	88400000	88410000	5	88690000	88700000
5	88410000	88420000	5	88590000	88600000
5	88420000	88430000	5	88560000	88570000
5	88560000	88570000	5	88690000	88700000
5	88560000	88570000	5	88740000	88750000
5	88580000	88590000	5	89310000	89320000
5	88590000	88600000	5	88740000	88750000
5	88590000	88600000	5	89470000	89480000
5	88690000	88700000	5	89020000	89030000
5	88690000	88700000	5	89480000	89490000
5	88710000	88720000	5	88990000	89000000
5	88740000	88750000	5	89310000	89320000
5	88970000	88980000	5	89470000	89480000
5	89310000	89320000	5	89420000	89430000
5	90240000	90250000	5	90690000	90700000
5	90410000	90420000	5	90570000	90580000
5	93850000	93860000	5	94070000	94080000
5	95190000	95200000	5	95480000	95490000
5	95190000	95200000	5	95590000	95600000
5	95190000	95200000	5	95770000	95780000
5	95460000	95470000	5	95660000	95670000
5	96370000	96380000	5	96480000	96490000
5	98280000	98290000	5	98650000	98660000
5	98310000	98320000	5	98650000	98660000
5	98430000	98440000	5	98650000	98660000
5	99860000	99870000	5	100150000	100160000
5	99870000	99880000	5	100240000	100250000
5	99950000	99960000	5	100380000	100390000
5	99960000	99970000	5	100230000	100240000
5	100040000	100050000	5	100230000	100240000
5	100110000	100120000	5	100230000	100240000
5	102110000	102120000	5	102470000	102480000
5	108070000	108080000	5	108190000	108200000
5	108800000	108810000	5	109010000	109020000
5	108820000	108830000	5	108990000	109000000
5	108820000	108830000	5	109020000	109030000
5	112190000	112200000	5	112300000	112310000
5	112380000	112390000	5	112520000	112530000
5	112520000	112530000	5	112630000	112640000
5	112670000	112680000	5	112940000	112950000
5	112680000	112690000	5	112840000	112850000
5	112710000	112720000	5	112910000	112920000
5	112940000	112950000	5	113790000	113800000
5	114430000	114440000	5	115170000	115180000
5	114880000	114890000	5	115170000	115180000
5	122020000	122030000	5	122190000	122200000
5	123390000	123400000	5	123500000	123510000
5	124080000	124090000	5	124210000	124220000
5	125990000	126000000	5	126650000	126660000
5	126000000	126010000	5	126820000	126830000
5	126140000	126150000	5	126650000	126660000
5	126180000	126190000	5	126360000	126370000
5	126260000	126270000	5	126370000	126380000
5	131720000	131730000	5	131860000	131870000
5	132450000	132460000	5	133350000	133360000
5	132760000	132770000	5	133200000	133210000
5	132760000	132770000	5	133260000	133270000
5	132890000	132900000	5	133210000	133220000
5	133430000	133440000	5	133630000	133640000
5	133510000	133520000	5	133710000	133720000
5	134340000	134350000	5	134490000	134500000
5	134340000	134350000	5	134520000	134530000
5	134450000	134460000	5	134770000	134780000
5	134650000	134660000	5	134790000	134800000
5	134670000	134680000	5	134880000	134890000
5	134680000	134690000	5	134790000	134800000
5	134710000	134720000	5	134890000	134900000
5	137550000	137560000	5	137740000	137750000
5	138760000	138770000	5	139340000	139350000
5	138850000	138860000	5	139010000	139020000
5	138850000	138860000	5	139040000	139050000
5	138870000	138880000	5	139140000	139150000
5	138890000	138900000	5	139340000	139350000
5	139190000	139200000	5	139350000	139360000
5	141200000	141210000	5	141320000	141330000
5	142290000	142300000	5	142680000	142690000
5	142300000	142310000	5	142440000	142450000
5	142300000	142310000	5	142590000	142600000
5	142440000	142450000	5	143180000	143190000
5	142490000	142500000	5	142770000	142780000
5	142590000	142600000	5	142800000	142810000
5	142590000	142600000	5	142980000	142990000
5	142810000	142820000	5	142950000	142960000
5	142810000	142820000	5	142980000	142990000
5	145030000	145040000	5	145180000	145190000
5	146200000	146210000	5	146330000	146340000
5	147330000	147340000	5	148100000	148110000
5	147570000	147580000	5	148200000	148210000
5	147850000	147860000	5	148180000	148190000
5	148110000	148120000	5	148220000	148230000
5	148110000	148120000	5	148330000	148340000
5	148200000	148210000	5	148370000	148380000
5	148210000	148220000	5	148330000	148340000
5	149000000	149010000	5	149230000	149240000
5	149050000	149060000	5	149180000	149190000
5	149500000	149510000	5	149810000	149820000
5	149830000	149840000	5	150160000	150170000
5	150430000	150440000	5	150610000	150620000
5	152920000	152930000	5	153270000	153280000
5	153000000	153010000	5	153170000	153180000
5	153560000	153570000	5	153670000	153680000
5	153660000	153670000	5	153770000	153780000
5	156400000	156410000	5	156540000	156550000
5	156580000	156590000	5	157160000	157170000
5	156860000	156870000	5	157150000	157160000
5	158580000	158590000	5	158700000	158710000
5	158580000	158590000	5	158760000	158770000
5	158580000	158590000	5	158870000	158880000
5	158580000	158590000	5	159420000	159430000
5	158760000	158770000	5	158930000	158940000
5	158760000	158770000	5	159220000	159230000
5	158860000	158870000	5	158970000	158980000
5	159860000	159870000	5	160070000	160080000
5	160400000	160410000	5	160520000	160530000
5	163130000	163140000	5	163430000	163440000
5	163140000	163150000	5	163350000	163360000
5	163160000	163170000	5	163330000	163340000
5	169720000	169730000	5	169830000	169840000
5	172150000	172160000	5	172310000	172320000
5	172410000	172420000	5	173030000	173040000
5	173170000	173180000	5	173290000	173300000
5	173850000	173860000	5	174360000	174370000
5	175870000	175880000	5	175980000	175990000
5	176530000	176540000	5	176870000	176880000
5	176540000	176550000	5	176670000	176680000
5	176740000	176750000	5	176870000	176880000
5	177510000	177520000	5	177740000	177750000
5	178320000	178330000	5	178470000	178480000
5	178360000	178370000	5	178480000	178490000
5	178580000	178590000	5	179030000	179040000
6	220000	230000	6	620000	630000
6	2120000	2130000	6	2680000	2690000
6	2850000	2860000	6	2960000	2970000
6	3310000	3320000	6	3500000	3510000
6	3730000	3740000	6	4140000	4150000
6	3750000	3760000	6	3930000	3940000
6	5460000	5470000	6	5900000	5910000
6	5470000	5480000	6	5730000	5740000
6	6550000	6560000	6	6660000	6670000
6	6590000	6600000	6	7250000	7260000
6	6660000	6670000	6	7320000	7330000
6	6660000	6670000	6	7620000	7630000
6	6670000	6680000	6	7590000	7600000
6	6680000	6690000	6	6790000	6800000
6	6690000	6700000	6	7320000	7330000
6	6790000	6800000	6	6910000	6920000
6	6790000	6800000	6	7610000	7620000
6	6850000	6860000	6	7240000	7250000
6	7030000	7040000	6	7240000	7250000
6	7140000	7150000	6	7610000	7620000
6	10030000	10040000	6	10180000	10190000
6	10480000	10490000	6	10790000	10800000
6	10530000	10540000	6	10640000	10650000
6	11140000	11150000	6	11320000	11330000
6	11150000	11160000	6	11570000	11580000
6	11170000	11180000	6	11320000	11330000
6	11220000	11230000	6	11380000	11390000
6	11320000	11330000	6	11460000	11470000
6	11320000	11330000	6	11570000	11580000
6	11350000	11360000	6	11460000	11470000
6	12000000	12010000	6	12360000	12370000
6	12620000	12630000	6	13330000	13340000
6	13340000	13350000	6	13760000	13770000
6	13340000	13350000	6	14050000	14060000
6	13610000	13620000	6	13720000	13730000
6	13610000	13620000	6	13760000	13770000
6	13810000	13820000	6	14140000	14150000
6	15060000	15070000	6	15360000	15370000
6	16580000	16590000	6	16750000	16760000
6	18140000	18150000	6	18250000	18260000
6	18150000	18160000	6	18500000	18510000
6	21960000	21970000	6	22070000	22080000
6	24420000	24430000	6	24770000	24780000
6	24560000	24570000	6	25060000	25070000
6	24720000	24730000	6	25000000	25010000
6	24750000	24760000	6	25000000	25010000
6	25230000	25240000	6	25560000	25570000
6	25360000	25370000	6	25480000	25490000
6	26160000	26170000	6	26580000	26590000
6	27090000	27100000	6	27770000	27780000
6	27090000	27100000	6	27860000	27870000
6	27150000	27160000	6	27430000	27440000
6	27470000	27480000	6	27760000	27770000
6	27860000	27870000	6	28320000	28330000
6	28830000	28840000	6	28960000	28970000
6	30190000	30200000	6	30360000	30370000
6	30370000	30380000	6	31320000	31330000
6	30590000	30600000	6	30700000	30710000
6	30640000	30650000	6	30840000	30850000
6	30700000	30710000	6	31040000	31050000
6	31100000	31110000	6	31230000	31240000
6	31430000	31440000	6	31930000	31940000
6	32020000	32030000	6	32540000	32550000
6	32030000	32040000	6	32440000	32450000
6	32040000	32050000	6	32360000	32370000
6	32050000	32060000	6	32550000	32560000
6	32090000	32100000	6	32210000	32220000
6	32200000	32210000	6	32760000	32770000
6	32210000	32220000	6	32550000	32560000
6	32380000	32390000	6	32950000	32960000
6	32550000	32560000	6	32660000	32670000
6	32800000	32810000	6	32910000	32920000
6	32850000	32860000	6	33050000	33060000
6	34380000	34390000	6	34570000	34580000
6	34750000	34760000	6	34920000	34930000
6	35580000	35590000	6	35690000	35700000
6	36080000	36090000	6	36190000	36200000
6	36720000	36730000	6	37140000	37150000
6	36820000	36830000	6	37170000	37180000
6	40670000	40680000	6	40790000	40800000
6	40970000	40980000	6	41290000	41300000
6	41030000	41040000	6	41140000	41150000
6	41060000	41070000	6	41280000	41290000
6	41120000	41130000	6	41240000	41250000
6	41420000	41430000	6	41640000	41650000
6	42370000	42380000	6	42490000	42500000
6	43210000	43220000	6	43470000	43480000
6	43740000	43750000	6	44300000	44310000
6	44440000	44450000	6	44570000	44580000
6	45340000	45350000	6	45700000	45710000
6	45410000	45420000	6	45580000	45590000
6	45410000	45420000	6	45680000	45690000
6	45570000	45580000	6	45680000	45690000
6	45640000	45650000	6	45790000	45800000
6	45700000	45710000	6	45880000	45890000
6	45710000	45720000	6	45850000	45860000
6	47060000	47070000	6	47200000	47210000
6	47380000	47390000	6	47580000	47590000
6	47380000	47390000	6	47700000	47710000
6	47390000	47400000	6	47580000	47590000
6	56740000	56750000	6	57170000	57180000
6	56750000	56760000	6	57020000	57030000
6	64020000	64030000	6	64470000	64480000
6	64020000	64030000	6	64500000	64510000
6	64050000	64060000	6	64340000	64350000
6	71410000	71420000	6	71720000	71730000
6	71950000	71960000	6	72060000	72070000
6	72090000	72100000	6	72790000	72800000
6	74180000	74190000	6	74320000	74330000
6	74440000	74450000	6	75280000	75290000
6	75980000	75990000	6	76300000	76310000
6	86280000	86290000	6	86390000	86400000
6	89690000	89700000	6	89850000	89860000
6	104670000	104680000	6	104860000	104870000
6	104750000	104760000	6	105210000	105220000
6	104770000	104780000	6	104970000	104980000
6	104850000	104860000	6	104960000	104970000
6	104850000	104860000	6	105210000	105220000
6	104970000	104980000	6	105080000	105090000
6	104970000	104980000	6	105140000	105150000
6	104970000	104980000	6	105210000	105220000
6	105930000	105940000	6	106250000	106260000
6	105930000	105940000	6	106350000	106360000
6	106040000	106050000	6	106350000	106360000
6	106230000	106240000	6	106350000	106360000
6	106230000	106240000	6	106520000	106530000
6	106240000	106250000	6	106430000	106440000
6	106240000	106250000	6	106660000	106670000
6	106320000	106330000	6	106440000	106450000
6	106320000	106330000	6	106530000	106540000
6	106350000	106360000	6	106530000	106540000
6	106550000	106560000	6	106660000	106670000
6	106560000	106570000	6	106760000	106770000
6	107050000	107060000	6	107310000	107320000
6	107990000	108000000	6	108130000	108140000
6	108410000	108420000	6	108620000	108630000
6	108860000	108870000	6	109320000	109330000
6	109750000	109760000	6	110010000	110020000
6	110990000	111000000	6	111310000	111320000
6	112030000	112040000	6	112490000	112500000
6	113100000	113110000	6	113360000	113370000
6	113100000	113110000	6	113880000	113890000
6	113160000	113170000	6	113340000	113350000
6	113340000	113350000	6	114190000	114200000
6	113360000	113370000	6	113880000	113890000
6	113620000	113630000	6	113880000	113890000
6	113630000	113640000	6	114200000	114210000
6	113970000	113980000	6	114120000	114130000
6	113970000	113980000	6	114190000	114200000
6	116590000	116600000	6	116770000	116780000
6	116600000	116610000	6	116770000	116780000
6	119660000	119670000	6	119770000	119780000
6	126100000	126110000	6	126220000	126230000
6	129950000	129960000	6	130060000	130070000
6	130050000	130060000	6	130330000	130340000
6	130400000	130410000	6	130540000	130550000
6	131160000	131170000	6	131920000	131930000
6	131190000	131200000	6	131920000	131930000
6	132010000	132020000	6	132120000	132130000
6	132970000	132980000	6	133080000	133090000
6	132990000	133000000	6	133140000	133150000
6	134430000	134440000	6	135260000	135270000
6	134440000	134450000	6	135200000	135210000
6	134470000	134480000	6	135200000	135210000
6	134490000	134500000	6	134690000	134700000
6	134530000	134540000	6	134830000	134840000
6	134540000	134550000	6	134690000	134700000
6	134610000	134620000	6	134830000	134840000
6	134610000	134620000	6	134950000	134960000
6	134610000	134620000	6	135140000	135150000
6	134690000	134700000	6	134830000	134840000
6	134690000	134700000	6	134950000	134960000
6	134690000	134700000	6	135040000	135050000
6	134720000	134730000	6	134830000	134840000
6	134830000	134840000	6	134950000	134960000
6	135760000	135770000	6	136630000	136640000
6	136960000	136970000	6	137140000	137150000
6	137280000	137290000	6	137950000	137960000
6	137410000	137420000	6	137640000	137650000
6	137480000	137490000	6	137740000	137750000
6	137620000	137630000	6	138190000	138200000
6	137630000	137640000	6	137960000	137970000
6	138710000	138720000	6	139080000	139090000
6	138730000	138740000	6	138840000	138850000
6	138840000	138850000	6	139090000	139100000
6	139130000	139140000	6	139540000	139550000
6	139430000	139440000	6	139540000	139550000
6	139450000	139460000	6	139590000	139600000
6	139690000	139700000	6	139850000	139860000
6	139700000	139710000	6	139940000	139950000
6	139700000	139710000	6	140160000	140170000
6	139700000	139710000	6	140350000	140360000
6	139840000	139850000	6	140760000	140770000
6	139960000	139970000	6	140070000	140080000
6	139960000	139970000	6	140300000	140310000
6	139970000	139980000	6	140160000	140170000
6	140080000	140090000	6	140240000	140250000
6	140190000	140200000	6	140760000	140770000
6	140210000	140220000	6	140350000	140360000
6	140240000	140250000	6	140350000	140360000
6	140340000	140350000	6	140640000	140650000
6	140360000	140370000	6	140750000	140760000
6	142460000	142470000	6	142610000	142620000
6	143140000	143150000	6	143750000	143760000
6	143270000	143280000	6	143590000	143600000
6	143360000	143370000	6	143590000	143600000
6	143890000	143900000	6	144800000	144810000
6	144160000	144170000	6	144330000	144340000
6	144160000	144170000	6	144400000	144410000
6	144530000	144540000	6	144790000	144800000
6	146670000	146680000	6	146910000	146920000
6	148870000	148880000	6	149550000	149560000
6	148880000	148890000	6	149100000	149110000
6	149340000	149350000	6	149570000	149580000
6	149400000	149410000	6	149570000	149580000
6	149570000	149580000	6	149740000	149750000
6	150740000	150750000	6	151050000	151060000
6	152870000	152880000	6	153010000	153020000
6	153180000	153190000	6	153350000	153360000
6	154570000	154580000	6	154680000	154690000
6	154990000	155000000	6	155160000	155170000
6	156850000	156860000	6	157710000	157720000
6	156880000	156890000	6	157710000	157720000
6	156970000	156980000	6	157090000	157100000
6	157620000	157630000	6	158020000	158030000
6	157620000	157630000	6	158050000	158060000
6	157900000	157910000	6	158080000	158090000
6	161560000	161570000	6	161790000	161800000
6	163590000	163600000	6	164080000	164090000
6	163630000	163640000	6	163740000	163750000
6	163740000	163750000	6	163960000	163970000
6	163770000	163780000	6	163970000	163980000
6	163960000	163970000	6	164520000	164530000
6	164080000	164090000	6	164210000	164220000
[truncated: 2,357 more rows]

## Sheet: ODC-specific
chr1	x1	x2	chr2	y1	y2
[truncated: 6,460 more rows]

## Sheet: L23-specific
chr1	x1	x2	chr2	y1	y2
[truncated: 9,787 more rows]
