# Supplementary material for: SnapHiC: a computational pipeline to identify chromatin loops from single-cell Hi-C data
Source: Nat Methods. 2021 Aug 26;18(9):1056–9. doi: 10.1038/s41592-021-01231-2 (PMC8440170; doi:10.1038/s41592-021-01231-2)
Supplement: Source Data Extended Data Fig. 2 — HiCCUPS-identified loops from bulk in situ Hi-C data, MAPS-identified significant interactions from H3K4me3 PLAC-seq, cohesin HiChIP and H3K27ac HiChIP data from mES cells, which are used as the reference list after pooling to calculate precision rate, recall rate and the F1 score for loops/interactions identified from mES cells. [file 41592_2021_1231_MOESM6_ESM.xlsx]

## Sheet: summary
Data	Reference (PMID)	Loop calling method	# of all loops	# of reference loops after filtering (intra-chromosomal, within 100kb~1Mb, on autosome only, remove blacklist and low mappability regions), used to calculate the precision rate, recall rate and F1 score
in situ Hi-C	29053968	HiCCUPS	8191	5607
H3K4me3 PLAC-seq	30986246	MAPS	176370	161984
cohesin HiChIP	27643841	MAPS	116328	103871
H3K27ac HiChIP	28945252	MAPS	80681	73668

## Sheet: Bulk_HiC_all
chr1	x1	x2	chr2	y1	y2
1	4490000	4500000	1	4760000	4770000
1	4490000	4500000	1	5010000	5020000
1	4490000	4500000	1	19100000	19110000
1	4490000	4500000	1	19230000	19240000
1	4490000	4500000	1	56970000	56980000
1	4760000	4770000	1	5900000	5910000
1	5100000	5110000	1	5900000	5910000
1	5180000	5190000	1	5900000	5910000
1	5910000	5920000	1	6130000	6140000
1	6400000	6410000	1	6860000	6870000
1	6400000	6410000	1	6980000	6990000
1	7000000	7010000	1	7200000	7210000
1	7470000	7480000	1	168480000	168490000
1	9470000	9480000	1	9690000	9700000
1	9560000	9570000	1	9700000	9710000
1	9570000	9580000	1	9680000	9690000
1	10280000	10290000	1	183090000	183100000
1	10830000	10840000	1	11130000	11140000
1	10840000	10850000	1	11560000	11570000
1	11170000	11180000	1	11560000	11570000
1	11600000	11610000	1	11690000	11700000
1	11650000	11660000	1	12690000	12700000
1	11650000	11660000	1	12830000	12840000
1	11710000	11720000	1	107570000	107580000
1	12850000	12860000	1	13130000	13140000
1	13040000	13050000	1	13530000	13540000
1	13050000	13060000	1	13130000	13140000
1	13140000	13150000	1	13520000	13530000
1	13790000	13800000	1	14720000	14730000
1	13790000	13800000	1	14860000	14870000
1	13800000	13810000	1	185630000	185640000
1	14740000	14750000	1	14860000	14870000
1	14740000	14750000	1	14970000	14980000
1	14740000	14750000	1	15620000	15630000
1	15000000	15010000	1	15680000	15690000
1	15010000	15020000	1	15320000	15330000
1	15010000	15020000	1	15620000	15630000
1	15010000	15020000	1	15900000	15910000
1	15010000	15020000	1	15990000	16000000
1	16100000	16110000	1	16430000	16440000
1	16100000	16110000	1	16510000	16520000
1	16440000	16450000	1	17120000	17130000
1	16660000	16670000	1	17120000	17130000
1	16790000	16800000	1	17120000	17130000
1	16890000	16900000	1	35100000	35110000
1	17160000	17170000	1	17620000	17630000
1	17160000	17170000	1	18100000	18110000
1	17980000	17990000	1	18100000	18110000
1	17980000	17990000	1	18280000	18290000
1	18320000	18330000	1	157600000	157610000
1	18360000	18370000	1	18980000	18990000
1	19100000	19110000	1	19200000	19210000
1	19100000	19110000	1	19230000	19240000
1	19100000	19110000	1	42690000	42700000
1	19100000	19110000	1	56970000	56980000
1	19200000	19210000	1	20300000	20310000
1	19200000	19210000	1	20510000	20520000
1	19200000	19210000	1	42690000	42700000
1	19230000	19240000	1	42700000	42710000
1	19230000	19240000	1	56970000	56980000
1	19540000	19550000	1	20390000	20400000
1	20300000	20310000	1	20510000	20520000
1	20930000	20940000	1	21160000	21170000
1	21210000	21220000	1	21400000	21410000
1	21220000	21230000	1	24090000	24100000
1	21410000	21420000	1	21950000	21960000
1	21410000	21420000	1	22260000	22270000
1	22610000	22620000	1	23130000	23140000
1	23160000	23170000	1	23280000	23290000
1	23700000	23710000	1	23790000	23800000
1	23820000	23830000	1	24240000	24250000
1	24380000	24390000	1	24630000	24640000
1	24580000	24590000	1	24640000	24650000
1	24610000	24620000	1	34750000	34760000
1	24610000	24620000	1	171540000	171550000
1	24610000	24620000	1	183290000	183300000
1	24610000	24620000	1	188970000	188980000
1	24900000	24910000	1	25610000	25620000
1	27440000	27450000	1	29080000	29090000
1	29450000	29460000	1	150630000	150640000
1	29560000	29570000	1	30250000	30260000
1	29990000	30000000	1	125950000	125960000
1	30750000	30760000	1	31160000	31170000
1	30770000	30780000	1	31150000	31160000
1	30790000	30800000	1	30930000	30940000
1	30930000	30940000	1	31150000	31160000
1	31200000	31210000	1	31980000	31990000
1	31210000	31220000	1	31330000	31340000
1	32170000	32180000	1	32700000	32710000
1	33290000	33300000	1	33540000	33550000
1	33680000	33690000	1	33740000	33750000
1	34000000	34010000	1	34160000	34170000
1	34220000	34230000	1	34400000	34410000
1	34360000	34370000	1	185420000	185430000
1	35020000	35030000	1	35260000	35270000
1	35840000	35850000	1	36060000	36070000
1	36780000	36790000	1	37240000	37250000
1	37260000	37270000	1	37630000	37640000
1	37270000	37280000	1	37410000	37420000
1	37270000	37280000	1	37860000	37870000
1	37470000	37480000	1	37630000	37640000
1	37890000	37900000	1	37980000	37990000
1	38180000	38190000	1	38780000	38790000
1	38380000	38390000	1	38780000	38790000
1	38860000	38870000	1	38930000	38940000
1	38990000	39000000	1	39490000	39500000
1	39000000	39010000	1	39510000	39520000
1	39010000	39020000	1	39180000	39190000
1	39010000	39020000	1	39340000	39350000
1	39190000	39200000	1	39500000	39510000
1	39930000	39940000	1	42690000	42700000
1	40000000	40010000	1	40370000	40380000
1	40380000	40390000	1	40530000	40540000
1	40380000	40390000	1	40650000	40660000
1	40880000	40890000	1	41050000	41060000
1	41140000	41150000	1	42690000	42700000
1	41810000	41820000	1	42690000	42700000
1	42690000	42700000	1	56970000	56980000
1	42690000	42700000	1	78190000	78200000
1	42910000	42920000	1	43050000	43060000
1	42910000	42920000	1	43250000	43260000
1	42910000	42920000	1	43740000	43750000
1	43140000	43150000	1	43260000	43270000
1	43140000	43150000	1	43740000	43750000
1	43270000	43280000	1	43730000	43740000
1	43300000	43310000	1	43730000	43740000
1	43440000	43450000	1	43730000	43740000
1	43760000	43770000	1	43890000	43900000
1	43760000	43770000	1	44060000	44070000
1	44220000	44230000	1	44730000	44740000
1	44230000	44240000	1	45760000	45770000
1	44740000	44750000	1	45310000	45320000
1	44740000	44750000	1	45420000	45430000
1	44740000	44750000	1	45620000	45630000
1	44740000	44750000	1	45760000	45770000
1	45420000	45430000	1	45620000	45630000
1	45430000	45440000	1	45760000	45770000
1	45820000	45830000	1	46020000	46030000
1	46050000	46060000	1	53340000	53350000
1	46130000	46140000	1	46520000	46530000
1	46180000	46190000	1	46600000	46610000
1	46220000	46230000	1	53520000	53530000
1	46300000	46310000	1	46750000	46760000
1	46340000	46350000	1	46770000	46780000
1	46370000	46380000	1	60070000	60080000
1	46400000	46410000	1	53730000	53740000
1	46410000	46420000	1	53710000	53720000
1	46520000	46530000	1	53620000	53630000
1	46680000	46690000	1	53470000	53480000
1	46790000	46800000	1	53410000	53420000
1	47940000	47950000	1	170390000	170400000
1	50960000	50970000	1	51330000	51340000
1	50960000	50970000	1	51600000	51610000
1	51350000	51360000	1	51600000	51610000
1	51460000	51470000	1	51600000	51610000
1	51640000	51650000	1	51940000	51950000
1	51640000	51650000	1	52100000	52110000
1	52000000	52010000	1	52090000	52100000
1	52640000	52650000	1	52960000	52970000
1	52640000	52650000	1	53030000	53040000
1	53050000	53060000	1	53270000	53280000
1	53050000	53060000	1	53350000	53360000
1	53720000	53730000	1	53890000	53900000
1	53910000	53920000	1	54370000	54380000
1	54660000	54670000	1	54970000	54980000
1	54830000	54840000	1	54960000	54970000
1	55400000	55410000	1	55730000	55740000
1	55400000	55410000	1	55870000	55880000
1	55880000	55890000	1	56980000	56990000
1	55880000	55890000	1	57200000	57210000
1	56980000	56990000	1	57200000	57210000
1	56980000	56990000	1	78200000	78210000
1	57420000	57430000	1	57940000	57950000
1	57420000	57430000	1	58290000	58300000
1	58140000	58150000	1	58290000	58300000
1	58150000	58160000	1	58260000	58270000
1	58610000	58620000	1	183290000	183300000
1	58690000	58700000	1	58890000	58900000
1	58760000	58770000	1	58890000	58900000
1	58770000	58780000	1	58990000	59000000
1	58770000	58780000	1	59140000	59150000
1	58770000	58780000	1	59230000	59240000
1	59240000	59250000	1	59610000	59620000
1	59600000	59610000	1	171400000	171410000
1	59850000	59860000	1	63270000	63280000
1	59990000	60000000	1	67080000	67090000
1	60440000	60450000	1	60860000	60870000
1	60450000	60460000	1	60950000	60960000
1	60530000	60540000	1	60860000	60870000
1	61370000	61380000	1	61760000	61770000
1	61370000	61380000	1	62700000	62710000
1	61920000	61930000	1	62700000	62710000
1	62400000	62410000	1	62700000	62710000
1	62720000	62730000	1	62810000	62820000
1	62720000	62730000	1	62930000	62940000
1	62720000	62730000	1	62960000	62970000
1	63650000	63660000	1	64210000	64220000
1	63660000	63670000	1	64440000	64450000
1	63660000	63670000	1	64700000	64710000
1	63760000	63770000	1	64440000	64450000
1	63870000	63880000	1	64440000	64450000
1	63960000	63970000	1	64440000	64450000
1	64540000	64550000	1	66880000	66890000
1	64710000	64720000	1	64980000	64990000
1	64730000	64740000	1	65180000	65190000
1	65040000	65050000	1	65170000	65180000
1	65310000	65320000	1	65640000	65650000
1	65310000	65320000	1	66090000	66100000
1	66100000	66110000	1	66410000	66420000
1	66890000	66900000	1	66990000	67000000
1	67020000	67030000	1	74980000	74990000
1	67640000	67650000	1	69140000	69150000
1	69240000	69250000	1	69770000	69780000
1	69780000	69790000	1	70030000	70040000
1	69790000	69800000	1	70010000	70020000
1	70780000	70790000	1	71540000	71550000
1	70790000	70800000	1	71520000	71530000
1	71280000	71290000	1	72130000	72140000
1	71650000	71660000	1	72120000	72130000
1	72710000	72720000	1	72850000	72860000
1	72720000	72730000	1	73270000	73280000
1	72720000	72730000	1	73820000	73830000
1	72860000	72870000	1	73620000	73630000
1	72860000	72870000	1	73820000	73830000
1	72870000	72880000	1	73270000	73280000
1	73900000	73910000	1	73980000	73990000
1	73900000	73910000	1	74070000	74080000
1	73900000	73910000	1	74120000	74130000
1	74200000	74210000	1	74360000	74370000
1	74200000	74210000	1	74390000	74400000
1	74770000	74780000	1	78190000	78200000
1	74880000	74890000	1	78190000	78200000
1	75340000	75350000	1	75460000	75470000
1	75650000	75660000	1	75790000	75800000
1	75650000	75660000	1	77920000	77930000
1	75660000	75670000	1	77510000	77520000
1	75920000	75930000	1	77510000	77520000
1	77950000	77960000	1	78420000	78430000
1	77970000	77980000	1	78190000	78200000
1	78190000	78200000	1	120600000	120610000
1	78210000	78220000	1	78420000	78430000
1	78550000	78560000	1	78680000	78690000
1	79600000	79610000	1	131630000	131640000
1	79780000	79790000	1	80100000	80110000
1	79780000	79790000	1	80170000	80180000
1	79780000	79790000	1	80510000	80520000
1	80170000	80180000	1	80510000	80520000
1	80180000	80190000	1	80410000	80420000
1	80180000	80190000	1	81290000	81300000
1	80820000	80830000	1	81290000	81300000
1	81280000	81290000	1	169600000	169610000
1	81310000	81320000	1	82290000	82300000
1	81310000	81320000	1	82430000	82440000
1	81310000	81320000	1	82640000	82650000
1	81510000	81520000	1	82290000	82300000
1	81580000	81590000	1	82290000	82300000
1	82550000	82560000	1	82750000	82760000
1	82800000	82810000	1	82990000	83000000
1	82800000	82810000	1	83070000	83080000
1	83220000	83230000	1	83710000	83720000
1	83360000	83370000	1	83710000	83720000
1	83730000	83740000	1	84880000	84890000
1	83740000	83750000	1	84100000	84110000
1	83740000	83750000	1	84470000	84480000
1	83740000	83750000	1	84580000	84590000
1	83740000	83750000	1	84690000	84700000
1	83750000	83760000	1	84280000	84290000
1	84130000	84140000	1	84280000	84290000
1	84130000	84140000	1	84460000	84470000
1	84730000	84740000	1	84880000	84890000
1	84980000	84990000	1	85590000	85600000
1	85070000	85080000	1	85180000	85190000
1	85080000	85090000	1	85490000	85500000
1	85080000	85090000	1	85620000	85630000
1	85090000	85100000	1	85250000	85260000
1	85270000	85280000	1	85590000	85600000
1	85850000	85860000	1	86000000	86010000
1	85960000	85970000	1	86890000	86900000
1	86180000	86190000	1	86330000	86340000
1	86610000	86620000	1	87040000	87050000
1	86730000	86740000	1	132340000	132350000
1	86790000	86800000	1	142550000	142560000
1	87440000	87450000	1	87760000	87770000
1	88350000	88360000	1	88700000	88710000
1	88440000	88450000	1	88700000	88710000
1	88460000	88470000	1	175050000	175060000
1	88560000	88570000	1	88700000	88710000
1	88740000	88750000	1	89190000	89200000
1	89150000	89160000	1	162160000	162170000
1	89650000	89660000	1	89930000	89940000
1	89760000	89770000	1	89930000	89940000
1	90060000	90070000	1	90580000	90590000
1	90640000	90650000	1	90840000	90850000
1	90640000	90650000	1	90950000	90960000
1	90970000	90980000	1	91100000	91110000
1	92710000	92720000	1	92820000	92830000
1	95390000	95400000	1	95760000	95770000
1	96840000	96850000	1	97010000	97020000
1	97030000	97040000	1	97690000	97700000
1	97800000	97810000	1	98350000	98360000
1	97810000	97820000	1	98520000	98530000
1	98970000	98980000	1	140900000	140910000
1	100550000	100560000	1	100880000	100890000
1	103130000	103140000	1	103760000	103770000
1	103440000	103450000	1	107450000	107460000
1	103890000	103900000	1	147720000	147730000
1	103980000	103990000	1	104940000	104950000
1	104980000	104990000	1	105360000	105370000
1	104980000	104990000	1	105630000	105640000
1	105090000	105100000	1	105630000	105640000
1	105890000	105900000	1	106390000	106400000
1	106070000	106080000	1	106390000	106400000
1	106160000	106170000	1	106390000	106400000
1	106420000	106430000	1	106710000	106720000
1	106420000	106430000	1	106810000	106820000
1	106420000	106430000	1	106870000	106880000
1	106510000	106520000	1	106710000	106720000
1	106540000	106550000	1	106710000	106720000
1	106900000	106910000	1	107480000	107490000
1	107010000	107020000	1	107480000	107490000
1	107240000	107250000	1	107470000	107480000
1	107630000	107640000	1	108820000	108830000
1	111660000	111670000	1	111830000	111840000
1	111660000	111670000	1	112370000	112380000
1	111660000	111670000	1	112450000	112460000
1	111860000	111870000	1	112370000	112380000
1	111860000	111870000	1	112450000	112460000
1	112120000	112130000	1	112370000	112380000
1	116790000	116800000	1	171810000	171820000
1	117850000	117860000	1	118050000	118060000
1	118560000	118570000	1	118750000	118760000
1	118560000	118570000	1	119080000	119090000
1	118640000	118650000	1	119070000	119080000
1	118770000	118780000	1	119080000	119090000
1	119090000	119100000	1	119150000	119160000
1	119090000	119100000	1	119470000	119480000
1	120030000	120040000	1	120090000	120100000
1	120030000	120040000	1	120150000	120160000
1	120170000	120180000	1	120460000	120470000
1	120170000	120180000	1	120550000	120560000
1	120360000	120370000	1	120460000	120470000
1	120360000	120370000	1	120550000	120560000
1	120580000	120590000	1	121390000	121400000
1	120590000	120600000	1	121170000	121180000
1	120590000	120600000	1	138840000	138850000
1	120600000	120610000	1	155740000	155750000
1	120660000	120670000	1	121180000	121190000
1	121070000	121080000	1	121170000	121180000
1	121250000	121260000	1	121390000	121400000
1	122350000	122360000	1	183290000	183300000
1	122430000	122440000	1	122740000	122750000
1	122430000	122440000	1	122910000	122920000
1	124450000	124460000	1	124670000	124680000
1	125390000	125400000	1	125570000	125580000
1	125590000	125600000	1	126430000	126440000
1	125600000	125610000	1	126290000	126300000
1	125600000	125610000	1	126410000	126420000
1	125790000	125800000	1	126280000	126290000
1	126500000	126510000	1	126930000	126940000
1	126610000	126620000	1	126930000	126940000
1	127010000	127020000	1	127410000	127420000
1	127010000	127020000	1	127450000	127460000
1	127500000	127510000	1	127670000	127680000
1	127500000	127510000	1	127760000	127770000
1	128280000	128290000	1	128820000	128830000
1	128370000	128380000	1	128820000	128830000
1	128590000	128600000	1	128820000	128830000
1	128870000	128880000	1	129070000	129080000
1	128870000	128880000	1	129240000	129250000
1	129490000	129500000	1	130350000	130360000
1	129830000	129840000	1	130370000	130380000
1	130160000	130170000	1	130350000	130360000
1	130540000	130550000	1	130630000	130640000
1	130540000	130550000	1	130780000	130790000
1	130540000	130550000	1	131050000	131060000
1	130690000	130700000	1	131050000	131060000
1	130790000	130800000	1	131050000	131060000
1	130870000	130880000	1	131050000	131060000
1	131110000	131120000	1	131260000	131270000
1	131280000	131290000	1	131550000	131560000
1	131700000	131710000	1	131840000	131850000
1	132160000	132170000	1	132210000	132220000
1	132300000	132310000	1	132350000	132360000
1	132520000	132530000	1	132590000	132600000
1	132750000	132760000	1	132960000	132970000
1	133040000	133050000	1	133120000	133130000
1	133170000	133180000	1	133300000	133310000
1	133170000	133180000	1	133350000	133360000
1	133170000	133180000	1	133610000	133620000
1	133380000	133390000	1	133600000	133610000
1	133730000	133740000	1	133890000	133900000
1	133730000	133740000	1	134040000	134050000
1	133900000	133910000	1	134040000	134050000
1	134050000	134060000	1	134100000	134110000
1	134150000	134160000	1	134310000	134320000
1	134640000	134650000	1	134830000	134840000
1	134990000	135000000	1	135100000	135110000
1	135160000	135170000	1	135370000	135380000
1	135460000	135470000	1	135670000	135680000
1	135540000	135550000	1	135660000	135670000
1	136540000	136550000	1	137110000	137120000
1	136550000	136560000	1	136730000	136740000
1	136770000	136780000	1	137110000	137120000
1	136780000	136790000	1	137210000	137220000
1	136950000	136960000	1	138830000	138840000
1	137230000	137240000	1	138040000	138050000
1	138120000	138130000	1	138500000	138510000
1	138320000	138330000	1	138830000	138840000
1	138840000	138850000	1	139150000	139160000
1	138840000	138850000	1	139260000	139270000
1	138840000	138850000	1	155730000	155740000
1	138850000	138860000	1	139080000	139090000
1	140170000	140180000	1	140520000	140530000
1	140170000	140180000	1	140660000	140670000
1	140740000	140750000	1	171570000	171580000
1	141690000	141700000	1	143170000	143180000
1	141950000	141960000	1	142740000	142750000
1	143800000	143810000	1	144170000	144180000
1	143810000	143820000	1	144000000	144010000
1	143810000	143820000	1	144370000	144380000
1	144190000	144200000	1	144370000	144380000
1	149850000	149860000	1	150250000	150260000
1	150410000	150420000	1	162710000	162720000
1	150420000	150430000	1	181120000	181130000
1	150430000	150440000	1	162700000	162710000
1	150440000	150450000	1	151350000	151360000
1	150530000	150540000	1	151000000	151010000
1	150540000	150550000	1	150920000	150930000
1	151080000	151090000	1	151340000	151350000
1	151450000	151460000	1	151700000	151710000
1	151490000	151500000	1	151700000	151710000
1	151560000	151570000	1	151700000	151710000
1	151580000	151590000	1	178230000	178240000
1	151820000	151830000	1	152270000	152280000
1	152520000	152530000	1	152740000	152750000
1	152790000	152800000	1	153090000	153100000
1	152790000	152800000	1	153400000	153410000
1	153100000	153110000	1	153380000	153390000
1	153560000	153570000	1	153740000	153750000
1	153560000	153570000	1	154180000	154190000
1	153890000	153900000	1	154030000	154040000
1	153890000	153900000	1	154110000	154120000
1	153890000	153900000	1	154170000	154180000
1	154280000	154290000	1	154720000	154730000
1	154280000	154290000	1	155000000	155010000
1	154780000	154790000	1	155000000	155010000
1	154780000	154790000	1	155210000	155220000
1	155030000	155040000	1	155210000	155220000
1	155030000	155040000	1	155520000	155530000
1	155090000	155100000	1	155740000	155750000
1	155240000	155250000	1	155740000	155750000
1	155290000	155300000	1	155450000	155460000
1	155290000	155300000	1	155530000	155540000
1	155740000	155750000	1	184720000	184730000
1	155960000	155970000	1	157000000	157010000
1	156240000	156250000	1	156540000	156550000
1	156730000	156740000	1	156890000	156900000
1	156730000	156740000	1	157070000	157080000
1	156730000	156740000	1	157280000	157290000
1	156910000	156920000	1	157070000	157080000
1	156910000	156920000	1	157280000	157290000
1	156940000	156950000	1	157070000	157080000
1	157080000	157090000	1	157440000	157450000
1	157280000	157290000	1	157450000	157460000
1	157550000	157560000	1	158650000	158660000
1	157750000	157760000	1	158650000	158660000
1	158050000	158060000	1	158260000	158270000
1	158050000	158060000	1	158650000	158660000
1	158210000	158220000	1	158650000	158660000
1	158340000	158350000	1	158650000	158660000
1	158670000	158680000	1	158950000	158960000
1	158670000	158680000	1	159130000	159140000
1	158850000	158860000	1	159130000	159140000
1	159290000	159300000	1	160060000	160070000
1	159390000	159400000	1	160060000	160070000
1	160240000	160250000	1	160370000	160380000
1	160400000	160410000	1	160720000	160730000
1	160400000	160410000	1	160850000	160860000
1	160560000	160570000	1	160720000	160730000
1	161220000	161230000	1	161730000	161740000
1	161400000	161410000	1	161680000	161690000
1	161750000	161760000	1	161960000	161970000
1	161870000	161880000	1	161960000	161970000
1	162000000	162010000	1	162310000	162320000
1	162350000	162360000	1	162660000	162670000
1	162360000	162370000	1	162530000	162540000
1	162550000	162560000	1	162660000	162670000
1	162670000	162680000	1	162720000	162730000
1	162670000	162680000	1	163950000	163960000
1	162690000	162700000	1	163940000	163950000
1	162700000	162710000	1	163970000	163980000
1	162710000	162720000	1	163950000	163960000
1	162710000	162720000	1	185390000	185400000
1	162890000	162900000	1	163050000	163060000
1	163140000	163150000	1	163910000	163920000
1	163150000	163160000	1	163310000	163320000
1	163300000	163310000	1	163900000	163910000
1	164310000	164320000	1	165120000	165130000
1	164360000	164370000	1	164900000	164910000
1	165580000	165590000	1	165730000	165740000
1	165660000	165670000	1	165730000	165740000
1	165770000	165780000	1	166150000	166160000
1	165770000	165780000	1	166310000	166320000
1	165850000	165860000	1	166150000	166160000
1	166000000	166010000	1	166150000	166160000
1	166150000	166160000	1	166310000	166320000
1	166780000	166790000	1	167210000	167220000
1	167220000	167230000	1	167330000	167340000
1	167410000	167420000	1	167640000	167650000
1	167690000	167700000	1	167780000	167790000
1	167690000	167700000	1	167910000	167920000
1	167940000	167950000	1	168200000	168210000
1	167940000	167950000	1	169450000	169460000
1	168210000	168220000	1	169450000	169460000
1	168370000	168380000	1	169350000	169360000
1	168370000	168380000	1	169450000	169460000
1	169520000	169530000	1	170130000	170140000
1	169530000	169540000	1	169910000	169920000
1	169660000	169670000	1	170130000	170140000
1	169670000	169680000	1	169910000	169920000
1	169950000	169960000	1	170130000	170140000
1	170210000	170220000	1	170610000	170620000
1	170290000	170300000	1	170610000	170620000
1	170890000	170900000	1	170990000	171000000
1	170940000	170950000	1	181180000	181190000
1	171360000	171370000	1	171470000	171480000
1	171420000	171430000	1	174420000	174430000
1	171510000	171520000	1	171560000	171570000
1	171710000	171720000	1	173960000	173970000
1	171820000	171830000	1	171990000	172000000
1	171880000	171890000	1	177320000	177330000
1	172100000	172110000	1	189660000	189670000
1	172160000	172170000	1	172300000	172310000
1	172410000	172420000	1	172480000	172490000
1	172410000	172420000	1	172630000	172640000
1	172530000	172540000	1	172630000	172640000
1	172630000	172640000	1	173380000	173390000
1	172800000	172810000	1	174350000	174360000
1	172830000	172840000	1	173210000	173220000
1	173230000	173240000	1	174350000	174360000
1	173270000	173280000	1	174330000	174340000
1	173290000	173300000	1	174300000	174310000
1	173300000	173310000	1	174280000	174290000
1	173320000	173330000	1	173380000	173390000
1	173470000	173480000	1	173700000	173710000
1	173480000	173490000	1	173590000	173600000
1	173480000	173490000	1	173670000	173680000
1	173520000	173530000	1	173640000	173650000
1	173560000	173570000	1	173690000	173700000
1	173590000	173600000	1	173670000	173680000
1	173610000	173620000	1	173660000	173670000
1	174160000	174170000	1	174470000	174480000
1	174470000	174480000	1	174550000	174560000
1	174470000	174480000	1	174990000	175000000
1	174590000	174600000	1	174990000	175000000
1	174590000	174600000	1	175290000	175300000
1	175050000	175060000	1	175290000	175300000
1	175620000	175630000	1	175880000	175890000
1	176220000	176230000	1	176660000	176670000
1	176330000	176340000	1	176650000	176660000
1	176710000	176720000	1	176860000	176870000
1	176870000	176880000	1	177190000	177200000
1	176870000	176880000	1	177680000	177690000
1	177190000	177200000	1	177680000	177690000
1	177810000	177820000	1	177990000	178000000
1	177820000	177830000	1	178010000	178020000
1	177850000	177860000	1	178040000	178050000
1	177850000	177860000	1	178090000	178100000
1	177880000	177890000	1	178110000	178120000
1	177900000	177910000	1	178120000	178130000
1	177940000	177950000	1	178150000	178160000
1	177980000	177990000	1	178180000	178190000
1	178140000	178150000	1	178290000	178300000
1	178140000	178150000	1	178460000	178470000
1	178310000	178320000	1	178460000	178470000
1	178520000	178530000	1	178970000	178980000
1	178520000	178530000	1	179140000	179150000
1	178520000	178530000	1	179230000	179240000
1	178520000	178530000	1	179470000	179480000
1	179500000	179510000	1	179730000	179740000
1	179760000	179770000	1	181120000	181130000
1	179790000	179800000	1	180580000	180590000
1	179850000	179860000	1	180110000	180120000
1	179850000	179860000	1	180210000	180220000
1	179850000	179860000	1	180420000	180430000
1	180270000	180280000	1	180400000	180410000
1	180430000	180440000	1	180540000	180550000
1	180430000	180440000	1	180760000	180770000
1	181730000	181740000	1	181880000	181890000
1	181880000	181890000	1	182110000	182120000
1	182000000	182010000	1	182110000	182120000
1	182140000	182150000	1	182310000	182320000
1	182140000	182150000	1	182540000	182550000
1	182370000	182380000	1	182540000	182550000
1	182550000	182560000	1	183270000	183280000
1	182570000	182580000	1	183230000	183240000
1	183290000	183300000	1	195240000	195250000
1	184260000	184270000	1	184710000	184720000
1	184490000	184500000	1	184710000	184720000
1	184720000	184730000	1	187610000	187620000
1	184720000	184730000	1	190170000	190180000
1	184890000	184900000	1	185190000	185200000
1	184960000	184970000	1	185180000	185190000
1	185540000	185550000	1	185680000	185690000
1	185540000	185550000	1	185840000	185850000
1	185540000	185550000	1	186700000	186710000
1	185680000	185690000	1	186710000	186720000
1	186180000	186190000	1	186700000	186710000
1	186390000	186400000	1	186710000	186720000
1	186450000	186460000	1	186700000	186710000
1	186820000	186830000	1	186950000	186960000
1	186830000	186840000	1	187990000	188000000
1	187450000	187460000	1	187980000	187990000
1	187600000	187610000	1	190170000	190180000
1	188310000	188320000	1	188700000	188710000
1	189020000	189030000	1	189620000	189630000
1	189030000	189040000	1	189230000	189240000
1	189250000	189260000	1	189620000	189630000
1	189700000	189710000	1	189870000	189880000
1	189720000	189730000	1	190170000	190180000
1	189880000	189890000	1	189970000	189980000
1	189880000	189890000	1	190160000	190170000
1	191350000	191360000	1	191810000	191820000
1	191580000	191590000	1	191810000	191820000
1	191830000	191840000	1	191950000	191960000
1	191830000	191840000	1	192100000	192110000
1	192190000	192200000	1	192590000	192600000
1	192190000	192200000	1	192700000	192710000
1	192190000	192200000	1	193080000	193090000
1	193250000	193260000	1	193320000	193330000
1	193250000	193260000	1	193370000	193380000
1	194610000	194620000	1	194950000	194960000
1	194620000	194630000	1	194800000	194810000
1	194840000	194850000	1	194960000	194970000
1	194870000	194880000	1	194950000	194960000
2	3340000	3350000	2	3410000	3420000
2	3340000	3350000	2	3790000	3800000
2	3540000	3550000	2	3760000	3770000
2	3620000	3630000	2	3760000	3770000
2	3810000	3820000	2	4480000	4490000
2	4330000	4340000	2	4480000	4490000
2	4500000	4510000	2	4600000	4610000
2	4500000	4510000	2	4860000	4870000
2	4640000	4650000	2	4860000	4870000
2	5080000	5090000	2	5410000	5420000
2	5370000	5380000	2	181910000	181920000
2	5990000	6000000	2	6160000	6170000
2	6210000	6220000	2	6400000	6410000
2	6430000	6440000	2	8640000	8650000
2	8670000	8680000	2	9880000	9890000
2	8670000	8680000	2	10000000	10010000
2	8670000	8680000	2	10290000	10300000
2	8750000	8760000	2	9880000	9890000
2	9880000	9890000	2	10370000	10380000
2	9880000	9890000	2	18030000	18040000
2	9880000	9890000	2	18690000	18700000
2	9880000	9890000	2	33630000	33640000
2	9880000	9890000	2	38350000	38360000
2	10100000	10110000	2	10290000	10300000
2	10140000	10150000	2	10280000	10290000
2	10370000	10380000	2	18050000	18060000
2	10370000	10380000	2	18690000	18700000
2	10370000	10380000	2	33630000	33640000
2	10370000	10380000	2	36100000	36110000
2	10370000	10380000	2	38350000	38360000
2	11330000	11340000	2	11500000	11510000
2	11330000	11340000	2	11680000	11690000
2	11790000	11800000	2	12300000	12310000
2	12000000	12010000	2	12300000	12310000
2	12000000	12010000	2	12380000	12390000
2	12000000	12010000	2	13260000	13270000
2	13280000	13290000	2	14700000	14710000
2	13290000	13300000	2	13570000	13580000
2	13790000	13800000	2	14290000	14300000
2	14050000	14060000	2	14290000	14300000
2	14050000	14060000	2	14700000	14710000
2	14150000	14160000	2	14700000	14710000
2	14290000	14300000	2	14700000	14710000
2	15860000	15870000	2	16310000	16320000
2	16450000	16460000	2	16910000	16920000
2	16450000	16460000	2	17180000	17190000
2	16700000	16710000	2	16910000	16920000
2	16700000	16710000	2	17180000	17190000
2	17420000	17430000	2	17830000	17840000
2	17420000	17430000	2	18030000	18040000
2	17640000	17650000	2	17830000	17840000
2	17730000	17740000	2	18670000	18680000
2	18020000	18030000	2	18200000	18210000
2	18020000	18030000	2	18330000	18340000
2	18030000	18040000	2	18610000	18620000
2	18040000	18050000	2	18690000	18700000
2	18040000	18050000	2	19440000	19450000
2	18040000	18050000	2	33630000	33640000
2	18040000	18050000	2	38340000	38350000
2	18670000	18680000	2	38350000	38360000
2	18690000	18700000	2	18990000	19000000
2	18690000	18700000	2	19270000	19280000
2	18690000	18700000	2	19440000	19450000
2	18690000	18700000	2	22620000	22630000
2	18690000	18700000	2	33630000	33640000
2	18690000	18700000	2	38330000	38340000
2	18690000	18700000	2	71530000	71540000
2	18870000	18880000	2	19270000	19280000
2	19230000	19240000	2	19340000	19350000
2	19410000	19420000	2	19510000	19520000
2	19410000	19420000	2	19900000	19910000
2	19530000	19540000	2	19900000	19910000
2	19710000	19720000	2	19900000	19910000
2	20270000	20280000	2	20770000	20780000
2	20410000	20420000	2	20770000	20780000
2	20670000	20680000	2	20770000	20780000
2	20890000	20900000	2	21180000	21190000
2	20890000	20900000	2	21250000	21260000
2	20890000	20900000	2	21920000	21930000
2	21130000	21140000	2	42920000	42930000
2	21270000	21280000	2	21920000	21930000
2	21280000	21290000	2	21900000	21910000
2	21940000	21950000	2	22710000	22720000
2	21940000	21950000	2	22860000	22870000
2	21960000	21970000	2	22620000	22630000
2	22590000	22600000	2	69350000	69360000
2	22630000	22640000	2	22860000	22870000
2	22730000	22740000	2	181910000	181920000
2	22760000	22770000	2	22860000	22870000
2	23210000	23220000	2	23560000	23570000
2	23310000	23320000	2	23560000	23570000
2	23800000	23810000	2	95140000	95150000
2	24300000	24310000	2	24560000	24570000
2	24400000	24410000	2	24560000	24570000
2	24400000	24410000	2	24750000	24760000
2	25190000	25200000	2	25320000	25330000
2	26020000	26030000	2	26140000	26150000
2	26320000	26330000	2	26560000	26570000
2	26450000	26460000	2	26560000	26570000
2	27040000	27050000	2	27230000	27240000
2	27070000	27080000	2	27230000	27240000
2	27280000	27290000	2	27420000	27430000
2	27280000	27290000	2	27760000	27770000
2	27440000	27450000	2	119650000	119660000
2	27550000	27560000	2	27760000	27770000
2	27550000	27560000	2	27970000	27980000
2	27770000	27780000	2	27970000	27980000
2	27770000	27780000	2	28410000	28420000
2	28200000	28210000	2	28410000	28420000
2	28750000	28760000	2	29040000	29050000
2	28920000	28930000	2	28970000	28980000
2	28920000	28930000	2	29040000	29050000
2	29760000	29770000	2	32290000	32300000
2	29820000	29830000	2	152900000	152910000
2	30170000	30180000	2	30260000	30270000
2	30820000	30830000	2	30930000	30940000
2	31480000	31490000	2	31650000	31660000
2	31630000	31640000	2	38340000	38350000
2	31640000	31650000	2	33630000	33640000
2	31650000	31660000	2	144440000	144450000
2	32400000	32410000	2	32480000	32490000
2	32400000	32410000	2	32560000	32570000
2	32860000	32870000	2	32910000	32920000
2	33150000	33160000	2	33350000	33360000
2	33480000	33490000	2	33730000	33740000
2	33630000	33640000	2	36090000	36100000
2	33630000	33640000	2	38350000	38360000
2	33630000	33640000	2	71540000	71550000
2	33630000	33640000	2	73270000	73280000
2	33630000	33640000	2	74680000	74690000
2	33680000	33690000	2	33730000	33740000
2	33820000	33830000	2	33910000	33920000
2	33820000	33830000	2	33950000	33960000
2	33970000	33980000	2	34630000	34640000
2	34030000	34040000	2	34510000	34520000
2	34910000	34920000	2	34960000	34970000
2	35290000	35300000	2	35370000	35380000
2	35540000	35550000	2	35620000	35630000
2	35540000	35550000	2	35730000	35740000
2	35540000	35550000	2	35900000	35910000
2	35640000	35650000	2	35900000	35910000
2	35680000	35690000	2	180780000	180790000
2	36000000	36010000	2	36200000	36210000
2	36000000	36010000	2	36270000	36280000
2	36100000	36110000	2	38340000	38350000
2	38340000	38350000	2	38710000	38720000
2	38340000	38350000	2	74680000	74690000
2	38350000	38360000	2	70470000	70480000
2	38350000	38360000	2	70560000	70570000
2	38350000	38360000	2	71530000	71540000
2	38930000	38940000	2	38990000	39000000
2	38930000	38940000	2	39370000	39380000
2	39020000	39030000	2	39370000	39380000
2	39090000	39100000	2	39370000	39380000
2	39960000	39970000	2	42650000	42660000
2	43720000	43730000	2	43900000	43910000
2	44470000	44480000	2	45100000	45110000
2	47490000	47500000	2	48880000	48890000
2	47780000	47790000	2	48870000	48880000
2	48010000	48020000	2	48880000	48890000
2	48900000	48910000	2	49310000	49320000
2	49350000	49360000	2	49720000	49730000
2	49760000	49770000	2	50270000	50280000
2	49970000	49980000	2	50260000	50270000
2	50300000	50310000	2	50820000	50830000
2	50300000	50310000	2	51140000	51150000
2	50300000	50310000	2	51450000	51460000
2	50300000	50310000	2	51910000	51920000
2	50910000	50920000	2	147640000	147650000
2	51140000	51150000	2	51910000	51920000
2	51230000	51240000	2	58120000	58130000
2	51410000	51420000	2	94670000	94680000
2	51540000	51550000	2	51910000	51920000
2	52260000	52270000	2	52590000	52600000
2	52760000	52770000	2	53110000	53120000
2	53250000	53260000	2	83280000	83290000
2	55090000	55100000	2	55840000	55850000
2	55090000	55100000	2	55920000	55930000
2	55090000	55100000	2	56020000	56030000
2	55100000	55110000	2	55300000	55310000
2	55300000	55310000	2	55830000	55840000
2	55300000	55310000	2	56020000	56030000
2	56110000	56120000	2	57100000	57110000
2	56110000	56120000	2	57700000	57710000
2	56110000	56120000	2	57910000	57920000
2	58030000	58040000	2	58660000	58670000
2	58050000	58060000	2	58410000	58420000
2	58200000	58210000	2	58660000	58670000
2	58470000	58480000	2	58660000	58670000
2	58580000	58590000	2	58660000	58670000
2	58700000	58710000	2	59430000	59440000
2	59660000	59670000	2	101720000	101730000
2	60040000	60050000	2	60200000	60210000
2	60040000	60050000	2	60410000	60420000
2	60250000	60260000	2	60410000	60420000
2	60440000	60450000	2	61450000	61460000
2	60730000	60740000	2	61400000	61410000
2	61660000	61670000	2	61970000	61980000
2	61980000	61990000	2	62620000	62630000
2	61990000	62000000	2	62280000	62290000
2	61990000	62000000	2	62460000	62470000
2	62130000	62140000	2	69960000	69970000
2	62350000	62360000	2	62620000	62630000
2	63510000	63520000	2	64450000	64460000
2	63510000	63520000	2	64850000	64860000
2	63690000	63700000	2	64460000	64470000
2	64960000	64970000	2	65120000	65130000
2	64960000	64970000	2	65330000	65340000
2	65140000	65150000	2	65330000	65340000
2	65410000	65420000	2	65560000	65570000
2	65410000	65420000	2	65670000	65680000
2	66520000	66530000	2	66640000	66650000
2	66820000	66830000	2	68350000	68360000
2	66960000	66970000	2	67480000	67490000
2	67560000	67570000	2	68360000	68370000
2	68120000	68130000	2	68340000	68350000
2	68550000	68560000	2	172300000	172310000
2	68560000	68570000	2	68760000	68770000
2	68560000	68570000	2	69060000	69070000
2	68570000	68580000	2	68740000	68750000
2	68780000	68790000	2	69060000	69070000
2	69190000	69200000	2	99260000	99270000
2	69270000	69280000	2	69420000	69430000
2	70130000	70140000	2	70560000	70570000
2	70220000	70230000	2	70550000	70560000
2	70470000	70480000	2	70560000	70570000
2	70470000	70480000	2	71530000	71540000
2	70560000	70570000	2	71540000	71550000
2	70700000	70710000	2	71030000	71040000
2	70770000	70780000	2	71030000	71040000
2	70820000	70830000	2	71350000	71360000
2	71450000	71460000	2	71540000	71550000
2	71530000	71540000	2	73270000	73280000
2	71530000	71540000	2	74680000	74690000
2	71530000	71540000	2	105680000	105690000
2	71530000	71540000	2	118890000	118900000
2	71590000	71600000	2	71810000	71820000
2	72040000	72050000	2	72210000	72220000
2	72230000	72240000	2	72390000	72400000
2	72510000	72520000	2	73270000	73280000
2	72720000	72730000	2	73060000	73070000
2	72970000	72980000	2	73270000	73280000
2	73060000	73070000	2	73270000	73280000
2	73270000	73280000	2	74680000	74690000
2	73560000	73570000	2	74660000	74670000
2	73570000	73580000	2	73770000	73780000
2	74060000	74070000	2	74290000	74300000
2	74060000	74070000	2	74650000	74660000
2	74290000	74300000	2	74640000	74650000
2	74680000	74690000	2	116060000	116070000
2	74680000	74690000	2	116550000	116560000
2	74690000	74700000	2	74740000	74750000
2	74690000	74700000	2	75310000	75320000
2	74710000	74720000	2	74960000	74970000
2	74710000	74720000	2	75050000	75060000
2	74710000	74720000	2	75140000	75150000
2	74710000	74720000	2	75300000	75310000
2	74710000	74720000	2	75580000	75590000
2	74960000	74970000	2	75130000	75140000
2	75600000	75610000	2	75970000	75980000
2	75600000	75610000	2	76060000	76070000
2	75610000	75620000	2	75770000	75780000
2	75670000	75680000	2	75780000	75790000
2	75780000	75790000	2	76070000	76080000
2	75880000	75890000	2	76070000	76080000
2	75980000	75990000	2	76060000	76070000
2	76120000	76130000	2	76350000	76360000
2	76970000	76980000	2	77700000	77710000
2	77250000	77260000	2	77340000	77350000
2	77350000	77360000	2	77700000	77710000
2	77380000	77390000	2	77700000	77710000
2	77450000	77460000	2	77700000	77710000
2	77900000	77910000	2	80330000	80340000
2	78040000	78050000	2	78910000	78920000
2	78040000	78050000	2	79250000	79260000
2	78930000	78940000	2	79490000	79500000
2	78950000	78960000	2	79260000	79270000
2	78950000	78960000	2	79500000	79510000
2	79100000	79110000	2	79300000	79310000
2	79360000	79370000	2	79640000	79650000
2	79370000	79380000	2	79490000	79500000
2	79370000	79380000	2	79770000	79780000
2	79500000	79510000	2	79770000	79780000
2	79860000	79870000	2	80270000	80280000
2	80340000	80350000	2	80650000	80660000
2	80350000	80360000	2	80510000	80520000
2	82060000	82070000	2	83330000	83340000
2	83010000	83020000	2	83330000	83340000
2	83340000	83350000	2	83610000	83620000
2	83770000	83780000	2	155340000	155350000
2	84460000	84470000	2	84650000	84660000
2	85010000	85020000	2	85240000	85250000
2	85120000	85130000	2	85240000	85250000
2	85120000	85130000	2	85560000	85570000
2	85720000	85730000	2	86470000	86480000
2	85720000	85730000	2	87460000	87470000
2	88350000	88360000	2	89530000	89540000
2	90460000	90470000	2	90670000	90680000
2	90710000	90720000	2	91570000	91580000
2	90770000	90780000	2	91580000	91590000
2	91280000	91290000	2	91470000	91480000
2	92000000	92010000	2	92320000	92330000
2	92490000	92500000	2	92830000	92840000
2	92600000	92610000	2	92810000	92820000
2	92900000	92910000	2	93060000	93070000
2	92900000	92910000	2	93190000	93200000
2	93060000	93070000	2	93190000	93200000
2	93060000	93070000	2	93410000	93420000
2	93210000	93220000	2	93410000	93420000
2	93470000	93480000	2	93650000	93660000
2	93470000	93480000	2	93800000	93810000
2	93640000	93650000	2	93950000	93960000
2	93640000	93650000	2	94240000	94250000
2	93870000	93880000	2	93990000	94000000
2	94470000	94480000	2	94750000	94760000
2	96050000	96060000	2	149990000	150000000
2	98320000	98330000	2	119630000	119640000
2	98660000	98670000	2	122680000	122690000
2	98660000	98670000	2	181910000	181920000
2	101090000	101100000	2	117050000	117060000
2	101470000	101480000	2	101640000	101650000
2	101690000	101700000	2	102450000	102460000
2	101900000	101910000	2	102200000	102210000
2	101900000	101910000	2	102450000	102460000
2	102090000	102100000	2	102450000	102460000
2	102590000	102600000	2	103000000	103010000
2	102670000	102680000	2	103010000	103020000
2	102680000	102690000	2	103080000	103090000
2	103080000	103090000	2	103340000	103350000
2	103450000	103460000	2	103540000	103550000
2	103470000	103480000	2	103860000	103870000
2	103560000	103570000	2	103710000	103720000
2	103560000	103570000	2	103860000	103870000
2	103560000	103570000	2	103990000	104000000
2	103870000	103880000	2	103970000	103980000
2	104030000	104040000	2	104410000	104420000
2	104130000	104140000	2	104410000	104420000
2	104130000	104140000	2	104570000	104580000
2	105130000	105140000	2	105660000	105670000
2	105330000	105340000	2	105420000	105430000
2	105330000	105340000	2	106080000	106090000
2	105330000	105340000	2	106190000	106200000
2	105510000	105520000	2	105800000	105810000
2	105510000	105520000	2	105900000	105910000
2	105510000	105520000	2	106190000	106200000
2	105520000	105530000	2	106080000	106090000
2	105670000	105680000	2	116060000	116070000
2	105670000	105680000	2	116550000	116560000
2	105670000	105680000	2	147180000	147190000
2	105670000	105680000	2	147360000	147370000
2	105680000	105690000	2	106190000	106200000
2	106030000	106040000	2	106980000	106990000
2	106350000	106360000	2	106950000	106960000
2	106350000	106360000	2	107880000	107890000
2	106430000	106440000	2	106950000	106960000
2	106680000	106690000	2	106950000	106960000
2	106920000	106930000	2	109790000	109800000
2	106980000	106990000	2	107860000	107870000
2	107080000	107090000	2	107860000	107870000
2	107970000	107980000	2	109690000	109700000
2	108110000	108120000	2	109690000	109700000
2	108690000	108700000	2	109690000	109700000
2	108870000	108880000	2	109690000	109700000
2	109280000	109290000	2	109690000	109700000
2	109900000	109910000	2	110200000	110210000
2	109900000	109910000	2	110560000	110570000
2	110210000	110220000	2	110960000	110970000
2	110220000	110230000	2	110560000	110570000
2	110650000	110660000	2	110980000	110990000
2	112260000	112270000	2	112470000	112480000
2	112360000	112370000	2	113840000	113850000
2	112530000	112540000	2	112760000	112770000
2	112790000	112800000	2	113300000	113310000
2	112800000	112810000	2	113230000	113240000
2	113320000	113330000	2	113420000	113430000
2	113490000	113500000	2	113800000	113810000
2	113530000	113540000	2	113800000	113810000
2	113750000	113760000	2	116060000	116070000
2	113840000	113850000	2	114130000	114140000
2	115110000	115120000	2	116060000	116070000
2	115110000	115120000	2	116100000	116110000
2	115510000	115520000	2	116070000	116080000
2	115580000	115590000	2	116060000	116070000
2	115790000	115800000	2	116060000	116070000
2	115800000	115810000	2	116550000	116560000
2	115850000	115860000	2	116060000	116070000
2	115850000	115860000	2	116550000	116560000
2	116060000	116070000	2	116550000	116560000
2	116060000	116070000	2	147180000	147190000
2	116060000	116070000	2	147360000	147370000
2	116060000	116070000	2	148040000	148050000
2	116550000	116560000	2	147180000	147190000
2	116890000	116900000	2	117180000	117190000
2	116890000	116900000	2	117230000	117240000
2	116890000	116900000	2	117440000	117450000
2	117540000	117550000	2	118110000	118120000
2	117540000	117550000	2	118240000	118250000
2	117780000	117790000	2	118110000	118120000
2	118260000	118270000	2	118420000	118430000
2	118260000	118270000	2	118600000	118610000
2	118430000	118440000	2	119040000	119050000
2	118480000	118490000	2	118600000	118610000
2	118630000	118640000	2	118890000	118900000
2	118700000	118710000	2	118890000	118900000
2	119250000	119260000	2	120860000	120870000
2	119340000	119350000	2	132410000	132420000
2	119970000	119980000	2	120070000	120080000
2	120180000	120190000	2	120280000	120290000
2	120460000	120470000	2	181330000	181340000
2	120480000	120490000	2	120870000	120880000
2	120500000	120510000	2	164300000	164310000
2	120580000	120590000	2	163640000	163650000
2	120950000	120960000	2	121680000	121690000
2	121180000	121190000	2	121390000	121400000
2	122370000	122380000	2	122740000	122750000
2	122380000	122390000	2	122550000	122560000
2	122380000	122390000	2	122630000	122640000
2	122400000	122410000	2	122470000	122480000
2	122420000	122430000	2	122480000	122490000
2	122440000	122450000	2	122490000	122500000
2	122450000	122460000	2	122520000	122530000
2	122570000	122580000	2	122670000	122680000
2	122570000	122580000	2	122750000	122760000
2	124100000	124110000	2	124740000	124750000
2	124100000	124110000	2	125200000	125210000
2	125650000	125660000	2	125810000	125820000
2	125660000	125670000	2	125830000	125840000
2	125660000	125670000	2	126510000	126520000
2	125890000	125900000	2	126360000	126370000
2	126590000	126600000	2	126990000	127000000
2	127210000	127220000	2	128630000	128640000
2	127240000	127250000	2	127810000	127820000
2	127500000	127510000	2	127550000	127560000
2	127810000	127820000	2	128630000	128640000
2	127810000	127820000	2	128660000	128670000
2	127810000	127820000	2	129110000	129120000
2	127880000	127890000	2	128570000	128580000
2	127930000	127940000	2	128400000	128410000
2	128620000	128630000	2	128670000	128680000
2	128690000	128700000	2	128810000	128820000
2	128690000	128700000	2	129050000	129060000
2	128880000	128890000	2	129050000	129060000
2	128940000	128950000	2	129050000	129060000
2	129490000	129500000	2	129650000	129660000
2	129490000	129500000	2	129870000	129880000
2	129670000	129680000	2	129870000	129880000
2	129680000	129690000	2	130050000	130060000
2	129900000	129910000	2	130040000	130050000
2	129900000	129910000	2	130170000	130180000
2	129900000	129910000	2	130240000	130250000
2	130070000	130080000	2	130240000	130250000
2	130460000	130470000	2	154080000	154090000
2	130960000	130970000	2	131410000	131420000
2	131050000	131060000	2	131410000	131420000
2	131560000	131570000	2	131810000	131820000
2	131820000	131830000	2	132130000	132140000
2	131820000	131830000	2	132240000	132250000
2	131980000	131990000	2	132130000	132140000
2	131980000	131990000	2	132240000	132250000
2	131990000	132000000	2	173800000	173810000
2	132140000	132150000	2	132240000	132250000
2	132320000	132330000	2	132480000	132490000
2	132320000	132330000	2	132900000	132910000
2	132520000	132530000	2	132700000	132710000
2	132520000	132530000	2	132900000	132910000
2	132840000	132850000	2	132900000	132910000
2	133540000	133550000	2	133720000	133730000
2	133540000	133550000	2	134080000	134090000
2	133550000	133560000	2	134010000	134020000
2	133550000	133560000	2	134480000	134490000
2	133780000	133790000	2	134480000	134490000
2	133790000	133800000	2	134010000	134020000
2	134550000	134560000	2	134670000	134680000
2	134550000	134560000	2	135320000	135330000
2	134680000	134690000	2	135000000	135010000
2	134680000	134690000	2	135320000	135330000
2	134780000	134790000	2	135320000	135330000
2	135380000	135390000	2	135930000	135940000
2	135380000	135390000	2	136130000	136140000
2	135970000	135980000	2	136130000	136140000
2	136000000	136010000	2	136130000	136140000
2	136140000	136150000	2	136560000	136570000
2	136150000	136160000	2	136440000	136450000
2	136470000	136480000	2	137930000	137940000
2	136910000	136920000	2	137940000	137950000
2	136990000	137000000	2	137940000	137950000
2	139370000	139380000	2	139580000	139590000
2	139370000	139380000	2	139720000	139730000
2	139590000	139600000	2	139720000	139730000
2	139590000	139600000	2	139970000	139980000
2	142850000	142860000	2	143090000	143100000
2	142860000	142870000	2	142960000	142970000
2	143100000	143110000	2	143770000	143780000
2	143110000	143120000	2	144210000	144220000
2	143120000	143130000	2	143710000	143720000
2	143830000	143840000	2	143980000	143990000
2	143830000	143840000	2	144210000	144220000
2	144010000	144020000	2	144210000	144220000
2	144350000	144360000	2	144450000	144460000
2	145160000	145170000	2	145510000	145520000
2	145160000	145170000	2	145580000	145590000
2	145700000	145710000	2	145880000	145890000
2	145950000	145960000	2	146210000	146220000
2	145950000	145960000	2	146380000	146390000
2	145950000	145960000	2	146410000	146420000
2	146050000	146060000	2	146380000	146390000
2	146220000	146230000	2	146830000	146840000
2	146220000	146230000	2	147180000	147190000
2	146220000	146230000	2	147360000	147370000
2	146220000	146230000	2	148040000	148050000
2	146470000	146480000	2	146610000	146620000
2	146620000	146630000	2	146950000	146960000
2	146620000	146630000	2	147170000	147180000
2	146620000	146630000	2	147300000	147310000
2	146830000	146840000	2	147180000	147190000
2	146830000	146840000	2	147360000	147370000
2	146830000	146840000	2	148040000	148050000
2	146950000	146960000	2	147170000	147180000
2	146950000	146960000	2	147300000	147310000
2	147080000	147090000	2	147180000	147190000
2	147080000	147090000	2	147360000	147370000
2	147080000	147090000	2	148040000	148050000
2	147180000	147190000	2	147360000	147370000
2	147180000	147190000	2	148040000	148050000
2	147180000	147190000	2	148400000	148410000
2	147200000	147210000	2	147300000	147310000
2	147360000	147370000	2	148040000	148050000
2	147370000	147380000	2	147790000	147800000
2	147800000	147810000	2	148110000	148120000
2	147840000	147850000	2	148110000	148120000
2	148120000	148130000	2	148570000	148580000
2	148380000	148390000	2	148570000	148580000
2	148750000	148760000	2	148900000	148910000
2	148850000	148860000	2	148900000	148910000
2	148900000	148910000	2	149150000	149160000
2	149350000	149360000	2	150020000	150030000
2	149350000	149360000	2	150090000	150100000
2	149420000	149430000	2	150020000	150030000
2	149430000	149440000	2	150090000	150100000
2	149550000	149560000	2	150020000	150030000
2	150560000	150570000	2	150670000	150680000
2	150600000	150610000	2	150670000	150680000
2	150610000	150620000	2	150740000	150750000
2	150670000	150680000	2	150740000	150750000
2	151170000	151180000	2	151390000	151400000
2	151230000	151240000	2	151360000	151370000
2	151290000	151300000	2	151440000	151450000
2	151750000	151760000	2	151850000	151860000
2	151870000	151880000	2	151990000	152000000
2	151870000	151880000	2	152190000	152200000
2	152020000	152030000	2	152190000	152200000
2	152110000	152120000	2	152190000	152200000
2	152610000	152620000	2	152660000	152670000
2	152610000	152620000	2	152830000	152840000
2	152690000	152700000	2	152830000	152840000
2	152910000	152920000	2	153140000	153150000
2	153200000	153210000	2	154780000	154790000
2	153480000	153490000	2	153580000	153590000
2	154210000	154220000	2	154280000	154290000
2	154210000	154220000	2	154370000	154380000
2	154410000	154420000	2	154540000	154550000
2	154420000	154430000	2	154890000	154900000
2	154700000	154710000	2	154850000	154860000
2	154700000	154710000	2	154940000	154950000
2	154910000	154920000	2	154970000	154980000
2	154980000	154990000	2	157100000	157110000
2	155510000	155520000	2	155620000	155630000
2	155510000	155520000	2	155760000	155770000
2	155830000	155840000	2	155940000	155950000
2	156530000	156540000	2	156700000	156710000
2	156870000	156880000	2	156990000	157000000
2	156870000	156880000	2	157090000	157100000
2	157250000	157260000	2	160580000	160590000
2	157290000	157300000	2	157570000	157580000
2	157340000	157350000	2	157450000	157460000
2	157340000	157350000	2	157570000	157580000
2	157460000	157470000	2	157570000	157580000
2	158200000	158210000	2	158340000	158350000
2	158370000	158380000	2	158640000	158650000
2	158540000	158550000	2	158630000	158640000
2	158910000	158920000	2	160360000	160370000
2	158910000	158920000	2	160580000	160590000
2	159040000	159050000	2	160580000	160590000
2	159050000	159060000	2	160370000	160380000
2	160370000	160380000	2	160580000	160590000
2	160370000	160380000	2	160880000	160890000
2	160410000	160420000	2	160570000	160580000
2	160590000	160600000	2	160880000	160890000
2	160710000	160720000	2	160880000	160890000
2	161210000	161220000	2	161590000	161600000
2	162920000	162930000	2	163330000	163340000
2	163000000	163010000	2	163330000	163340000
2	163100000	163110000	2	163330000	163340000
2	163200000	163210000	2	163330000	163340000
2	163340000	163350000	2	163390000	163400000
2	163530000	163540000	2	163710000	163720000
2	164100000	164110000	2	164340000	164350000
2	164600000	164610000	2	164720000	164730000
2	165070000	165080000	2	165270000	165280000
2	165070000	165080000	2	165340000	165350000
2	165780000	165790000	2	165910000	165920000
2	165820000	165830000	2	165900000	165910000
2	165920000	165930000	2	166040000	166050000
2	166090000	166100000	2	166560000	166570000
2	166290000	166300000	2	166440000	166450000
2	166590000	166600000	2	166770000	166780000
2	167070000	167080000	2	167210000	167220000
2	167100000	167110000	2	167210000	167220000
2	167530000	167540000	2	167600000	167610000
2	167530000	167540000	2	167890000	167900000
2	167680000	167690000	2	167890000	167900000
2	167680000	167690000	2	167990000	168000000
2	168120000	168130000	2	168200000	168210000
2	168250000	168260000	2	168440000	168450000
2	168250000	168260000	2	168630000	168640000
2	168470000	168480000	2	168630000	168640000
2	168470000	168480000	2	168870000	168880000
2	168680000	168690000	2	168870000	168880000
2	170120000	170130000	2	170210000	170220000
2	170350000	170360000	2	170500000	170510000
2	170440000	170450000	2	170500000	170510000
2	170440000	170450000	2	170870000	170880000
2	170520000	170530000	2	170590000	170600000
2	170520000	170530000	2	170670000	170680000
2	170520000	170530000	2	170870000	170880000
2	170590000	170600000	2	170870000	170880000
2	170870000	170880000	2	172210000	172220000
2	170910000	170920000	2	171350000	171360000
2	170910000	170920000	2	172210000	172220000
2	171090000	171100000	2	171350000	171360000
2	171490000	171500000	2	172030000	172040000
2	172220000	172230000	2	172330000	172340000
2	172470000	172480000	2	172770000	172780000
2	172550000	172560000	2	172750000	172760000
2	172660000	172670000	2	172750000	172760000
2	172830000	172840000	2	172990000	173000000
2	172830000	172840000	2	173080000	173090000
2	173100000	173110000	2	173420000	173430000
2	173110000	173120000	2	173170000	173180000
2	173110000	173120000	2	173550000	173560000
2	173180000	173190000	2	173550000	173560000
2	173580000	173590000	2	174280000	174290000
2	173810000	173820000	2	174280000	174290000
2	174300000	174310000	2	174900000	174910000
2	174310000	174320000	2	174670000	174680000
2	174310000	174320000	2	174850000	174860000
2	174480000	174490000	2	174670000	174680000
2	174670000	174680000	2	174850000	174860000
2	178100000	178110000	2	178260000	178270000
2	178100000	178110000	2	178330000	178340000
2	178580000	178590000	2	178660000	178670000
2	179450000	179460000	2	179640000	179650000
2	179570000	179580000	2	179870000	179880000
2	179910000	179920000	2	180040000	180050000
2	180270000	180280000	2	180340000	180350000
2	180480000	180490000	2	180550000	180560000
2	180570000	180580000	2	180770000	180780000
2	181000000	181010000	2	181060000	181070000
2	181720000	181730000	2	181860000	181870000
3	5860000	5870000	3	8240000	8250000
3	5860000	5870000	3	152700000	152710000
3	8240000	8250000	3	152700000	152710000
3	8590000	8600000	3	8920000	8930000
3	8600000	8610000	3	9060000	9070000
3	8960000	8970000	3	9060000	9070000
3	9070000	9080000	3	9240000	9250000
3	9070000	9080000	3	9340000	9350000
3	9070000	9080000	3	9460000	9470000
3	9070000	9080000	3	9700000	9710000
3	9390000	9400000	3	9700000	9710000
3	9390000	9400000	3	9940000	9950000
3	9710000	9720000	3	9940000	9950000
3	9710000	9720000	3	10300000	10310000
3	10010000	10020000	3	10290000	10300000
3	10400000	10410000	3	10660000	10670000
3	10400000	10410000	3	13860000	13870000
3	10680000	10690000	3	11090000	11100000
3	13890000	13900000	3	14370000	14380000
3	14380000	14390000	3	14660000	14670000
3	14380000	14390000	3	14860000	14870000
3	14670000	14680000	3	15190000	15200000
3	14670000	14680000	3	15230000	15240000
3	14870000	14880000	3	15190000	15200000
3	14870000	14880000	3	16040000	16050000
3	15260000	15270000	3	16040000	16050000
3	15260000	15270000	3	16080000	16090000
3	15320000	15330000	3	15460000	15470000
3	15400000	15410000	3	15820000	15830000
3	15450000	15460000	3	15860000	15870000
3	16220000	16230000	3	17820000	17830000
3	16810000	16820000	3	17790000	17800000
3	17790000	17800000	3	18050000	18060000
3	18040000	18050000	3	19050000	19060000
3	18050000	18060000	3	18230000	18240000
3	18050000	18060000	3	18620000	18630000
3	18230000	18240000	3	19060000	19070000
3	19300000	19310000	3	19890000	19900000
3	19520000	19530000	3	19890000	19900000
3	19520000	19530000	3	20060000	20070000
3	19550000	19560000	3	19890000	19900000
3	19560000	19570000	3	19690000	19700000
3	19900000	19910000	3	20000000	20010000
3	19900000	19910000	3	20060000	20070000
3	19900000	19910000	3	20200000	20210000
3	19900000	19910000	3	20510000	20520000
3	20070000	20080000	3	20190000	20200000
3	20250000	20260000	3	20500000	20510000
3	20680000	20690000	3	21160000	21170000
3	21930000	21940000	3	22070000	22080000
3	22100000	22110000	3	22290000	22300000
3	27120000	27130000	3	69740000	69750000
3	27130000	27140000	3	54720000	54730000
3	27330000	27340000	3	27460000	27470000
3	27980000	27990000	3	28100000	28110000
3	28160000	28170000	3	28540000	28550000
3	28160000	28170000	3	28740000	28750000
3	28560000	28570000	3	28740000	28750000
3	28560000	28570000	3	28960000	28970000
3	28700000	28710000	3	28960000	28970000
3	28820000	28830000	3	28960000	28970000
3	28860000	28870000	3	31690000	31700000
3	28890000	28900000	3	31680000	31690000
3	29030000	29040000	3	29360000	29370000
3	29030000	29040000	3	29710000	29720000
3	29640000	29650000	3	81840000	81850000
3	29740000	29750000	3	30510000	30520000
3	30010000	30020000	3	30270000	30280000
3	30010000	30020000	3	30500000	30510000
3	30010000	30020000	3	30720000	30730000
3	30590000	30600000	3	30720000	30730000
3	30630000	30640000	3	30720000	30730000
3	30760000	30770000	3	153640000	153650000
3	31050000	31060000	3	31600000	31610000
3	31150000	31160000	3	62940000	62950000
3	31300000	31310000	3	62940000	62950000
3	31510000	31520000	3	62940000	62950000
3	31680000	31690000	3	35660000	35670000
3	31740000	31750000	3	62940000	62950000
3	31790000	31800000	3	32180000	32190000
3	31790000	31800000	3	32320000	32330000
3	31790000	31800000	3	32500000	32510000
3	31870000	31880000	3	62940000	62950000
3	31920000	31930000	3	62940000	62950000
3	31980000	31990000	3	62940000	62950000
3	32030000	32040000	3	62940000	62950000
3	32110000	32120000	3	62940000	62950000
3	32150000	32160000	3	62940000	62950000
3	32190000	32200000	3	32500000	32510000
3	32190000	32200000	3	62940000	62950000
3	32220000	32230000	3	62940000	62950000
3	32290000	32300000	3	62940000	62950000
3	32380000	32390000	3	32500000	32510000
3	32710000	32720000	3	33800000	33810000
3	32960000	32970000	3	33790000	33800000
3	33300000	33310000	3	33790000	33800000
3	33820000	33830000	3	33910000	33920000
3	34640000	34650000	3	35320000	35330000
3	34640000	34650000	3	35480000	35490000
3	34650000	34660000	3	34740000	34750000
3	34650000	34660000	3	35090000	35100000
3	34650000	34660000	3	35720000	35730000
3	34770000	34780000	3	35100000	35110000
3	34770000	34780000	3	35480000	35490000
3	35100000	35110000	3	35480000	35490000
3	35570000	35580000	3	112070000	112080000
3	35610000	35620000	3	49100000	49110000
3	35620000	35630000	3	49350000	49360000
3	35620000	35630000	3	112090000	112100000
3	35640000	35650000	3	49120000	49130000
3	35690000	35700000	3	36050000	36060000
3	35690000	35700000	3	36130000	36140000
3	36110000	36120000	3	103350000	103360000
3	36180000	36190000	3	36330000	36340000
3	36180000	36190000	3	36430000	36440000
3	36210000	36220000	3	36430000	36440000
3	36640000	36650000	3	37200000	37210000
3	36830000	36840000	3	37200000	37210000
3	36960000	36970000	3	41650000	41660000
3	37330000	37340000	3	37400000	37410000
3	37350000	37360000	3	120690000	120700000
3	37430000	37440000	3	40800000	40810000
3	37510000	37520000	3	38200000	38210000
3	37610000	37620000	3	38200000	38210000
3	38250000	38260000	3	38610000	38620000
3	38250000	38260000	3	38850000	38860000
3	38660000	38670000	3	38840000	38850000
3	38880000	38890000	3	39700000	39710000
3	38880000	38890000	3	39810000	39820000
3	38880000	38890000	3	40390000	40400000
3	39710000	39720000	3	40380000	40390000
3	40000000	40010000	3	40380000	40390000
3	41040000	41050000	3	41160000	41170000
3	43780000	43790000	3	44910000	44920000
3	44910000	44920000	3	45310000	45320000
3	46340000	46350000	3	141160000	141170000
3	47490000	47500000	3	48840000	48850000
3	47610000	47620000	3	48840000	48850000
3	49030000	49040000	3	126240000	126250000
3	49090000	49100000	3	50070000	50080000
3	49490000	49500000	3	50070000	50080000
3	50300000	50310000	3	50900000	50910000
3	50300000	50310000	3	51120000	51130000
3	51230000	51240000	3	51350000	51360000
3	51470000	51480000	3	54700000	54710000
3	51480000	51490000	3	51640000	51650000
3	51480000	51490000	3	52240000	52250000
3	51580000	51590000	3	51650000	51660000
3	52250000	52260000	3	52850000	52860000
3	52250000	52260000	3	52920000	52930000
3	52250000	52260000	3	53100000	53110000
3	52250000	52260000	3	53440000	53450000
3	52260000	52270000	3	52760000	52770000
3	53030000	53040000	3	53240000	53250000
3	53030000	53040000	3	53320000	53330000
3	53030000	53040000	3	53440000	53450000
3	53520000	53530000	3	53650000	53660000
3	53520000	53530000	3	53730000	53740000
3	53520000	53530000	3	54150000	54160000
3	53730000	53740000	3	54150000	54160000
3	54350000	54360000	3	54520000	54530000
3	54350000	54360000	3	54680000	54690000
3	54710000	54720000	3	62480000	62490000
3	54810000	54820000	3	55060000	55070000
3	54810000	54820000	3	55350000	55360000
3	54930000	54940000	3	55000000	55010000
3	54930000	54940000	3	55060000	55070000
3	55070000	55080000	3	55350000	55360000
3	55150000	55160000	3	55350000	55360000
3	55220000	55230000	3	55350000	55360000
3	55510000	55520000	3	55990000	56000000
3	56000000	56010000	3	57200000	57210000
3	56080000	56090000	3	57190000	57200000
3	57270000	57280000	3	57440000	57450000
3	57270000	57280000	3	57620000	57630000
3	57460000	57470000	3	57820000	57830000
3	57470000	57480000	3	57620000	57630000
3	57660000	57670000	3	57820000	57830000
3	57840000	57850000	3	58120000	58130000
3	57840000	57850000	3	58160000	58170000
3	58650000	58660000	3	58780000	58790000
3	58720000	58730000	3	59050000	59060000
3	59080000	59090000	3	60110000	60120000
3	59110000	59120000	3	59740000	59750000
3	59320000	59330000	3	59740000	59750000
3	59330000	59340000	3	60110000	60120000
3	59750000	59760000	3	60110000	60120000
3	59870000	59880000	3	60050000	60060000
3	59870000	59880000	3	60100000	60110000
3	60140000	60150000	3	63000000	63010000
3	61240000	61250000	3	61840000	61850000
3	61240000	61250000	3	62190000	62200000
3	61360000	61370000	3	61830000	61840000
3	61460000	61470000	3	61840000	61850000
3	61840000	61850000	3	62190000	62200000
3	62210000	62220000	3	62450000	62460000
3	62470000	62480000	3	63990000	64000000
3	62530000	62540000	3	62850000	62860000
3	63570000	63580000	3	63860000	63870000
3	63970000	63980000	3	64780000	64790000
3	63970000	63980000	3	64840000	64850000
3	64980000	64990000	3	65350000	65360000
3	65380000	65390000	3	65930000	65940000
3	65520000	65530000	3	65860000	65870000
3	65530000	65540000	3	65930000	65940000
3	66330000	66340000	3	67340000	67350000
3	66410000	66420000	3	67340000	67350000
3	66990000	67000000	3	67340000	67350000
3	67140000	67150000	3	67340000	67350000
3	67350000	67360000	3	67560000	67570000
3	67350000	67360000	3	68040000	68050000
3	67440000	67450000	3	67560000	67570000
3	67620000	67630000	3	68040000	68050000
3	68050000	68060000	3	68710000	68720000
3	68060000	68070000	3	68540000	68550000
3	68220000	68230000	3	68540000	68550000
3	68710000	68720000	3	68930000	68940000
3	69020000	69030000	3	69740000	69750000
3	69200000	69210000	3	69700000	69710000
3	69250000	69260000	3	69480000	69490000
3	69250000	69260000	3	69570000	69580000
3	69250000	69260000	3	69700000	69710000
3	69390000	69400000	3	69700000	69710000
3	69750000	69760000	3	69900000	69910000
3	69920000	69930000	3	94670000	94680000
3	70100000	70110000	3	73050000	73060000
3	71930000	71940000	3	73040000	73050000
3	73130000	73140000	3	75110000	75120000
3	73130000	73140000	3	75140000	75150000
3	73440000	73450000	3	126350000	126360000
3	75220000	75230000	3	75510000	75520000
3	75220000	75230000	3	75710000	75720000
3	75220000	75230000	3	75860000	75870000
3	76060000	76070000	3	77210000	77220000
3	76060000	76070000	3	78910000	78920000
3	77310000	77320000	3	84750000	84760000
3	77730000	77740000	3	118350000	118360000
3	78950000	78960000	3	79190000	79200000
3	78950000	78960000	3	79460000	79470000
3	78950000	78960000	3	79580000	79590000
3	79200000	79210000	3	79580000	79590000
3	79220000	79230000	3	79440000	79450000
3	79220000	79230000	3	79590000	79600000
3	79660000	79670000	3	79810000	79820000
3	79850000	79860000	3	80050000	80060000
3	79860000	79870000	3	81920000	81930000
3	79880000	79890000	3	80050000	80060000
3	80070000	80080000	3	80800000	80810000
3	80070000	80080000	3	81920000	81930000
3	80080000	80090000	3	81780000	81790000
3	80950000	80960000	3	81920000	81930000
3	80960000	80970000	3	81780000	81790000
3	81030000	81040000	3	81780000	81790000
3	82050000	82060000	3	82330000	82340000
3	82360000	82370000	3	82710000	82720000
3	82370000	82380000	3	82850000	82860000
3	82370000	82380000	3	83060000	83070000
3	82870000	82880000	3	83050000	83060000
3	83000000	83010000	3	83050000	83060000
3	83000000	83010000	3	83270000	83280000
3	83280000	83290000	3	83700000	83710000
3	83280000	83290000	3	83890000	83900000
3	83490000	83500000	3	83700000	83710000
3	83580000	83590000	3	83870000	83880000
3	83800000	83810000	3	83890000	83900000
3	83910000	83920000	3	84300000	84310000
3	83950000	83960000	3	84150000	84160000
3	84170000	84180000	3	84300000	84310000
3	84170000	84180000	3	84540000	84550000
3	84340000	84350000	3	84530000	84540000
3	84910000	84920000	3	85570000	85580000
3	84910000	84920000	3	85910000	85920000
3	85700000	85710000	3	85910000	85920000
3	86340000	86350000	3	86760000	86770000
3	87030000	87040000	3	87170000	87180000
3	87030000	87040000	3	87500000	87510000
3	87080000	87090000	3	87170000	87180000
3	87240000	87250000	3	87400000	87410000
3	87240000	87250000	3	87500000	87510000
3	87240000	87250000	3	87560000	87570000
3	87320000	87330000	3	87500000	87510000
3	87410000	87420000	3	87560000	87570000
3	87930000	87940000	3	87980000	87990000
3	88190000	88200000	3	88240000	88250000
3	88400000	88410000	3	88460000	88470000
3	89500000	89510000	3	89770000	89780000
3	89500000	89510000	3	89850000	89860000
3	89510000	89520000	3	89680000	89690000
3	89800000	89810000	3	89850000	89860000
3	89800000	89810000	3	90070000	90080000
3	90410000	90420000	3	90460000	90470000
3	91050000	91060000	3	91310000	91320000
3	91410000	91420000	3	92000000	92010000
3	91540000	91550000	3	92000000	92010000
3	92140000	92150000	3	92600000	92610000
3	92150000	92160000	3	92500000	92510000
3	92750000	92760000	3	93020000	93030000
3	93090000	93100000	3	93610000	93620000
3	93090000	93100000	3	93810000	93820000
3	93110000	93120000	3	93490000	93500000
3	93120000	93130000	3	93300000	93310000
3	93120000	93130000	3	93400000	93410000
3	93310000	93320000	3	93400000	93410000
3	93310000	93320000	3	93490000	93500000
3	93360000	93370000	3	93490000	93500000
3	93360000	93370000	3	93600000	93610000
3	93430000	93440000	3	95980000	95990000
3	93540000	93550000	3	93600000	93610000
3	93610000	93620000	3	93810000	93820000
3	93820000	93830000	3	94230000	94240000
3	94360000	94370000	3	94500000	94510000
3	94370000	94380000	3	94440000	94450000
3	94450000	94460000	3	94500000	94510000
3	94630000	94640000	3	94720000	94730000
3	94660000	94670000	3	94770000	94780000
3	94700000	94710000	3	94940000	94950000
3	95650000	95660000	3	96260000	96270000
3	95650000	95660000	3	96560000	96570000
3	95910000	95920000	3	98240000	98250000
3	95960000	95970000	3	96050000	96060000
3	96280000	96290000	3	96440000	96450000
3	96540000	96550000	3	96630000	96640000
3	96930000	96940000	3	97170000	97180000
3	96940000	96950000	3	97050000	97060000
3	96940000	96950000	3	97330000	97340000
3	97050000	97060000	3	97330000	97340000
3	97760000	97770000	3	97880000	97890000
3	97920000	97930000	3	98220000	98230000
3	97920000	97930000	3	98310000	98320000
3	98170000	98180000	3	98310000	98320000
3	99230000	99240000	3	99930000	99940000
3	99240000	99250000	3	102010000	102020000
3	99240000	99250000	3	127630000	127640000
3	99240000	99250000	3	129200000	129210000
3	100140000	100150000	3	100940000	100950000
3	100180000	100190000	3	100690000	100700000
3	100190000	100200000	3	100570000	100580000
3	100940000	100950000	3	101590000	101600000
3	100960000	100970000	3	101810000	101820000
3	100970000	100980000	3	101290000	101300000
3	101310000	101320000	3	101450000	101460000
3	101310000	101320000	3	101810000	101820000
3	101490000	101500000	3	101810000	101820000
3	102120000	102130000	3	102240000	102250000
3	102250000	102260000	3	102690000	102700000
3	102250000	102260000	3	102800000	102810000
3	102320000	102330000	3	102690000	102700000
3	102700000	102710000	3	102800000	102810000
3	104200000	104210000	3	104440000	104450000
3	104510000	104520000	3	104670000	104680000
3	104700000	104710000	3	105050000	105060000
3	104770000	104780000	3	105050000	105060000
3	104860000	104870000	3	105050000	105060000
3	104990000	105000000	3	105050000	105060000
3	105670000	105680000	3	105890000	105900000
3	105770000	105780000	3	105890000	105900000
3	105990000	106000000	3	106440000	106450000
3	106120000	106130000	3	106300000	106310000
3	106900000	106910000	3	107080000	107090000
3	106900000	106910000	3	107180000	107190000
3	106930000	106940000	3	107070000	107080000
3	107090000	107100000	3	107180000	107190000
3	107090000	107100000	3	107270000	107280000
3	107230000	107240000	3	107460000	107470000
3	107350000	107360000	3	107460000	107470000
3	107350000	107360000	3	107570000	107580000
3	107690000	107700000	3	107860000	107870000
3	107700000	107710000	3	108140000	108150000
3	108280000	108290000	3	108380000	108390000
3	108400000	108410000	3	108560000	108570000
3	108490000	108500000	3	144400000	144410000
3	109170000	109180000	3	109490000	109500000
3	109530000	109540000	3	111070000	111080000
3	110140000	110150000	3	113080000	113090000
3	111140000	111150000	3	116900000	116910000
3	111190000	111200000	3	111370000	111380000
3	111190000	111200000	3	113070000	113080000
3	111870000	111880000	3	113080000	113090000
3	114330000	114340000	3	115100000	115110000
3	115660000	115670000	3	115930000	115940000
3	115660000	115670000	3	115970000	115980000
3	115660000	115670000	3	116320000	116330000
3	116020000	116030000	3	116490000	116500000
3	116030000	116040000	3	116230000	116240000
3	116030000	116040000	3	116320000	116330000
3	116330000	116340000	3	116490000	116500000
3	116330000	116340000	3	116570000	116580000
3	116330000	116340000	3	116750000	116760000
3	116510000	116520000	3	116740000	116750000
3	116600000	116610000	3	116740000	116750000
3	116900000	116910000	3	117060000	117070000
3	116900000	116910000	3	117430000	117440000
3	117120000	117130000	3	117430000	117440000
3	118430000	118440000	3	118990000	119000000
3	118670000	118680000	3	118990000	119000000
3	121160000	121170000	3	121500000	121510000
3	121300000	121310000	3	121730000	121740000
3	121300000	121310000	3	121760000	121770000
3	121310000	121320000	3	121490000	121500000
3	121530000	121540000	3	121950000	121960000
3	121540000	121550000	3	121730000	121740000
3	121540000	121550000	3	121760000	121770000
3	121880000	121890000	3	122110000	122120000
3	121880000	121890000	3	122140000	122150000
3	121880000	121890000	3	122260000	122270000
3	121950000	121960000	3	122110000	122120000
3	122230000	122240000	3	138380000	138390000
3	122310000	122320000	3	122460000	122470000
3	122310000	122320000	3	122630000	122640000
3	122640000	122650000	3	122780000	122790000
3	122640000	122650000	3	122900000	122910000
3	122640000	122650000	3	123150000	123160000
3	123160000	123170000	3	123320000	123330000
3	123160000	123170000	3	123350000	123360000
3	123510000	123520000	3	124270000	124280000
3	125850000	125860000	3	126400000	126410000
3	125850000	125860000	3	126570000	126580000
3	125860000	125870000	3	126270000	126280000
3	126090000	126100000	3	126920000	126930000
3	126570000	126580000	3	126770000	126780000
3	126570000	126580000	3	126890000	126900000
3	127320000	127330000	3	127550000	127560000
3	127450000	127460000	3	127540000	127550000
3	127630000	127640000	3	127940000	127950000
3	127630000	127640000	3	129200000	129210000
3	127630000	127640000	3	131100000	131110000
3	127640000	127650000	3	127750000	127760000
3	127780000	127790000	3	129220000	129230000
3	127850000	127860000	3	127940000	127950000
3	128000000	128010000	3	128330000	128340000
3	128000000	128010000	3	129200000	129210000
3	128080000	128090000	3	128330000	128340000
3	128080000	128090000	3	129200000	129210000
3	128180000	128190000	3	128330000	128340000
3	128340000	128350000	3	129200000	129210000
3	128470000	128480000	3	129200000	129210000
3	129200000	129210000	3	131100000	131110000
3	129220000	129230000	3	131110000	131120000
3	129300000	129310000	3	129680000	129690000
3	129520000	129530000	3	129680000	129690000
3	129920000	129930000	3	130070000	130080000
3	130100000	130110000	3	130570000	130580000
3	130100000	130110000	3	130690000	130700000
3	130180000	130190000	3	130570000	130580000
3	130740000	130750000	3	131020000	131030000
3	130880000	130890000	3	131230000	131240000
3	132500000	132510000	3	132700000	132710000
3	133110000	133120000	3	133270000	133280000
3	133330000	133340000	3	133550000	133560000
3	134640000	134650000	3	135200000	135210000
3	134710000	134720000	3	135200000	135210000
3	134720000	134730000	3	134990000	135000000
3	135290000	135300000	3	135720000	135730000
3	135400000	135410000	3	135720000	135730000
3	136310000	136320000	3	144800000	144810000
3	136320000	136330000	3	144740000	144750000
3	136890000	136900000	3	137410000	137420000
3	136890000	136900000	3	137750000	137760000
3	137770000	137780000	3	137910000	137920000
3	137780000	137790000	3	138150000	138160000
3	137810000	137820000	3	138300000	138310000
3	137990000	138000000	3	138130000	138140000
3	138640000	138650000	3	138900000	138910000
3	140940000	140950000	3	141830000	141840000
3	141460000	141470000	3	141830000	141840000
3	141580000	141590000	3	141830000	141840000
3	141860000	141870000	3	142270000	142280000
3	141860000	141870000	3	142470000	142480000
3	142290000	142300000	3	142470000	142480000
3	142490000	142500000	3	142610000	142620000
3	142490000	142500000	3	142700000	142710000
3	144730000	144740000	3	145120000	145130000
3	144820000	144830000	3	145000000	145010000
3	144820000	144830000	3	145120000	145130000
3	145410000	145420000	3	145570000	145580000
3	145410000	145420000	3	145900000	145910000
3	145590000	145600000	3	145900000	145910000
3	145940000	145950000	3	146050000	146060000
3	145940000	145950000	3	146170000	146180000
3	146050000	146060000	3	146170000	146180000
3	146100000	146110000	3	146170000	146180000
3	146340000	146350000	3	146480000	146490000
3	146340000	146350000	3	146930000	146940000
3	146560000	146570000	3	146860000	146870000
3	146990000	147000000	3	148000000	148010000
3	147190000	147200000	3	148000000	148010000
3	150380000	150390000	3	151560000	151570000
3	150390000	150400000	3	151210000	151220000
3	151640000	151650000	3	152090000	152100000
3	151710000	151720000	3	152090000	152100000
3	152110000	152120000	3	152200000	152210000
3	152470000	152480000	3	152740000	152750000
3	153950000	153960000	3	154570000	154580000
3	153980000	153990000	3	154220000	154230000
3	154270000	154280000	3	154570000	154580000
3	156570000	156580000	3	157100000	157110000
3	156570000	156580000	3	157520000	157530000
3	157230000	157240000	3	157360000	157370000
3	157230000	157240000	3	157440000	157450000
3	157230000	157240000	3	157520000	157530000
3	157540000	157550000	3	158010000	158020000
3	157560000	157570000	3	157710000	157720000
3	157560000	157570000	3	157850000	157860000
3	158370000	158380000	3	159540000	159550000
4	3430000	3440000	4	3820000	3830000
4	3480000	3490000	4	3760000	3770000
4	3500000	3510000	4	3750000	3760000
4	3520000	3530000	4	3720000	3730000
4	3600000	3610000	4	3780000	3790000
4	3600000	3610000	4	3920000	3930000
4	3720000	3730000	4	3780000	3790000
4	3970000	3980000	4	4130000	4140000
4	3970000	3980000	4	4710000	4720000
4	4130000	4140000	4	4710000	4720000
4	4140000	4150000	4	4300000	4310000
4	6230000	6240000	4	6410000	6420000
4	6560000	6570000	4	8370000	8380000
4	7980000	7990000	4	8360000	8370000
4	8180000	8190000	4	8360000	8370000
4	8370000	8380000	4	9090000	9100000
4	8590000	8600000	4	9090000	9100000
4	9130000	9140000	4	9450000	9460000
4	9130000	9140000	4	9530000	9540000
4	9130000	9140000	4	9660000	9670000
4	9610000	9620000	4	9760000	9770000
4	9840000	9850000	4	11380000	11390000
4	9840000	9850000	4	22490000	22500000
4	9870000	9880000	4	10150000	10160000
4	10910000	10920000	4	10970000	10980000
4	10910000	10920000	4	11160000	11170000
4	11010000	11020000	4	115790000	115800000
4	11080000	11090000	4	11160000	11170000
4	11320000	11330000	4	11450000	11460000
4	11620000	11630000	4	12020000	12030000
4	12240000	12250000	4	14430000	14440000
4	12530000	12540000	4	13770000	13780000
4	13640000	13650000	4	72440000	72450000
4	14080000	14090000	4	36370000	36380000
4	14380000	14390000	4	15490000	15500000
4	14500000	14510000	4	14800000	14810000
4	14500000	14510000	4	14920000	14930000
4	14540000	14550000	4	14800000	14810000
4	14540000	14550000	4	14920000	14930000
4	14820000	14830000	4	14910000	14920000
4	14960000	14970000	4	15310000	15320000
4	17860000	17870000	4	18640000	18650000
4	19580000	19590000	4	19900000	19910000
4	19580000	19590000	4	19940000	19950000
4	19690000	19700000	4	19900000	19910000
4	20110000	20120000	4	21220000	21230000
4	21590000	21600000	4	21690000	21700000
4	21600000	21610000	4	21810000	21820000
4	21680000	21690000	4	22480000	22490000
4	22010000	22020000	4	22470000	22480000
4	22130000	22140000	4	22470000	22480000
4	22820000	22830000	4	139340000	139350000
4	24530000	24540000	4	27640000	27650000
4	24710000	24720000	4	24890000	24900000
4	26010000	26020000	4	26540000	26550000
4	27360000	27370000	4	31490000	31500000
4	31970000	31980000	4	33970000	33980000
4	32050000	32060000	4	32530000	32540000
4	32050000	32060000	4	32560000	32570000
4	32580000	32590000	4	33110000	33120000
4	32770000	32780000	4	32950000	32960000
4	32770000	32780000	4	33110000	33120000
4	33400000	33410000	4	33700000	33710000
4	33400000	33410000	4	34230000	34240000
4	33700000	33710000	4	34220000	34230000
4	34700000	34710000	4	34920000	34930000
4	34780000	34790000	4	34920000	34930000
4	34950000	34960000	4	35150000	35160000
4	34950000	34960000	4	35190000	35200000
4	37560000	37570000	4	39690000	39700000
4	39310000	39320000	4	39690000	39700000
4	40130000	40140000	4	40670000	40680000
4	40290000	40300000	4	40670000	40680000
4	40770000	40780000	4	40900000	40910000
4	41050000	41060000	4	41110000	41120000
4	42870000	42880000	4	42960000	42970000
4	43430000	43440000	4	43480000	43490000
4	43740000	43750000	4	43850000	43860000
4	43920000	43930000	4	43980000	43990000
4	44170000	44180000	4	44290000	44300000
4	45110000	45120000	4	45270000	45280000
4	45410000	45420000	4	45610000	45620000
4	45410000	45420000	4	45760000	45770000
4	45410000	45420000	4	45850000	45860000
4	45940000	45950000	4	46120000	46130000
4	46320000	46330000	4	55250000	55260000
4	46440000	46450000	4	145190000	145200000
4	46470000	46480000	4	143390000	143400000
4	46570000	46580000	4	110900000	110910000
4	46600000	46610000	4	46650000	46660000
4	46610000	46620000	4	47040000	47050000
4	47120000	47130000	4	47340000	47350000
4	47410000	47420000	4	48390000	48400000
4	47430000	47440000	4	47590000	47600000
4	47430000	47440000	4	47910000	47920000
4	48220000	48230000	4	48400000	48410000
4	48690000	48700000	4	49320000	49330000
4	48770000	48780000	4	49510000	49520000
4	48780000	48790000	4	49300000	49310000
4	49640000	49650000	4	52450000	52460000
4	49690000	49700000	4	49950000	49960000
4	52500000	52510000	4	52720000	52730000
4	53110000	53120000	4	53360000	53370000
4	53110000	53120000	4	53590000	53600000
4	53740000	53750000	4	53910000	53920000
4	53800000	53810000	4	55690000	55700000
4	55190000	55200000	4	104330000	104340000
4	55390000	55400000	4	56680000	56690000
4	55510000	55520000	4	56680000	56690000
4	55520000	55530000	4	56490000	56500000
4	57460000	57470000	4	57600000	57610000
4	57670000	57680000	4	57790000	57800000
4	57670000	57680000	4	57900000	57910000
4	57900000	57910000	4	58070000	58080000
4	57900000	57910000	4	58240000	58250000
4	58410000	58420000	4	58740000	58750000
4	58420000	58430000	4	58620000	58630000
4	58420000	58430000	4	58920000	58930000
4	58800000	58810000	4	89040000	89050000
4	59090000	59100000	4	59330000	59340000
4	59090000	59100000	4	59560000	59570000
4	59370000	59380000	4	59560000	59570000
4	59780000	59790000	4	59920000	59930000
4	59950000	59960000	4	61830000	61840000
4	60000000	60010000	4	61830000	61840000
4	62470000	62480000	4	136220000	136230000
4	62550000	62560000	4	62690000	62700000
4	62550000	62560000	4	62750000	62760000
4	62580000	62590000	4	62690000	62700000
4	62940000	62950000	4	63120000	63130000
4	63160000	63170000	4	63310000	63320000
4	63210000	63220000	4	63310000	63320000
4	63410000	63420000	4	63560000	63570000
4	63410000	63420000	4	63840000	63850000
4	63410000	63420000	4	63940000	63950000
4	63510000	63520000	4	63840000	63850000
4	63510000	63520000	4	63940000	63950000
4	63680000	63690000	4	63940000	63950000
4	63680000	63690000	4	64490000	64500000
4	64530000	64540000	4	65080000	65090000
4	64530000	64540000	4	65490000	65500000
4	64530000	64540000	4	65580000	65590000
4	64830000	64840000	4	65090000	65100000
4	64830000	64840000	4	65490000	65500000
4	64830000	64840000	4	65580000	65590000
4	65020000	65030000	4	70360000	70370000
4	65120000	65130000	4	65490000	65500000
4	65120000	65130000	4	65580000	65590000
4	65650000	65660000	4	65790000	65800000
4	66920000	66930000	4	67810000	67820000
4	66940000	66950000	4	67640000	67650000
4	67770000	67780000	4	67970000	67980000
4	67800000	67810000	4	67920000	67930000
4	68020000	68030000	4	68840000	68850000
4	68020000	68030000	4	68940000	68950000
4	69190000	69200000	4	69750000	69760000
4	69920000	69930000	4	134470000	134480000
4	70450000	70460000	4	70600000	70610000
4	70890000	70900000	4	88960000	88970000
4	71870000	71880000	4	72190000	72200000
4	72760000	72770000	4	99700000	99710000
4	74550000	74560000	4	76370000	76380000
4	75710000	75720000	4	76370000	76380000
4	75720000	75730000	4	76040000	76050000
4	76780000	76790000	4	82330000	82340000
4	77000000	77010000	4	77270000	77280000
4	77080000	77090000	4	77390000	77400000
4	77080000	77090000	4	77520000	77530000
4	77640000	77650000	4	80520000	80530000
4	77640000	77650000	4	80760000	80770000
4	77890000	77900000	4	97570000	97580000
4	79030000	79040000	4	80510000	80520000
4	79970000	79980000	4	80030000	80040000
4	80860000	80870000	4	81240000	81250000
4	80870000	80880000	4	81170000	81180000
4	81170000	81180000	4	81550000	81560000
4	81170000	81180000	4	82930000	82940000
4	81560000	81570000	4	82610000	82620000
4	82640000	82650000	4	82930000	82940000
4	82800000	82810000	4	82930000	82940000
4	83500000	83510000	4	85380000	85390000
4	83720000	83730000	4	84840000	84850000
4	84220000	84230000	4	84660000	84670000
4	84830000	84840000	4	85090000	85100000
4	85150000	85160000	4	85800000	85810000
4	85150000	85160000	4	86540000	86550000
4	85170000	85180000	4	85380000	85390000
4	85400000	85410000	4	85800000	85810000
4	85820000	85830000	4	86540000	86550000
4	86040000	86050000	4	86540000	86550000
4	86260000	86270000	4	88070000	88080000
4	86620000	86630000	4	86690000	86700000
4	86940000	86950000	4	87360000	87370000
4	87110000	87120000	4	87360000	87370000
4	87360000	87370000	4	87770000	87780000
4	87360000	87370000	4	88010000	88020000
4	87360000	87370000	4	88340000	88350000
4	87360000	87370000	4	88540000	88550000
4	87780000	87790000	4	88020000	88030000
4	87780000	87790000	4	88340000	88350000
4	87780000	87790000	4	88530000	88540000
[truncated: 6,192 more rows]

## Sheet: H3K4me3_PLACseq_all
chr1	x1	x2	chr2	y1	y2
1	4680000	4690000	1	5040000	5050000
1	5040000	5050000	1	5910000	5920000
1	5910000	5920000	1	6280000	6290000
1	7010000	7020000	1	7080000	7090000
1	7010000	7020000	1	7390000	7400000
1	9290000	9300000	1	9540000	9550000
1	9610000	9620000	1	9700000	9710000
1	12360000	12370000	1	12690000	12700000
1	12020000	12030000	1	12830000	12840000
1	15280000	15290000	1	15880000	15890000
1	15880000	15890000	1	16100000	16110000
1	34630000	34640000	1	34800000	34810000
1	36360000	36370000	1	36440000	36450000
1	36310000	36320000	1	36510000	36520000
1	36780000	36790000	1	37020000	37030000
1	36740000	36750000	1	37420000	37430000
1	37400000	37410000	1	37870000	37880000
1	38830000	38840000	1	39190000	39200000
1	39530000	39540000	1	39900000	39910000
1	39640000	39650000	1	40320000	40330000
1	43160000	43170000	1	44030000	44040000
1	43940000	43950000	1	44110000	44120000
1	45920000	45930000	1	46420000	46430000
1	53350000	53360000	1	53740000	53750000
1	53350000	53360000	1	53820000	53830000
1	55080000	55090000	1	55120000	55130000
1	55230000	55240000	1	55480000	55490000
1	58650000	58660000	1	58710000	58720000
1	58500000	58510000	1	58730000	58740000
1	58580000	58590000	1	58730000	58740000
1	58580000	58590000	1	58760000	58770000
1	58630000	58640000	1	58760000	58770000
1	58650000	58660000	1	58760000	58770000
1	58630000	58640000	1	58820000	58830000
1	58970000	58980000	1	59230000	59240000
1	63180000	63190000	1	63240000	63250000
1	63180000	63190000	1	63270000	63280000
1	64120000	64130000	1	64220000	64230000
1	64730000	64740000	1	65110000	65120000
1	65110000	65120000	1	65170000	65180000
1	69100000	69110000	1	69680000	69690000
1	71550000	71560000	1	72210000	72220000
1	74890000	74900000	1	75140000	75150000
1	75120000	75130000	1	75250000	75260000
1	74910000	74920000	1	75340000	75350000
1	74780000	74790000	1	75390000	75400000
1	74850000	74860000	1	75430000	75440000
1	75340000	75350000	1	75550000	75560000
1	78600000	78610000	1	78650000	78660000
1	85790000	85800000	1	86020000	86030000
1	85790000	85800000	1	86050000	86060000
1	85890000	85900000	1	86050000	86060000
1	86430000	86440000	1	86580000	86590000
1	86580000	86590000	1	87140000	87150000
1	87260000	87270000	1	87500000	87510000
1	87240000	87250000	1	87750000	87760000
1	87540000	87550000	1	87750000	87760000
1	89450000	89460000	1	89570000	89580000
1	89450000	89460000	1	89990000	90000000
1	91530000	91540000	1	92470000	92480000
1	93170000	93180000	1	93230000	93240000
1	93190000	93200000	1	93340000	93350000
1	93090000	93100000	1	93400000	93410000
1	118460000	118470000	1	119050000	119060000
1	120340000	120350000	1	121170000	121180000
1	131560000	131570000	1	131790000	131800000
1	131590000	131600000	1	131790000	131800000
1	131970000	131980000	1	132130000	132140000
1	131960000	131970000	1	132160000	132170000
1	132000000	132010000	1	132260000	132270000
1	132000000	132010000	1	132280000	132290000
1	133010000	133020000	1	133660000	133670000
1	133390000	133400000	1	133660000	133670000
1	133160000	133170000	1	133670000	133680000
1	134040000	134050000	1	134270000	134280000
1	134360000	134370000	1	134450000	134460000
1	134510000	134520000	1	134640000	134650000
1	134640000	134650000	1	134960000	134970000
1	134640000	134650000	1	134980000	134990000
1	135370000	135380000	1	135730000	135740000
1	136260000	136270000	1	136410000	136420000
1	136620000	136630000	1	136750000	136760000
1	138850000	138860000	1	138960000	138970000
1	143730000	143740000	1	144000000	144010000
1	150390000	150400000	1	150990000	151000000
1	152760000	152770000	1	153410000	153420000
1	153010000	153020000	1	153420000	153430000
1	153030000	153040000	1	153420000	153430000
1	153480000	153490000	1	153740000	153750000
1	154800000	154810000	1	155150000	155160000
1	156300000	156310000	1	156420000	156430000
1	161960000	161970000	1	162540000	162550000
1	161870000	161880000	1	162660000	162670000
1	163990000	164000000	1	164250000	164260000
1	164240000	164250000	1	165110000	165120000
1	164300000	164310000	1	165110000	165120000
1	164370000	164380000	1	165110000	165120000
1	165840000	165850000	1	166040000	166050000
1	166000000	166010000	1	166120000	166130000
1	166040000	166050000	1	166370000	166380000
1	167350000	167360000	1	167660000	167670000
1	167440000	167450000	1	167880000	167890000
1	167800000	167810000	1	167920000	167930000
1	171030000	171040000	1	171060000	171070000
1	171080000	171090000	1	171220000	171230000
1	171080000	171090000	1	171270000	171280000
1	171320000	171330000	1	171350000	171360000
1	171110000	171120000	1	171470000	171480000
1	171080000	171090000	1	171250000	171260000
1	172480000	172490000	1	173420000	173430000
1	172520000	172530000	1	173420000	173430000
1	178180000	178190000	1	178280000	178290000
1	178200000	178210000	1	178280000	178290000
1	179850000	179860000	1	179950000	179960000
1	179800000	179810000	1	180250000	180260000
1	180260000	180270000	1	180330000	180340000
1	179800000	179810000	1	180400000	180410000
1	180320000	180330000	1	180400000	180410000
1	180430000	180440000	1	180640000	180650000
1	180570000	180580000	1	180760000	180770000
1	180880000	180890000	1	181140000	181150000
1	180850000	180860000	1	181230000	181240000
1	181230000	181240000	1	181840000	181850000
1	182860000	182870000	1	182960000	182970000
1	182760000	182770000	1	182980000	182990000
1	184790000	184800000	1	185200000	185210000
1	191390000	191400000	1	191720000	191730000
1	191570000	191580000	1	192090000	192100000
1	191900000	191910000	1	192790000	192800000
1	3670000	3680000	1	4060000	4070000
1	3670000	3680000	1	4240000	4250000
1	3530000	3540000	1	4260000	4270000
1	3670000	3680000	1	4380000	4390000
1	4490000	4500000	1	4630000	4640000
1	4780000	4790000	1	4840000	4850000
1	4780000	4790000	1	4890000	4900000
1	4780000	4790000	1	5060000	5070000
1	4490000	4500000	1	5090000	5100000
1	5340000	5350000	1	5360000	5370000
1	5020000	5030000	1	5790000	5800000
1	5580000	5590000	1	5860000	5870000
1	5170000	5180000	1	6120000	6130000
1	5750000	5760000	1	6160000	6170000
1	6350000	6360000	1	6840000	6850000
1	6440000	6450000	1	6870000	6880000
1	6350000	6360000	1	6890000	6900000
1	6440000	6450000	1	6930000	6940000
1	6210000	6220000	1	6980000	6990000
1	7010000	7020000	1	7320000	7330000
1	9840000	9850000	1	9920000	9930000
1	9700000	9710000	1	9930000	9940000
1	9790000	9800000	1	9870000	9880000
1	9760000	9770000	1	9950000	9960000
1	9740000	9750000	1	9980000	9990000
1	9740000	9750000	1	10110000	10120000
1	10040000	10050000	1	10120000	10130000
1	9840000	9850000	1	10090000	10100000
1	10540000	10550000	1	10720000	10730000
1	10870000	10880000	1	10910000	10920000
1	10820000	10830000	1	11130000	11140000
1	11270000	11280000	1	11640000	11650000
1	13420000	13430000	1	13500000	13510000
1	12990000	13000000	1	13520000	13530000
1	15890000	15900000	1	16040000	16050000
1	16100000	16110000	1	16220000	16230000
1	16680000	16690000	1	17060000	17070000
1	17140000	17150000	1	17560000	17570000
1	17250000	17260000	1	17580000	17590000
1	17140000	17150000	1	17610000	17620000
1	19200000	19210000	1	19780000	19790000
1	19240000	19250000	1	19810000	19820000
1	19100000	19110000	1	19960000	19970000
1	21210000	21220000	1	21390000	21400000
1	21270000	21280000	1	21390000	21400000
1	21400000	21410000	1	22130000	22140000
1	21400000	21410000	1	22210000	22220000
1	21400000	21410000	1	22290000	22300000
1	21400000	21410000	1	22370000	22380000
1	24000000	24010000	1	24160000	24170000
1	23380000	23390000	1	24170000	24180000
1	24670000	24680000	1	25180000	25190000
1	24670000	24680000	1	25320000	25330000
1	25220000	25230000	1	25610000	25620000
1	30870000	30880000	1	31150000	31160000
1	32170000	32180000	1	32610000	32620000
1	33660000	33670000	1	33780000	33790000
1	33900000	33910000	1	33920000	33930000
1	33880000	33890000	1	33960000	33970000
1	34000000	34010000	1	34120000	34130000
1	34170000	34180000	1	34250000	34260000
1	34510000	34520000	1	34700000	34710000
1	34630000	34640000	1	34710000	34720000
1	34930000	34940000	1	35620000	35630000
1	34920000	34930000	1	35730000	35740000
1	36060000	36070000	1	36130000	36140000
1	36930000	36940000	1	37030000	37040000
1	36830000	36840000	1	37050000	37060000
1	36930000	36940000	1	37100000	37110000
1	37040000	37050000	1	37230000	37240000
1	36830000	36840000	1	37240000	37250000
1	37300000	37310000	1	37380000	37390000
1	36780000	36790000	1	37570000	37580000
1	37290000	37300000	1	37590000	37600000
1	36700000	36710000	1	37610000	37620000
1	37420000	37430000	1	37680000	37690000
1	37920000	37930000	1	37980000	37990000
1	38200000	38210000	1	38690000	38700000
1	38210000	38220000	1	38670000	38680000
1	38120000	38130000	1	38720000	38730000
1	38620000	38630000	1	38770000	38780000
1	39190000	39200000	1	39500000	39510000
1	39720000	39730000	1	39970000	39980000
1	39570000	39580000	1	40010000	40020000
1	39760000	39770000	1	40010000	40020000
1	40100000	40110000	1	40490000	40500000
1	42880000	42890000	1	43050000	43060000
1	42950000	42960000	1	43050000	43060000
1	43090000	43100000	1	43260000	43270000
1	42910000	42920000	1	43270000	43280000
1	43160000	43170000	1	43630000	43640000
1	43440000	43450000	1	43630000	43640000
1	43440000	43450000	1	43660000	43670000
1	43730000	43740000	1	44060000	44070000
1	43820000	43830000	1	44070000	44080000
1	44190000	44200000	1	44460000	44470000
1	44190000	44200000	1	44770000	44780000
1	44190000	44200000	1	44850000	44860000
1	44990000	45000000	1	45620000	45630000
1	45310000	45320000	1	45670000	45680000
1	44990000	45000000	1	45740000	45750000
1	46080000	46090000	1	46410000	46420000
1	46060000	46070000	1	46360000	46370000
1	47070000	47080000	1	47150000	47160000
1	50920000	50930000	1	51150000	51160000
1	52630000	52640000	1	52740000	52750000
1	52810000	52820000	1	52960000	52970000
1	53350000	53360000	1	53630000	53640000
1	53780000	53790000	1	53890000	53900000
1	53740000	53750000	1	54380000	54390000
1	55020000	55030000	1	55140000	55150000
1	55190000	55200000	1	55250000	55260000
1	55190000	55200000	1	55340000	55350000
1	55230000	55240000	1	55350000	55360000
1	55080000	55090000	1	55380000	55390000
1	55020000	55030000	1	55160000	55170000
1	55190000	55200000	1	55290000	55300000
1	55230000	55240000	1	55750000	55760000
1	55480000	55490000	1	55870000	55880000
1	55230000	55240000	1	55880000	55890000
1	56980000	56990000	1	57220000	57230000
1	57400000	57410000	1	57790000	57800000
1	57400000	57410000	1	57810000	57820000
1	57400000	57410000	1	57910000	57920000
1	57770000	57780000	1	57880000	57890000
1	57370000	57380000	1	58010000	58020000
1	57770000	57780000	1	58200000	58210000
1	57990000	58000000	1	58380000	58390000
1	58580000	58590000	1	58690000	58700000
1	58710000	58720000	1	58960000	58970000
1	58820000	58830000	1	58860000	58870000
1	58790000	58800000	1	59100000	59110000
1	59330000	59340000	1	59410000	59420000
1	59230000	59240000	1	59440000	59450000
1	59360000	59370000	1	59450000	59460000
1	59760000	59770000	1	60020000	60030000
1	60560000	60570000	1	60690000	60700000
1	60340000	60350000	1	60880000	60890000
1	60560000	60570000	1	60710000	60720000
1	62790000	62800000	1	62910000	62920000
1	63310000	63320000	1	63560000	63570000
1	63440000	63450000	1	63600000	63610000
1	63730000	63740000	1	64190000	64200000
1	63720000	63730000	1	64270000	64280000
1	64220000	64230000	1	64340000	64350000
1	63730000	63740000	1	64370000	64380000
1	63800000	63810000	1	64450000	64460000
1	64110000	64120000	1	64510000	64520000
1	63730000	63740000	1	64600000	64610000
1	64610000	64620000	1	64710000	64720000
1	64730000	64740000	1	64870000	64880000
1	64690000	64700000	1	64920000	64930000
1	64530000	64540000	1	64930000	64940000
1	65310000	65320000	1	65380000	65390000
1	65310000	65320000	1	65610000	65620000
1	65310000	65320000	1	65980000	65990000
1	65310000	65320000	1	66000000	66010000
1	69370000	69380000	1	69730000	69740000
1	69100000	69110000	1	69770000	69780000
1	69370000	69380000	1	69770000	69780000
1	69790000	69800000	1	70520000	70530000
1	71640000	71650000	1	71770000	71780000
1	72300000	72310000	1	72810000	72820000
1	72580000	72590000	1	72840000	72850000
1	72580000	72590000	1	72700000	72710000
1	72870000	72880000	1	73040000	73050000
1	72940000	72950000	1	73300000	73310000
1	72940000	72950000	1	73580000	73590000
1	72940000	72950000	1	73600000	73610000
1	72940000	72950000	1	73690000	73700000
1	72940000	72950000	1	73770000	73780000
1	72940000	72950000	1	73790000	73800000
1	73860000	73870000	1	74160000	74170000
1	74230000	74240000	1	74420000	74430000
1	74280000	74290000	1	74440000	74450000
1	74660000	74670000	1	74750000	74760000
1	74850000	74860000	1	75050000	75060000
1	75260000	75270000	1	75460000	75470000
1	75380000	75390000	1	75560000	75570000
1	75490000	75500000	1	75590000	75600000
1	78190000	78200000	1	78320000	78330000
1	78210000	78220000	1	78360000	78370000
1	78720000	78730000	1	79620000	79630000
1	78650000	78660000	1	79640000	79650000
1	79850000	79860000	1	80080000	80090000
1	79770000	79780000	1	80410000	80420000
1	80150000	80160000	1	80500000	80510000
1	81590000	81600000	1	82070000	82080000
1	81590000	81600000	1	82440000	82450000
1	81590000	81600000	1	82460000	82470000
1	82810000	82820000	1	82980000	82990000
1	82840000	82850000	1	82980000	82990000
1	83400000	83410000	1	83610000	83620000
1	83150000	83160000	1	83710000	83720000
1	84280000	84290000	1	84470000	84480000
1	85890000	85900000	1	85990000	86000000
1	86630000	86640000	1	86960000	86970000
1	86630000	86640000	1	86910000	86920000
1	86580000	86590000	1	86970000	86980000
1	86630000	86640000	1	87060000	87070000
1	87120000	87130000	1	87300000	87310000
1	87240000	87250000	1	87300000	87310000
1	86580000	86590000	1	87350000	87360000
1	87170000	87180000	1	87490000	87500000
1	87240000	87250000	1	87490000	87500000
1	87500000	87510000	1	87600000	87610000
1	87470000	87480000	1	87710000	87720000
1	87220000	87230000	1	87690000	87700000
1	87750000	87760000	1	87980000	87990000
1	87750000	87760000	1	87950000	87960000
1	88750000	88760000	1	88920000	88930000
1	88800000	88810000	1	88920000	88930000
1	89070000	89080000	1	89110000	89120000
1	90040000	90050000	1	90460000	90470000
1	90150000	90160000	1	90470000	90480000
1	90040000	90050000	1	90700000	90710000
1	90990000	91000000	1	91080000	91090000
1	90960000	90970000	1	91140000	91150000
1	91180000	91190000	1	91480000	91490000
1	91050000	91060000	1	91230000	91240000
1	91490000	91500000	1	91740000	91750000
1	91530000	91540000	1	91870000	91880000
1	91800000	91810000	1	92320000	92330000
1	91540000	91550000	1	92450000	92460000
1	91800000	91810000	1	92580000	92590000
1	93510000	93520000	1	93600000	93610000
1	93470000	93480000	1	93710000	93720000
1	93340000	93350000	1	93690000	93700000
1	93470000	93480000	1	93770000	93780000
1	94200000	94210000	1	94580000	94590000
1	95310000	95320000	1	95640000	95650000
1	96870000	96880000	1	97710000	97720000
1	97970000	97980000	1	98140000	98150000
1	104990000	105000000	1	105600000	105610000
1	104990000	105000000	1	105620000	105630000
1	105660000	105670000	1	105960000	105970000
1	106170000	106180000	1	106260000	106270000
1	111860000	111870000	1	111970000	111980000
1	118320000	118330000	1	118560000	118570000
1	118620000	118630000	1	118730000	118740000
1	118820000	118830000	1	119130000	119140000
1	119060000	119070000	1	120040000	120050000
1	120000000	120010000	1	120150000	120160000
1	120600000	120610000	1	121240000	121250000
1	120600000	120610000	1	121360000	121370000
1	120590000	120600000	1	121390000	121400000
1	121430000	121440000	1	121550000	121560000
1	124040000	124050000	1	124420000	124430000
1	125670000	125680000	1	126400000	126410000
1	125910000	125920000	1	126500000	126510000
1	125910000	125920000	1	126560000	126570000
1	126490000	126500000	1	126930000	126940000
1	127860000	127870000	1	127880000	127890000
1	127770000	127780000	1	127900000	127910000
1	127860000	127870000	1	127920000	127930000
1	128410000	128420000	1	128720000	128730000
1	128590000	128600000	1	128720000	128730000
1	128470000	128480000	1	128740000	128750000
1	128590000	128600000	1	128740000	128750000
1	128410000	128420000	1	128750000	128760000
1	128590000	128600000	1	128760000	128770000
1	128300000	128310000	1	128830000	128840000
1	129080000	129090000	1	129240000	129250000
1	128860000	128870000	1	129200000	129210000
1	129090000	129100000	1	129580000	129590000
1	130540000	130550000	1	131040000	131050000
1	131200000	131210000	1	131550000	131560000
1	131270000	131280000	1	131630000	131640000
1	131190000	131200000	1	131650000	131660000
1	131560000	131570000	1	131720000	131730000
1	131820000	131830000	1	131840000	131850000
1	132000000	132010000	1	132170000	132180000
1	132360000	132370000	1	132420000	132430000
1	132180000	132190000	1	132350000	132360000
1	132310000	132320000	1	132350000	132360000
1	132360000	132370000	1	132590000	132600000
1	132520000	132530000	1	132670000	132680000
1	132540000	132550000	1	132670000	132680000
1	132840000	132850000	1	132940000	132950000
1	132840000	132850000	1	132960000	132970000
1	133360000	133370000	1	133520000	133530000
1	133420000	133430000	1	133520000	133530000
1	133410000	133420000	1	133500000	133510000
1	133320000	133330000	1	133530000	133540000
1	133730000	133740000	1	133840000	133850000
1	133900000	133910000	1	134100000	134110000
1	133730000	133740000	1	134150000	134160000
1	134410000	134420000	1	134480000	134490000
1	134410000	134420000	1	134610000	134620000
1	134490000	134500000	1	134620000	134630000
1	134640000	134650000	1	134770000	134780000
1	134740000	134750000	1	134820000	134830000
1	134640000	134650000	1	134930000	134940000
1	135500000	135510000	1	135640000	135650000
1	135580000	135590000	1	135660000	135670000
1	135500000	135510000	1	135750000	135760000
1	135860000	135870000	1	136030000	136040000
1	136230000	136240000	1	136480000	136490000
1	136230000	136240000	1	136520000	136530000
1	136780000	136790000	1	137000000	137010000
1	137220000	137230000	1	138040000	138050000
1	137320000	137330000	1	138040000	138050000
1	138960000	138970000	1	139050000	139060000
1	138960000	138970000	1	139120000	139130000
1	138960000	138970000	1	139210000	139220000
1	143700000	143710000	1	143720000	143730000
1	151170000	151180000	1	151290000	151300000
1	151570000	151580000	1	151710000	151720000
1	151750000	151760000	1	152170000	152180000
1	151880000	151890000	1	152040000	152050000
1	152090000	152100000	1	152250000	152260000
1	151750000	151760000	1	152360000	152370000
1	151880000	151890000	1	152460000	152470000
1	152400000	152410000	1	152660000	152670000
1	152900000	152910000	1	153130000	153140000
1	152900000	152910000	1	153370000	153380000
1	153520000	153530000	1	153820000	153830000
1	153890000	153900000	1	153980000	153990000
1	154200000	154210000	1	154750000	154760000
1	154880000	154890000	1	155000000	155010000
1	154880000	154890000	1	155220000	155230000
1	155240000	155250000	1	155450000	155460000
1	156300000	156310000	1	156390000	156400000
1	156040000	156050000	1	156500000	156510000
1	156040000	156050000	1	156530000	156540000
1	156660000	156670000	1	157460000	157470000
1	157550000	157560000	1	157970000	157980000
1	159520000	159530000	1	159800000	159810000
1	159330000	159340000	1	160130000	160140000
1	160210000	160220000	1	160310000	160320000
1	160210000	160220000	1	160400000	160410000
1	160760000	160770000	1	160850000	160860000
1	160210000	160220000	1	160910000	160920000
1	160790000	160800000	1	160920000	160930000
1	161190000	161200000	1	161330000	161340000
1	161280000	161290000	1	161640000	161650000
1	161280000	161290000	1	161680000	161690000
1	161250000	161260000	1	161820000	161830000
1	161960000	161970000	1	162210000	162220000
1	161960000	161970000	1	162510000	162520000
1	162570000	162580000	1	162720000	162730000
1	163150000	163160000	1	163280000	163290000
1	163150000	163160000	1	163530000	163540000
1	163310000	163320000	1	163540000	163550000
1	163310000	163320000	1	163560000	163570000
1	163400000	163410000	1	163590000	163600000
1	163400000	163410000	1	163630000	163640000
1	163150000	163160000	1	163690000	163700000
1	163150000	163160000	1	163720000	163730000
1	163150000	163160000	1	163820000	163830000
1	163150000	163160000	1	163840000	163850000
1	163990000	164000000	1	164130000	164140000
1	164370000	164380000	1	164910000	164920000
1	164370000	164380000	1	164950000	164960000
1	164270000	164280000	1	165130000	165140000
1	164450000	164460000	1	165050000	165060000
1	164450000	164460000	1	165160000	165170000
1	164300000	164310000	1	165210000	165220000
1	165230000	165240000	1	165330000	165340000
1	165280000	165290000	1	165500000	165510000
1	165320000	165330000	1	165570000	165580000
1	165280000	165290000	1	165660000	165670000
1	165780000	165790000	1	165850000	165860000
1	165760000	165770000	1	166060000	166070000
1	165780000	165790000	1	165940000	165950000
1	165840000	165850000	1	166170000	166180000
1	165780000	165790000	1	166200000	166210000
1	166040000	166050000	1	166310000	166320000
1	166230000	166240000	1	166310000	166320000
1	166370000	166380000	1	166560000	166570000
1	166410000	166420000	1	167170000	167180000
1	167660000	167670000	1	167850000	167860000
1	167690000	167700000	1	167840000	167850000
1	168430000	168440000	1	169040000	169050000
1	168350000	168360000	1	169350000	169360000
1	168410000	168420000	1	169370000	169380000
1	169530000	169540000	1	169620000	169630000
1	169530000	169540000	1	170030000	170040000
1	169960000	169970000	1	170090000	170100000
1	170170000	170180000	1	170510000	170520000
1	170210000	170220000	1	170520000	170530000
1	170010000	170020000	1	170620000	170630000
1	171110000	171120000	1	171490000	171500000
1	171430000	171440000	1	171490000	171500000
1	171470000	171480000	1	171490000	171500000
1	171430000	171440000	1	171450000	171460000
1	171510000	171520000	1	171570000	171580000
1	172540000	172550000	1	172600000	172610000
1	173420000	173430000	1	173920000	173930000
1	173860000	173870000	1	174440000	174450000
1	176270000	176280000	1	176530000	176540000
1	175930000	175940000	1	176660000	176670000
1	177250000	177260000	1	177540000	177550000
1	177440000	177450000	1	177590000	177600000
1	177330000	177340000	1	177640000	177650000
1	177330000	177340000	1	177720000	177730000
1	177790000	177800000	1	178000000	178010000
1	178520000	178530000	1	179250000	179260000
1	178520000	178530000	1	179310000	179320000
1	179510000	179520000	1	179600000	179610000
1	179540000	179550000	1	179720000	179730000
1	179510000	179520000	1	179750000	179760000
1	179510000	179520000	1	179770000	179780000
1	179540000	179550000	1	179740000	179750000
1	179540000	179550000	1	179760000	179770000
1	180310000	180320000	1	180420000	180430000
1	181230000	181240000	1	181540000	181550000
1	181350000	181360000	1	181540000	181550000
1	181350000	181360000	1	181560000	181570000
1	181920000	181930000	1	182090000	182100000
1	182140000	182150000	1	182240000	182250000
1	182340000	182350000	1	182470000	182480000
1	182170000	182180000	1	182310000	182320000
1	181840000	181850000	1	182320000	182330000
1	182340000	182350000	1	182440000	182450000
1	182510000	182520000	1	183200000	183210000
1	182980000	182990000	1	183310000	183320000
1	183420000	183430000	1	184220000	184230000
1	185100000	185110000	1	185190000	185200000
1	184880000	184890000	1	185260000	185270000
1	186830000	186840000	1	187380000	187390000
1	186740000	186750000	1	187730000	187740000
1	186830000	186840000	1	187740000	187750000
1	187210000	187220000	1	187930000	187940000
1	187610000	187620000	1	187890000	187900000
1	187600000	187610000	1	188030000	188040000
1	189340000	189350000	1	189510000	189520000
1	189080000	189090000	1	189620000	189630000
1	189880000	189890000	1	189970000	189980000
1	190480000	190490000	1	190710000	190720000
1	189920000	189930000	1	190760000	190770000
1	190170000	190180000	1	190870000	190880000
1	191020000	191030000	1	191050000	191060000
1	190920000	190930000	1	191260000	191270000
1	191140000	191150000	1	191280000	191290000
1	192090000	192100000	1	192700000	192710000
1	191990000	192000000	1	192720000	192730000
1	192790000	192800000	1	192910000	192920000
1	192790000	192800000	1	193180000	193190000
1	193270000	193280000	1	193350000	193360000
1	193700000	193710000	1	193950000	193960000
1	193700000	193710000	1	194150000	194160000
1	193500000	193510000	1	194220000	194230000
1	194620000	194630000	1	194850000	194860000
1	5100000	5110000	1	5910000	5920000
1	5130000	5140000	1	5910000	5920000
1	5360000	5370000	1	5910000	5920000
1	5380000	5390000	1	5910000	5920000
1	6450000	6460000	1	7090000	7100000
1	9140000	9150000	1	9290000	9300000
1	9560000	9570000	1	9740000	9750000
1	9560000	9570000	1	10030000	10040000
1	9720000	9730000	1	10030000	10040000
1	10470000	10480000	1	10540000	10550000
1	10810000	10820000	1	11370000	11380000
1	10860000	10870000	1	11370000	11380000
1	10800000	10810000	1	11390000	11400000
1	11660000	11670000	1	12020000	12030000
1	11700000	11710000	1	12020000	12030000
1	11780000	11790000	1	12020000	12030000
1	12280000	12290000	1	12690000	12700000
1	12380000	12390000	1	12690000	12700000
1	12430000	12440000	1	12690000	12700000
1	12160000	12170000	1	12810000	12820000
1	12700000	12710000	1	12810000	12820000
1	13150000	13160000	1	13620000	13630000
1	13150000	13160000	1	13650000	13660000
1	13380000	13390000	1	13650000	13660000
1	13860000	13870000	1	14500000	14510000
1	14180000	14190000	1	14500000	14510000
1	14230000	14240000	1	14500000	14510000
1	14390000	14400000	1	14500000	14510000
1	13790000	13800000	1	14750000	14760000
1	15630000	15640000	1	15800000	15810000
1	16790000	16800000	1	17140000	17150000
1	19970000	19980000	1	20470000	20480000
1	20760000	20770000	1	20890000	20900000
1	20710000	20720000	1	20930000	20940000
1	21170000	21180000	1	21270000	21280000
1	23170000	23180000	1	23760000	23770000
1	23820000	23830000	1	24000000	24010000
1	24310000	24320000	1	24580000	24590000
1	24910000	24920000	1	25830000	25840000
1	29540000	29550000	1	30090000	30100000
1	30800000	30810000	1	30870000	30880000
1	30820000	30830000	1	30870000	30880000
1	33800000	33810000	1	34430000	34440000
1	33990000	34000000	1	34430000	34440000
1	34900000	34910000	1	35230000	35240000
1	35540000	35550000	1	36060000	36070000
1	35660000	35670000	1	36060000	36070000
1	35940000	35950000	1	36060000	36070000
1	35960000	35970000	1	36060000	36070000
1	35980000	35990000	1	36060000	36070000
1	35810000	35820000	1	36250000	36260000
1	36160000	36170000	1	36270000	36280000
1	36850000	36860000	1	37020000	37030000
1	36900000	36910000	1	37020000	37030000
1	36810000	36820000	1	37200000	37210000
1	36900000	36910000	1	37200000	37210000
1	36970000	36980000	1	37200000	37210000
1	38340000	38350000	1	38620000	38630000
1	38440000	38450000	1	38620000	38630000
1	38310000	38320000	1	38760000	38770000
1	38360000	38370000	1	38760000	38770000
1	38410000	38420000	1	38760000	38770000
1	38430000	38440000	1	38760000	38770000
1	38320000	38330000	1	38890000	38900000
1	39220000	39230000	1	39360000	39370000
1	39730000	39740000	1	39900000	39910000
1	39620000	39630000	1	40080000	40090000
1	40150000	40160000	1	40260000	40270000
1	42280000	42290000	1	42490000	42500000
1	41930000	41940000	1	42680000	42690000
1	42470000	42480000	1	42690000	42700000
1	41810000	41820000	1	42710000	42720000
1	42450000	42460000	1	42710000	42720000
1	43300000	43310000	1	43440000	43450000
1	43250000	43260000	1	43730000	43740000
1	43270000	43280000	1	43730000	43740000
1	43830000	43840000	1	44100000	44110000
1	44240000	44250000	1	44550000	44560000
1	44740000	44750000	1	45310000	45320000
1	44770000	44780000	1	45310000	45320000
1	44840000	44850000	1	45310000	45320000
1	44930000	44940000	1	45310000	45320000
1	45120000	45130000	1	45310000	45320000
1	50030000	50040000	1	50920000	50930000
1	50260000	50270000	1	50920000	50930000
1	50980000	50990000	1	51450000	51460000
1	51810000	51820000	1	51910000	51920000
1	51830000	51840000	1	51910000	51920000
1	52730000	52740000	1	52950000	52960000
1	52770000	52780000	1	52950000	52960000
1	53110000	53120000	1	53230000	53240000
1	53050000	53060000	1	53310000	53320000
1	53910000	53920000	1	54250000	54260000
1	53940000	53950000	1	54250000	54260000
1	54790000	54800000	1	54920000	54930000
1	54990000	55000000	1	55080000	55090000
1	56030000	56040000	1	56970000	56980000
1	56260000	56270000	1	56970000	56980000
1	57360000	57370000	1	57770000	57780000
1	57610000	57620000	1	57770000	57780000
1	57610000	57620000	1	57990000	58000000
1	57460000	57470000	1	57960000	57970000
1	57550000	57560000	1	57960000	57970000
1	57690000	57700000	1	57960000	57970000
1	57460000	57470000	1	58290000	58300000
1	58300000	58310000	1	58390000	58400000
1	58410000	58420000	1	58710000	58720000
1	58560000	58570000	1	58710000	58720000
1	58780000	58790000	1	59120000	59130000
1	58920000	58930000	1	59230000	59240000
1	59030000	59040000	1	59230000	59240000
1	59100000	59110000	1	59230000	59240000
1	59210000	59220000	1	59480000	59490000
1	61790000	61800000	1	62700000	62710000
1	61870000	61880000	1	62700000	62710000
1	62100000	62110000	1	62700000	62710000
1	62160000	62170000	1	62880000	62890000
1	63970000	63980000	1	64120000	64130000
1	64010000	64020000	1	64120000	64130000
1	63870000	63880000	1	64220000	64230000
1	63900000	63910000	1	64220000	64230000
1	63820000	63830000	1	64250000	64260000
1	63960000	63970000	1	64250000	64260000
1	63820000	63830000	1	64530000	64540000
1	63850000	63860000	1	64530000	64540000
1	64000000	64010000	1	64530000	64540000
1	63650000	63660000	1	64610000	64620000
1	64600000	64610000	1	64690000	64700000
1	64590000	64600000	1	64950000	64960000
1	65280000	65290000	1	66170000	66180000
1	66180000	66190000	1	66460000	66470000
1	66440000	66450000	1	66700000	66710000
1	69570000	69580000	1	69680000	69690000
1	71270000	71280000	1	71550000	71560000
1	71740000	71750000	1	72100000	72110000
1	72440000	72450000	1	72640000	72650000
1	72340000	72350000	1	72710000	72720000
1	72770000	72780000	1	72820000	72830000
1	73050000	73060000	1	73860000	73870000
1	73210000	73220000	1	73860000	73870000
1	73240000	73250000	1	73860000	73870000
1	73400000	73410000	1	73860000	73870000
1	73670000	73680000	1	73860000	73870000
1	73210000	73220000	1	73880000	73890000
1	73900000	73910000	1	74030000	74040000
1	73900000	73910000	1	74060000	74070000
1	73930000	73940000	1	74060000	74070000
1	73930000	73940000	1	74090000	74100000
1	73950000	73960000	1	74090000	74100000
1	74310000	74320000	1	74360000	74370000
1	73900000	73910000	1	74390000	74400000
1	74620000	74630000	1	74740000	74750000
1	74640000	74650000	1	74740000	74750000
1	75050000	75060000	1	75140000	75150000
1	75050000	75060000	1	75160000	75170000
1	75050000	75060000	1	75190000	75200000
1	75150000	75160000	1	75310000	75320000
1	75320000	75330000	1	75550000	75560000
1	76600000	76610000	1	77510000	77520000
1	76750000	76760000	1	77510000	77520000
1	78730000	78740000	1	79580000	79590000
1	80170000	80180000	1	80380000	80390000
1	80240000	80250000	1	80750000	80760000
1	81820000	81830000	1	82290000	82300000
1	81940000	81950000	1	82290000	82300000
1	81350000	81360000	1	82310000	82320000
1	81540000	81550000	1	82310000	82320000
1	81670000	81680000	1	82310000	82320000
1	81710000	81720000	1	82310000	82320000
1	82550000	82560000	1	82640000	82650000
1	83190000	83200000	1	83400000	83410000
1	83830000	83840000	1	84280000	84290000
1	84130000	84140000	1	84280000	84290000
1	84150000	84160000	1	84280000	84290000
1	84130000	84140000	1	84690000	84700000
1	84430000	84440000	1	84690000	84700000
1	84720000	84730000	1	84830000	84840000
1	84750000	84760000	1	84860000	84870000
1	84780000	84790000	1	84860000	84870000
1	86410000	86420000	1	86580000	86590000
1	86560000	86570000	1	86580000	86590000
1	86610000	86620000	1	87070000	87080000
1	87330000	87340000	1	87750000	87760000
1	87730000	87740000	1	87750000	87760000
1	88140000	88150000	1	88270000	88280000
1	88440000	88450000	1	88660000	88670000
1	88560000	88570000	1	88660000	88670000
1	88640000	88650000	1	88700000	88710000
1	88440000	88450000	1	89070000	89080000
1	88500000	88510000	1	89070000	89080000
1	88340000	88350000	1	89190000	89200000
1	88390000	88400000	1	89190000	89200000
1	88420000	88430000	1	89190000	89200000
1	89020000	89030000	1	89190000	89200000
1	89400000	89410000	1	89580000	89590000
1	89290000	89300000	1	89960000	89970000
1	89330000	89340000	1	89960000	89970000
1	89710000	89720000	1	89960000	89970000
1	91610000	91620000	1	91800000	91810000
1	91620000	91630000	1	92180000	92190000
1	92060000	92070000	1	92180000	92190000
1	91690000	91700000	1	92340000	92350000
1	91870000	91880000	1	92340000	92350000
1	92000000	92010000	1	92340000	92350000
1	92060000	92070000	1	92340000	92350000
1	92210000	92220000	1	92340000	92350000
1	92060000	92070000	1	92470000	92480000
1	92080000	92090000	1	92470000	92480000
1	92480000	92490000	1	92640000	92650000
1	92610000	92620000	1	92900000	92910000
1	92960000	92970000	1	93090000	93100000
1	93120000	93130000	1	93300000	93310000
1	93140000	93150000	1	93300000	93310000
1	93150000	93160000	1	93400000	93410000
1	93390000	93400000	1	93510000	93520000
1	93410000	93420000	1	93510000	93520000
1	93560000	93570000	1	93750000	93760000
1	94450000	94460000	1	95030000	95040000
1	97060000	97070000	1	97610000	97620000
1	97870000	97880000	1	98090000	98100000
1	104600000	104610000	1	104990000	105000000
1	105050000	105060000	1	105350000	105360000
1	105030000	105040000	1	105660000	105670000
1	105280000	105290000	1	105660000	105670000
1	105740000	105750000	1	105990000	106000000
1	106060000	106070000	1	106750000	106760000
1	106540000	106550000	1	106750000	106760000
1	106430000	106440000	1	106790000	106800000
1	106520000	106530000	1	106790000	106800000
1	109080000	109090000	1	109980000	109990000
1	109430000	109440000	1	109980000	109990000
1	109460000	109470000	1	109980000	109990000
1	109490000	109500000	1	109980000	109990000
1	109510000	109520000	1	109980000	109990000
1	118720000	118730000	1	119050000	119060000
1	118730000	118740000	1	119070000	119080000
1	119100000	119110000	1	119300000	119310000
1	119170000	119180000	1	119300000	119310000
1	118900000	118910000	1	119410000	119420000
1	118770000	118780000	1	119420000	119430000
1	119340000	119350000	1	119420000	119430000
1	118770000	118780000	1	119440000	119450000
1	119260000	119270000	1	119440000	119450000
1	119320000	119330000	1	119440000	119450000
1	120460000	120470000	1	120550000	120560000
1	120850000	120860000	1	121090000	121100000
1	123490000	123500000	1	124040000	124050000
1	123600000	123610000	1	124040000	124050000
1	125280000	125290000	1	125560000	125570000
1	125660000	125670000	1	125910000	125920000
1	126540000	126550000	1	126730000	126740000
1	127570000	127580000	1	127670000	127680000
1	128010000	128020000	1	128240000	128250000
1	128320000	128330000	1	128850000	128860000
1	128370000	128380000	1	128850000	128860000
1	128460000	128470000	1	128850000	128860000
1	128900000	128910000	1	129270000	129280000
1	131180000	131190000	1	131240000	131250000
1	131450000	131460000	1	131520000	131530000
1	131390000	131400000	1	131560000	131570000
1	131660000	131670000	1	131790000	131800000
1	131710000	131720000	1	131790000	131800000
1	131600000	131610000	1	131820000	131830000
1	132040000	132050000	1	132150000	132160000
1	132650000	132660000	1	132730000	132740000
1	132990000	133000000	1	133010000	133020000
1	133380000	133390000	1	133420000	133430000
1	133820000	133830000	1	134040000	134050000
1	133870000	133880000	1	134040000	134050000
1	133960000	133970000	1	134040000	134050000
1	134150000	134160000	1	134230000	134240000
1	134170000	134180000	1	134260000	134270000
1	134110000	134120000	1	134270000	134280000
1	134050000	134060000	1	134290000	134300000
1	134730000	134740000	1	134950000	134960000
1	135750000	135760000	1	135780000	135790000
1	135710000	135720000	1	135810000	135820000
1	136110000	136120000	1	136230000	136240000
1	136240000	136250000	1	136390000	136400000
1	136530000	136540000	1	136690000	136700000
1	137510000	137520000	1	137890000	137900000
1	137330000	137340000	1	137900000	137910000
1	138500000	138510000	1	138610000	138620000
1	138520000	138530000	1	138610000	138620000
1	138330000	138340000	1	138850000	138860000
1	145840000	145850000	1	146490000	146500000
1	146180000	146190000	1	146490000	146500000
1	146290000	146300000	1	146490000	146500000
1	149830000	149840000	1	150390000	150400000
1	149850000	149860000	1	150390000	150400000
1	150500000	150510000	1	150990000	151000000
1	151080000	151090000	1	151170000	151180000
1	150450000	150460000	1	151340000	151350000
1	151210000	151220000	1	151340000	151350000
1	151230000	151240000	1	151340000	151350000
1	151560000	151570000	1	151750000	151760000
1	151820000	151830000	1	152290000	152300000
1	151840000	151850000	1	152290000	152300000
1	151780000	151790000	1	152380000	152390000
1	152430000	152440000	1	152760000	152770000
1	152570000	152580000	1	152760000	152770000
1	152910000	152920000	1	153070000	153080000
1	153020000	153030000	1	153330000	153340000
1	153460000	153470000	1	153480000	153490000
1	153500000	153510000	1	153520000	153530000
1	153660000	153670000	1	153740000	153750000
1	153680000	153690000	1	153730000	153740000
1	153590000	153600000	1	153800000	153810000
1	154080000	154090000	1	154720000	154730000
1	154540000	154550000	1	154720000	154730000
1	154260000	154270000	1	154800000	154810000
1	154280000	154290000	1	154880000	154890000
1	155290000	155300000	1	155410000	155420000
1	155050000	155060000	1	155550000	155560000
1	155350000	155360000	1	155550000	155560000
1	155610000	155620000	1	155730000	155740000
1	155660000	155670000	1	155970000	155980000
1	155700000	155710000	1	155970000	155980000
1	155790000	155800000	1	155970000	155980000
1	156050000	156060000	1	156300000	156310000
1	156060000	156070000	1	156470000	156480000
1	156260000	156270000	1	156470000	156480000
1	156240000	156250000	1	156610000	156620000
1	156780000	156790000	1	156940000	156950000
1	157180000	157190000	1	157410000	157420000
1	156900000	156910000	1	157450000	157460000
1	157590000	157600000	1	158350000	158360000
1	159390000	159400000	1	160040000	160050000
1	159430000	159440000	1	160040000	160050000
1	160340000	160350000	1	160650000	160660000
1	160410000	160420000	1	160790000	160800000
1	160550000	160560000	1	160790000	160800000
1	160940000	160950000	1	161170000	161180000
1	161000000	161010000	1	161170000	161180000
1	161090000	161100000	1	161170000	161180000
1	161370000	161380000	1	161960000	161970000
1	161980000	161990000	1	162470000	162480000
1	163190000	163200000	1	163770000	163780000
1	163090000	163100000	1	163920000	163930000
1	163830000	163840000	1	163920000	163930000
1	163120000	163130000	1	163930000	163940000
1	163960000	163970000	1	164180000	164190000
1	163950000	163960000	1	164300000	164310000
1	164340000	164350000	1	164890000	164900000
1	164410000	164420000	1	164890000	164900000
1	164430000	164440000	1	164890000	164900000
1	164390000	164400000	1	165110000	165120000
1	164540000	164550000	1	165120000	165130000
1	164340000	164350000	1	165190000	165200000
1	164360000	164370000	1	165190000	165200000
1	164400000	164410000	1	165230000	165240000
1	165240000	165250000	1	165450000	165460000
1	165570000	165580000	1	165700000	165710000
1	165680000	165690000	1	166150000	166160000
1	165980000	165990000	1	166150000	166160000
1	165810000	165820000	1	166250000	166260000
1	165770000	165780000	1	166410000	166420000
1	168210000	168220000	1	168350000	168360000
1	167940000	167950000	1	168430000	168440000
1	168050000	168060000	1	168430000	168440000
1	169550000	169560000	1	169910000	169920000
1	169570000	169580000	1	169910000	169920000
1	169570000	169580000	1	169960000	169970000
1	169500000	169510000	1	170210000	170220000
1	170890000	170900000	1	171100000	171110000
1	171550000	171560000	1	172020000	172030000
1	172070000	172080000	1	172360000	172370000
1	172440000	172450000	1	172480000	172490000
1	172910000	172920000	1	173340000	173350000
1	172410000	172420000	1	173390000	173400000
1	172690000	172700000	1	173390000	173400000
1	172740000	172750000	1	173390000	173400000
1	173320000	173330000	1	173390000	173400000
1	172800000	172810000	1	173420000	173430000
1	175110000	175120000	1	175620000	175630000
1	175720000	175730000	1	175880000	175890000
1	176890000	176900000	1	176990000	177000000
1	177010000	177020000	1	177440000	177450000
1	177260000	177270000	1	177440000	177450000
1	177380000	177390000	1	177700000	177710000
1	177490000	177500000	1	177700000	177710000
1	177800000	177810000	1	178180000	178190000
1	178540000	178550000	1	178910000	178920000
1	178620000	178630000	1	178910000	178920000
1	179230000	179240000	1	179460000	179470000
1	179780000	179790000	1	179800000	179810000
1	180150000	180160000	1	180220000	180230000
1	180280000	180290000	1	180360000	180370000
1	180410000	180420000	1	180540000	180550000
1	180300000	180310000	1	180770000	180780000
1	180550000	180560000	1	180770000	180780000
1	182320000	182330000	1	182490000	182500000
1	182390000	182400000	1	182490000	182500000
1	182630000	182640000	1	182740000	182750000
1	182630000	182640000	1	182860000	182870000
1	182820000	182830000	1	182950000	182960000
1	182600000	182610000	1	183220000	183230000
1	182820000	182830000	1	183220000	183230000
1	182440000	182450000	1	183290000	183300000
1	182680000	182690000	1	183290000	183300000
1	183040000	183050000	1	183420000	183430000
1	183350000	183360000	1	183420000	183430000
1	183400000	183410000	1	184030000	184040000
1	183690000	183700000	1	184030000	184040000
1	183710000	183720000	1	184030000	184040000
1	183780000	183790000	1	184030000	184040000
1	183850000	183860000	1	184030000	184040000
1	183440000	183450000	1	184230000	184240000
1	183550000	183560000	1	184230000	184240000
1	183750000	183760000	1	184230000	184240000
1	183940000	183950000	1	184230000	184240000
1	184010000	184020000	1	184730000	184740000
1	184350000	184360000	1	184770000	184780000
1	184910000	184920000	1	185320000	185330000
1	185230000	185240000	1	185320000	185330000
1	185290000	185300000	1	185320000	185330000
1	185530000	185540000	1	186110000	186120000
1	185930000	185940000	1	186700000	186710000
1	186340000	186350000	1	186700000	186710000
1	186800000	186810000	1	187210000	187220000
1	189310000	189320000	1	189580000	189590000
1	190020000	190030000	1	190160000	190170000
1	190040000	190050000	1	190170000	190180000
1	190280000	190290000	1	190480000	190490000
1	190040000	190050000	1	190690000	190700000
1	190090000	190100000	1	190690000	190700000
1	190190000	190200000	1	190690000	190700000
1	190500000	190510000	1	190690000	190700000
1	190580000	190590000	1	190690000	190700000
1	189970000	189980000	1	190740000	190750000
1	190020000	190030000	1	190740000	190750000
1	190120000	190130000	1	190740000	190750000
1	190190000	190200000	1	190740000	190750000
1	190490000	190500000	1	190740000	190750000
1	190550000	190560000	1	190740000	190750000
1	190040000	190050000	1	190910000	190920000
1	190780000	190790000	1	190910000	190920000
1	190800000	190810000	1	190910000	190920000
1	190930000	190940000	1	191060000	191070000
1	191000000	191010000	1	191060000	191070000
1	191080000	191090000	1	191220000	191230000
1	191640000	191650000	1	191720000	191730000
1	191830000	191840000	1	191900000	191910000
1	191870000	191880000	1	192130000	192140000
1	192870000	192880000	1	193030000	193040000
1	193320000	193330000	1	193370000	193380000
1	193470000	193480000	1	193700000	193710000
1	194270000	194280000	1	194620000	194630000
1	194870000	194880000	1	194930000	194940000
1	194830000	194840000	1	194970000	194980000
1	195040000	195050000	1	195130000	195140000
1	4490000	4500000	1	4680000	4690000
1	4490000	4500000	1	4780000	4790000
1	4490000	4500000	1	4800000	4810000
1	4490000	4500000	1	5010000	5020000
1	4490000	4500000	1	5020000	5030000
1	4490000	4500000	1	5040000	5050000
1	5010000	5020000	1	5580000	5590000
1	5020000	5030000	1	5580000	5590000
1	5160000	5170000	1	5580000	5590000
1	5170000	5180000	1	5580000	5590000
1	5010000	5020000	1	5910000	5920000
1	5020000	5030000	1	5910000	5920000
1	5160000	5170000	1	5910000	5920000
1	5170000	5180000	1	5910000	5920000
1	5910000	5920000	1	6210000	6220000
1	5910000	5920000	1	6380000	6390000
1	7010000	7020000	1	7120000	7130000
1	7010000	7020000	1	7130000	7140000
1	7010000	7020000	1	7200000	7210000
1	7080000	7090000	1	7200000	7210000
1	8780000	8790000	1	9540000	9550000
1	8790000	8800000	1	9540000	9550000
1	8930000	8940000	1	9540000	9550000
1	9540000	9550000	1	9690000	9700000
1	9540000	9550000	1	9700000	9710000
1	9760000	9770000	1	9900000	9910000
1	9790000	9800000	1	9940000	9950000
1	9740000	9750000	1	9960000	9970000
1	9790000	9800000	1	9960000	9970000
1	9690000	9700000	1	10000000	10010000
1	9700000	9710000	1	10000000	10010000
1	9740000	9750000	1	10000000	10010000
1	9790000	9800000	1	10000000	10010000
1	9740000	9750000	1	10030000	10040000
1	9740000	9750000	1	10040000	10050000
1	9790000	9800000	1	10040000	10050000
1	10820000	10830000	1	10990000	11000000
1	10990000	11000000	1	11410000	11420000
1	12600000	12610000	1	12830000	12840000
1	12690000	12700000	1	12830000	12840000
1	12710000	12720000	1	12830000	12840000
1	12860000	12870000	1	12990000	13000000
1	12860000	12870000	1	13120000	13130000
1	12870000	12880000	1	13120000	13130000
1	13060000	13070000	1	13120000	13130000
1	13060000	13070000	1	13370000	13380000
1	13070000	13080000	1	13370000	13380000
1	13080000	13090000	1	13370000	13380000
1	13090000	13100000	1	13370000	13380000
1	13100000	13110000	1	13590000	13600000
1	13010000	13020000	1	13580000	13590000
1	13100000	13110000	1	13580000	13590000
1	13370000	13380000	1	13620000	13630000
1	14750000	14760000	1	14910000	14920000
1	16100000	16110000	1	16510000	16520000
1	16110000	16120000	1	16510000	16520000
1	16100000	16110000	1	16520000	16530000
1	16100000	16110000	1	16650000	16660000
1	16110000	16120000	1	16650000	16660000
1	16100000	16110000	1	16660000	16670000
1	16110000	16120000	1	16660000	16670000
1	16100000	16110000	1	16680000	16690000
1	16510000	16520000	1	17090000	17100000
1	16520000	16530000	1	17090000	17100000
1	16610000	16620000	1	17090000	17100000
1	16650000	16660000	1	17090000	17100000
1	16660000	16670000	1	17090000	17100000
1	16680000	16690000	1	17090000	17100000
1	16650000	16660000	1	17140000	17150000
1	19100000	19110000	1	19200000	19210000
1	19100000	19110000	1	19210000	19220000
1	19090000	19100000	1	19230000	19240000
1	19100000	19110000	1	19230000	19240000
1	19100000	19110000	1	19240000	19250000
1	19110000	19120000	1	19240000	19250000
1	20930000	20940000	1	21210000	21220000
1	20940000	20950000	1	21210000	21220000
1	20930000	20940000	1	21250000	21260000
1	20930000	20940000	1	21080000	21090000
1	20810000	20820000	1	21160000	21170000
1	20820000	20830000	1	21160000	21170000
1	20880000	20890000	1	21160000	21170000
1	20890000	20900000	1	21160000	21170000
1	20930000	20940000	1	21160000	21170000
1	20940000	20950000	1	21160000	21170000
1	20950000	20960000	1	21160000	21170000
1	20930000	20940000	1	21270000	21280000
1	21210000	21220000	1	21270000	21280000
1	22530000	22540000	1	23250000	23260000
1	23760000	23770000	1	24090000	24100000
1	23760000	23770000	1	24100000	24110000
1	23760000	23770000	1	24130000	24140000
1	33900000	33910000	1	33940000	33950000
1	33660000	33670000	1	33880000	33890000
1	33940000	33950000	1	34430000	34440000
1	34170000	34180000	1	34430000	34440000
1	34230000	34240000	1	34430000	34440000
1	34510000	34520000	1	34590000	34600000
1	34000000	34010000	1	34170000	34180000
1	34510000	34520000	1	34720000	34730000
1	34490000	34500000	1	34800000	34810000
1	35820000	35830000	1	36000000	36010000
1	35820000	35830000	1	36010000	36020000
1	35820000	35830000	1	36060000	36070000
1	36000000	36010000	1	36060000	36070000
1	36010000	36020000	1	36060000	36070000
1	35820000	35830000	1	36270000	36280000
1	36310000	36320000	1	36440000	36450000
1	36360000	36370000	1	36470000	36480000
1	36510000	36520000	1	36690000	36700000
1	36540000	36550000	1	36690000	36700000
1	36550000	36560000	1	36690000	36700000
1	36540000	36550000	1	36700000	36710000
1	36550000	36560000	1	36700000	36710000
1	36540000	36550000	1	36710000	36720000
1	36550000	36560000	1	36710000	36720000
1	36540000	36550000	1	36680000	36690000
1	36550000	36560000	1	36680000	36690000
1	36540000	36550000	1	36740000	36750000
1	36550000	36560000	1	36740000	36750000
1	36540000	36550000	1	36750000	36760000
1	36550000	36560000	1	36750000	36760000
1	36830000	36840000	1	37020000	37030000
1	36740000	36750000	1	37200000	37210000
1	36770000	36780000	1	37200000	37210000
1	36780000	36790000	1	37200000	37210000
1	36740000	36750000	1	37290000	37300000
1	36750000	36760000	1	37290000	37300000
1	36770000	36780000	1	37290000	37300000
1	36780000	36790000	1	37290000	37300000
1	36700000	36710000	1	37300000	37310000
1	36740000	36750000	1	37300000	37310000
1	36770000	36780000	1	37400000	37410000
1	36780000	36790000	1	37400000	37410000
1	37290000	37300000	1	37400000	37410000
1	37300000	37310000	1	37400000	37410000
1	37290000	37300000	1	37420000	37430000
1	36710000	36720000	1	37430000	37440000
1	36770000	36780000	1	37430000	37440000
1	36780000	36790000	1	37430000	37440000
1	36770000	36780000	1	37540000	37550000
1	36780000	36790000	1	37540000	37550000
1	37290000	37300000	1	37540000	37550000
1	37290000	37300000	1	37660000	37670000
1	37300000	37310000	1	37660000	37670000
1	37420000	37430000	1	37860000	37870000
1	37530000	37540000	1	37860000	37870000
1	37660000	37670000	1	37860000	37870000
1	37690000	37700000	1	37860000	37870000
1	37710000	37720000	1	37860000	37870000
1	37290000	37300000	1	37870000	37880000
1	37430000	37440000	1	37870000	37880000
1	37660000	37670000	1	37870000	37880000
1	37690000	37700000	1	37870000	37880000
1	37710000	37720000	1	37870000	37880000
1	37720000	37730000	1	37870000	37880000
1	37660000	37670000	1	37890000	37900000
1	37690000	37700000	1	37890000	37900000
1	38120000	38130000	1	38620000	38630000
1	38200000	38210000	1	38620000	38630000
1	38120000	38130000	1	38760000	38770000
1	38200000	38210000	1	38760000	38770000
1	38210000	38220000	1	38760000	38770000
1	38980000	38990000	1	39190000	39200000
1	39020000	39030000	1	39190000	39200000
1	38980000	38990000	1	39330000	39340000
1	39020000	39030000	1	39330000	39340000
1	39030000	39040000	1	39330000	39340000
1	39190000	39200000	1	39330000	39340000
1	38980000	38990000	1	39340000	39350000
1	39020000	39030000	1	39340000	39350000
1	39030000	39040000	1	39340000	39350000
1	39190000	39200000	1	39340000	39350000
1	38830000	38840000	1	39360000	39370000
1	38980000	38990000	1	39360000	39370000
1	39020000	39030000	1	39360000	39370000
1	39030000	39040000	1	39360000	39370000
1	38980000	38990000	1	39390000	39400000
1	39030000	39040000	1	39470000	39480000
1	38980000	38990000	1	39530000	39540000
1	39390000	39400000	1	39530000	39540000
1	39760000	39770000	1	39890000	39900000
1	39760000	39770000	1	39900000	39910000
1	39570000	39580000	1	39920000	39930000
1	39640000	39650000	1	39920000	39930000
1	39650000	39660000	1	39920000	39930000
1	39760000	39770000	1	39920000	39930000
1	39570000	39580000	1	39930000	39940000
1	39760000	39770000	1	39930000	39940000
1	39650000	39660000	1	40080000	40090000
1	39720000	39730000	1	40080000	40090000
1	39760000	39770000	1	40080000	40090000
1	39640000	39650000	1	40100000	40110000
1	39650000	39660000	1	40100000	40110000
1	40100000	40110000	1	40680000	40690000
1	42700000	42710000	1	43090000	43100000
1	42850000	42860000	1	43090000	43100000
1	42880000	42890000	1	43090000	43100000
1	42910000	42920000	1	43090000	43100000
1	43090000	43100000	1	43730000	43740000
1	43160000	43170000	1	43730000	43740000
1	43440000	43450000	1	43730000	43740000
1	43090000	43100000	1	43820000	43830000
1	43890000	43900000	1	44030000	44040000
1	43880000	43890000	1	44040000	44050000
1	43890000	43900000	1	44040000	44050000
1	43930000	43940000	1	44040000	44050000
1	43880000	43890000	1	44100000	44110000
1	43890000	43900000	1	44100000	44110000
1	44550000	44560000	1	45310000	45320000
1	46060000	46070000	1	46420000	46430000
1	50920000	50930000	1	51450000	51460000
1	51740000	51750000	1	51910000	51920000
1	51740000	51750000	1	52110000	52120000
1	51740000	51750000	1	52010000	52020000
1	52220000	52230000	1	52630000	52640000
1	53350000	53360000	1	53610000	53620000
1	53350000	53360000	1	53700000	53710000
1	54550000	54560000	1	54920000	54930000
1	55080000	55090000	1	55190000	55200000
1	55190000	55200000	1	55360000	55370000
1	57400000	57410000	1	57770000	57780000
1	57400000	57410000	1	57960000	57970000
1	57770000	57780000	1	57960000	57970000
1	57400000	57410000	1	57970000	57980000
1	57770000	57780000	1	57970000	57980000
1	57370000	57380000	1	57990000	58000000
1	57400000	57410000	1	57990000	58000000
1	57400000	57410000	1	58020000	58030000
1	57770000	57780000	1	58020000	58030000
1	57400000	57410000	1	58030000	58040000
1	57770000	57780000	1	58030000	58040000
1	57400000	57410000	1	58280000	58290000
1	57770000	57780000	1	58280000	58290000
1	57990000	58000000	1	58280000	58290000
1	58020000	58030000	1	58280000	58290000
1	57400000	57410000	1	58290000	58300000
1	57770000	57780000	1	58290000	58300000
1	57990000	58000000	1	58290000	58300000
1	58020000	58030000	1	58290000	58300000
1	58030000	58040000	1	58290000	58300000
1	57400000	57410000	1	58390000	58400000
1	58450000	58460000	1	58710000	58720000
1	58630000	58640000	1	58710000	58720000
1	58500000	58510000	1	58760000	58770000
1	58510000	58520000	1	58760000	58770000
1	58760000	58770000	1	58970000	58980000
1	58760000	58770000	1	59120000	59130000
1	58760000	58770000	1	59230000	59240000
1	59250000	59260000	1	59420000	59430000
1	59250000	59260000	1	59430000	59440000
1	59230000	59240000	1	59480000	59490000
1	59250000	59260000	1	59480000	59490000
1	59330000	59340000	1	59480000	59490000
1	59230000	59240000	1	59500000	59510000
1	59250000	59260000	1	59500000	59510000
1	59230000	59240000	1	59510000	59520000
1	59110000	59120000	1	59580000	59590000
1	59230000	59240000	1	59580000	59590000
1	59250000	59260000	1	59580000	59590000
1	59330000	59340000	1	59580000	59590000
1	59360000	59370000	1	59580000	59590000
1	59370000	59380000	1	59580000	59590000
1	59480000	59490000	1	59580000	59590000
1	59120000	59130000	1	59590000	59600000
1	59230000	59240000	1	59590000	59600000
1	59250000	59260000	1	59590000	59600000
1	59330000	59340000	1	59590000	59600000
1	59340000	59350000	1	59590000	59600000
1	59360000	59370000	1	59590000	59600000
1	59480000	59490000	1	59590000	59600000
1	59120000	59130000	1	59610000	59620000
1	59230000	59240000	1	59610000	59620000
1	59250000	59260000	1	59610000	59620000
1	59330000	59340000	1	59610000	59620000
1	59340000	59350000	1	59610000	59620000
1	59360000	59370000	1	59610000	59620000
1	59370000	59380000	1	59610000	59620000
1	59420000	59430000	1	59610000	59620000
1	59480000	59490000	1	59610000	59620000
1	59230000	59240000	1	59660000	59670000
1	59250000	59260000	1	59680000	59690000
1	62700000	62710000	1	62960000	62970000
1	62700000	62710000	1	62980000	62990000
1	63730000	63740000	1	64120000	64130000
1	63720000	63730000	1	64220000	64230000
1	63730000	63740000	1	64220000	64230000
1	63730000	63740000	1	64250000	64260000
1	63610000	63620000	1	64530000	64540000
1	63720000	63730000	1	64530000	64540000
1	63730000	63740000	1	64530000	64540000
1	63720000	63730000	1	64570000	64580000
1	63730000	63740000	1	64570000	64580000
1	63730000	63740000	1	64690000	64700000
1	64690000	64700000	1	64950000	64960000
1	64730000	64740000	1	64950000	64960000
1	64690000	64700000	1	65060000	65070000
1	64730000	64740000	1	65070000	65080000
1	64610000	64620000	1	65170000	65180000
1	64690000	64700000	1	65170000	65180000
1	64730000	64740000	1	65170000	65180000
1	65060000	65070000	1	65170000	65180000
1	64690000	64700000	1	65180000	65190000
1	64730000	64740000	1	65180000	65190000
1	66170000	66180000	1	66700000	66710000
1	69370000	69380000	1	69680000	69690000
1	71100000	71110000	1	71550000	71560000
1	71640000	71650000	1	72030000	72040000
1	71550000	71560000	1	72100000	72110000
1	71640000	71650000	1	72100000	72110000
1	71650000	71660000	1	72100000	72110000
1	71810000	71820000	1	72100000	72110000
1	71640000	71650000	1	72210000	72220000
1	71650000	71660000	1	72220000	72230000
1	72280000	72290000	1	72580000	72590000
1	72300000	72310000	1	72580000	72590000
1	72300000	72310000	1	72570000	72580000
1	72300000	72310000	1	72640000	72650000
1	72300000	72310000	1	72710000	72720000
1	72710000	72720000	1	72820000	72830000
1	72710000	72720000	1	72870000	72880000
1	72710000	72720000	1	72860000	72870000
1	72860000	72870000	1	73860000	73870000
1	72870000	72880000	1	73860000	73870000
1	73880000	73890000	1	74120000	74130000
1	74230000	74240000	1	74360000	74370000
1	74280000	74290000	1	74360000	74370000
1	74230000	74240000	1	74380000	74390000
1	74280000	74290000	1	74380000	74390000
1	74090000	74100000	1	74390000	74400000
1	74230000	74240000	1	74390000	74400000
1	74280000	74290000	1	74390000	74400000
1	74300000	74310000	1	74390000	74400000
1	74600000	74610000	1	74740000	74750000
1	74770000	74780000	1	74850000	74860000
1	74800000	74810000	1	74850000	74860000
1	74810000	74820000	1	74850000	74860000
1	74770000	74780000	1	74880000	74890000
1	74780000	74790000	1	74880000	74890000
1	74790000	74800000	1	74880000	74890000
1	74800000	74810000	1	74880000	74890000
1	74770000	74780000	1	74890000	74900000
1	74780000	74790000	1	74890000	74900000
1	74790000	74800000	1	74890000	74900000
1	74890000	74900000	1	75010000	75020000
1	74940000	74950000	1	75010000	75020000
1	74950000	74960000	1	75010000	75020000
1	74960000	74970000	1	75010000	75020000
1	74910000	74920000	1	75120000	75130000
1	74930000	74940000	1	75120000	75130000
1	74940000	74950000	1	75120000	75130000
1	74950000	74960000	1	75120000	75130000
1	74960000	74970000	1	75120000	75130000
1	74930000	74940000	1	75140000	75150000
1	74940000	74950000	1	75140000	75150000
1	75120000	75130000	1	75220000	75230000
1	75120000	75130000	1	75230000	75240000
1	74940000	74950000	1	75270000	75280000
1	75120000	75130000	1	75270000	75280000
1	74910000	74920000	1	75310000	75320000
1	74940000	74950000	1	75310000	75320000
1	74950000	74960000	1	75310000	75320000
1	75010000	75020000	1	75310000	75320000
1	75120000	75130000	1	75310000	75320000
1	74890000	74900000	1	75430000	75440000
1	74890000	74900000	1	75470000	75480000
1	75340000	75350000	1	75470000	75480000
1	75350000	75360000	1	75470000	75480000
1	75340000	75350000	1	75480000	75490000
1	74880000	74890000	1	75420000	75430000
1	74800000	74810000	1	75440000	75450000
1	74880000	74890000	1	75440000	75450000
1	74890000	74900000	1	75440000	75450000
1	75340000	75350000	1	75440000	75450000
1	74800000	74810000	1	75450000	75460000
1	74880000	74890000	1	75450000	75460000
1	74890000	74900000	1	75450000	75460000
1	74930000	74940000	1	75450000	75460000
1	75340000	75350000	1	75450000	75460000
1	75470000	75480000	1	75550000	75560000
1	75470000	75480000	1	75600000	75610000
1	78190000	78200000	1	78300000	78310000
1	78200000	78210000	1	78300000	78310000
1	78210000	78220000	1	78300000	78310000
1	78210000	78220000	1	78490000	78500000
1	78190000	78200000	1	78510000	78520000
1	78200000	78210000	1	78510000	78520000
1	78530000	78540000	1	78650000	78660000
1	78560000	78570000	1	78650000	78660000
1	78180000	78190000	1	78660000	78670000
1	78190000	78200000	1	78660000	78670000
1	78510000	78520000	1	78660000	78670000
1	78530000	78540000	1	78660000	78670000
1	78560000	78570000	1	78660000	78670000
1	78530000	78540000	1	78720000	78730000
1	79450000	79460000	1	79670000	79680000
1	79760000	79770000	1	80150000	80160000
1	79850000	79860000	1	80150000	80160000
1	81590000	81600000	1	82280000	82290000
1	81610000	81620000	1	82280000	82290000
1	81590000	81600000	1	82290000	82300000
1	81610000	81620000	1	82290000	82300000
1	81590000	81600000	1	82310000	82320000
1	82770000	82780000	1	82960000	82970000
1	82810000	82820000	1	83000000	83010000
1	82810000	82820000	1	83030000	83040000
1	82770000	82780000	1	83050000	83060000
1	84690000	84700000	1	84890000	84900000
1	84710000	84720000	1	84890000	84900000
1	85730000	85740000	1	86010000	86020000
1	85860000	85870000	1	86010000	86020000
1	85860000	85870000	1	86020000	86030000
1	85890000	85900000	1	86020000	86030000
1	86150000	86160000	1	86300000	86310000
1	86060000	86070000	1	86310000	86320000
1	86150000	86160000	1	86310000	86320000
1	86440000	86450000	1	86500000	86510000
1	86430000	86440000	1	86520000	86530000
1	86440000	86450000	1	86530000	86540000
1	86630000	86640000	1	87090000	87100000
1	86660000	86670000	1	87090000	87100000
1	86670000	86680000	1	87090000	87100000
1	86700000	86710000	1	87090000	87100000
1	86580000	86590000	1	87120000	87130000
1	86630000	86640000	1	87120000	87130000
1	86670000	86680000	1	87120000	87130000
1	86700000	86710000	1	87120000	87130000
1	86630000	86640000	1	87140000	87150000
1	86670000	86680000	1	87140000	87150000
1	86700000	86710000	1	87140000	87150000
1	86630000	86640000	1	87150000	87160000
1	86660000	86670000	1	87150000	87160000
1	86580000	86590000	1	87170000	87180000
1	86660000	86670000	1	87170000	87180000
1	86580000	86590000	1	87180000	87190000
1	86630000	86640000	1	87180000	87190000
1	86660000	86670000	1	87180000	87190000
1	86670000	86680000	1	87180000	87190000
1	86700000	86710000	1	87180000	87190000
1	86630000	86640000	1	87210000	87220000
1	86580000	86590000	1	87070000	87080000
1	86660000	86670000	1	87070000	87080000
1	86670000	86680000	1	87070000	87080000
1	86700000	86710000	1	87070000	87080000
1	86580000	86590000	1	87220000	87230000
1	87170000	87180000	1	87510000	87520000
1	87180000	87190000	1	87510000	87520000
1	87250000	87260000	1	87540000	87550000
1	87220000	87230000	1	87670000	87680000
1	87470000	87480000	1	87750000	87760000
1	88460000	88470000	1	88660000	88670000
1	88450000	88460000	1	88690000	88700000
1	88460000	88470000	1	88690000	88700000
1	88570000	88580000	1	88690000	88700000
1	88600000	88610000	1	88690000	88700000
1	88450000	88460000	1	88700000	88710000
1	88460000	88470000	1	88700000	88710000
1	88570000	88580000	1	88700000	88710000
1	88600000	88610000	1	88700000	88710000
1	88460000	88470000	1	88750000	88760000
1	88460000	88470000	1	88760000	88770000
1	88750000	88760000	1	89060000	89070000
1	88760000	88770000	1	89060000	89070000
1	88460000	88470000	1	89070000	89080000
1	88750000	88760000	1	89070000	89080000
1	88760000	88770000	1	89070000	89080000
1	88800000	88810000	1	89070000	89080000
1	88750000	88760000	1	89090000	89100000
1	88760000	88770000	1	89090000	89100000
1	88750000	88760000	1	89130000	89140000
1	88760000	88770000	1	89130000	89140000
1	88700000	88710000	1	89190000	89200000
1	88750000	88760000	1	89190000	89200000
1	88760000	88770000	1	89190000	89200000
1	88800000	88810000	1	89190000	89200000
1	89060000	89070000	1	89190000	89200000
1	89070000	89080000	1	89190000	89200000
1	89570000	89580000	1	89910000	89920000
1	89640000	89650000	1	89910000	89920000
1	89570000	89580000	1	89920000	89930000
1	89640000	89650000	1	89920000	89930000
1	89640000	89650000	1	89930000	89940000
1	89640000	89650000	1	89940000	89950000
1	89640000	89650000	1	89960000	89970000
1	89640000	89650000	1	89990000	90000000
1	89990000	90000000	1	90490000	90500000
1	90040000	90050000	1	90490000	90500000
1	90200000	90210000	1	90490000	90500000
1	89990000	90000000	1	90600000	90610000
1	90040000	90050000	1	90600000	90610000
1	90120000	90130000	1	90600000	90610000
1	90150000	90160000	1	90600000	90610000
1	90200000	90210000	1	90600000	90610000
1	90600000	90610000	1	90890000	90900000
1	90200000	90210000	1	90910000	90920000
1	90200000	90210000	1	90920000	90930000
1	90600000	90610000	1	90960000	90970000
1	90600000	90610000	1	91000000	91010000
1	90910000	90920000	1	91170000	91180000
1	90960000	90970000	1	91170000	91180000
1	90990000	91000000	1	91170000	91180000
1	91000000	91010000	1	91170000	91180000
1	90920000	90930000	1	91180000	91190000
1	90960000	90970000	1	91180000	91190000
1	90910000	90920000	1	91240000	91250000
1	90920000	90930000	1	91240000	91250000
1	90960000	90970000	1	91240000	91250000
1	90990000	91000000	1	91240000	91250000
1	91000000	91010000	1	91240000	91250000
1	90990000	91000000	1	91250000	91260000
1	91000000	91010000	1	91290000	91300000
1	91050000	91060000	1	91290000	91300000
1	90920000	90930000	1	91320000	91330000
1	90910000	90920000	1	91340000	91350000
1	90960000	90970000	1	91340000	91350000
1	90990000	91000000	1	91340000	91350000
1	91000000	91010000	1	91340000	91350000
1	90910000	90920000	1	91360000	91370000
1	90920000	90930000	1	91360000	91370000
1	90960000	90970000	1	91360000	91370000
1	91010000	91020000	1	91390000	91400000
1	91530000	91540000	1	91800000	91810000
1	91540000	91550000	1	91800000	91810000
1	91800000	91810000	1	92340000	92350000
1	92180000	92190000	1	92340000	92350000
1	91800000	91810000	1	92470000	92480000
1	92170000	92180000	1	92470000	92480000
1	92180000	92190000	1	92470000	92480000
1	92640000	92650000	1	92830000	92840000
1	92690000	92700000	1	92830000	92840000
1	92640000	92650000	1	92840000	92850000
1	92690000	92700000	1	92840000	92850000
1	92640000	92650000	1	92900000	92910000
1	92690000	92700000	1	92900000	92910000
1	92900000	92910000	1	93110000	93120000
1	93170000	93180000	1	93300000	93310000
1	93090000	93100000	1	93340000	93350000
1	93110000	93120000	1	93340000	93350000
1	93170000	93180000	1	93340000	93350000
1	93170000	93180000	1	93400000	93410000
1	93510000	93520000	1	93660000	93670000
1	93480000	93490000	1	93750000	93760000
1	93820000	93830000	1	94050000	94060000
1	96870000	96880000	1	97660000	97670000
1	97760000	97770000	1	98090000	98100000
1	104990000	105000000	1	105350000	105360000
1	104990000	105000000	1	105660000	105670000
1	105770000	105780000	1	105990000	106000000
1	105660000	105670000	1	106030000	106040000
1	106070000	106080000	1	106170000	106180000
1	106070000	106080000	1	106710000	106720000
1	106170000	106180000	1	106710000	106720000
1	111860000	111870000	1	112410000	112420000
1	118320000	118330000	1	118460000	118470000
1	118380000	118390000	1	118460000	118470000
1	118820000	118830000	1	119040000	119050000
1	118650000	118660000	1	119050000	119060000
1	118820000	118830000	1	119050000	119060000
1	118830000	118840000	1	119050000	119060000
1	118650000	118660000	1	119060000	119070000
1	118820000	118830000	1	119060000	119070000
1	118830000	118840000	1	119060000	119070000
1	118620000	118630000	1	119070000	119080000
1	118630000	118640000	1	119070000	119080000
1	118640000	118650000	1	119070000	119080000
1	118820000	118830000	1	119070000	119080000
1	118830000	118840000	1	119070000	119080000
1	119180000	119190000	1	119410000	119420000
1	119060000	119070000	1	119420000	119430000
1	119070000	119080000	1	119420000	119430000
1	119180000	119190000	1	119420000	119430000
1	119190000	119200000	1	119420000	119430000
1	119300000	119310000	1	119420000	119430000
1	119070000	119080000	1	119440000	119450000
1	119180000	119190000	1	119440000	119450000
1	119060000	119070000	1	119500000	119510000
1	119180000	119190000	1	119500000	119510000
1	119520000	119530000	1	119910000	119920000
1	120340000	120350000	1	120540000	120550000
1	120350000	120360000	1	120540000	120550000
1	120080000	120090000	1	120550000	120560000
1	120340000	120350000	1	120550000	120560000
1	120350000	120360000	1	120550000	120560000
1	120340000	120350000	1	120590000	120600000
1	120350000	120360000	1	120590000	120600000
1	120340000	120350000	1	120600000	120610000
1	120340000	120350000	1	120610000	120620000
1	120350000	120360000	1	120610000	120620000
1	120590000	120600000	1	121080000	121090000
1	120600000	120610000	1	121080000	121090000
1	120610000	120620000	1	121080000	121090000
1	120590000	120600000	1	121090000	121100000
1	120610000	120620000	1	121090000	121100000
1	120550000	120560000	1	121170000	121180000
1	120590000	120600000	1	121170000	121180000
1	120600000	120610000	1	121170000	121180000
1	120610000	120620000	1	121170000	121180000
1	120590000	120600000	1	121430000	121440000
1	120600000	120610000	1	121430000	121440000
1	120610000	120620000	1	121430000	121440000
1	120600000	120610000	1	121420000	121430000
1	125430000	125440000	1	125550000	125560000
1	125430000	125440000	1	125560000	125570000
1	127200000	127210000	1	127480000	127490000
1	127480000	127490000	1	127670000	127680000
1	127480000	127490000	1	127770000	127780000
1	127770000	127780000	1	128240000	128250000
1	127860000	127870000	1	128240000	128250000
1	128360000	128370000	1	128590000	128600000
1	128410000	128420000	1	128590000	128600000
1	128590000	128600000	1	128850000	128860000
1	128880000	128890000	1	129090000	129100000
1	128880000	128890000	1	129080000	129090000
1	128860000	128870000	1	129270000	129280000
1	128880000	128890000	1	129270000	129280000
1	130730000	130740000	1	131090000	131100000
1	130870000	130880000	1	131240000	131250000
1	131090000	131100000	1	131240000	131250000
1	131110000	131120000	1	131240000	131250000
1	131090000	131100000	1	131260000	131270000
1	131110000	131120000	1	131260000	131270000
1	131090000	131100000	1	131250000	131260000
1	131110000	131120000	1	131250000	131260000
1	131090000	131100000	1	131270000	131280000
1	131110000	131120000	1	131270000	131280000
1	131270000	131280000	1	131520000	131530000
1	131270000	131280000	1	131530000	131540000
1	131090000	131100000	1	131560000	131570000
1	131140000	131150000	1	131560000	131570000
1	131150000	131160000	1	131560000	131570000
1	131240000	131250000	1	131560000	131570000
1	131250000	131260000	1	131560000	131570000
1	131260000	131270000	1	131560000	131570000
1	131270000	131280000	1	131560000	131570000
1	131200000	131210000	1	131590000	131600000
1	131240000	131250000	1	131590000	131600000
1	131250000	131260000	1	131590000	131600000
1	131260000	131270000	1	131590000	131600000
1	131270000	131280000	1	131590000	131600000
1	131270000	131280000	1	131820000	131830000
1	131260000	131270000	1	131860000	131870000
1	132000000	132010000	1	132140000	132150000
1	132000000	132010000	1	132150000	132160000
1	132000000	132010000	1	132210000	132220000
1	132160000	132170000	1	132260000	132270000
1	132160000	132170000	1	132280000	132290000
1	132150000	132160000	1	132290000	132300000
1	132160000	132170000	1	132290000	132300000
1	132160000	132170000	1	132310000	132320000
1	132130000	132140000	1	132360000	132370000
1	132360000	132370000	1	132520000	132530000
1	132520000	132530000	1	132600000	132610000
1	132540000	132550000	1	132730000	132740000
1	132520000	132530000	1	132740000	132750000
1	132750000	132760000	1	132880000	132890000
1	132730000	132740000	1	132920000	132930000
1	132740000	132750000	1	132920000	132930000
1	132750000	132760000	1	132920000	132930000
1	132750000	132760000	1	133010000	133020000
1	133040000	133050000	1	133080000	133090000
1	132750000	132760000	1	133100000	133110000
1	133030000	133040000	1	133100000	133110000
1	133040000	133050000	1	133100000	133110000
1	133020000	133030000	1	133130000	133140000
1	133030000	133040000	1	133130000	133140000
1	133040000	133050000	1	133130000	133140000
1	133010000	133020000	1	133120000	133130000
1	133020000	133030000	1	133120000	133130000
1	133030000	133040000	1	133120000	133130000
1	133040000	133050000	1	133120000	133130000
1	133020000	133030000	1	133140000	133150000
1	133030000	133040000	1	133140000	133150000
1	133040000	133050000	1	133140000	133150000
1	133180000	133190000	1	133270000	133280000
1	133140000	133150000	1	133320000	133330000
1	133160000	133170000	1	133320000	133330000
1	133180000	133190000	1	133320000	133330000
1	133030000	133040000	1	133330000	133340000
1	133040000	133050000	1	133330000	133340000
1	133160000	133170000	1	133330000	133340000
1	133180000	133190000	1	133330000	133340000
1	133020000	133030000	1	133360000	133370000
1	133140000	133150000	1	133360000	133370000
1	133160000	133170000	1	133360000	133370000
1	133180000	133190000	1	133360000	133370000
1	133120000	133130000	1	133600000	133610000
1	133130000	133140000	1	133600000	133610000
1	133140000	133150000	1	133600000	133610000
1	133160000	133170000	1	133600000	133610000
1	133180000	133190000	1	133600000	133610000
1	133320000	133330000	1	133600000	133610000
1	133330000	133340000	1	133600000	133610000
1	133360000	133370000	1	133600000	133610000
1	133390000	133400000	1	133600000	133610000
1	133410000	133420000	1	133600000	133610000
1	133420000	133430000	1	133600000	133610000
1	133140000	133150000	1	133610000	133620000
1	133160000	133170000	1	133610000	133620000
1	133180000	133190000	1	133610000	133620000
1	133320000	133330000	1	133610000	133620000
1	133330000	133340000	1	133610000	133620000
1	133360000	133370000	1	133610000	133620000
1	133390000	133400000	1	133610000	133620000
1	133120000	133130000	1	133650000	133660000
1	133360000	133370000	1	133650000	133660000
1	133120000	133130000	1	133670000	133680000
1	133130000	133140000	1	133670000	133680000
1	133730000	133740000	1	133800000	133810000
1	133730000	133740000	1	133900000	133910000
1	133800000	133810000	1	133900000	133910000
1	133670000	133680000	1	134040000	134050000
1	133690000	133700000	1	134040000	134050000
1	133730000	133740000	1	134040000	134050000
1	133790000	133800000	1	134040000	134050000
1	133800000	133810000	1	134040000	134050000
1	133900000	133910000	1	134040000	134050000
1	133660000	133670000	1	134060000	134070000
1	133730000	133740000	1	134060000	134070000
1	133670000	133680000	1	134070000	134080000
1	133730000	133740000	1	134070000	134080000
1	133660000	133670000	1	134090000	134100000
1	133730000	133740000	1	134090000	134100000
1	134340000	134350000	1	134490000	134500000
1	134360000	134370000	1	134490000	134500000
1	134640000	134650000	1	135100000	135110000
1	134700000	134710000	1	135100000	135110000
1	134710000	134720000	1	135100000	135110000
1	134960000	134970000	1	135100000	135110000
1	134980000	134990000	1	135100000	135110000
1	134960000	134970000	1	135110000	135120000
1	134980000	134990000	1	135110000	135120000
1	134960000	134970000	1	135140000	135150000
1	134980000	134990000	1	135140000	135150000
1	135140000	135150000	1	135260000	135270000
1	135150000	135160000	1	135260000	135270000
1	135160000	135170000	1	135260000	135270000
1	135140000	135150000	1	135250000	135260000
1	135150000	135160000	1	135250000	135260000
1	135160000	135170000	1	135250000	135260000
1	135190000	135200000	1	135250000	135260000
1	135150000	135160000	1	135280000	135290000
1	135160000	135170000	1	135280000	135290000
1	135140000	135150000	1	135310000	135320000
1	135160000	135170000	1	135310000	135320000
1	135140000	135150000	1	135360000	135370000
1	135150000	135160000	1	135360000	135370000
1	135160000	135170000	1	135360000	135370000
1	135190000	135200000	1	135360000	135370000
1	135240000	135250000	1	135360000	135370000
1	135250000	135260000	1	135360000	135370000
1	135260000	135270000	1	135360000	135370000
1	135140000	135150000	1	135370000	135380000
1	135150000	135160000	1	135370000	135380000
1	135160000	135170000	1	135370000	135380000
1	135190000	135200000	1	135370000	135380000
1	135240000	135250000	1	135680000	135690000
1	135420000	135430000	1	135680000	135690000
1	135430000	135440000	1	135680000	135690000
1	135500000	135510000	1	135680000	135690000
1	135510000	135520000	1	135680000	135690000
1	135240000	135250000	1	135690000	135700000
1	135280000	135290000	1	135690000	135700000
1	135370000	135380000	1	135690000	135700000
1	135420000	135430000	1	135690000	135700000
1	135430000	135440000	1	135690000	135700000
1	135510000	135520000	1	135690000	135700000
1	135580000	135590000	1	135690000	135700000
1	135430000	135440000	1	135700000	135710000
1	135720000	135730000	1	135780000	135790000
1	135430000	135440000	1	135730000	135740000
1	135860000	135870000	1	136000000	136010000
1	136050000	136060000	1	136250000	136260000
1	136050000	136060000	1	136340000	136350000
1	136100000	136110000	1	136340000	136350000
1	136160000	136170000	1	136340000	136350000
1	136010000	136020000	1	136390000	136400000
1	136100000	136110000	1	136390000	136400000
1	136160000	136170000	1	136390000	136400000
1	136010000	136020000	1	136410000	136420000
1	136010000	136020000	1	136460000	136470000
1	136100000	136110000	1	136460000	136470000
1	136150000	136160000	1	136460000	136470000
1	136170000	136180000	1	136460000	136470000
1	136210000	136220000	1	136460000	136470000
1	136230000	136240000	1	136460000	136470000
1	136250000	136260000	1	136460000	136470000
1	136260000	136270000	1	136460000	136470000
1	136250000	136260000	1	136470000	136480000
1	136560000	136570000	1	136670000	136680000
1	136550000	136560000	1	136680000	136690000
1	136560000	136570000	1	136680000	136690000
1	136550000	136560000	1	136690000	136700000
1	136560000	136570000	1	136690000	136700000
1	136570000	136580000	1	136690000	136700000
1	136550000	136560000	1	136700000	136710000
1	136560000	136570000	1	136700000	136710000
1	136550000	136560000	1	136750000	136760000
1	136560000	136570000	1	136750000	136760000
1	136570000	136580000	1	136750000	136760000
1	136550000	136560000	1	136780000	136790000
1	136550000	136560000	1	136940000	136950000
1	136550000	136560000	1	136950000	136960000
1	136550000	136560000	1	136830000	136840000
1	136780000	136790000	1	137170000	137180000
1	136830000	136840000	1	137220000	137230000
1	136940000	136950000	1	137220000	137230000
1	136950000	136960000	1	137220000	137230000
1	138830000	138840000	1	139420000	139430000
1	138840000	138850000	1	139420000	139430000
1	143770000	143780000	1	144000000	144010000
1	150390000	150400000	1	151340000	151350000
1	151170000	151180000	1	151340000	151350000
1	151420000	151430000	1	151680000	151690000
1	151430000	151440000	1	151680000	151690000
1	151490000	151500000	1	151680000	151690000
1	151500000	151510000	1	151680000	151690000
1	151570000	151580000	1	151680000	151690000
1	151420000	151430000	1	151750000	151760000
1	151430000	151440000	1	151750000	151760000
1	151490000	151500000	1	151750000	151760000
1	151500000	151510000	1	151750000	151760000
1	151750000	151760000	1	152070000	152080000
1	151870000	151880000	1	152070000	152080000
1	151880000	151890000	1	152070000	152080000
1	151870000	151880000	1	152080000	152090000
1	151880000	151890000	1	152080000	152090000
1	151870000	151880000	1	152090000	152100000
1	151880000	151890000	1	152090000	152100000
1	151750000	151760000	1	152290000	152300000
1	151750000	151760000	1	152380000	152390000
1	151750000	151760000	1	152390000	152400000
1	152380000	152390000	1	152730000	152740000
1	152390000	152400000	1	152730000	152740000
1	152620000	152630000	1	152730000	152740000
1	152380000	152390000	1	152760000	152770000
1	152390000	152400000	1	152760000	152770000
1	152790000	152800000	1	152900000	152910000
1	152790000	152800000	1	152950000	152960000
1	152790000	152800000	1	153030000	153040000
1	152900000	152910000	1	153030000	153040000
1	152790000	152800000	1	153010000	153020000
1	152760000	152770000	1	153070000	153080000
1	152790000	152800000	1	153070000	153080000
1	152760000	152770000	1	153090000	153100000
1	152790000	152800000	1	153090000	153100000
1	152900000	152910000	1	153090000	153100000
1	152950000	152960000	1	153090000	153100000
1	152790000	152800000	1	153180000	153190000
1	152760000	152770000	1	153320000	153330000
1	152790000	152800000	1	153320000	153330000
1	153090000	153100000	1	153320000	153330000
1	152730000	152740000	1	153330000	153340000
1	152760000	152770000	1	153330000	153340000
1	152790000	152800000	1	153330000	153340000
1	153090000	153100000	1	153330000	153340000
1	152760000	152770000	1	153340000	153350000
1	152790000	152800000	1	153340000	153350000
1	152900000	152910000	1	153340000	153350000
1	152950000	152960000	1	153340000	153350000
1	153090000	153100000	1	153340000	153350000
1	152790000	152800000	1	153410000	153420000
1	152900000	152910000	1	153410000	153420000
1	152950000	152960000	1	153410000	153420000
1	153090000	153100000	1	153410000	153420000
1	153180000	153190000	1	153410000	153420000
1	152790000	152800000	1	153420000	153430000
1	152900000	152910000	1	153420000	153430000
1	152950000	152960000	1	153420000	153430000
1	153070000	153080000	1	153420000	153430000
1	153090000	153100000	1	153420000	153430000
1	153550000	153560000	1	153650000	153660000
1	153520000	153530000	1	153730000	153740000
1	153530000	153540000	1	153730000	153740000
1	153540000	153550000	1	153730000	153740000
1	153550000	153560000	1	153730000	153740000
1	153640000	153650000	1	153730000	153740000
1	153520000	153530000	1	153740000	153750000
1	153530000	153540000	1	153740000	153750000
1	153540000	153550000	1	153740000	153750000
1	153550000	153560000	1	153740000	153750000
1	153530000	153540000	1	153800000	153810000
1	153540000	153550000	1	153800000	153810000
1	153550000	153560000	1	153800000	153810000
1	153890000	153900000	1	154110000	154120000
1	153900000	153910000	1	154110000	154120000
1	153890000	153900000	1	154200000	154210000
1	153900000	153910000	1	154200000	154210000
1	153890000	153900000	1	154720000	154730000
1	153900000	153910000	1	154720000	154730000
1	154200000	154210000	1	154720000	154730000
1	154790000	154800000	1	155230000	155240000
1	154800000	154810000	1	155230000	155240000
1	155080000	155090000	1	155230000	155240000
1	154790000	154800000	1	155240000	155250000
1	154800000	154810000	1	155240000	155250000
1	154880000	154890000	1	155240000	155250000
1	155080000	155090000	1	155240000	155250000
1	154880000	154890000	1	155550000	155560000
1	155230000	155240000	1	155550000	155560000
1	155240000	155250000	1	155550000	155560000
1	155080000	155090000	1	155720000	155730000
1	155240000	155250000	1	155720000	155730000
1	154880000	154890000	1	155740000	155750000
1	155090000	155100000	1	155740000	155750000
1	155230000	155240000	1	155740000	155750000
1	155240000	155250000	1	155740000	155750000
1	154880000	154890000	1	155730000	155740000
1	155080000	155090000	1	155730000	155740000
1	155090000	155100000	1	155730000	155740000
1	155240000	155250000	1	155730000	155740000
1	155730000	155740000	1	156200000	156210000
1	155740000	155750000	1	156200000	156210000
1	156110000	156120000	1	156200000	156210000
1	156110000	156120000	1	156310000	156320000
1	156030000	156040000	1	156470000	156480000
1	156030000	156040000	1	156550000	156560000
1	156040000	156050000	1	156550000	156560000
1	156110000	156120000	1	156550000	156560000
1	156110000	156120000	1	156540000	156550000
1	156300000	156310000	1	156540000	156550000
1	156030000	156040000	1	156420000	156430000
1	156110000	156120000	1	156420000	156430000
1	156720000	156730000	1	156940000	156950000
1	156710000	156720000	1	157080000	157090000
1	156930000	156940000	1	157080000	157090000
1	156940000	156950000	1	157080000	157090000
1	156710000	156720000	1	157070000	157080000
1	156720000	156730000	1	157070000	157080000
1	156930000	156940000	1	157070000	157080000
1	156940000	156950000	1	157070000	157080000
1	156940000	156950000	1	157450000	157460000
1	157070000	157080000	1	157450000	157460000
1	157080000	157090000	1	157450000	157460000
1	157550000	157560000	1	158350000	158360000
1	157560000	157570000	1	158350000	158360000
1	159330000	159340000	1	160190000	160200000
1	159810000	159820000	1	160190000	160200000
1	160210000	160220000	1	160350000	160360000
1	160210000	160220000	1	160790000	160800000
1	160210000	160220000	1	160650000	160660000
1	160210000	160220000	1	160760000	160770000
1	161030000	161040000	1	161190000	161200000
1	161060000	161070000	1	161190000	161200000
1	161070000	161080000	1	161190000	161200000
1	161060000	161070000	1	161170000	161180000
1	161070000	161080000	1	161170000	161180000
1	161130000	161140000	1	161740000	161750000
1	161190000	161200000	1	161740000	161750000
1	161240000	161250000	1	161740000	161750000
1	161250000	161260000	1	161740000	161750000
1	161280000	161290000	1	161740000	161750000
1	161740000	161750000	1	161950000	161960000
1	161250000	161260000	1	161960000	161970000
1	161740000	161750000	1	161960000	161970000
1	161240000	161250000	1	161970000	161980000
1	161740000	161750000	1	161970000	161980000
1	161950000	161960000	1	162470000	162480000
1	162540000	162550000	1	162660000	162670000
1	162560000	162570000	1	162660000	162670000
1	162570000	162580000	1	162660000	162670000
1	162540000	162550000	1	162730000	162740000
1	163150000	163160000	1	163300000	163310000
1	163150000	163160000	1	163310000	163320000
1	163310000	163320000	1	163770000	163780000
1	163310000	163320000	1	163920000	163930000
1	163150000	163160000	1	163930000	163940000
1	163310000	163320000	1	163930000	163940000
1	163990000	164000000	1	164180000	164190000
1	163990000	164000000	1	164270000	164280000
1	164010000	164020000	1	164270000	164280000
1	164370000	164380000	1	164890000	164900000
1	164450000	164460000	1	164890000	164900000
1	164300000	164310000	1	165090000	165100000
1	164450000	164460000	1	165110000	165120000
1	164890000	164900000	1	165110000	165120000
[truncated: 174,371 more rows]

## Sheet: cohesin_HiChIP_all
chr1	x1	x2	chr2	y1	y2
1	4490000	4500000	1	5070000	5080000
1	5180000	5190000	1	6150000	6160000
1	6380000	6390000	1	6850000	6860000
1	7210000	7220000	1	7390000	7400000
1	9770000	9780000	1	9840000	9850000
1	9700000	9710000	1	10080000	10090000
1	9770000	9780000	1	10080000	10090000
1	14740000	14750000	1	15620000	15630000
1	14740000	14750000	1	14980000	14990000
1	16550000	16560000	1	17120000	17130000
1	16570000	16580000	1	17120000	17130000
1	18360000	18370000	1	18790000	18800000
1	20610000	20620000	1	21210000	21220000
1	21460000	21470000	1	22260000	22270000
1	23700000	23710000	1	23790000	23800000
1	23760000	23770000	1	24130000	24140000
1	23760000	23770000	1	24240000	24250000
1	23700000	23710000	1	24170000	24180000
1	25510000	25520000	1	25880000	25890000
1	34510000	34520000	1	34700000	34710000
1	34730000	34740000	1	34860000	34870000
1	35720000	35730000	1	36060000	36070000
1	36510000	36520000	1	36610000	36620000
1	37270000	37280000	1	37440000	37450000
1	36730000	36740000	1	37630000	37640000
1	37630000	37640000	1	37860000	37870000
1	38200000	38210000	1	38850000	38860000
1	39610000	39620000	1	39930000	39940000
1	40880000	40890000	1	41260000	41270000
1	50920000	50930000	1	51330000	51340000
1	52000000	52010000	1	52130000	52140000
1	52110000	52120000	1	52630000	52640000
1	55230000	55240000	1	55730000	55740000
1	55400000	55410000	1	55870000	55880000
1	55400000	55410000	1	55830000	55840000
1	57770000	57780000	1	58030000	58040000
1	57420000	57430000	1	58270000	58280000
1	57420000	57430000	1	58290000	58300000
1	58560000	58570000	1	58740000	58750000
1	59140000	59150000	1	59230000	59240000
1	59470000	59480000	1	59580000	59590000
1	60440000	60450000	1	60960000	60970000
1	61370000	61380000	1	61740000	61750000
1	61770000	61780000	1	62700000	62710000
1	63180000	63190000	1	63240000	63250000
1	63180000	63190000	1	63210000	63220000
1	64730000	64740000	1	65110000	65120000
1	64980000	64990000	1	65170000	65180000
1	64530000	64540000	1	64980000	64990000
1	64650000	64660000	1	64980000	64990000
1	70780000	70790000	1	71280000	71290000
1	72300000	72310000	1	72710000	72720000
1	74710000	74720000	1	74750000	74760000
1	74200000	74210000	1	74440000	74450000
1	75120000	75130000	1	75230000	75240000
1	74940000	74950000	1	75250000	75260000
1	75120000	75130000	1	75310000	75320000
1	75140000	75150000	1	75310000	75320000
1	75340000	75350000	1	75550000	75560000
1	75340000	75350000	1	75590000	75600000
1	75550000	75560000	1	75590000	75600000
1	78260000	78270000	1	78410000	78420000
1	77940000	77950000	1	78450000	78460000
1	81510000	81520000	1	82290000	82300000
1	82550000	82560000	1	82640000	82650000
1	84470000	84480000	1	84880000	84890000
1	85850000	85860000	1	86050000	86060000
1	85890000	85900000	1	86060000	86070000
1	86360000	86370000	1	86380000	86390000
1	86700000	86710000	1	86860000	86870000
1	86610000	86620000	1	86960000	86970000
1	87170000	87180000	1	87290000	87300000
1	87240000	87250000	1	87290000	87300000
1	87170000	87180000	1	87660000	87670000
1	87470000	87480000	1	87720000	87730000
1	88560000	88570000	1	89190000	89200000
1	90010000	90020000	1	90240000	90250000
1	90020000	90030000	1	90270000	90280000
1	90900000	90910000	1	90950000	90960000
1	91510000	91520000	1	91800000	91810000
1	92520000	92530000	1	92610000	92620000
1	92520000	92530000	1	92890000	92900000
1	92910000	92920000	1	92930000	92940000
1	93170000	93180000	1	93660000	93670000
1	105090000	105100000	1	105560000	105570000
1	106070000	106080000	1	106170000	106180000
1	106620000	106630000	1	106710000	106720000
1	106540000	106550000	1	106880000	106890000
1	107010000	107020000	1	107480000	107490000
1	111860000	111870000	1	112450000	112460000
1	118770000	118780000	1	119150000	119160000
1	119090000	119100000	1	119340000	119350000
1	119340000	119350000	1	119440000	119450000
1	120170000	120180000	1	120290000	120300000
1	120030000	120040000	1	120330000	120340000
1	120230000	120240000	1	120330000	120340000
1	120230000	120240000	1	120460000	120470000
1	120360000	120370000	1	120460000	120470000
1	127200000	127210000	1	127480000	127490000
1	130870000	130880000	1	130970000	130980000
1	131110000	131120000	1	131200000	131210000
1	132120000	132130000	1	132150000	132160000
1	132120000	132130000	1	132230000	132240000
1	132150000	132160000	1	132280000	132290000
1	132260000	132270000	1	132280000	132290000
1	132210000	132220000	1	132300000	132310000
1	132260000	132270000	1	132470000	132480000
1	133310000	133320000	1	133350000	133360000
1	134150000	134160000	1	134200000	134210000
1	134120000	134130000	1	134240000	134250000
1	134680000	134690000	1	135020000	135030000
1	134980000	134990000	1	135360000	135370000
1	135750000	135760000	1	135780000	135790000
1	135860000	135870000	1	136110000	136120000
1	136230000	136240000	1	136420000	136430000
1	136750000	136760000	1	137000000	137010000
1	149850000	149860000	1	150170000	150180000
1	149790000	149800000	1	150250000	150260000
1	150470000	150480000	1	151010000	151020000
1	151480000	151490000	1	151630000	151640000
1	151820000	151830000	1	152310000	152320000
1	151840000	151850000	1	152310000	152320000
1	151820000	151830000	1	152360000	152370000
1	153040000	153050000	1	153090000	153100000
1	153040000	153050000	1	153210000	153220000
1	152810000	152820000	1	153400000	153410000
1	153550000	153560000	1	153800000	153810000
1	154280000	154290000	1	154780000	154790000
1	154280000	154290000	1	155000000	155010000
1	154720000	154730000	1	155000000	155010000
1	156110000	156120000	1	156500000	156510000
1	156040000	156050000	1	156460000	156470000
1	157740000	157750000	1	158050000	158060000
1	157740000	157750000	1	158650000	158660000
1	158050000	158060000	1	158650000	158660000
1	158950000	158960000	1	159130000	159140000
1	159910000	159920000	1	160180000	160190000
1	160190000	160200000	1	160370000	160380000
1	163150000	163160000	1	164130000	164140000
1	165250000	165260000	1	165320000	165330000
1	167220000	167230000	1	167370000	167380000
1	167940000	167950000	1	168320000	168330000
1	169530000	169540000	1	170170000	170180000
1	170170000	170180000	1	170610000	170620000
1	173450000	173460000	1	174100000	174110000
1	174590000	174600000	1	175000000	175010000
1	176220000	176230000	1	176650000	176660000
1	177180000	177190000	1	177700000	177710000
1	178180000	178190000	1	178460000	178470000
1	179230000	179240000	1	179450000	179460000
1	179840000	179850000	1	180420000	180430000
1	180210000	180220000	1	180420000	180430000
1	180480000	180490000	1	180550000	180560000
1	180400000	180410000	1	180760000	180770000
1	181880000	181890000	1	182470000	182480000
1	182480000	182490000	1	182960000	182970000
1	183350000	183360000	1	183420000	183430000
1	183650000	183660000	1	184230000	184240000
1	184880000	184890000	1	185260000	185270000
1	185680000	185690000	1	185920000	185930000
1	188320000	188330000	1	188700000	188710000
1	188540000	188550000	1	188800000	188810000
1	190040000	190050000	1	190690000	190700000
1	190180000	190190000	1	190740000	190750000
1	190000000	190010000	1	190760000	190770000
1	190040000	190050000	1	190760000	190770000
1	190170000	190180000	1	190790000	190800000
1	191000000	191010000	1	191060000	191070000
1	191000000	191010000	1	191280000	191290000
1	192440000	192450000	1	192520000	192530000
1	191990000	192000000	1	192590000	192600000
1	193500000	193510000	1	193700000	193710000
1	193380000	193390000	1	194220000	194230000
1	193440000	193450000	1	194220000	194230000
1	193690000	193700000	1	194220000	194230000
1	4780000	4790000	1	4850000	4860000
1	5180000	5190000	1	5580000	5590000
1	5180000	5190000	1	5860000	5870000
1	5910000	5920000	1	6210000	6220000
1	7010000	7020000	1	7140000	7150000
1	11150000	11160000	1	11520000	11530000
1	10830000	10840000	1	11540000	11550000
1	11150000	11160000	1	11580000	11590000
1	12860000	12870000	1	13040000	13050000
1	13070000	13080000	1	13100000	13110000
1	12990000	13000000	1	13370000	13380000
1	13050000	13060000	1	13370000	13380000
1	13150000	13160000	1	13560000	13570000
1	13190000	13200000	1	13650000	13660000
1	13780000	13790000	1	14500000	14510000
1	13780000	13790000	1	14600000	14610000
1	16100000	16110000	1	16520000	16530000
1	17160000	17170000	1	17400000	17410000
1	17160000	17170000	1	17580000	17590000
1	21460000	21470000	1	21980000	21990000
1	21410000	21420000	1	22200000	22210000
1	21410000	21420000	1	22380000	22390000
1	23760000	23770000	1	24090000	24100000
1	23820000	23830000	1	24200000	24210000
1	31210000	31220000	1	31330000	31340000
1	34000000	34010000	1	34050000	34060000
1	34000000	34010000	1	34140000	34150000
1	34510000	34520000	1	34570000	34580000
1	35870000	35880000	1	35980000	35990000
1	35720000	35730000	1	36080000	36090000
1	36930000	36940000	1	36980000	36990000
1	36930000	36940000	1	37000000	37010000
1	36780000	36790000	1	37660000	37670000
1	37930000	37940000	1	37950000	37960000
1	38200000	38210000	1	38710000	38720000
1	38860000	38870000	1	38900000	38910000
1	39680000	39690000	1	39970000	39980000
1	43260000	43270000	1	43730000	43740000
1	43890000	43900000	1	44060000	44070000
1	44220000	44230000	1	44730000	44740000
1	53900000	53910000	1	54330000	54340000
1	57770000	57780000	1	57990000	58000000
1	58440000	58450000	1	58710000	58720000
1	59520000	59530000	1	59590000	59600000
1	59880000	59890000	1	60030000	60040000
1	62820000	62830000	1	62930000	62940000
1	63050000	63060000	1	63080000	63090000
1	63650000	63660000	1	63870000	63880000
1	63950000	63960000	1	64290000	64300000
1	63650000	63660000	1	64500000	64510000
1	64710000	64720000	1	64880000	64890000
1	64710000	64720000	1	65070000	65080000
1	67640000	67650000	1	68070000	68080000
1	69240000	69250000	1	69710000	69720000
1	69790000	69800000	1	70020000	70030000
1	70780000	70790000	1	71550000	71560000
1	71030000	71040000	1	71550000	71560000
1	71280000	71290000	1	71550000	71560000
1	71600000	71610000	1	71630000	71640000
1	71600000	71610000	1	72200000	72210000
1	72230000	72240000	1	72580000	72590000
1	72870000	72880000	1	73330000	73340000
1	72870000	72880000	1	73750000	73760000
1	73980000	73990000	1	74160000	74170000
1	74890000	74900000	1	75040000	75050000
1	78260000	78270000	1	78380000	78390000
1	77940000	77950000	1	78430000	78440000
1	78530000	78540000	1	78620000	78630000
1	78680000	78690000	1	79680000	79690000
1	80180000	80190000	1	80440000	80450000
1	83180000	83190000	1	83710000	83720000
1	83400000	83410000	1	83710000	83720000
1	84730000	84740000	1	84830000	84840000
1	85890000	85900000	1	86010000	86020000
1	86210000	86220000	1	86230000	86240000
1	86180000	86190000	1	86260000	86270000
1	86210000	86220000	1	86260000	86270000
1	86250000	86260000	1	86290000	86300000
1	86360000	86370000	1	86420000	86430000
1	86390000	86400000	1	86420000	86430000
1	86440000	86450000	1	86460000	86470000
1	86470000	86480000	1	86520000	86530000
1	86610000	86620000	1	86910000	86920000
1	87170000	87180000	1	87360000	87370000
1	87540000	87550000	1	87610000	87620000
1	88560000	88570000	1	88640000	88650000
1	88510000	88520000	1	88670000	88680000
1	88800000	88810000	1	88920000	88930000
1	88770000	88780000	1	88990000	89000000
1	88350000	88360000	1	89140000	89150000
1	88960000	88970000	1	89140000	89150000
1	89360000	89370000	1	89540000	89550000
1	89580000	89590000	1	89960000	89970000
1	90470000	90480000	1	90540000	90550000
1	90470000	90480000	1	90560000	90570000
1	90060000	90070000	1	90640000	90650000
1	90970000	90980000	1	91270000	91280000
1	93220000	93230000	1	93300000	93310000
1	93010000	93020000	1	93340000	93350000
1	93170000	93180000	1	93260000	93270000
1	93010000	93020000	1	93400000	93410000
1	93170000	93180000	1	93370000	93380000
1	93170000	93180000	1	93440000	93450000
1	97790000	97800000	1	98080000	98090000
1	100550000	100560000	1	100850000	100860000
1	100550000	100560000	1	101010000	101020000
1	106170000	106180000	1	106760000	106770000
1	106510000	106520000	1	106810000	106820000
1	111860000	111870000	1	112140000	112150000
1	111860000	111870000	1	112300000	112310000
1	111840000	111850000	1	112370000	112380000
1	118620000	118630000	1	118690000	118700000
1	118770000	118780000	1	119020000	119030000
1	119070000	119080000	1	119300000	119310000
1	119120000	119130000	1	119300000	119310000
1	119120000	119130000	1	119280000	119290000
1	119540000	119550000	1	119610000	119620000
1	120170000	120180000	1	120490000	120500000
1	120030000	120040000	1	120550000	120560000
1	120620000	120630000	1	120970000	120980000
1	121070000	121080000	1	121170000	121180000
1	125510000	125520000	1	125560000	125570000
1	126490000	126500000	1	126910000	126920000
1	127670000	127680000	1	127770000	127780000
1	130160000	130170000	1	130370000	130380000
1	131120000	131130000	1	131160000	131170000
1	130780000	130790000	1	131020000	131030000
1	131180000	131190000	1	131560000	131570000
1	131710000	131720000	1	131790000	131800000
1	131930000	131940000	1	131970000	131980000
1	132360000	132370000	1	132420000	132430000
1	132520000	132530000	1	132660000	132670000
1	132520000	132530000	1	132730000	132740000
1	132840000	132850000	1	132900000	132910000
1	132840000	132850000	1	132940000	132950000
1	133390000	133400000	1	133430000	133440000
1	133730000	133740000	1	133940000	133950000
1	134360000	134370000	1	134550000	134560000
1	134490000	134500000	1	134590000	134600000
1	134490000	134500000	1	134610000	134620000
1	134700000	134710000	1	134830000	134840000
1	134670000	134680000	1	134970000	134980000
1	135020000	135030000	1	135100000	135110000
1	135130000	135140000	1	135310000	135320000
1	135470000	135480000	1	135500000	135510000
1	136170000	136180000	1	136260000	136270000
1	136550000	136560000	1	137200000	137210000
1	137290000	137300000	1	138040000	138050000
1	143810000	143820000	1	144140000	144150000
1	143810000	143820000	1	144370000	144380000
1	149850000	149860000	1	150080000	150090000
1	149850000	149860000	1	150280000	150290000
1	151490000	151500000	1	151570000	151580000
1	151440000	151450000	1	151750000	151760000
1	151560000	151570000	1	151750000	151760000
1	151820000	151830000	1	152220000	152230000
1	151840000	151850000	1	152220000	152230000
1	153100000	153110000	1	153250000	153260000
1	152770000	152780000	1	153420000	153430000
1	152810000	152820000	1	153420000	153430000
1	153450000	153460000	1	153470000	153480000
1	153500000	153510000	1	153530000	153540000
1	153560000	153570000	1	153640000	153650000
1	154030000	154040000	1	154170000	154180000
1	155050000	155060000	1	155080000	155090000
1	155020000	155030000	1	155170000	155180000
1	156080000	156090000	1	156170000	156180000
1	156110000	156120000	1	156190000	156200000
1	155740000	155750000	1	156200000	156210000
1	156080000	156090000	1	156390000	156400000
1	156240000	156250000	1	156390000	156400000
1	156240000	156250000	1	156420000	156430000
1	156560000	156570000	1	156610000	156620000
1	157560000	157570000	1	158250000	158260000
1	158050000	158060000	1	158260000	158270000
1	157740000	157750000	1	158280000	158290000
1	159390000	159400000	1	159810000	159820000
1	160210000	160220000	1	160730000	160740000
1	161140000	161150000	1	161160000	161170000
1	161400000	161410000	1	161600000	161610000
1	163150000	163160000	1	163850000	163860000
1	163150000	163160000	1	163910000	163920000
1	166730000	166740000	1	167170000	167180000
1	167230000	167240000	1	167270000	167280000
1	168210000	168220000	1	168350000	168360000
1	168210000	168220000	1	168790000	168800000
1	170200000	170210000	1	170590000	170600000
1	171110000	171120000	1	171430000	171440000
1	171380000	171390000	1	171490000	171500000
1	171470000	171480000	1	171490000	171500000
1	172520000	172530000	1	172600000	172610000
1	172650000	172660000	1	173040000	173050000
1	172450000	172460000	1	173390000	173400000
1	175620000	175630000	1	175910000	175920000
1	176710000	176720000	1	176860000	176870000
1	178370000	178380000	1	178390000	178400000
1	178180000	178190000	1	178400000	178410000
1	178350000	178360000	1	178400000	178410000
1	178520000	178530000	1	178690000	178700000
1	179540000	179550000	1	179600000	179610000
1	179850000	179860000	1	180030000	180040000
1	180260000	180270000	1	180510000	180520000
1	182000000	182010000	1	182070000	182080000
1	181880000	181890000	1	182160000	182170000
1	183350000	183360000	1	183390000	183400000
1	183440000	183450000	1	183500000	183510000
1	183440000	183450000	1	183680000	183690000
1	185680000	185690000	1	186110000	186120000
1	185680000	185690000	1	186000000	186010000
1	187130000	187140000	1	187380000	187390000
1	187450000	187460000	1	187600000	187610000
1	187450000	187460000	1	187930000	187940000
1	189020000	189030000	1	189300000	189310000
1	189020000	189030000	1	189340000	189350000
1	191290000	191300000	1	191470000	191480000
1	191990000	192000000	1	192050000	192060000
1	191990000	192000000	1	192130000	192140000
1	192190000	192200000	1	192640000	192650000
1	192760000	192770000	1	192850000	192860000
1	192790000	192800000	1	192850000	192860000
1	192720000	192730000	1	192910000	192920000
1	192740000	192750000	1	193030000	193040000
1	192760000	192770000	1	193030000	193040000
1	193510000	193520000	1	193540000	193550000
1	193500000	193510000	1	193730000	193740000
1	194620000	194630000	1	194950000	194960000
1	195130000	195140000	1	195210000	195220000
1	3480000	3490000	1	4140000	4150000
1	3670000	3680000	1	4140000	4150000
1	4570000	4580000	1	4760000	4770000
1	4590000	4600000	1	4760000	4770000
1	4980000	4990000	1	5010000	5020000
1	4870000	4880000	1	5070000	5080000
1	4890000	4900000	1	5070000	5080000
1	4950000	4960000	1	5070000	5080000
1	5100000	5110000	1	5910000	5920000
1	5120000	5130000	1	5910000	5920000
1	7080000	7090000	1	7200000	7210000
1	9740000	9750000	1	10030000	10040000
1	10980000	10990000	1	11560000	11570000
1	11300000	11310000	1	11560000	11570000
1	11430000	11440000	1	11560000	11570000
1	15350000	15360000	1	15620000	15630000
1	16470000	16480000	1	16490000	16500000
1	16440000	16450000	1	17120000	17130000
1	16720000	16730000	1	17120000	17130000
1	20310000	20320000	1	20450000	20460000
1	20760000	20770000	1	20930000	20940000
1	20810000	20820000	1	20930000	20940000
1	20700000	20710000	1	21160000	21170000
1	20910000	20920000	1	21210000	21220000
1	23840000	23850000	1	24000000	24010000
1	23860000	23870000	1	24000000	24010000
1	30740000	30750000	1	31150000	31160000
1	30840000	30850000	1	31150000	31160000
1	33810000	33820000	1	33900000	33910000
1	33810000	33820000	1	33960000	33970000
1	34030000	34040000	1	34160000	34170000
1	34630000	34640000	1	34700000	34710000
1	34880000	34890000	1	35260000	35270000
1	35940000	35950000	1	36010000	36020000
1	35690000	35700000	1	36060000	36070000
1	35900000	35910000	1	36060000	36070000
1	35980000	35990000	1	36060000	36070000
1	36440000	36450000	1	36500000	36510000
1	36980000	36990000	1	37130000	37140000
1	37120000	37130000	1	37230000	37240000
1	36900000	36910000	1	37250000	37260000
1	37940000	37950000	1	37990000	38000000
1	38260000	38270000	1	38570000	38580000
1	38160000	38170000	1	38630000	38640000
1	38340000	38350000	1	38630000	38640000
1	38470000	38480000	1	38630000	38640000
1	41800000	41810000	1	42680000	42690000
1	42180000	42190000	1	42680000	42690000
1	42280000	42290000	1	42680000	42690000
1	43820000	43830000	1	44110000	44120000
1	44740000	44750000	1	45310000	45320000
1	51190000	51200000	1	51330000	51340000
1	51400000	51410000	1	51590000	51600000
1	51790000	51800000	1	51940000	51950000
1	51770000	51780000	1	51990000	52000000
1	52700000	52710000	1	52960000	52970000
1	54430000	54440000	1	54480000	54490000
1	55020000	55030000	1	55160000	55170000
1	55050000	55060000	1	55160000	55170000
1	55420000	55430000	1	55870000	55880000
1	56550000	56560000	1	56970000	56980000
1	56440000	56450000	1	56980000	56990000
1	57290000	57300000	1	57330000	57340000
1	57370000	57380000	1	58030000	58040000
1	58420000	58430000	1	58440000	58450000
1	58690000	58700000	1	58890000	58900000
1	59290000	59300000	1	59440000	59450000
1	59370000	59380000	1	59440000	59450000
1	59330000	59340000	1	59470000	59480000
1	59370000	59380000	1	59470000	59480000
1	59380000	59390000	1	59580000	59590000
1	60460000	60470000	1	60950000	60960000
1	61400000	61410000	1	61770000	61780000
1	61920000	61930000	1	62700000	62710000
1	62760000	62770000	1	62780000	62790000
1	63730000	63740000	1	64410000	64420000
1	63870000	63880000	1	64410000	64420000
1	64040000	64050000	1	64410000	64420000
1	64190000	64200000	1	64440000	64450000
1	64300000	64310000	1	64440000	64450000
1	63660000	63670000	1	64530000	64540000
1	63700000	63710000	1	64530000	64540000
1	63750000	63760000	1	64530000	64540000
1	64030000	64040000	1	64530000	64540000
1	64780000	64790000	1	64980000	64990000
1	66860000	66870000	1	66940000	66950000
1	69100000	69110000	1	69680000	69690000
1	71050000	71060000	1	71530000	71540000
1	71190000	71200000	1	71530000	71540000
1	71570000	71580000	1	72120000	72130000
1	71620000	71630000	1	72140000	72150000
1	71680000	71690000	1	72160000	72170000
1	72280000	72290000	1	72300000	72310000
1	72400000	72410000	1	72570000	72580000
1	73210000	73220000	1	73820000	73830000
1	73310000	73320000	1	73820000	73830000
1	73000000	73010000	1	73860000	73870000
1	73070000	73080000	1	73860000	73870000
1	73100000	73110000	1	73860000	73870000
1	73540000	73550000	1	73860000	73870000
1	74280000	74290000	1	74360000	74370000
1	74330000	74340000	1	74380000	74390000
1	75400000	75410000	1	75550000	75560000
1	75510000	75520000	1	75590000	75600000
1	77090000	77100000	1	77490000	77500000
1	77410000	77420000	1	77490000	77500000
1	77430000	77440000	1	77490000	77500000
1	76510000	76520000	1	77510000	77520000
1	76840000	76850000	1	77510000	77520000
1	77350000	77360000	1	77510000	77520000
1	77410000	77420000	1	77510000	77520000
1	77440000	77450000	1	77510000	77520000
1	78730000	78740000	1	79620000	79630000
1	80820000	80830000	1	81300000	81310000
1	83760000	83770000	1	84470000	84480000
1	84020000	84030000	1	84470000	84480000
1	86970000	86980000	1	87040000	87050000
1	87450000	87460000	1	87600000	87610000
1	87320000	87330000	1	87750000	87760000
1	87730000	87740000	1	87750000	87760000
1	88120000	88130000	1	88140000	88150000
1	88500000	88510000	1	88740000	88750000
1	89060000	89070000	1	89190000	89200000
1	89450000	89460000	1	89520000	89530000
1	89450000	89460000	1	89580000	89590000
1	90340000	90350000	1	90580000	90590000
1	90640000	90650000	1	91210000	91220000
1	91180000	91190000	1	91360000	91370000
1	92210000	92220000	1	92360000	92370000
1	92070000	92080000	1	92450000	92460000
1	92950000	92960000	1	93010000	93020000
1	93340000	93350000	1	93470000	93480000
1	93510000	93520000	1	93660000	93670000
1	93440000	93450000	1	93720000	93730000
1	93510000	93520000	1	93720000	93730000
1	97810000	97820000	1	98070000	98080000
1	104990000	105000000	1	105660000	105670000
1	106190000	106200000	1	106340000	106350000
1	106420000	106430000	1	106730000	106740000
1	107240000	107250000	1	107480000	107490000
1	118370000	118380000	1	118460000	118470000
1	118390000	118400000	1	118460000	118470000
1	118910000	118920000	1	119070000	119080000
1	118980000	118990000	1	119070000	119080000
1	119040000	119050000	1	119070000	119080000
1	119390000	119400000	1	119420000	119430000
1	119220000	119230000	1	119440000	119450000
1	119040000	119050000	1	119460000	119470000
1	121240000	121250000	1	121400000	121410000
1	126500000	126510000	1	126930000	126940000
1	126550000	126560000	1	126990000	127000000
1	126950000	126960000	1	127480000	127490000
1	127120000	127130000	1	127480000	127490000
1	128650000	128660000	1	128820000	128830000
1	130650000	130660000	1	130780000	130790000
1	130930000	130940000	1	131050000	131060000
1	132240000	132250000	1	132300000	132310000
1	132410000	132420000	1	132470000	132480000
1	132850000	132860000	1	132920000	132930000
1	133040000	133050000	1	133170000	133180000
1	133640000	133650000	1	133710000	133720000
1	134340000	134350000	1	134510000	134520000
1	135310000	135320000	1	135360000	135370000
1	135400000	135410000	1	135690000	135700000
1	135420000	135430000	1	135690000	135700000
1	136780000	136790000	1	137000000	137010000
1	138840000	138850000	1	139340000	139350000
1	140530000	140540000	1	140650000	140660000
1	149880000	149890000	1	150250000	150260000
1	150770000	150780000	1	151000000	151010000
1	152620000	152630000	1	152740000	152750000
1	152950000	152960000	1	153040000	153050000
1	152910000	152920000	1	153060000	153070000
1	153180000	153190000	1	153380000	153390000
1	153120000	153130000	1	153400000	153410000
1	153240000	153250000	1	153400000	153410000
1	154310000	154320000	1	154720000	154730000
1	154410000	154420000	1	154720000	154730000
1	154450000	154460000	1	154720000	154730000
1	154610000	154620000	1	154720000	154730000
1	154840000	154850000	1	155000000	155010000
1	155450000	155460000	1	155520000	155530000
1	156530000	156540000	1	156630000	156640000
1	156610000	156620000	1	156670000	156680000
1	156960000	156970000	1	157040000	157050000
1	158740000	158750000	1	159130000	159140000
1	160400000	160410000	1	160560000	160570000
1	161070000	161080000	1	161140000	161150000
1	162130000	162140000	1	162280000	162290000
1	162000000	162010000	1	162350000	162360000
1	162780000	162790000	1	163070000	163080000
1	164050000	164060000	1	164130000	164140000
1	165380000	165390000	1	165650000	165660000
1	165380000	165390000	1	165730000	165740000
1	165630000	165640000	1	165730000	165740000
1	165800000	165810000	1	166100000	166110000
1	166210000	166220000	1	166310000	166320000
1	166810000	166820000	1	167210000	167220000
1	166840000	166850000	1	167210000	167220000
1	168050000	168060000	1	168210000	168220000
1	171080000	171090000	1	171100000	171110000
1	171410000	171420000	1	171470000	171480000
1	172150000	172160000	1	172210000	172220000
1	172020000	172030000	1	172240000	172250000
1	172170000	172180000	1	172240000	172250000
1	172200000	172210000	1	172340000	172350000
1	172380000	172390000	1	173350000	173360000
1	174160000	174170000	1	174460000	174470000
1	174200000	174210000	1	174470000	174480000
1	176870000	176880000	1	177700000	177710000
1	177440000	177450000	1	177700000	177710000
1	178260000	178270000	1	178440000	178450000
1	180300000	180310000	1	180380000	180390000
1	180330000	180340000	1	180420000	180430000
1	180670000	180680000	1	180760000	180770000
1	180690000	180700000	1	180760000	180770000
1	180710000	180720000	1	180760000	180770000
1	180940000	180950000	1	180970000	180980000
1	181380000	181390000	1	181510000	181520000
1	181840000	181850000	1	181860000	181870000
1	182180000	182190000	1	182280000	182290000
1	181840000	181850000	1	182490000	182500000
1	182330000	182340000	1	182490000	182500000
1	182340000	182350000	1	182510000	182520000
1	182760000	182770000	1	182960000	182970000
1	183510000	183520000	1	183650000	183660000
1	183510000	183520000	1	184030000	184040000
1	183510000	183520000	1	184230000	184240000
1	183670000	183680000	1	184230000	184240000
1	183740000	183750000	1	184230000	184240000
1	185390000	185400000	1	185410000	185420000
1	186140000	186150000	1	186380000	186390000
1	186030000	186040000	1	186450000	186460000
1	186180000	186190000	1	186450000	186460000
1	186540000	186550000	1	186700000	186710000
1	186810000	186820000	1	187130000	187140000
1	187730000	187740000	1	187970000	187980000
1	188950000	188960000	1	189620000	189630000
1	189740000	189750000	1	189830000	189840000
1	190260000	190270000	1	190740000	190750000
1	190830000	190840000	1	190910000	190920000
1	192320000	192330000	1	192590000	192600000
1	192240000	192250000	1	192660000	192670000
1	193250000	193260000	1	193320000	193330000
1	4490000	4500000	1	4760000	4770000
1	4510000	4520000	1	4760000	4770000
1	4490000	4500000	1	4780000	4790000
1	4490000	4500000	1	5010000	5020000
1	4760000	4770000	1	5070000	5080000
1	4910000	4920000	1	5070000	5080000
1	5010000	5020000	1	5910000	5920000
1	5180000	5190000	1	5910000	5920000
1	5910000	5920000	1	6130000	6140000
1	5910000	5920000	1	6150000	6160000
1	6410000	6420000	1	6850000	6860000
1	7010000	7020000	1	7200000	7210000
1	7010000	7020000	1	7210000	7220000
1	9540000	9550000	1	9700000	9710000
1	9620000	9630000	1	9700000	9710000
1	9770000	9780000	1	9990000	10000000
1	9770000	9780000	1	10000000	10010000
1	9840000	9850000	1	10000000	10010000
1	9770000	9780000	1	10030000	10040000
1	10830000	10840000	1	11130000	11140000
1	10830000	10840000	1	11140000	11150000
1	10830000	10840000	1	11560000	11570000
1	11060000	11070000	1	11560000	11570000
1	11120000	11130000	1	11560000	11570000
1	11130000	11140000	1	11560000	11570000
1	11140000	11150000	1	11560000	11570000
1	11150000	11160000	1	11560000	11570000
1	11380000	11390000	1	11560000	11570000
1	12020000	12030000	1	12840000	12850000
1	12700000	12710000	1	12840000	12850000
1	12860000	12870000	1	12990000	13000000
1	12860000	12870000	1	13000000	13010000
1	13050000	13060000	1	13110000	13120000
1	12860000	12870000	1	13130000	13140000
1	12990000	13000000	1	13130000	13140000
1	13050000	13060000	1	13130000	13140000
1	13070000	13080000	1	13130000	13140000
1	12860000	12870000	1	13140000	13150000
1	12990000	13000000	1	13140000	13150000
1	13050000	13060000	1	13140000	13150000
1	13050000	13060000	1	13150000	13160000
1	13000000	13010000	1	13220000	13230000
1	13050000	13060000	1	13220000	13230000
1	13050000	13060000	1	13530000	13540000
1	13130000	13140000	1	13530000	13540000
1	13140000	13150000	1	13530000	13540000
1	13150000	13160000	1	13530000	13540000
1	13220000	13230000	1	13530000	13540000
1	13140000	13150000	1	13580000	13590000
1	13140000	13150000	1	13590000	13600000
1	13140000	13150000	1	13500000	13510000
1	13780000	13790000	1	14650000	14660000
1	13780000	13790000	1	14700000	14710000
1	13780000	13790000	1	14720000	14730000
1	14740000	14750000	1	14910000	14920000
1	15620000	15630000	1	15890000	15900000
1	15680000	15690000	1	15890000	15900000
1	15620000	15630000	1	15900000	15910000
1	15680000	15690000	1	15900000	15910000
1	16100000	16110000	1	16300000	16310000
1	16630000	16640000	1	17120000	17130000
1	16790000	16800000	1	17120000	17130000
1	17160000	17170000	1	17620000	17630000
1	20930000	20940000	1	21070000	21080000
1	20940000	20950000	1	21070000	21080000
1	20930000	20940000	1	21160000	21170000
1	20940000	20950000	1	21160000	21170000
1	20930000	20940000	1	21270000	21280000
1	21160000	21170000	1	21270000	21280000
1	21210000	21220000	1	21270000	21280000
1	20930000	20940000	1	21100000	21110000
1	20940000	20950000	1	21100000	21110000
1	20930000	20940000	1	21210000	21220000
1	20940000	20950000	1	21210000	21220000
1	21210000	21220000	1	21410000	21420000
1	21160000	21170000	1	21340000	21350000
1	21210000	21220000	1	21340000	21350000
1	21410000	21420000	1	22260000	22270000
1	23820000	23830000	1	23990000	24000000
1	23820000	23830000	1	24130000	24140000
1	23760000	23770000	1	24160000	24170000
1	23820000	23830000	1	24160000	24170000
1	23820000	23830000	1	24240000	24250000
1	23820000	23830000	1	24000000	24010000
1	23760000	23770000	1	24170000	24180000
1	23820000	23830000	1	24170000	24180000
1	30770000	30780000	1	30930000	30940000
1	30770000	30780000	1	31150000	31160000
1	30930000	30940000	1	31150000	31160000
1	33670000	33680000	1	33740000	33750000
1	33880000	33890000	1	33960000	33970000
1	33890000	33900000	1	33960000	33970000
1	33900000	33910000	1	33940000	33950000
1	34000000	34010000	1	34160000	34170000
1	34060000	34070000	1	34160000	34170000
1	34090000	34100000	1	34160000	34170000
1	34200000	34210000	1	34400000	34410000
1	34210000	34220000	1	34400000	34410000
1	34190000	34200000	1	34410000	34420000
1	34200000	34210000	1	34410000	34420000
1	34510000	34520000	1	34600000	34610000
1	34510000	34520000	1	34590000	34600000
1	34980000	34990000	1	35260000	35270000
1	34890000	34900000	1	35380000	35390000
1	35830000	35840000	1	36010000	36020000
1	35840000	35850000	1	36010000	36020000
1	35870000	35880000	1	36010000	36020000
1	35830000	35840000	1	36060000	36070000
1	35840000	35850000	1	36060000	36070000
1	35870000	35880000	1	36060000	36070000
1	36010000	36020000	1	36060000	36070000
1	35710000	35720000	1	36130000	36140000
1	35720000	35730000	1	36130000	36140000
1	35760000	35770000	1	36130000	36140000
1	35830000	35840000	1	36130000	36140000
1	35840000	35850000	1	36130000	36140000
1	35720000	35730000	1	36140000	36150000
1	35760000	35770000	1	36140000	36150000
1	35830000	35840000	1	36140000	36150000
1	35840000	35850000	1	36140000	36150000
1	35840000	35850000	1	36250000	36260000
1	36140000	36150000	1	36260000	36270000
1	36320000	36330000	1	36470000	36480000
1	36270000	36280000	1	36500000	36510000
1	36320000	36330000	1	36500000	36510000
1	36320000	36330000	1	36510000	36520000
1	36540000	36550000	1	36630000	36640000
1	36550000	36560000	1	36630000	36640000
1	36510000	36520000	1	36680000	36690000
1	36540000	36550000	1	36680000	36690000
1	36550000	36560000	1	36680000	36690000
1	36540000	36550000	1	36610000	36620000
1	36550000	36560000	1	36610000	36620000
1	36270000	36280000	1	36490000	36500000
1	36320000	36330000	1	36490000	36500000
1	36510000	36520000	1	36700000	36710000
1	36540000	36550000	1	36700000	36710000
1	36550000	36560000	1	36700000	36710000
1	36510000	36520000	1	36730000	36740000
1	36540000	36550000	1	36730000	36740000
1	36550000	36560000	1	36730000	36740000
1	36510000	36520000	1	36740000	36750000
1	36540000	36550000	1	36740000	36750000
1	36540000	36550000	1	36750000	36760000
1	36550000	36560000	1	36750000	36760000
1	36780000	36790000	1	37130000	37140000
1	36830000	36840000	1	37130000	37140000
1	36840000	36850000	1	37130000	37140000
1	36930000	36940000	1	37130000	37140000
1	36730000	36740000	1	37230000	37240000
1	36740000	36750000	1	37230000	37240000
1	36750000	36760000	1	37230000	37240000
1	36780000	36790000	1	37230000	37240000
1	36830000	36840000	1	37230000	37240000
1	36730000	36740000	1	37250000	37260000
1	36740000	36750000	1	37250000	37260000
1	36750000	36760000	1	37250000	37260000
1	36780000	36790000	1	37250000	37260000
1	36820000	36830000	1	37250000	37260000
1	36830000	36840000	1	37250000	37260000
1	36930000	36940000	1	37090000	37100000
1	36780000	36790000	1	37150000	37160000
1	36830000	36840000	1	37150000	37160000
1	36780000	36790000	1	37170000	37180000
1	36730000	36740000	1	37270000	37280000
1	36740000	36750000	1	37270000	37280000
1	36750000	36760000	1	37270000	37280000
1	36780000	36790000	1	37270000	37280000
1	36780000	36790000	1	37400000	37410000
1	37250000	37260000	1	37400000	37410000
1	37270000	37280000	1	37400000	37410000
1	36780000	36790000	1	37410000	37420000
1	37270000	37280000	1	37410000	37420000
1	36780000	36790000	1	37440000	37450000
1	37270000	37280000	1	37470000	37480000
1	36780000	36790000	1	37630000	37640000
1	37230000	37240000	1	37630000	37640000
1	37250000	37260000	1	37630000	37640000
1	37270000	37280000	1	37630000	37640000
1	37410000	37420000	1	37630000	37640000
1	37440000	37450000	1	37630000	37640000
1	37470000	37480000	1	37630000	37640000
1	37270000	37280000	1	37650000	37660000
1	37270000	37280000	1	37860000	37870000
1	37670000	37680000	1	37860000	37870000
1	37700000	37710000	1	37860000	37870000
1	37900000	37910000	1	37990000	38000000
1	37900000	37910000	1	37980000	37990000
1	38130000	38140000	1	38630000	38640000
1	38180000	38190000	1	38630000	38640000
1	38200000	38210000	1	38630000	38640000
1	38250000	38260000	1	38630000	38640000
1	38300000	38310000	1	38630000	38640000
1	38390000	38400000	1	38630000	38640000
1	38200000	38210000	1	38650000	38660000
1	38390000	38400000	1	38650000	38660000
1	38180000	38190000	1	38760000	38770000
1	38200000	38210000	1	38760000	38770000
1	38250000	38260000	1	38760000	38770000
1	38390000	38400000	1	38760000	38770000
1	38180000	38190000	1	38770000	38780000
1	38200000	38210000	1	38770000	38780000
1	38250000	38260000	1	38770000	38780000
1	38390000	38400000	1	38770000	38780000
1	38130000	38140000	1	38780000	38790000
1	38180000	38190000	1	38780000	38790000
1	38200000	38210000	1	38780000	38790000
1	38250000	38260000	1	38780000	38790000
1	38300000	38310000	1	38780000	38790000
1	38390000	38400000	1	38780000	38790000
1	38180000	38190000	1	38790000	38800000
1	38200000	38210000	1	38790000	38800000
1	38390000	38400000	1	38860000	38870000
1	38180000	38190000	1	38720000	38730000
1	38180000	38190000	1	38850000	38860000
1	38390000	38400000	1	38850000	38860000
1	38830000	38840000	1	38930000	38940000
1	38850000	38860000	1	38930000	38940000
1	38860000	38870000	1	38930000	38940000
1	39000000	39010000	1	39200000	39210000
1	39010000	39020000	1	39200000	39210000
1	39000000	39010000	1	39210000	39220000
1	39010000	39020000	1	39210000	39220000
1	39000000	39010000	1	39230000	39240000
1	39010000	39020000	1	39230000	39240000
1	39000000	39010000	1	39250000	39260000
1	39010000	39020000	1	39250000	39260000
1	39000000	39010000	1	39340000	39350000
1	39010000	39020000	1	39340000	39350000
1	39200000	39210000	1	39340000	39350000
1	39210000	39220000	1	39340000	39350000
1	39230000	39240000	1	39340000	39350000
1	39000000	39010000	1	39350000	39360000
1	39010000	39020000	1	39350000	39360000
1	39200000	39210000	1	39350000	39360000
1	39000000	39010000	1	39360000	39370000
1	39010000	39020000	1	39360000	39370000
1	39000000	39010000	1	39390000	39400000
1	39010000	39020000	1	39390000	39400000
1	39000000	39010000	1	39420000	39430000
1	39010000	39020000	1	39420000	39430000
1	39000000	39010000	1	39430000	39440000
1	39010000	39020000	1	39430000	39440000
1	39000000	39010000	1	39490000	39500000
1	39010000	39020000	1	39490000	39500000
1	39200000	39210000	1	39490000	39500000
1	39360000	39370000	1	39490000	39500000
1	39390000	39400000	1	39490000	39500000
1	39430000	39440000	1	39490000	39500000
1	39000000	39010000	1	39500000	39510000
1	39010000	39020000	1	39500000	39510000
1	39210000	39220000	1	39500000	39510000
1	39350000	39360000	1	39500000	39510000
1	39360000	39370000	1	39500000	39510000
1	39390000	39400000	1	39500000	39510000
1	39430000	39440000	1	39500000	39510000
1	39000000	39010000	1	39520000	39530000
1	39010000	39020000	1	39520000	39530000
1	39210000	39220000	1	39520000	39530000
1	39350000	39360000	1	39520000	39530000
1	39360000	39370000	1	39520000	39530000
1	39390000	39400000	1	39520000	39530000
1	39430000	39440000	1	39520000	39530000
1	39000000	39010000	1	39530000	39540000
1	39010000	39020000	1	39530000	39540000
1	39200000	39210000	1	39530000	39540000
1	39340000	39350000	1	39530000	39540000
1	39360000	39370000	1	39530000	39540000
1	39390000	39400000	1	39530000	39540000
1	39650000	39660000	1	39920000	39930000
1	39680000	39690000	1	39920000	39930000
1	39680000	39690000	1	39930000	39940000
1	39760000	39770000	1	39930000	39940000
1	39680000	39690000	1	39950000	39960000
1	39760000	39770000	1	39950000	39960000
1	39610000	39620000	1	40000000	40010000
1	39640000	39650000	1	40000000	40010000
1	39680000	39690000	1	40000000	40010000
1	39760000	39770000	1	40090000	40100000
1	40090000	40100000	1	40380000	40390000
1	40110000	40120000	1	40380000	40390000
1	40000000	40010000	1	40370000	40380000
1	40110000	40120000	1	40370000	40380000
1	40370000	40380000	1	40530000	40540000
1	40380000	40390000	1	40530000	40540000
1	40110000	40120000	1	40540000	40550000
1	40370000	40380000	1	40540000	40550000
1	40380000	40390000	1	40540000	40550000
1	40370000	40380000	1	40650000	40660000
1	40380000	40390000	1	40650000	40660000
1	40610000	40620000	1	40760000	40770000
1	40880000	40890000	1	41050000	41060000
1	42910000	42920000	1	43050000	43060000
1	42910000	42920000	1	43060000	43070000
1	42850000	42860000	1	43110000	43120000
1	42910000	42920000	1	43110000	43120000
1	42910000	42920000	1	43260000	43270000
1	43110000	43120000	1	43260000	43270000
1	43130000	43140000	1	43260000	43270000
1	43140000	43150000	1	43260000	43270000
1	43760000	43770000	1	44040000	44050000
1	43890000	43900000	1	44110000	44120000
1	44220000	44230000	1	44550000	44560000
1	45810000	45820000	1	46060000	46070000
1	45810000	45820000	1	46010000	46020000
1	51460000	51470000	1	51540000	51550000
1	51330000	51340000	1	51590000	51600000
1	51340000	51350000	1	51590000	51600000
1	51450000	51460000	1	51590000	51600000
1	51460000	51470000	1	51590000	51600000
1	51450000	51460000	1	51610000	51620000
1	51460000	51470000	1	51610000	51620000
1	51670000	51680000	1	51910000	51920000
1	51640000	51650000	1	51940000	51950000
1	51670000	51680000	1	51940000	51950000
1	51680000	51690000	1	51940000	51950000
1	51590000	51600000	1	51990000	52000000
1	51610000	51620000	1	51990000	52000000
1	51640000	51650000	1	51990000	52000000
1	51670000	51680000	1	51990000	52000000
1	51680000	51690000	1	51990000	52000000
1	51610000	51620000	1	52000000	52010000
1	51640000	51650000	1	52000000	52010000
1	51670000	51680000	1	52000000	52010000
1	51680000	51690000	1	52000000	52010000
1	51990000	52000000	1	52080000	52090000
1	52000000	52010000	1	52080000	52090000
1	51640000	51650000	1	52110000	52120000
1	52000000	52010000	1	52110000	52120000
1	52000000	52010000	1	52100000	52110000
1	52300000	52310000	1	52630000	52640000
1	52630000	52640000	1	52950000	52960000
1	52810000	52820000	1	52950000	52960000
1	52630000	52640000	1	52960000	52970000
1	52810000	52820000	1	52960000	52970000
1	53700000	53710000	1	53890000	53900000
1	53740000	53750000	1	53890000	53900000
1	53700000	53710000	1	53900000	53910000
1	53700000	53710000	1	53920000	53930000
1	53900000	53910000	1	54380000	54390000
1	53920000	53930000	1	54380000	54390000
1	54670000	54680000	1	54980000	54990000
1	54830000	54840000	1	54980000	54990000
1	55160000	55170000	1	55380000	55390000
1	55180000	55190000	1	55380000	55390000
1	55190000	55200000	1	55380000	55390000
1	55200000	55210000	1	55380000	55390000
1	55210000	55220000	1	55380000	55390000
1	55230000	55240000	1	55380000	55390000
1	55230000	55240000	1	55400000	55410000
1	55380000	55390000	1	55730000	55740000
1	55400000	55410000	1	55730000	55740000
1	55440000	55450000	1	55730000	55740000
1	55400000	55410000	1	55750000	55760000
1	55190000	55200000	1	55360000	55370000
1	55200000	55210000	1	55360000	55370000
1	55230000	55240000	1	55360000	55370000
1	56980000	56990000	1	57200000	57210000
1	56990000	57000000	1	57200000	57210000
1	56980000	56990000	1	57330000	57340000
1	57420000	57430000	1	57770000	57780000
1	57420000	57430000	1	57970000	57980000
1	57770000	57780000	1	57970000	57980000
1	57420000	57430000	1	57940000	57950000
1	57770000	57780000	1	57940000	57950000
1	57420000	57430000	1	58030000	58040000
1	57420000	57430000	1	58070000	58080000
1	57420000	57430000	1	58080000	58090000
1	57420000	57430000	1	58110000	58120000
1	57420000	57430000	1	58130000	58140000
1	57420000	57430000	1	58150000	58160000
1	57420000	57430000	1	58230000	58240000
1	58030000	58040000	1	58260000	58270000
1	58110000	58120000	1	58260000	58270000
1	58130000	58140000	1	58260000	58270000
1	58150000	58160000	1	58260000	58270000
1	58030000	58040000	1	58270000	58280000
1	58070000	58080000	1	58270000	58280000
1	58080000	58090000	1	58270000	58280000
1	58110000	58120000	1	58270000	58280000
1	58130000	58140000	1	58270000	58280000
1	58150000	58160000	1	58270000	58280000
1	58030000	58040000	1	58290000	58300000
1	58110000	58120000	1	58290000	58300000
1	58130000	58140000	1	58290000	58300000
1	58150000	58160000	1	58290000	58300000
1	58800000	58810000	1	58890000	58900000
1	59240000	59250000	1	59440000	59450000
1	59310000	59320000	1	59440000	59450000
1	59240000	59250000	1	59470000	59480000
1	59310000	59320000	1	59470000	59480000
1	59240000	59250000	1	59480000	59490000
1	59310000	59320000	1	59480000	59490000
1	59240000	59250000	1	59520000	59530000
1	59280000	59290000	1	59520000	59530000
1	59310000	59320000	1	59520000	59530000
1	59140000	59150000	1	59570000	59580000
1	59230000	59240000	1	59570000	59580000
1	59240000	59250000	1	59570000	59580000
1	59280000	59290000	1	59570000	59580000
1	59310000	59320000	1	59570000	59580000
1	59140000	59150000	1	59580000	59590000
1	59230000	59240000	1	59580000	59590000
1	59240000	59250000	1	59580000	59590000
1	59280000	59290000	1	59580000	59590000
1	59310000	59320000	1	59580000	59590000
1	59420000	59430000	1	59580000	59590000
1	59440000	59450000	1	59580000	59590000
1	59140000	59150000	1	59600000	59610000
1	59230000	59240000	1	59600000	59610000
1	59240000	59250000	1	59600000	59610000
1	59280000	59290000	1	59600000	59610000
1	59310000	59320000	1	59600000	59610000
1	59420000	59430000	1	59600000	59610000
1	59070000	59080000	1	59610000	59620000
1	59140000	59150000	1	59610000	59620000
1	59230000	59240000	1	59610000	59620000
1	59240000	59250000	1	59610000	59620000
1	59280000	59290000	1	59610000	59620000
1	59310000	59320000	1	59610000	59620000
1	59070000	59080000	1	59620000	59630000
1	59140000	59150000	1	59620000	59630000
1	59230000	59240000	1	59620000	59630000
1	59240000	59250000	1	59620000	59630000
1	59280000	59290000	1	59620000	59630000
1	59310000	59320000	1	59620000	59630000
1	59880000	59890000	1	59990000	60000000
1	59880000	59890000	1	60150000	60160000
1	60530000	60540000	1	60820000	60830000
1	60420000	60430000	1	60860000	60870000
1	60440000	60450000	1	60860000	60870000
1	60530000	60540000	1	60860000	60870000
1	60720000	60730000	1	60860000	60870000
1	60420000	60430000	1	60850000	60860000
1	60440000	60450000	1	60850000	60860000
1	60530000	60540000	1	60850000	60860000
1	60720000	60730000	1	60850000	60860000
1	60530000	60540000	1	60950000	60960000
1	60530000	60540000	1	60960000	60970000
1	61180000	61190000	1	61770000	61780000
1	61370000	61380000	1	61770000	61780000
1	62730000	62740000	1	62770000	62780000
1	62720000	62730000	1	62780000	62790000
1	62730000	62740000	1	62780000	62790000
1	62700000	62710000	1	62820000	62830000
1	62710000	62720000	1	62820000	62830000
1	62720000	62730000	1	62820000	62830000
1	62700000	62710000	1	62920000	62930000
1	62710000	62720000	1	62920000	62930000
1	62720000	62730000	1	62920000	62930000
1	62790000	62800000	1	62920000	62930000
1	62720000	62730000	1	62790000	62800000
1	62730000	62740000	1	62790000	62800000
1	62700000	62710000	1	62960000	62970000
1	62720000	62730000	1	62960000	62970000
1	62700000	62710000	1	62980000	62990000
1	63650000	63660000	1	63950000	63960000
1	63850000	63860000	1	64410000	64420000
1	63950000	63960000	1	64410000	64420000
1	63650000	63660000	1	64440000	64450000
1	63850000	63860000	1	64440000	64450000
1	63950000	63960000	1	64440000	64450000
1	64610000	64620000	1	64700000	64710000
1	64610000	64620000	1	65110000	65120000
1	64610000	64620000	1	65170000	65180000
1	64700000	64710000	1	65170000	65180000
1	64710000	64720000	1	65170000	65180000
1	64730000	64740000	1	65170000	65180000
1	65110000	65120000	1	65170000	65180000
1	64710000	64720000	1	65180000	65190000
1	64730000	64740000	1	65180000	65190000
1	65010000	65020000	1	65180000	65190000
1	65110000	65120000	1	65180000	65190000
1	64610000	64620000	1	64980000	64990000
1	64700000	64710000	1	64980000	64990000
1	64710000	64720000	1	64980000	64990000
1	64730000	64740000	1	64980000	64990000
1	64610000	64620000	1	65010000	65020000
1	64700000	64710000	1	65010000	65020000
1	64710000	64720000	1	65010000	65020000
1	64730000	64740000	1	65010000	65020000
1	65280000	65290000	1	65380000	65390000
1	69240000	69250000	1	69680000	69690000
1	69370000	69380000	1	69680000	69690000
1	69240000	69250000	1	69770000	69780000
1	69370000	69380000	1	69770000	69780000
1	70780000	70790000	1	71030000	71040000
1	70780000	70790000	1	71530000	71540000
1	71280000	71290000	1	71530000	71540000
1	71530000	71540000	1	72120000	72130000
1	71600000	71610000	1	72120000	72130000
1	71280000	71290000	1	72140000	72150000
1	71600000	71610000	1	72140000	72150000
1	71770000	71780000	1	72140000	72150000
1	72300000	72310000	1	72610000	72620000
1	72300000	72310000	1	72570000	72580000
1	72310000	72320000	1	72570000	72580000
1	72710000	72720000	1	72850000	72860000
1	72710000	72720000	1	72860000	72870000
1	72710000	72720000	1	72870000	72880000
1	72850000	72860000	1	73270000	73280000
1	72860000	72870000	1	73270000	73280000
1	72870000	72880000	1	73270000	73280000
1	72860000	72870000	1	73300000	73310000
1	72870000	72880000	1	73300000	73310000
1	72860000	72870000	1	73820000	73830000
1	72870000	72880000	1	73820000	73830000
1	73270000	73280000	1	73820000	73830000
1	72860000	72870000	1	73860000	73870000
1	72870000	72880000	1	73860000	73870000
1	73900000	73910000	1	73980000	73990000
1	73900000	73910000	1	73990000	74000000
1	73900000	73910000	1	74030000	74040000
1	73900000	73910000	1	74070000	74080000
1	73920000	73930000	1	74070000	74080000
1	73900000	73910000	1	74080000	74090000
1	73920000	73930000	1	74080000	74090000
1	73960000	73970000	1	74080000	74090000
1	73900000	73910000	1	74090000	74100000
1	73900000	73910000	1	74130000	74140000
1	73920000	73930000	1	74130000	74140000
1	73960000	73970000	1	74130000	74140000
1	73980000	73990000	1	74130000	74140000
1	73990000	74000000	1	74130000	74140000
1	73900000	73910000	1	74180000	74190000
1	73900000	73910000	1	74190000	74200000
1	73900000	73910000	1	74200000	74210000
1	73900000	73910000	1	74120000	74130000
1	73920000	73930000	1	74120000	74130000
1	73960000	73970000	1	74120000	74130000
1	73990000	74000000	1	74120000	74130000
1	74200000	74210000	1	74360000	74370000
1	74310000	74320000	1	74360000	74370000
1	73900000	73910000	1	74390000	74400000
1	74200000	74210000	1	74390000	74400000
1	74310000	74320000	1	74390000	74400000
1	74640000	74650000	1	74750000	74760000
1	74200000	74210000	1	74370000	74380000
1	73900000	73910000	1	74380000	74390000
1	74200000	74210000	1	74380000	74390000
1	74310000	74320000	1	74380000	74390000
1	74640000	74650000	1	74720000	74730000
1	74640000	74650000	1	74760000	74770000
1	74760000	74770000	1	74860000	74870000
1	74770000	74780000	1	74860000	74870000
1	74780000	74790000	1	74860000	74870000
1	74800000	74810000	1	74860000	74870000
1	74640000	74650000	1	74710000	74720000
1	74770000	74780000	1	74880000	74890000
1	74780000	74790000	1	74880000	74890000
1	74800000	74810000	1	74880000	74890000
1	74770000	74780000	1	74890000	74900000
1	74780000	74790000	1	74890000	74900000
1	74800000	74810000	1	74890000	74900000
1	74770000	74780000	1	74900000	74910000
1	74770000	74780000	1	74940000	74950000
1	74770000	74780000	1	74950000	74960000
1	74910000	74920000	1	75010000	75020000
1	74920000	74930000	1	75010000	75020000
1	74940000	74950000	1	75010000	75020000
1	74950000	74960000	1	75010000	75020000
1	74960000	74970000	1	75010000	75020000
1	74890000	74900000	1	75120000	75130000
1	74900000	74910000	1	75120000	75130000
1	74910000	74920000	1	75120000	75130000
1	74920000	74930000	1	75120000	75130000
1	74940000	74950000	1	75120000	75130000
1	74950000	74960000	1	75120000	75130000
1	74960000	74970000	1	75120000	75130000
1	74970000	74980000	1	75120000	75130000
1	74910000	74920000	1	75140000	75150000
1	74920000	74930000	1	75140000	75150000
1	74940000	74950000	1	75140000	75150000
1	74950000	74960000	1	75140000	75150000
1	75120000	75130000	1	75250000	75260000
1	75140000	75150000	1	75250000	75260000
1	74920000	74930000	1	75310000	75320000
1	75180000	75190000	1	75310000	75320000
1	74770000	74780000	1	75420000	75430000
1	75120000	75130000	1	75440000	75450000
1	75340000	75350000	1	75440000	75450000
1	74780000	74790000	1	75410000	75420000
1	75120000	75130000	1	75430000	75440000
1	75340000	75350000	1	75470000	75480000
1	74880000	74890000	1	75450000	75460000
1	74890000	74900000	1	75450000	75460000
1	75310000	75320000	1	75450000	75460000
1	75340000	75350000	1	75450000	75460000
1	75380000	75390000	1	75450000	75460000
1	75310000	75320000	1	75460000	75470000
1	75340000	75350000	1	75460000	75470000
1	75360000	75370000	1	75460000	75470000
1	75370000	75380000	1	75460000	75470000
1	75390000	75400000	1	75460000	75470000
1	75310000	75320000	1	75550000	75560000
1	75470000	75480000	1	75550000	75560000
1	75480000	75490000	1	75550000	75560000
1	75490000	75500000	1	75550000	75560000
1	75500000	75510000	1	75550000	75560000
1	75310000	75320000	1	75590000	75600000
1	75470000	75480000	1	75590000	75600000
1	75480000	75490000	1	75590000	75600000
1	75490000	75500000	1	75590000	75600000
1	75650000	75660000	1	75780000	75790000
1	75650000	75660000	1	75810000	75820000
1	75650000	75660000	1	75900000	75910000
1	75650000	75660000	1	75920000	75930000
1	77510000	77520000	1	77930000	77940000
1	77940000	77950000	1	78200000	78210000
1	77970000	77980000	1	78200000	78210000
1	77940000	77950000	1	78210000	78220000
1	77970000	77980000	1	78210000	78220000
1	77940000	77950000	1	78410000	78420000
1	77970000	77980000	1	78410000	78420000
1	78200000	78210000	1	78410000	78420000
1	78200000	78210000	1	78450000	78460000
1	78210000	78220000	1	78450000	78460000
1	78520000	78530000	1	78650000	78660000
1	78530000	78540000	1	78650000	78660000
1	78520000	78530000	1	78680000	78690000
1	78530000	78540000	1	78680000	78690000
1	78520000	78530000	1	78720000	78730000
1	78530000	78540000	1	78720000	78730000
1	79780000	79790000	1	80400000	80410000
1	80180000	80190000	1	80400000	80410000
1	79780000	79790000	1	80180000	80190000
1	80180000	80190000	1	80520000	80530000
1	81300000	81310000	1	82280000	82290000
1	81310000	81320000	1	82280000	82290000
1	81590000	81600000	1	82280000	82290000
1	81310000	81320000	1	82290000	82300000
1	81590000	81600000	1	82290000	82300000
1	82550000	82560000	1	82750000	82760000
1	82550000	82560000	1	82760000	82770000
1	82800000	82810000	1	82960000	82970000
1	82770000	82780000	1	82980000	82990000
1	82780000	82790000	1	82980000	82990000
1	82800000	82810000	1	82980000	82990000
1	82750000	82760000	1	83070000	83080000
1	82780000	82790000	1	83070000	83080000
1	82800000	82810000	1	83070000	83080000
1	83730000	83740000	1	84100000	84110000
1	83730000	83740000	1	84280000	84290000
1	84120000	84130000	1	84280000	84290000
1	83720000	83730000	1	84470000	84480000
1	83730000	83740000	1	84470000	84480000
1	84100000	84110000	1	84470000	84480000
1	84120000	84130000	1	84470000	84480000
1	83730000	83740000	1	84580000	84590000
1	83720000	83730000	1	84690000	84700000
1	83730000	83740000	1	84690000	84700000
1	84690000	84700000	1	84870000	84880000
1	84730000	84740000	1	84870000	84880000
1	84620000	84630000	1	84880000	84890000
1	84690000	84700000	1	84880000	84890000
1	84730000	84740000	1	84880000	84890000
1	85850000	85860000	1	86000000	86010000
1	85930000	85940000	1	86000000	86010000
1	85790000	85800000	1	86020000	86030000
1	85850000	85860000	1	86020000	86030000
1	85930000	85940000	1	86020000	86030000
1	85930000	85940000	1	86050000	86060000
1	85930000	85940000	1	86060000	86070000
1	86060000	86070000	1	86140000	86150000
1	86060000	86070000	1	86300000	86310000
1	86170000	86180000	1	86300000	86310000
1	86180000	86190000	1	86300000	86310000
1	86210000	86220000	1	86300000	86310000
1	86060000	86070000	1	86330000	86340000
1	86140000	86150000	1	86330000	86340000
1	86150000	86160000	1	86330000	86340000
1	86170000	86180000	1	86330000	86340000
1	86180000	86190000	1	86330000	86340000
1	86210000	86220000	1	86330000	86340000
1	86250000	86260000	1	86330000	86340000
1	86060000	86070000	1	86310000	86320000
1	86150000	86160000	1	86310000	86320000
1	86170000	86180000	1	86310000	86320000
1	86180000	86190000	1	86310000	86320000
1	86210000	86220000	1	86310000	86320000
1	86150000	86160000	1	86360000	86370000
1	86170000	86180000	1	86360000	86370000
1	86180000	86190000	1	86360000	86370000
1	86430000	86440000	1	86530000	86540000
1	86440000	86450000	1	86530000	86540000
1	86610000	86620000	1	86860000	86870000
1	86660000	86670000	1	86860000	86870000
1	86670000	86680000	1	86860000	86870000
1	86660000	86670000	1	86960000	86970000
1	86670000	86680000	1	86960000	86970000
1	86690000	86700000	1	86960000	86970000
1	86700000	86710000	1	86960000	86970000
1	86610000	86620000	1	87040000	87050000
1	86650000	86660000	1	87040000	87050000
1	86660000	86670000	1	87040000	87050000
1	86670000	86680000	1	87040000	87050000
1	86690000	86700000	1	87040000	87050000
1	86700000	86710000	1	87040000	87050000
1	86610000	86620000	1	87080000	87090000
1	86660000	86670000	1	87080000	87090000
1	86670000	86680000	1	87080000	87090000
1	86690000	86700000	1	87080000	87090000
1	86700000	86710000	1	87080000	87090000
1	86610000	86620000	1	87090000	87100000
1	86660000	86670000	1	87090000	87100000
1	86670000	86680000	1	87090000	87100000
1	86690000	86700000	1	87090000	87100000
1	86700000	86710000	1	87090000	87100000
1	86690000	86700000	1	87110000	87120000
1	86700000	86710000	1	87110000	87120000
1	86610000	86620000	1	87070000	87080000
1	86650000	86660000	1	87070000	87080000
1	86660000	86670000	1	87070000	87080000
1	86690000	86700000	1	87070000	87080000
1	86700000	86710000	1	87070000	87080000
1	86660000	86670000	1	87170000	87180000
1	86670000	86680000	1	87170000	87180000
1	86690000	86700000	1	87170000	87180000
1	86700000	86710000	1	87170000	87180000
1	86610000	86620000	1	87180000	87190000
1	86650000	86660000	1	87180000	87190000
1	86660000	86670000	1	87180000	87190000
1	86670000	86680000	1	87180000	87190000
1	86690000	86700000	1	87180000	87190000
1	86700000	86710000	1	87180000	87190000
1	87470000	87480000	1	87600000	87610000
1	87440000	87450000	1	87660000	87670000
1	87470000	87480000	1	87660000	87670000
1	87540000	87550000	1	87660000	87670000
1	87440000	87450000	1	87720000	87730000
1	87540000	87550000	1	87720000	87730000
1	87440000	87450000	1	87750000	87760000
1	87470000	87480000	1	87750000	87760000
1	87540000	87550000	1	87750000	87760000
1	87440000	87450000	1	87760000	87770000
1	88430000	88440000	1	88560000	88570000
1	88350000	88360000	1	88700000	88710000
1	88360000	88370000	1	88700000	88710000
1	88420000	88430000	1	88700000	88710000
1	88430000	88440000	1	88700000	88710000
1	88440000	88450000	1	88700000	88710000
1	88450000	88460000	1	88700000	88710000
1	88460000	88470000	1	88700000	88710000
1	88470000	88480000	1	88700000	88710000
1	88510000	88520000	1	88700000	88710000
1	88560000	88570000	1	88700000	88710000
1	88350000	88360000	1	88720000	88730000
1	88360000	88370000	1	88720000	88730000
1	88420000	88430000	1	88720000	88730000
1	88430000	88440000	1	88720000	88730000
1	88440000	88450000	1	88720000	88730000
1	88450000	88460000	1	88720000	88730000
1	88460000	88470000	1	88720000	88730000
1	88470000	88480000	1	88720000	88730000
1	88510000	88520000	1	88720000	88730000
1	88560000	88570000	1	88720000	88730000
1	88420000	88430000	1	88750000	88760000
1	88350000	88360000	1	88710000	88720000
1	88360000	88370000	1	88710000	88720000
1	88420000	88430000	1	88710000	88720000
1	88430000	88440000	1	88710000	88720000
1	88440000	88450000	1	88710000	88720000
1	88450000	88460000	1	88710000	88720000
1	88460000	88470000	1	88710000	88720000
1	88470000	88480000	1	88710000	88720000
1	88510000	88520000	1	88710000	88720000
1	88560000	88570000	1	88710000	88720000
1	88350000	88360000	1	88740000	88750000
1	88360000	88370000	1	88740000	88750000
1	88420000	88430000	1	88740000	88750000
1	88430000	88440000	1	88740000	88750000
1	88440000	88450000	1	88740000	88750000
1	88460000	88470000	1	88740000	88750000
1	88470000	88480000	1	88740000	88750000
1	88740000	88750000	1	89040000	89050000
1	88750000	88760000	1	89040000	89050000
1	88800000	88810000	1	89040000	89050000
1	88740000	88750000	1	88960000	88970000
1	88750000	88760000	1	88960000	88970000
1	88760000	88770000	1	88960000	88970000
1	88770000	88780000	1	88960000	88970000
1	88800000	88810000	1	88960000	88970000
1	88810000	88820000	1	88960000	88970000
1	88740000	88750000	1	89170000	89180000
1	88750000	88760000	1	89170000	89180000
1	88760000	88770000	1	89170000	89180000
1	88800000	88810000	1	89170000	89180000
1	88350000	88360000	1	89190000	89200000
1	88360000	88370000	1	89190000	89200000
1	88420000	88430000	1	89190000	89200000
1	88430000	88440000	1	89190000	89200000
1	88440000	88450000	1	89190000	89200000
1	88450000	88460000	1	89190000	89200000
1	88460000	88470000	1	89190000	89200000
1	88470000	88480000	1	89190000	89200000
1	88510000	88520000	1	89190000	89200000
1	88700000	88710000	1	89190000	89200000
1	88710000	88720000	1	89190000	89200000
1	88720000	88730000	1	89190000	89200000
1	88740000	88750000	1	89190000	89200000
1	88750000	88760000	1	89190000	89200000
1	88760000	88770000	1	89190000	89200000
1	88770000	88780000	1	89190000	89200000
1	88800000	88810000	1	89190000	89200000
1	88810000	88820000	1	89190000	89200000
1	88900000	88910000	1	89190000	89200000
1	88960000	88970000	1	89190000	89200000
1	89320000	89330000	1	89520000	89530000
1	89340000	89350000	1	89520000	89530000
1	89360000	89370000	1	89520000	89530000
1	89340000	89350000	1	89580000	89590000
1	89320000	89330000	1	89600000	89610000
1	89340000	89350000	1	89600000	89610000
1	89320000	89330000	1	89610000	89620000
1	89340000	89350000	1	89610000	89620000
1	89360000	89370000	1	89610000	89620000
1	89340000	89350000	1	89620000	89630000
1	89360000	89370000	1	89620000	89630000
1	89340000	89350000	1	89630000	89640000
1	89640000	89650000	1	89750000	89760000
1	89630000	89640000	1	89930000	89940000
1	89640000	89650000	1	89930000	89940000
1	89670000	89680000	1	89930000	89940000
1	89750000	89760000	1	89930000	89940000
1	89770000	89780000	1	89930000	89940000
1	89820000	89830000	1	89930000	89940000
1	89850000	89860000	1	89930000	89940000
1	89620000	89630000	1	89940000	89950000
1	89630000	89640000	1	89940000	89950000
1	89640000	89650000	1	89940000	89950000
1	89670000	89680000	1	89940000	89950000
1	89750000	89760000	1	89940000	89950000
1	89770000	89780000	1	89940000	89950000
1	89820000	89830000	1	89940000	89950000
1	89830000	89840000	1	89940000	89950000
1	89840000	89850000	1	89940000	89950000
1	89850000	89860000	1	89940000	89950000
1	90060000	90070000	1	90200000	90210000
1	90060000	90070000	1	90270000	90280000
1	90060000	90070000	1	90290000	90300000
1	90060000	90070000	1	90370000	90380000
1	90010000	90020000	1	90470000	90480000
1	90060000	90070000	1	90470000	90480000
1	90010000	90020000	1	90570000	90580000
1	90020000	90030000	1	90570000	90580000
1	90060000	90070000	1	90570000	90580000
1	90190000	90200000	1	90570000	90580000
1	90200000	90210000	1	90570000	90580000
1	90270000	90280000	1	90570000	90580000
1	90010000	90020000	1	90580000	90590000
1	90020000	90030000	1	90580000	90590000
1	90060000	90070000	1	90580000	90590000
1	90090000	90100000	1	90580000	90590000
1	90150000	90160000	1	90580000	90590000
1	90190000	90200000	1	90580000	90590000
1	90200000	90210000	1	90580000	90590000
1	90240000	90250000	1	90580000	90590000
1	90270000	90280000	1	90580000	90590000
1	90370000	90380000	1	90580000	90590000
1	90010000	90020000	1	90590000	90600000
1	90020000	90030000	1	90590000	90600000
1	90060000	90070000	1	90590000	90600000
1	90090000	90100000	1	90590000	90600000
1	90150000	90160000	1	90590000	90600000
1	90160000	90170000	1	90590000	90600000
1	90190000	90200000	1	90590000	90600000
1	90200000	90210000	1	90590000	90600000
1	90240000	90250000	1	90590000	90600000
1	90270000	90280000	1	90590000	90600000
1	90290000	90300000	1	90590000	90600000
1	90630000	90640000	1	90840000	90850000
1	90650000	90660000	1	90840000	90850000
1	90630000	90640000	1	90850000	90860000
1	90650000	90660000	1	90850000	90860000
1	90630000	90640000	1	90870000	90880000
1	90650000	90660000	1	90870000	90880000
1	90630000	90640000	1	90900000	90910000
1	90650000	90660000	1	90900000	90910000
1	90630000	90640000	1	90910000	90920000
1	90650000	90660000	1	90910000	90920000
1	90630000	90640000	1	90920000	90930000
1	90650000	90660000	1	90920000	90930000
1	90590000	90600000	1	90950000	90960000
1	90630000	90640000	1	90950000	90960000
1	90650000	90660000	1	90950000	90960000
1	90650000	90660000	1	90970000	90980000
1	90970000	90980000	1	91090000	91100000
1	90920000	90930000	1	91100000	91110000
1	90970000	90980000	1	91100000	91110000
1	90950000	90960000	1	91170000	91180000
1	90970000	90980000	1	91170000	91180000
1	90920000	90930000	1	91230000	91240000
1	90950000	90960000	1	91230000	91240000
1	90970000	90980000	1	91230000	91240000
1	90900000	90910000	1	91210000	91220000
1	90910000	90920000	1	91210000	91220000
1	90920000	90930000	1	91210000	91220000
1	90950000	90960000	1	91210000	91220000
1	90970000	90980000	1	91210000	91220000
1	90970000	90980000	1	91250000	91260000
1	90920000	90930000	1	91360000	91370000
1	90970000	90980000	1	91360000	91370000
1	91520000	91530000	1	91750000	91760000
1	91530000	91540000	1	91750000	91760000
1	91560000	91570000	1	91750000	91760000
1	91570000	91580000	1	91750000	91760000
1	91600000	91610000	1	91750000	91760000
1	91420000	91430000	1	91800000	91810000
1	91530000	91540000	1	91800000	91810000
1	91560000	91570000	1	91800000	91810000
1	91570000	91580000	1	91800000	91810000
1	91600000	91610000	1	91800000	91810000
1	91600000	91610000	1	91810000	91820000
1	91520000	91530000	1	91870000	91880000
1	91530000	91540000	1	91870000	91880000
1	91560000	91570000	1	91870000	91880000
1	91570000	91580000	1	91870000	91880000
1	91530000	91540000	1	91890000	91900000
1	91560000	91570000	1	91890000	91900000
1	91560000	91570000	1	91900000	91910000
1	91570000	91580000	1	91900000	91910000
1	91600000	91610000	1	91900000	91910000
1	91570000	91580000	1	91910000	91920000
1	91600000	91610000	1	91910000	91920000
1	91890000	91900000	1	92360000	92370000
1	91900000	91910000	1	92360000	92370000
1	91910000	91920000	1	92360000	92370000
1	91960000	91970000	1	92360000	92370000
1	92170000	92180000	1	92360000	92370000
1	91900000	91910000	1	92400000	92410000
1	91910000	91920000	1	92400000	92410000
1	91960000	91970000	1	92400000	92410000
1	92170000	92180000	1	92400000	92410000
1	91870000	91880000	1	92450000	92460000
1	91890000	91900000	1	92450000	92460000
1	91900000	91910000	1	92450000	92460000
1	91910000	91920000	1	92450000	92460000
1	91960000	91970000	1	92450000	92460000
1	92170000	92180000	1	92450000	92460000
1	91890000	91900000	1	92610000	92620000
1	91900000	91910000	1	92610000	92620000
1	91910000	91920000	1	92610000	92620000
1	91960000	91970000	1	92610000	92620000
1	92610000	92620000	1	92830000	92840000
1	92640000	92650000	1	92830000	92840000
1	92660000	92670000	1	92830000	92840000
1	92690000	92700000	1	92830000	92840000
1	92610000	92620000	1	92840000	92850000
1	92640000	92650000	1	92840000	92850000
1	92690000	92700000	1	92840000	92850000
1	92640000	92650000	1	92890000	92900000
1	92660000	92670000	1	92890000	92900000
1	92690000	92700000	1	92890000	92900000
1	92640000	92650000	1	92900000	92910000
1	92640000	92650000	1	92910000	92920000
1	92910000	92920000	1	93220000	93230000
1	92910000	92920000	1	93230000	93240000
1	93170000	93180000	1	93230000	93240000
1	93150000	93160000	1	93310000	93320000
1	93170000	93180000	1	93310000	93320000
1	93170000	93180000	1	93470000	93480000
1	93820000	93830000	1	94070000	94080000
1	100550000	100560000	1	100880000	100890000
1	105090000	105100000	1	105360000	105370000
1	105890000	105900000	1	106030000	106040000
1	105780000	105790000	1	105990000	106000000
1	106070000	106080000	1	106340000	106350000
1	106150000	106160000	1	106340000	106350000
1	106170000	106180000	1	106340000	106350000
1	105880000	105890000	1	106390000	106400000
1	105890000	105900000	1	106390000	106400000
1	105900000	105910000	1	106390000	106400000
1	106030000	106040000	1	106390000	106400000
1	106070000	106080000	1	106390000	106400000
1	106150000	106160000	1	106390000	106400000
1	106170000	106180000	1	106390000	106400000
1	106030000	106040000	1	106380000	106390000
1	106070000	106080000	1	106380000	106390000
1	106150000	106160000	1	106380000	106390000
1	106170000	106180000	1	106380000	106390000
1	106510000	106520000	1	106710000	106720000
1	106540000	106550000	1	106710000	106720000
1	106510000	106520000	1	106730000	106740000
1	106540000	106550000	1	106730000	106740000
1	111860000	111870000	1	112380000	112390000
1	118320000	118330000	1	118460000	118470000
1	118320000	118330000	1	118750000	118760000
1	118460000	118470000	1	118750000	118760000
1	118490000	118500000	1	118750000	118760000
1	118520000	118530000	1	118750000	118760000
1	118560000	118570000	1	118750000	118760000
1	118620000	118630000	1	118750000	118760000
1	118520000	118530000	1	118770000	118780000
1	118560000	118570000	1	118770000	118780000
1	118770000	118780000	1	119050000	119060000
1	118820000	118830000	1	119050000	119060000
1	118560000	118570000	1	119070000	119080000
1	118620000	118630000	1	119070000	119080000
1	118750000	118760000	1	119070000	119080000
1	118770000	118780000	1	119070000	119080000
1	118820000	118830000	1	119070000	119080000
1	118560000	118570000	1	119080000	119090000
1	118750000	118760000	1	119080000	119090000
1	118770000	118780000	1	119080000	119090000
1	118820000	118830000	1	119080000	119090000
1	118770000	118780000	1	119090000	119100000
1	118820000	118830000	1	119090000	119100000
1	118770000	118780000	1	119120000	119130000
1	119050000	119060000	1	119420000	119430000
1	119070000	119080000	1	119420000	119430000
1	119080000	119090000	1	119420000	119430000
1	119090000	119100000	1	119420000	119430000
1	119120000	119130000	1	119420000	119430000
1	119150000	119160000	1	119420000	119430000
1	119200000	119210000	1	119420000	119430000
1	119240000	119250000	1	119420000	119430000
1	119250000	119260000	1	119420000	119430000
1	119340000	119350000	1	119420000	119430000
1	119070000	119080000	1	119440000	119450000
1	119080000	119090000	1	119440000	119450000
1	119090000	119100000	1	119440000	119450000
1	119120000	119130000	1	119440000	119450000
1	119150000	119160000	1	119440000	119450000
1	119200000	119210000	1	119440000	119450000
1	119250000	119260000	1	119440000	119450000
1	119080000	119090000	1	119450000	119460000
1	119090000	119100000	1	119450000	119460000
1	119120000	119130000	1	119450000	119460000
1	119150000	119160000	1	119450000	119460000
1	118770000	118780000	1	119460000	119470000
1	119070000	119080000	1	119460000	119470000
1	119080000	119090000	1	119460000	119470000
1	119090000	119100000	1	119460000	119470000
1	119120000	119130000	1	119460000	119470000
1	119150000	119160000	1	119460000	119470000
1	119200000	119210000	1	119460000	119470000
1	119240000	119250000	1	119460000	119470000
1	119080000	119090000	1	119480000	119490000
1	119090000	119100000	1	119480000	119490000
1	119120000	119130000	1	119480000	119490000
1	119150000	119160000	1	119480000	119490000
1	119050000	119060000	1	119520000	119530000
1	119070000	119080000	1	119520000	119530000
1	119080000	119090000	1	119520000	119530000
1	119090000	119100000	1	119520000	119530000
1	119080000	119090000	1	119540000	119550000
1	119540000	119550000	1	119640000	119650000
1	119540000	119550000	1	119670000	119680000
1	119670000	119680000	1	119890000	119900000
1	120030000	120040000	1	120090000	120100000
1	120010000	120020000	1	120150000	120160000
1	120020000	120030000	1	120150000	120160000
1	120030000	120040000	1	120150000	120160000
1	120010000	120020000	1	120170000	120180000
1	120010000	120020000	1	120190000	120200000
1	120020000	120030000	1	120190000	120200000
1	120010000	120020000	1	120210000	120220000
1	120010000	120020000	1	120290000	120300000
1	120020000	120030000	1	120290000	120300000
1	119970000	119980000	1	120340000	120350000
1	120170000	120180000	1	120340000	120350000
1	120190000	120200000	1	120340000	120350000
1	119970000	119980000	1	120330000	120340000
1	120010000	120020000	1	120330000	120340000
1	120170000	120180000	1	120330000	120340000
1	120190000	120200000	1	120330000	120340000
1	120010000	120020000	1	120460000	120470000
1	120020000	120030000	1	120460000	120470000
1	120150000	120160000	1	120460000	120470000
1	120170000	120180000	1	120460000	120470000
1	120190000	120200000	1	120460000	120470000
1	120320000	120330000	1	120460000	120470000
1	120010000	120020000	1	120540000	120550000
1	120150000	120160000	1	120540000	120550000
1	120170000	120180000	1	120540000	120550000
1	120190000	120200000	1	120540000	120550000
1	120210000	120220000	1	120540000	120550000
1	120230000	120240000	1	120540000	120550000
1	120240000	120250000	1	120540000	120550000
1	120320000	120330000	1	120540000	120550000
1	120330000	120340000	1	120540000	120550000
1	120340000	120350000	1	120540000	120550000
1	120360000	120370000	1	120540000	120550000
1	120330000	120340000	1	120590000	120600000
1	120340000	120350000	1	120590000	120600000
1	120580000	120590000	1	121050000	121060000
1	120590000	120600000	1	121050000	121060000
1	120630000	120640000	1	121050000	121060000
1	120640000	120650000	1	121050000	121060000
1	120660000	120670000	1	121050000	121060000
1	120630000	120640000	1	121070000	121080000
1	120580000	120590000	1	121180000	121190000
1	120590000	120600000	1	121180000	121190000
1	120630000	120640000	1	121180000	121190000
1	120640000	120650000	1	121180000	121190000
1	120660000	120670000	1	121180000	121190000
1	120690000	120700000	1	121180000	121190000
1	120580000	120590000	1	121190000	121200000
1	120590000	120600000	1	121190000	121200000
1	120580000	120590000	1	121210000	121220000
1	120590000	120600000	1	121210000	121220000
1	120580000	120590000	1	121400000	121410000
1	121440000	121450000	1	121540000	121550000
1	121440000	121450000	1	121560000	121570000
1	125370000	125380000	1	125570000	125580000
1	125600000	125610000	1	125910000	125920000
1	125910000	125920000	1	126400000	126410000
1	127010000	127020000	1	127450000	127460000
1	127200000	127210000	1	127450000	127460000
1	127010000	127020000	1	127480000	127490000
1	127010000	127020000	1	127400000	127410000
1	127230000	127240000	1	127400000	127410000
1	127480000	127490000	1	127670000	127680000
1	127490000	127500000	1	127670000	127680000
1	127500000	127510000	1	127670000	127680000
1	127480000	127490000	1	127680000	127690000
1	127490000	127500000	1	127680000	127690000
1	127500000	127510000	1	127680000	127690000
1	128300000	128310000	1	128820000	128830000
1	128590000	128600000	1	128820000	128830000
1	128300000	128310000	1	128830000	128840000
1	130160000	130170000	1	130340000	130350000
1	130160000	130170000	1	130350000	130360000
1	130540000	130550000	1	130780000	130790000
1	130540000	130550000	1	131050000	131060000
1	130780000	130790000	1	131050000	131060000
1	130870000	130880000	1	131050000	131060000
1	130780000	130790000	1	131060000	131070000
1	130870000	130880000	1	131060000	131070000
1	130870000	130880000	1	131260000	131270000
1	131050000	131060000	1	131260000	131270000
1	131060000	131070000	1	131260000	131270000
1	131110000	131120000	1	131260000	131270000
1	131120000	131130000	1	131260000	131270000
1	131180000	131190000	1	131260000	131270000
1	130870000	130880000	1	131270000	131280000
1	131060000	131070000	1	131270000	131280000
1	131110000	131120000	1	131270000	131280000
1	131120000	131130000	1	131270000	131280000
1	131180000	131190000	1	131270000	131280000
1	131110000	131120000	1	131240000	131250000
1	131120000	131130000	1	131240000	131250000
1	131270000	131280000	1	131540000	131550000
1	131280000	131290000	1	131540000	131550000
1	131260000	131270000	1	131550000	131560000
1	131270000	131280000	1	131550000	131560000
1	131280000	131290000	1	131550000	131560000
1	131280000	131290000	1	131600000	131610000
1	131270000	131280000	1	131610000	131620000
1	131280000	131290000	1	131610000	131620000
1	131270000	131280000	1	131650000	131660000
1	131280000	131290000	1	131650000	131660000
1	131610000	131620000	1	131760000	131770000
1	131710000	131720000	1	131760000	131770000
1	131610000	131620000	1	131840000	131850000
1	131700000	131710000	1	131840000	131850000
1	131710000	131720000	1	131840000	131850000
1	131700000	131710000	1	131860000	131870000
1	131710000	131720000	1	131860000	131870000
1	131700000	131710000	1	131880000	131890000
1	131710000	131720000	1	131880000	131890000
1	132000000	132010000	1	132040000	132050000
1	132000000	132010000	1	132110000	132120000
1	131980000	131990000	1	132150000	132160000
1	132000000	132010000	1	132150000	132160000
1	132000000	132010000	1	132210000	132220000
1	132150000	132160000	1	132210000	132220000
1	132160000	132170000	1	132210000	132220000
1	132150000	132160000	1	132220000	132230000
1	132000000	132010000	1	132230000	132240000
1	132150000	132160000	1	132230000	132240000
1	132160000	132170000	1	132230000	132240000
1	132160000	132170000	1	132200000	132210000
1	132150000	132160000	1	132250000	132260000
1	132160000	132170000	1	132250000	132260000
1	132150000	132160000	1	132310000	132320000
1	132360000	132370000	1	132460000	132470000
1	132150000	132160000	1	132300000	132310000
1	132160000	132170000	1	132300000	132310000
1	132120000	132130000	1	132350000	132360000
1	132150000	132160000	1	132350000	132360000
1	132160000	132170000	1	132350000	132360000
1	132210000	132220000	1	132350000	132360000
1	132220000	132230000	1	132350000	132360000
1	132300000	132310000	1	132350000	132360000
1	132310000	132320000	1	132350000	132360000
1	132360000	132370000	1	132470000	132480000
1	132390000	132400000	1	132470000	132480000
1	132360000	132370000	1	132520000	132530000
1	132360000	132370000	1	132590000	132600000
1	132520000	132530000	1	132590000	132600000
1	132360000	132370000	1	132600000	132610000
1	132520000	132530000	1	132600000	132610000
1	132750000	132760000	1	132920000	132930000
1	132760000	132770000	1	132920000	132930000
1	132670000	132680000	1	132970000	132980000
1	132750000	132760000	1	132970000	132980000
1	132760000	132770000	1	132970000	132980000
1	132770000	132780000	1	132970000	132980000
1	132800000	132810000	1	132970000	132980000
1	132840000	132850000	1	132970000	132980000
1	132750000	132760000	1	132980000	132990000
1	132760000	132770000	1	132980000	132990000
1	132600000	132610000	1	132960000	132970000
1	132670000	132680000	1	132960000	132970000
1	132750000	132760000	1	132960000	132970000
1	132760000	132770000	1	132960000	132970000
1	132770000	132780000	1	132960000	132970000
1	132800000	132810000	1	132960000	132970000
1	132750000	132760000	1	132930000	132940000
1	132760000	132770000	1	132930000	132940000
1	132800000	132810000	1	132930000	132940000
1	133030000	133040000	1	133080000	133090000
1	133050000	133060000	1	133080000	133090000
1	133030000	133040000	1	133110000	133120000
1	133050000	133060000	1	133110000	133120000
1	133030000	133040000	1	133120000	133130000
1	133030000	133040000	1	133140000	133150000
1	133170000	133180000	1	133270000	133280000
1	133180000	133190000	1	133270000	133280000
1	133170000	133180000	1	133260000	133270000
1	133180000	133190000	1	133260000	133270000
1	133030000	133040000	1	133300000	133310000
1	133140000	133150000	1	133300000	133310000
1	133170000	133180000	1	133300000	133310000
1	133180000	133190000	1	133300000	133310000
1	133200000	133210000	1	133300000	133310000
1	133030000	133040000	1	133310000	133320000
1	133140000	133150000	1	133310000	133320000
1	133170000	133180000	1	133310000	133320000
1	133180000	133190000	1	133310000	133320000
1	133170000	133180000	1	133320000	133330000
1	133180000	133190000	1	133320000	133330000
1	133140000	133150000	1	133350000	133360000
1	133170000	133180000	1	133350000	133360000
1	133180000	133190000	1	133350000	133360000
1	133200000	133210000	1	133350000	133360000
1	133140000	133150000	1	133610000	133620000
1	133170000	133180000	1	133610000	133620000
1	133180000	133190000	1	133610000	133620000
1	133300000	133310000	1	133610000	133620000
1	133310000	133320000	1	133610000	133620000
1	133320000	133330000	1	133610000	133620000
1	133350000	133360000	1	133610000	133620000
1	133390000	133400000	1	133610000	133620000
1	133700000	133710000	1	133890000	133900000
1	133710000	133720000	1	133890000	133900000
1	133730000	133740000	1	133890000	133900000
1	133700000	133710000	1	133910000	133920000
1	133730000	133740000	1	133910000	133920000
1	133700000	133710000	1	134030000	134040000
1	133710000	133720000	1	134030000	134040000
1	133730000	133740000	1	134030000	134040000
1	133910000	133920000	1	134030000	134040000
1	133700000	133710000	1	134040000	134050000
1	133710000	133720000	1	134040000	134050000
1	133730000	133740000	1	134040000	134050000
1	133890000	133900000	1	134040000	134050000
1	133910000	133920000	1	134040000	134050000
1	133700000	133710000	1	134050000	134060000
1	133710000	133720000	1	134050000	134060000
1	133730000	133740000	1	134050000	134060000
1	133910000	133920000	1	134050000	134060000
1	133710000	133720000	1	134060000	134070000
1	133910000	133920000	1	134060000	134070000
1	133730000	133740000	1	134070000	134080000
1	133700000	133710000	1	134100000	134110000
1	133710000	133720000	1	134100000	134110000
1	133730000	133740000	1	134100000	134110000
1	133910000	133920000	1	134100000	134110000
1	134040000	134050000	1	134100000	134110000
1	134050000	134060000	1	134100000	134110000
1	134060000	134070000	1	134100000	134110000
1	133730000	133740000	1	134120000	134130000
1	133910000	133920000	1	134120000	134130000
1	134150000	134160000	1	134240000	134250000
1	134120000	134130000	1	134280000	134290000
1	134150000	134160000	1	134280000	134290000
1	134120000	134130000	1	134290000	134300000
1	134150000	134160000	1	134290000	134300000
1	134120000	134130000	1	134310000	134320000
1	134150000	134160000	1	134310000	134320000
1	134120000	134130000	1	134320000	134330000
1	134150000	134160000	1	134320000	134330000
1	134190000	134200000	1	134320000	134330000
1	134200000	134210000	1	134320000	134330000
1	134120000	134130000	1	134330000	134340000
1	134150000	134160000	1	134330000	134340000
1	134360000	134370000	1	134430000	134440000
1	134360000	134370000	1	134490000	134500000
1	134510000	134520000	1	134630000	134640000
1	134630000	134640000	1	134850000	134860000
1	134640000	134650000	1	134850000	134860000
1	134670000	134680000	1	134850000	134860000
1	134680000	134690000	1	134850000	134860000
1	134700000	134710000	1	134850000	134860000
1	134630000	134640000	1	134960000	134970000
1	134640000	134650000	1	134960000	134970000
1	134670000	134680000	1	135090000	135100000
1	134960000	134970000	1	135090000	135100000
1	134630000	134640000	1	135130000	135140000
1	134640000	134650000	1	135130000	135140000
1	134960000	134970000	1	135130000	135140000
1	134980000	134990000	1	135130000	135140000
1	135150000	135160000	1	135260000	135270000
1	135160000	135170000	1	135260000	135270000
1	135170000	135180000	1	135260000	135270000
1	135130000	135140000	1	135360000	135370000
1	135150000	135160000	1	135360000	135370000
1	135160000	135170000	1	135360000	135370000
1	135170000	135180000	1	135360000	135370000
1	135260000	135270000	1	135360000	135370000
1	135150000	135160000	1	135380000	135390000
1	135160000	135170000	1	135380000	135390000
1	135170000	135180000	1	135380000	135390000
1	135450000	135460000	1	135540000	135550000
1	135460000	135470000	1	135540000	135550000
1	135470000	135480000	1	135540000	135550000
1	135460000	135470000	1	135650000	135660000
1	135470000	135480000	1	135650000	135660000
1	135540000	135550000	1	135650000	135660000
1	135430000	135440000	1	135670000	135680000
1	135450000	135460000	1	135670000	135680000
1	135460000	135470000	1	135670000	135680000
1	135470000	135480000	1	135670000	135680000
1	135540000	135550000	1	135670000	135680000
1	135560000	135570000	1	135670000	135680000
1	135450000	135460000	1	135690000	135700000
1	135460000	135470000	1	135690000	135700000
1	135470000	135480000	1	135690000	135700000
1	135540000	135550000	1	135690000	135700000
1	135560000	135570000	1	135690000	135700000
1	135460000	135470000	1	135700000	135710000
1	135540000	135550000	1	135700000	135710000
1	135700000	135710000	1	135750000	135760000
1	135710000	135720000	1	135750000	135760000
1	135710000	135720000	1	135780000	135790000
1	135460000	135470000	1	135710000	135720000
1	135710000	135720000	1	135790000	135800000
1	135840000	135850000	1	135940000	135950000
1	135850000	135860000	1	135940000	135950000
1	135860000	135870000	1	135940000	135950000
1	135860000	135870000	1	135950000	135960000
1	135860000	135870000	1	136070000	136080000
1	136050000	136060000	1	136160000	136170000
1	136050000	136060000	1	136170000	136180000
1	136050000	136060000	1	136230000	136240000
1	136040000	136050000	1	136210000	136220000
1	136050000	136060000	1	136210000	136220000
1	136040000	136050000	1	136420000	136430000
1	136050000	136060000	1	136420000	136430000
1	136150000	136160000	1	136420000	136430000
1	136530000	136540000	1	136710000	136720000
[truncated: 114,329 more rows]

## Sheet: H3K27ac_HiChIP_all
chr1	x1	x2	chr2	y1	y2
1	7200000	7210000	1	7290000	7300000
1	8550000	8560000	1	9540000	9550000
1	8940000	8950000	1	9540000	9550000
1	9700000	9710000	1	10030000	10040000
1	11320000	11330000	1	11390000	11400000
1	11270000	11280000	1	11500000	11510000
1	13250000	13260000	1	13660000	13670000
1	34060000	34070000	1	34160000	34170000
1	35230000	35240000	1	36010000	36020000
1	36360000	36370000	1	36700000	36710000
1	38860000	38870000	1	39360000	39370000
1	38860000	38870000	1	39520000	39530000
1	52320000	52330000	1	52630000	52640000
1	53140000	53150000	1	53350000	53360000
1	52950000	52960000	1	53580000	53590000
1	52950000	52960000	1	53740000	53750000
1	55080000	55090000	1	55120000	55130000
1	58440000	58450000	1	58710000	58720000
1	59760000	59770000	1	60090000	60100000
1	63940000	63950000	1	64530000	64540000
1	64730000	64740000	1	65110000	65120000
1	64570000	64580000	1	65170000	65180000
1	65110000	65120000	1	65170000	65180000
1	72230000	72240000	1	72790000	72800000
1	74250000	74260000	1	74390000	74400000
1	74310000	74320000	1	74390000	74400000
1	75020000	75030000	1	75160000	75170000
1	78540000	78550000	1	78600000	78610000
1	86360000	86370000	1	86530000	86540000
1	88450000	88460000	1	88610000	88620000
1	93630000	93640000	1	93740000	93750000
1	93190000	93200000	1	93750000	93760000
1	95030000	95040000	1	95750000	95760000
1	101750000	101760000	1	101910000	101920000
1	105660000	105670000	1	105990000	106000000
1	117450000	117460000	1	118000000	118010000
1	118000000	118010000	1	118310000	118320000
1	119070000	119080000	1	119300000	119310000
1	118640000	118650000	1	119390000	119400000
1	135430000	135440000	1	135650000	135660000
1	136570000	136580000	1	136690000	136700000
1	139490000	139500000	1	140180000	140190000
1	150390000	150400000	1	151340000	151350000
1	150420000	150430000	1	151420000	151430000
1	152900000	152910000	1	153040000	153050000
1	166000000	166010000	1	166100000	166110000
1	171150000	171160000	1	171210000	171220000
1	171150000	171160000	1	171240000	171250000
1	171100000	171110000	1	171430000	171440000
1	178180000	178190000	1	178310000	178320000
1	179230000	179240000	1	179460000	179470000
1	180890000	180900000	1	181140000	181150000
1	181250000	181260000	1	181850000	181860000
1	182120000	182130000	1	182280000	182290000
1	181880000	181890000	1	182500000	182510000
1	188970000	188980000	1	189680000	189690000
1	192130000	192140000	1	193030000	193040000
1	4780000	4790000	1	5060000	5070000
1	5260000	5270000	1	5340000	5350000
1	7390000	7400000	1	7770000	7780000
1	9540000	9550000	1	9650000	9660000
1	9740000	9750000	1	10110000	10120000
1	11270000	11280000	1	11430000	11440000
1	11460000	11470000	1	11530000	11540000
1	16820000	16830000	1	16870000	16880000
1	16820000	16830000	1	17010000	17020000
1	16610000	16620000	1	17090000	17100000
1	17200000	17210000	1	17360000	17370000
1	17200000	17210000	1	17480000	17490000
1	17250000	17260000	1	17530000	17540000
1	17200000	17210000	1	18030000	18040000
1	33810000	33820000	1	33970000	33980000
1	34000000	34010000	1	34120000	34130000
1	34200000	34210000	1	34260000	34270000
1	35810000	35820000	1	35960000	35970000
1	35850000	35860000	1	35980000	35990000
1	35940000	35950000	1	36110000	36120000
1	36980000	36990000	1	37190000	37200000
1	37130000	37140000	1	37220000	37230000
1	37000000	37010000	1	37240000	37250000
1	36550000	36560000	1	37270000	37280000
1	38170000	38180000	1	38600000	38610000
1	38860000	38870000	1	39280000	39290000
1	38820000	38830000	1	39440000	39450000
1	43090000	43100000	1	43270000	43280000
1	43440000	43450000	1	43740000	43750000
1	43820000	43830000	1	44020000	44030000
1	43930000	43940000	1	44050000	44060000
1	46850000	46860000	1	46940000	46950000
1	51740000	51750000	1	51870000	51880000
1	51740000	51750000	1	52110000	52120000
1	51740000	51750000	1	52040000	52050000
1	52320000	52330000	1	53030000	53040000
1	52630000	52640000	1	53050000	53060000
1	55080000	55090000	1	55140000	55150000
1	57400000	57410000	1	57770000	57780000
1	58020000	58030000	1	58230000	58240000
1	58960000	58970000	1	59620000	59630000
1	60410000	60420000	1	60940000	60950000
1	60560000	60570000	1	60950000	60960000
1	62730000	62740000	1	62930000	62940000
1	62780000	62790000	1	62930000	62940000
1	63940000	63950000	1	64390000	64400000
1	64010000	64020000	1	64400000	64410000
1	64570000	64580000	1	64980000	64990000
1	71670000	71680000	1	71800000	71810000
1	72940000	72950000	1	73820000	73830000
1	74280000	74290000	1	74360000	74370000
1	74630000	74640000	1	74740000	74750000
1	75140000	75150000	1	75290000	75300000
1	75190000	75200000	1	75410000	75420000
1	75340000	75350000	1	75410000	75420000
1	74850000	74860000	1	75430000	75440000
1	75140000	75150000	1	75470000	75480000
1	75340000	75350000	1	75590000	75600000
1	75490000	75500000	1	75590000	75600000
1	75660000	75670000	1	75950000	75960000
1	78600000	78610000	1	78660000	78670000
1	78690000	78700000	1	79660000	79670000
1	79780000	79790000	1	80150000	80160000
1	85790000	85800000	1	86020000	86030000
1	86180000	86190000	1	86260000	86270000
1	86060000	86070000	1	86330000	86340000
1	86150000	86160000	1	86380000	86390000
1	86700000	86710000	1	86850000	86860000
1	86700000	86710000	1	86930000	86940000
1	86580000	86590000	1	87150000	87160000
1	88760000	88770000	1	88890000	88900000
1	88760000	88770000	1	88920000	88930000
1	88850000	88860000	1	89130000	89140000
1	88700000	88710000	1	89190000	89200000
1	88910000	88920000	1	89190000	89200000
1	88800000	88810000	1	88970000	88980000
1	89730000	89740000	1	89940000	89950000
1	91530000	91540000	1	91860000	91870000
1	91530000	91540000	1	91880000	91890000
1	92180000	92190000	1	92400000	92410000
1	93300000	93310000	1	93440000	93450000
1	93470000	93480000	1	93690000	93700000
1	96870000	96880000	1	97690000	97700000
1	96870000	96880000	1	97760000	97770000
1	105990000	106000000	1	106710000	106720000
1	117450000	117460000	1	118260000	118270000
1	118000000	118010000	1	118260000	118270000
1	119120000	119130000	1	119270000	119280000
1	119120000	119130000	1	119380000	119390000
1	119340000	119350000	1	119440000	119450000
1	118640000	118650000	1	119460000	119470000
1	119120000	119130000	1	119530000	119540000
1	119910000	119920000	1	120220000	120230000
1	120210000	120220000	1	120340000	120350000
1	120210000	120220000	1	120400000	120410000
1	120640000	120650000	1	121240000	121250000
1	127230000	127240000	1	127470000	127480000
1	127200000	127210000	1	127480000	127490000
1	127200000	127210000	1	127670000	127680000
1	131130000	131140000	1	131260000	131270000
1	132150000	132160000	1	132390000	132400000
1	132210000	132220000	1	132350000	132360000
1	132850000	132860000	1	132960000	132970000
1	133180000	133190000	1	133550000	133560000
1	133490000	133500000	1	133580000	133590000
1	133690000	133700000	1	133900000	133910000
1	133710000	133720000	1	133940000	133950000
1	134360000	134370000	1	134510000	134520000
1	135260000	135270000	1	135370000	135380000
1	135180000	135190000	1	135420000	135430000
1	135470000	135480000	1	135600000	135610000
1	135470000	135480000	1	135720000	135730000
1	135710000	135720000	1	135780000	135790000
1	136170000	136180000	1	136420000	136430000
1	136730000	136740000	1	137110000	137120000
1	136950000	136960000	1	137110000	137120000
1	136950000	136960000	1	137210000	137220000
1	139490000	139500000	1	139710000	139720000
1	139490000	139500000	1	139800000	139810000
1	139490000	139500000	1	139870000	139880000
1	139490000	139500000	1	140070000	140080000
1	143770000	143780000	1	144000000	144010000
1	150390000	150400000	1	151380000	151390000
1	151420000	151430000	1	151650000	151660000
1	152790000	152800000	1	152880000	152890000
1	152790000	152800000	1	152950000	152960000
1	152910000	152920000	1	153060000	153070000
1	153090000	153100000	1	153270000	153280000
1	152790000	152800000	1	153290000	153300000
1	153070000	153080000	1	153310000	153320000
1	152940000	152950000	1	153420000	153430000
1	152830000	152840000	1	153400000	153410000
1	153090000	153100000	1	153460000	153470000
1	154070000	154080000	1	154180000	154190000
1	155050000	155060000	1	155150000	155160000
1	155050000	155060000	1	155280000	155290000
1	155050000	155060000	1	155530000	155540000
1	156040000	156050000	1	156230000	156240000
1	156960000	156970000	1	157040000	157050000
1	160730000	160740000	1	160850000	160860000
1	160730000	160740000	1	160950000	160960000
1	161410000	161420000	1	161580000	161590000
1	161410000	161420000	1	161730000	161740000
1	162660000	162670000	1	162720000	162730000
1	163990000	164000000	1	164180000	164190000
1	165770000	165780000	1	166310000	166320000
1	166000000	166010000	1	166310000	166320000
1	167230000	167240000	1	167370000	167380000
1	167490000	167500000	1	167640000	167650000
1	170860000	170870000	1	171020000	171030000
1	171290000	171300000	1	171490000	171500000
1	171320000	171330000	1	171490000	171500000
1	171410000	171420000	1	171480000	171490000
1	171500000	171510000	1	172020000	172030000
1	172520000	172530000	1	172630000	172640000
1	177250000	177260000	1	177680000	177690000
1	177440000	177450000	1	177680000	177690000
1	178280000	178290000	1	178460000	178470000
1	178360000	178370000	1	178460000	178470000
1	178540000	178550000	1	178740000	178750000
1	178540000	178550000	1	179040000	179050000
1	180310000	180320000	1	180400000	180410000
1	180850000	180860000	1	181080000	181090000
1	180900000	180910000	1	181110000	181120000
1	180970000	180980000	1	181170000	181180000
1	181250000	181260000	1	181510000	181520000
1	181330000	181340000	1	181540000	181550000
1	181380000	181390000	1	181540000	181550000
1	181380000	181390000	1	181560000	181570000
1	181250000	181260000	1	181580000	181590000
1	181840000	181850000	1	182320000	182330000
1	182180000	182190000	1	182530000	182540000
1	184270000	184280000	1	184620000	184630000
1	189720000	189730000	1	189820000	189830000
1	189740000	189750000	1	189830000	189840000
1	189740000	189750000	1	189920000	189930000
1	189720000	189730000	1	189970000	189980000
1	191820000	191830000	1	191990000	192000000
1	191570000	191580000	1	192090000	192100000
1	192450000	192460000	1	192590000	192600000
1	192130000	192140000	1	192600000	192610000
1	192130000	192140000	1	192740000	192750000
1	3880000	3890000	1	3980000	3990000
1	3750000	3760000	1	4150000	4160000
1	4490000	4500000	1	4780000	4790000
1	4490000	4500000	1	4800000	4810000
1	5910000	5920000	1	6210000	6220000
1	6450000	6460000	1	7080000	7090000
1	6420000	6430000	1	7200000	7210000
1	7010000	7020000	1	7200000	7210000
1	7180000	7190000	1	7200000	7210000
1	8880000	8890000	1	9540000	9550000
1	9620000	9630000	1	9700000	9710000
1	9610000	9620000	1	10030000	10040000
1	10830000	10840000	1	11390000	11400000
1	11090000	11100000	1	11400000	11410000
1	11090000	11100000	1	11500000	11510000
1	11210000	11220000	1	11500000	11510000
1	12590000	12600000	1	12710000	12720000
1	12270000	12280000	1	12740000	12750000
1	12360000	12370000	1	12740000	12750000
1	12420000	12430000	1	12740000	12750000
1	12590000	12600000	1	12740000	12750000
1	12400000	12410000	1	12760000	12770000
1	11870000	11880000	1	12810000	12820000
1	12170000	12180000	1	12830000	12840000
1	12210000	12220000	1	12830000	12840000
1	12270000	12280000	1	12830000	12840000
1	12290000	12300000	1	12830000	12840000
1	12350000	12360000	1	12830000	12840000
1	13010000	13020000	1	13520000	13530000
1	13050000	13060000	1	13520000	13530000
1	12990000	13000000	1	13660000	13670000
1	13790000	13800000	1	14650000	14660000
1	14100000	14110000	1	14650000	14660000
1	13780000	13790000	1	14740000	14750000
1	16520000	16530000	1	16820000	16830000
1	16660000	16670000	1	16820000	16830000
1	17170000	17180000	1	17430000	17440000
1	17690000	17700000	1	17930000	17940000
1	21520000	21530000	1	22370000	22380000
1	22420000	22430000	1	22460000	22470000
1	30820000	30830000	1	30940000	30950000
1	33850000	33860000	1	33960000	33970000
1	33890000	33900000	1	33960000	33970000
1	34900000	34910000	1	35230000	35240000
1	35820000	35830000	1	35940000	35950000
1	35840000	35850000	1	35940000	35950000
1	35880000	35890000	1	36010000	36020000
1	35900000	35910000	1	36010000	36020000
1	35980000	35990000	1	36060000	36070000
1	36170000	36180000	1	36220000	36230000
1	36910000	36920000	1	37100000	37110000
1	36740000	36750000	1	37130000	37140000
1	36750000	36760000	1	37330000	37340000
1	38140000	38150000	1	38860000	38870000
1	39180000	39190000	1	39520000	39530000
1	39540000	39550000	1	39900000	39910000
1	39730000	39740000	1	39900000	39910000
1	39750000	39760000	1	39900000	39910000
1	42940000	42950000	1	43090000	43100000
1	51420000	51430000	1	51620000	51630000
1	52260000	52270000	1	52950000	52960000
1	52480000	52490000	1	52950000	52960000
1	53050000	53060000	1	53290000	53300000
1	53050000	53060000	1	53350000	53360000
1	53110000	53120000	1	53740000	53750000
1	53720000	53730000	1	53860000	53870000
1	55000000	55010000	1	55080000	55090000
1	57510000	57520000	1	57880000	57890000
1	57770000	57780000	1	57880000	57890000
1	57510000	57520000	1	57990000	58000000
1	57550000	57560000	1	57990000	58000000
1	57330000	57340000	1	58030000	58040000
1	57510000	57520000	1	58030000	58040000
1	58720000	58730000	1	59120000	59130000
1	59310000	59320000	1	59420000	59430000
1	59330000	59340000	1	59420000	59430000
1	59330000	59340000	1	59440000	59450000
1	59360000	59370000	1	59440000	59450000
1	59330000	59340000	1	59470000	59480000
1	59330000	59340000	1	59520000	59530000
1	59360000	59370000	1	59520000	59530000
1	62170000	62180000	1	62760000	62770000
1	63870000	63880000	1	64120000	64130000
1	64080000	64090000	1	64300000	64310000
1	63760000	63770000	1	64530000	64540000
1	63820000	63830000	1	64530000	64540000
1	65000000	65010000	1	65170000	65180000
1	65020000	65030000	1	65170000	65180000
1	65090000	65100000	1	65170000	65180000
1	69370000	69380000	1	69680000	69690000
1	70780000	70790000	1	71030000	71040000
1	71270000	71280000	1	71550000	71560000
1	71290000	71300000	1	71550000	71560000
1	71590000	71600000	1	71640000	71650000
1	72270000	72280000	1	72580000	72590000
1	72370000	72380000	1	72670000	72680000
1	72720000	72730000	1	72800000	72810000
1	74510000	74520000	1	74580000	74590000
1	74800000	74810000	1	74850000	74860000
1	74890000	74900000	1	75020000	75030000
1	74870000	74880000	1	75120000	75130000
1	74990000	75000000	1	75120000	75130000
1	74910000	74920000	1	75140000	75150000
1	75180000	75190000	1	75310000	75320000
1	77090000	77100000	1	77490000	77500000
1	77130000	77140000	1	77490000	77500000
1	78560000	78570000	1	78600000	78610000
1	78560000	78570000	1	78690000	78700000
1	84280000	84290000	1	84870000	84880000
1	84640000	84650000	1	84880000	84890000
1	84660000	84670000	1	84880000	84890000
1	85920000	85930000	1	86060000	86070000
1	86050000	86060000	1	86310000	86320000
1	86070000	86080000	1	86310000	86320000
1	86130000	86140000	1	86310000	86320000
1	87500000	87510000	1	87720000	87730000
1	87180000	87190000	1	87750000	87760000
1	87360000	87370000	1	87750000	87760000
1	87420000	87430000	1	87770000	87780000
1	88420000	88430000	1	88640000	88650000
1	88820000	88830000	1	88910000	88920000
1	88720000	88730000	1	89200000	89210000
1	89650000	89660000	1	89930000	89940000
1	89990000	90000000	1	90520000	90530000
1	90290000	90300000	1	90600000	90610000
1	91850000	91860000	1	92340000	92350000
1	92000000	92010000	1	92340000	92350000
1	92140000	92150000	1	92340000	92350000
1	91580000	91590000	1	92430000	92440000
1	91600000	91610000	1	92430000	92440000
1	91700000	91710000	1	92430000	92440000
1	91740000	91750000	1	92430000	92440000
1	92530000	92540000	1	92830000	92840000
1	95410000	95420000	1	95750000	95760000
1	95550000	95560000	1	95750000	95760000
1	102170000	102180000	1	102260000	102270000
1	105090000	105100000	1	105490000	105500000
1	105070000	105080000	1	105660000	105670000
1	106420000	106430000	1	106750000	106760000
1	106520000	106530000	1	106750000	106760000
1	106020000	106030000	1	106770000	106780000
1	116920000	116930000	1	117450000	117460000
1	117810000	117820000	1	118000000	118010000
1	117810000	117820000	1	118310000	118320000
1	118560000	118570000	1	118780000	118790000
1	118850000	118860000	1	119050000	119060000
1	118430000	118440000	1	119070000	119080000
1	118700000	118710000	1	119070000	119080000
1	118880000	118890000	1	119080000	119090000
1	118830000	118840000	1	119120000	119130000
1	119090000	119100000	1	119300000	119310000
1	119160000	119170000	1	119300000	119310000
1	118810000	118820000	1	119450000	119460000
1	118830000	118840000	1	119490000	119500000
1	118880000	118890000	1	119490000	119500000
1	119970000	119980000	1	120210000	120220000
1	120010000	120020000	1	120210000	120220000
1	126980000	126990000	1	127430000	127440000
1	127020000	127030000	1	127430000	127440000
1	130700000	130710000	1	131520000	131530000
1	131710000	131720000	1	131880000	131890000
1	132030000	132040000	1	132150000	132160000
1	132120000	132130000	1	132150000	132160000
1	132160000	132170000	1	132210000	132220000
1	131970000	131980000	1	132260000	132270000
1	132360000	132370000	1	132470000	132480000
1	132760000	132770000	1	132850000	132860000
1	132780000	132790000	1	132850000	132860000
1	132730000	132740000	1	132910000	132920000
1	133420000	133430000	1	133490000	133500000
1	134120000	134130000	1	134340000	134350000
1	134700000	134710000	1	134960000	134970000
1	134670000	134680000	1	135100000	135110000
1	134750000	134760000	1	135100000	135110000
1	135280000	135290000	1	135360000	135370000
1	135860000	135870000	1	135970000	135980000
1	136550000	136560000	1	136670000	136680000
1	136550000	136560000	1	136690000	136700000
1	138170000	138180000	1	138250000	138260000
1	138460000	138470000	1	138700000	138710000
1	138850000	138860000	1	138960000	138970000
1	140210000	140220000	1	140420000	140430000
1	150400000	150410000	1	150420000	150430000
1	151230000	151240000	1	151340000	151350000
1	151030000	151040000	1	151420000	151430000
1	152730000	152740000	1	153090000	153100000
1	152950000	152960000	1	153090000	153100000
1	153120000	153130000	1	153320000	153330000
1	152510000	152520000	1	153380000	153390000
1	152860000	152870000	1	153480000	153490000
1	154280000	154290000	1	154700000	154710000
1	155620000	155630000	1	155950000	155960000
1	156750000	156760000	1	156930000	156940000
1	158670000	158680000	1	158960000	158970000
1	159250000	159260000	1	160200000	160210000
1	160930000	160940000	1	161130000	161140000
1	160930000	160940000	1	161160000	161170000
1	161740000	161750000	1	161910000	161920000
1	161220000	161230000	1	161960000	161970000
1	163140000	163150000	1	163900000	163910000
1	163140000	163150000	1	163930000	163940000
1	163160000	163170000	1	163930000	163940000
1	164300000	164310000	1	165230000	165240000
1	165320000	165330000	1	165520000	165530000
1	165900000	165910000	1	166120000	166130000
1	167770000	167780000	1	167910000	167920000
1	168210000	168220000	1	168350000	168360000
1	168210000	168220000	1	168390000	168400000
1	168210000	168220000	1	168430000	168440000
1	171110000	171120000	1	171500000	171510000
1	172600000	172610000	1	173340000	173350000
1	174740000	174750000	1	175020000	175030000
1	176990000	177000000	1	177700000	177710000
1	178520000	178530000	1	178730000	178740000
1	178500000	178510000	1	179080000	179090000
1	178520000	178530000	1	179080000	179090000
1	178520000	178530000	1	179190000	179200000
1	178520000	178530000	1	179230000	179240000
1	179250000	179260000	1	179460000	179470000
1	178520000	178530000	1	179480000	179490000
1	179500000	179510000	1	179620000	179630000
1	179540000	179550000	1	179800000	179810000
1	179630000	179640000	1	179800000	179810000
1	179760000	179770000	1	179800000	179810000
1	180430000	180440000	1	180640000	180650000
1	180650000	180660000	1	180740000	180750000
1	180430000	180440000	1	180770000	180780000
1	181720000	181730000	1	181880000	181890000
1	181910000	181920000	1	182070000	182080000
1	182590000	182600000	1	182940000	182950000
1	184960000	184970000	1	185100000	185110000
1	185950000	185960000	1	186510000	186520000
1	186260000	186270000	1	186510000	186520000
1	186760000	186770000	1	187210000	187220000
1	188620000	188630000	1	188850000	188860000
1	189060000	189070000	1	189680000	189690000
1	190920000	190930000	1	191080000	191090000
1	191470000	191480000	1	191820000	191830000
1	191830000	191840000	1	191900000	191910000
1	191860000	191870000	1	192130000	192140000
1	191990000	192000000	1	192130000	192140000
1	192190000	192200000	1	192450000	192460000
1	3980000	3990000	1	4150000	4160000
1	6440000	6450000	1	7040000	7050000
1	7050000	7060000	1	7200000	7210000
1	7060000	7070000	1	7200000	7210000
1	7040000	7050000	1	7290000	7300000
1	7050000	7060000	1	7290000	7300000
1	8530000	8540000	1	8930000	8940000
1	8550000	8560000	1	8930000	8940000
1	8580000	8590000	1	8930000	8940000
1	8530000	8540000	1	8940000	8950000
1	8550000	8560000	1	8940000	8950000
1	8580000	8590000	1	8940000	8950000
1	9540000	9550000	1	9690000	9700000
1	9540000	9550000	1	9700000	9710000
1	9540000	9550000	1	9730000	9740000
1	9540000	9550000	1	9740000	9750000
1	9540000	9550000	1	9940000	9950000
1	9540000	9550000	1	9950000	9960000
1	9740000	9750000	1	10030000	10040000
1	10870000	10880000	1	11390000	11400000
1	10870000	10880000	1	11460000	11470000
1	12120000	12130000	1	12710000	12720000
1	11740000	11750000	1	12740000	12750000
1	12120000	12130000	1	12740000	12750000
1	12120000	12130000	1	12810000	12820000
1	12120000	12130000	1	12830000	12840000
1	12610000	12620000	1	12830000	12840000
1	12690000	12700000	1	12830000	12840000
1	12710000	12720000	1	12830000	12840000
1	13080000	13090000	1	13370000	13380000
1	13090000	13100000	1	13370000	13380000
1	13140000	13150000	1	13370000	13380000
1	13150000	13160000	1	13370000	13380000
1	13090000	13100000	1	13600000	13610000
1	13140000	13150000	1	13600000	13610000
1	13150000	13160000	1	13600000	13610000
1	13190000	13200000	1	13600000	13610000
1	13140000	13150000	1	13360000	13370000
1	13150000	13160000	1	13360000	13370000
1	13140000	13150000	1	13520000	13530000
1	13150000	13160000	1	13520000	13530000
1	13190000	13200000	1	13520000	13530000
1	13250000	13260000	1	13520000	13530000
1	13070000	13080000	1	13580000	13590000
1	13080000	13090000	1	13580000	13590000
1	13140000	13150000	1	13580000	13590000
1	13150000	13160000	1	13580000	13590000
1	13370000	13380000	1	13650000	13660000
1	13370000	13380000	1	13660000	13670000
1	16100000	16110000	1	16510000	16520000
1	16100000	16110000	1	16610000	16620000
1	16100000	16110000	1	16650000	16660000
1	16820000	16830000	1	17430000	17440000
1	17200000	17210000	1	17430000	17440000
1	17250000	17260000	1	17500000	17510000
1	17200000	17210000	1	17930000	17940000
1	17250000	17260000	1	17930000	17940000
1	20860000	20870000	1	21210000	21220000
1	20900000	20910000	1	21210000	21220000
1	20820000	20830000	1	21250000	21260000
1	20900000	20910000	1	21250000	21260000
1	34000000	34010000	1	34140000	34150000
1	34000000	34010000	1	34160000	34170000
1	35850000	35860000	1	36000000	36010000
1	35810000	35820000	1	36010000	36020000
1	35850000	35860000	1	36010000	36020000
1	35230000	35240000	1	36050000	36060000
1	35810000	35820000	1	36050000	36060000
1	35850000	35860000	1	36050000	36060000
1	35870000	35880000	1	36050000	36060000
1	35940000	35950000	1	36050000	36060000
1	36010000	36020000	1	36050000	36060000
1	35810000	35820000	1	36060000	36070000
1	35850000	35860000	1	36060000	36070000
1	35870000	35880000	1	36060000	36070000
1	35940000	35950000	1	36060000	36070000
1	36010000	36020000	1	36060000	36070000
1	35230000	35240000	1	36040000	36050000
1	36310000	36320000	1	36440000	36450000
1	36310000	36320000	1	36510000	36520000
1	36360000	36370000	1	36510000	36520000
1	36310000	36320000	1	36520000	36530000
1	36550000	36560000	1	36610000	36620000
1	36550000	36560000	1	36630000	36640000
1	36550000	36560000	1	36700000	36710000
1	36800000	36810000	1	37120000	37130000
1	36830000	36840000	1	37120000	37130000
1	36850000	36860000	1	37120000	37130000
1	36900000	36910000	1	37120000	37130000
1	36930000	36940000	1	37120000	37130000
1	36940000	36950000	1	37120000	37130000
1	36980000	36990000	1	37120000	37130000
1	36800000	36810000	1	37130000	37140000
1	36830000	36840000	1	37130000	37140000
1	36850000	36860000	1	37130000	37140000
1	36860000	36870000	1	37130000	37140000
1	36890000	36900000	1	37130000	37140000
1	36900000	36910000	1	37130000	37140000
1	36930000	36940000	1	37130000	37140000
1	36940000	36950000	1	37130000	37140000
1	36980000	36990000	1	37130000	37140000
1	36700000	36710000	1	37210000	37220000
1	36830000	36840000	1	37210000	37220000
1	36850000	36860000	1	37210000	37220000
1	36860000	36870000	1	37210000	37220000
1	36890000	36900000	1	37210000	37220000
1	36930000	36940000	1	37210000	37220000
1	36830000	36840000	1	37100000	37110000
1	36850000	36860000	1	37100000	37110000
1	36930000	36940000	1	37100000	37110000
1	36800000	36810000	1	37280000	37290000
1	36830000	36840000	1	37280000	37290000
1	37430000	37440000	1	37860000	37870000
1	37640000	37650000	1	37860000	37870000
1	37650000	37660000	1	37860000	37870000
1	38170000	38180000	1	38650000	38660000
1	38290000	38300000	1	38650000	38660000
1	38170000	38180000	1	38820000	38830000
1	38980000	38990000	1	39290000	39300000
1	39000000	39010000	1	39290000	39300000
1	39000000	39010000	1	39300000	39310000
1	38980000	38990000	1	39360000	39370000
1	39000000	39010000	1	39360000	39370000
1	38980000	38990000	1	39510000	39520000
1	39000000	39010000	1	39510000	39520000
1	39290000	39300000	1	39510000	39520000
1	39360000	39370000	1	39510000	39520000
1	38980000	38990000	1	39530000	39540000
1	39000000	39010000	1	39530000	39540000
1	39360000	39370000	1	39530000	39540000
1	38980000	38990000	1	39520000	39530000
1	39000000	39010000	1	39520000	39530000
1	39300000	39310000	1	39520000	39530000
1	39360000	39370000	1	39520000	39530000
1	39570000	39580000	1	39900000	39910000
1	39660000	39670000	1	39900000	39910000
1	39660000	39670000	1	39930000	39940000
1	43930000	43940000	1	44100000	44110000
1	43820000	43830000	1	44110000	44120000
1	43930000	43940000	1	44110000	44120000
1	51470000	51480000	1	51620000	51630000
1	51620000	51630000	1	51910000	51920000
1	52230000	52240000	1	52950000	52960000
1	52520000	52530000	1	52950000	52960000
1	52630000	52640000	1	52950000	52960000
1	52950000	52960000	1	53350000	53360000
1	53740000	53750000	1	53860000	53870000
1	53740000	53750000	1	54250000	54260000
1	53750000	53760000	1	54250000	54260000
1	53740000	53750000	1	54480000	54490000
1	53750000	53760000	1	54480000	54490000
1	53760000	53770000	1	54480000	54490000
1	55020000	55030000	1	55160000	55170000
1	55050000	55060000	1	55160000	55170000
1	55080000	55090000	1	55160000	55170000
1	57470000	57480000	1	57610000	57620000
1	57400000	57410000	1	57880000	57890000
1	57470000	57480000	1	57880000	57890000
1	57400000	57410000	1	57890000	57900000
1	57400000	57410000	1	57980000	57990000
1	57470000	57480000	1	57980000	57990000
1	57610000	57620000	1	57980000	57990000
1	57400000	57410000	1	57990000	58000000
1	57470000	57480000	1	57990000	58000000
1	57610000	57620000	1	57990000	58000000
1	57400000	57410000	1	58020000	58030000
1	57470000	57480000	1	58020000	58030000
1	57400000	57410000	1	58030000	58040000
1	57470000	57480000	1	58030000	58040000
1	57990000	58000000	1	58420000	58430000
1	58710000	58720000	1	58870000	58880000
1	58750000	58760000	1	58870000	58880000
1	58760000	58770000	1	58870000	58880000
1	58760000	58770000	1	58960000	58970000
1	58760000	58770000	1	58940000	58950000
1	58760000	58770000	1	58950000	58960000
1	58750000	58760000	1	59110000	59120000
1	58760000	58770000	1	59120000	59130000
1	58760000	58770000	1	59230000	59240000
1	59300000	59310000	1	59480000	59490000
1	59230000	59240000	1	59520000	59530000
1	59300000	59310000	1	59520000	59530000
1	59230000	59240000	1	59580000	59590000
1	59300000	59310000	1	59580000	59590000
1	59370000	59380000	1	59580000	59590000
1	59420000	59430000	1	59580000	59590000
1	59440000	59450000	1	59580000	59590000
1	59470000	59480000	1	59580000	59590000
1	59110000	59120000	1	59600000	59610000
1	59230000	59240000	1	59600000	59610000
1	59300000	59310000	1	59600000	59610000
1	59120000	59130000	1	59610000	59620000
1	59230000	59240000	1	59610000	59620000
1	59300000	59310000	1	59610000	59620000
1	59420000	59430000	1	59610000	59620000
1	59440000	59450000	1	59610000	59620000
1	59230000	59240000	1	59680000	59690000
1	59910000	59920000	1	60090000	60100000
1	59760000	59770000	1	60160000	60170000
1	60400000	60410000	1	60830000	60840000
1	60410000	60420000	1	60830000	60840000
1	60560000	60570000	1	60830000	60840000
1	60340000	60350000	1	60840000	60850000
1	60400000	60410000	1	60840000	60850000
1	60540000	60550000	1	60840000	60850000
1	60560000	60570000	1	60840000	60850000
1	60160000	60170000	1	60850000	60860000
1	60350000	60360000	1	60850000	60860000
1	60400000	60410000	1	60850000	60860000
1	60410000	60420000	1	60850000	60860000
1	60430000	60440000	1	60850000	60860000
1	60540000	60550000	1	60850000	60860000
1	60560000	60570000	1	60850000	60860000
1	64010000	64020000	1	64300000	64310000
1	64120000	64130000	1	64300000	64310000
1	64120000	64130000	1	64530000	64540000
1	64610000	64620000	1	64950000	64960000
1	64730000	64740000	1	64950000	64960000
1	64730000	64740000	1	65030000	65040000
1	64730000	64740000	1	65130000	65140000
1	64610000	64620000	1	65170000	65180000
1	64730000	64740000	1	65170000	65180000
1	64730000	64740000	1	65180000	65190000
1	71030000	71040000	1	71550000	71560000
1	71100000	71110000	1	71550000	71560000
1	71030000	71040000	1	71640000	71650000
1	71030000	71040000	1	71650000	71660000
1	71550000	71560000	1	72170000	72180000
1	71640000	71650000	1	72170000	72180000
1	71650000	71660000	1	72170000	72180000
1	71670000	71680000	1	72170000	72180000
1	71550000	71560000	1	72180000	72190000
1	71640000	71650000	1	72180000	72190000
1	71670000	71680000	1	72180000	72190000
1	71550000	71560000	1	72190000	72200000
1	71640000	71650000	1	72190000	72200000
1	71650000	71660000	1	72190000	72200000
1	71670000	71680000	1	72190000	72200000
1	71550000	71560000	1	72200000	72210000
1	71640000	71650000	1	72200000	72210000
1	71650000	71660000	1	72200000	72210000
1	71550000	71560000	1	72210000	72220000
1	71640000	71650000	1	72210000	72220000
1	71650000	71660000	1	72210000	72220000
1	71670000	71680000	1	72210000	72220000
1	71640000	71650000	1	72220000	72230000
1	71650000	71660000	1	72220000	72230000
1	72310000	72320000	1	72580000	72590000
1	72310000	72320000	1	72670000	72680000
1	72240000	72250000	1	72710000	72720000
1	72250000	72260000	1	72710000	72720000
1	72300000	72310000	1	72710000	72720000
1	72310000	72320000	1	72710000	72720000
1	72250000	72260000	1	72800000	72810000
1	72250000	72260000	1	72820000	72830000
1	72710000	72720000	1	72820000	72830000
1	74230000	74240000	1	74380000	74390000
1	74280000	74290000	1	74380000	74390000
1	74280000	74290000	1	74390000	74400000
1	75340000	75350000	1	75490000	75500000
1	75660000	75670000	1	75880000	75890000
1	78540000	78550000	1	78650000	78660000
1	78540000	78550000	1	78690000	78700000
1	79760000	79770000	1	80340000	80350000
1	84330000	84340000	1	84870000	84880000
1	85850000	85860000	1	86030000	86040000
1	86180000	86190000	1	86290000	86300000
1	86150000	86160000	1	86300000	86310000
1	86180000	86190000	1	86300000	86310000
1	86150000	86160000	1	86310000	86320000
1	86180000	86190000	1	86310000	86320000
1	86230000	86240000	1	86310000	86320000
1	86150000	86160000	1	86340000	86350000
1	86180000	86190000	1	86340000	86350000
1	86180000	86190000	1	86350000	86360000
1	86180000	86190000	1	86360000	86370000
1	86430000	86440000	1	86530000	86540000
1	86440000	86450000	1	86530000	86540000
1	86530000	86540000	1	87210000	87220000
1	86530000	86540000	1	87220000	87230000
1	87520000	87530000	1	87750000	87760000
1	88450000	88460000	1	88660000	88670000
1	88600000	88610000	1	88670000	88680000
1	88450000	88460000	1	88700000	88710000
1	88600000	88610000	1	88700000	88710000
1	88610000	88620000	1	88700000	88710000
1	88450000	88460000	1	88760000	88770000
1	88760000	88770000	1	89090000	89100000
1	88790000	88800000	1	89090000	89100000
1	88800000	88810000	1	89090000	89100000
1	88760000	88770000	1	89200000	89210000
1	88840000	88850000	1	89200000	89210000
1	89860000	89870000	1	89930000	89940000
1	90200000	90210000	1	90510000	90520000
1	90200000	90210000	1	90600000	90610000
1	91530000	91540000	1	92340000	92350000
1	91980000	91990000	1	92340000	92350000
1	92110000	92120000	1	92340000	92350000
1	91530000	91540000	1	92430000	92440000
1	91980000	91990000	1	92430000	92440000
1	92110000	92120000	1	92430000	92440000
1	92170000	92180000	1	92430000	92440000
1	92180000	92190000	1	92430000	92440000
1	93330000	93340000	1	93630000	93640000
1	93340000	93350000	1	93630000	93640000
1	93470000	93480000	1	93740000	93750000
1	93470000	93480000	1	93750000	93760000
1	101910000	101920000	1	102260000	102270000
1	117450000	117460000	1	118310000	118320000
1	117450000	117460000	1	118320000	118330000
1	118320000	118330000	1	118450000	118460000
1	118620000	118630000	1	119040000	119050000
1	118640000	118650000	1	119040000	119050000
1	118780000	118790000	1	119040000	119050000
1	118620000	118630000	1	119050000	119060000
1	118640000	118650000	1	119050000	119060000
1	118780000	118790000	1	119050000	119060000
1	118640000	118650000	1	119060000	119070000
1	118780000	118790000	1	119060000	119070000
1	118380000	118390000	1	119070000	119080000
1	118390000	118400000	1	119070000	119080000
1	118450000	118460000	1	119070000	119080000
1	118620000	118630000	1	119070000	119080000
1	118640000	118650000	1	119070000	119080000
1	118650000	118660000	1	119070000	119080000
1	118660000	118670000	1	119070000	119080000
1	118680000	118690000	1	119070000	119080000
1	118780000	118790000	1	119070000	119080000
1	118620000	118630000	1	119080000	119090000
1	118640000	118650000	1	119080000	119090000
1	118780000	118790000	1	119080000	119090000
1	118780000	118790000	1	119120000	119130000
1	119070000	119080000	1	119390000	119400000
1	119050000	119060000	1	119400000	119410000
1	119070000	119080000	1	119400000	119410000
1	119080000	119090000	1	119400000	119410000
1	119300000	119310000	1	119400000	119410000
1	118620000	118630000	1	119420000	119430000
1	118640000	118650000	1	119420000	119430000
1	119040000	119050000	1	119420000	119430000
1	119050000	119060000	1	119420000	119430000
1	119060000	119070000	1	119420000	119430000
1	119070000	119080000	1	119420000	119430000
1	119080000	119090000	1	119420000	119430000
1	119120000	119130000	1	119420000	119430000
1	119290000	119300000	1	119420000	119430000
1	119300000	119310000	1	119420000	119430000
1	119320000	119330000	1	119420000	119430000
1	119330000	119340000	1	119420000	119430000
1	119340000	119350000	1	119420000	119430000
1	118780000	118790000	1	119450000	119460000
1	119050000	119060000	1	119450000	119460000
1	119070000	119080000	1	119450000	119460000
1	119080000	119090000	1	119450000	119460000
1	119120000	119130000	1	119450000	119460000
1	118780000	118790000	1	119490000	119500000
1	119040000	119050000	1	119490000	119500000
1	119050000	119060000	1	119490000	119500000
1	119060000	119070000	1	119490000	119500000
1	119070000	119080000	1	119490000	119500000
1	119080000	119090000	1	119490000	119500000
1	119120000	119130000	1	119490000	119500000
1	119040000	119050000	1	119520000	119530000
1	119050000	119060000	1	119520000	119530000
1	119070000	119080000	1	119520000	119530000
1	119080000	119090000	1	119520000	119530000
1	119070000	119080000	1	119640000	119650000
1	119080000	119090000	1	119640000	119650000
1	119490000	119500000	1	119910000	119920000
1	120210000	120220000	1	120520000	120530000
1	120260000	120270000	1	120520000	120530000
1	120210000	120220000	1	120530000	120540000
1	120640000	120650000	1	121080000	121090000
1	125430000	125440000	1	125560000	125570000
1	127160000	127170000	1	127430000	127440000
1	127200000	127210000	1	127430000	127440000
1	127910000	127920000	1	128190000	128200000
1	127770000	127780000	1	128240000	128250000
1	127910000	127920000	1	128240000	128250000
1	128400000	128410000	1	128590000	128600000
1	128410000	128420000	1	128590000	128600000
1	128390000	128400000	1	128850000	128860000
1	131550000	131560000	1	131820000	131830000
1	131130000	131140000	1	131880000	131890000
1	131140000	131150000	1	131890000	131900000
1	132000000	132010000	1	132150000	132160000
1	132150000	132160000	1	132340000	132350000
1	132150000	132160000	1	132230000	132240000
1	132150000	132160000	1	132320000	132330000
1	133020000	133030000	1	133120000	133130000
1	133020000	133030000	1	133130000	133140000
1	133140000	133150000	1	133340000	133350000
1	133180000	133190000	1	133340000	133350000
1	133130000	133140000	1	133360000	133370000
1	133140000	133150000	1	133360000	133370000
1	133180000	133190000	1	133360000	133370000
1	133390000	133400000	1	133490000	133500000
1	133120000	133130000	1	133600000	133610000
1	133130000	133140000	1	133600000	133610000
1	133140000	133150000	1	133600000	133610000
1	133180000	133190000	1	133600000	133610000
1	133340000	133350000	1	133600000	133610000
1	133360000	133370000	1	133600000	133610000
1	133390000	133400000	1	133600000	133610000
1	133430000	133440000	1	133600000	133610000
1	133140000	133150000	1	133610000	133620000
1	133180000	133190000	1	133610000	133620000
1	133340000	133350000	1	133610000	133620000
1	133360000	133370000	1	133610000	133620000
1	133390000	133400000	1	133610000	133620000
1	133130000	133140000	1	133660000	133670000
1	133140000	133150000	1	133660000	133670000
1	133180000	133190000	1	133660000	133670000
1	133660000	133670000	1	134060000	134070000
1	133670000	133680000	1	134060000	134070000
1	133690000	133700000	1	134060000	134070000
1	133710000	133720000	1	134060000	134070000
1	133740000	133750000	1	134060000	134070000
1	133660000	133670000	1	134070000	134080000
1	133660000	133670000	1	134080000	134090000
1	133710000	133720000	1	134080000	134090000
1	133740000	133750000	1	134080000	134090000
1	133670000	133680000	1	134090000	134100000
1	133690000	133700000	1	134090000	134100000
1	133710000	133720000	1	134090000	134100000
1	133660000	133670000	1	134100000	134110000
1	133670000	133680000	1	134100000	134110000
1	133690000	133700000	1	134100000	134110000
1	133710000	133720000	1	134100000	134110000
1	133740000	133750000	1	134100000	134110000
1	134360000	134370000	1	134490000	134500000
1	134960000	134970000	1	135100000	135110000
1	134970000	134980000	1	135100000	135110000
1	134970000	134980000	1	135130000	135140000
1	135150000	135160000	1	135250000	135260000
1	135180000	135190000	1	135250000	135260000
1	135150000	135160000	1	135260000	135270000
1	135180000	135190000	1	135260000	135270000
1	135150000	135160000	1	135310000	135320000
1	134960000	134970000	1	135340000	135350000
1	135140000	135150000	1	135340000	135350000
1	135150000	135160000	1	135340000	135350000
1	135120000	135130000	1	135360000	135370000
1	135130000	135140000	1	135360000	135370000
1	135140000	135150000	1	135360000	135370000
1	135150000	135160000	1	135360000	135370000
1	135180000	135190000	1	135360000	135370000
1	135150000	135160000	1	135390000	135400000
1	135150000	135160000	1	135400000	135410000
1	135150000	135160000	1	135430000	135440000
1	135400000	135410000	1	135650000	135660000
1	135550000	135560000	1	135650000	135660000
1	135390000	135400000	1	135670000	135680000
1	135400000	135410000	1	135670000	135680000
1	135430000	135440000	1	135670000	135680000
1	135470000	135480000	1	135670000	135680000
1	135480000	135490000	1	135670000	135680000
1	135500000	135510000	1	135670000	135680000
1	135510000	135520000	1	135670000	135680000
1	135550000	135560000	1	135670000	135680000
1	136010000	136020000	1	136230000	136240000
1	136010000	136020000	1	136410000	136420000
1	136130000	136140000	1	136410000	136420000
1	136140000	136150000	1	136410000	136420000
1	136010000	136020000	1	136460000	136470000
1	136130000	136140000	1	136460000	136470000
1	136140000	136150000	1	136460000	136470000
1	136170000	136180000	1	136460000	136470000
1	136220000	136230000	1	136460000	136470000
1	136230000	136240000	1	136460000	136470000
1	136130000	136140000	1	136470000	136480000
1	136560000	136570000	1	136710000	136720000
1	136570000	136580000	1	136710000	136720000
1	136560000	136570000	1	136720000	136730000
1	136570000	136580000	1	136720000	136730000
1	136560000	136570000	1	136730000	136740000
1	136570000	136580000	1	136730000	136740000
1	136590000	136600000	1	136730000	136740000
1	136620000	136630000	1	136730000	136740000
1	136560000	136570000	1	136950000	136960000
1	136560000	136570000	1	137170000	137180000
1	139490000	139500000	1	140420000	140430000
1	140180000	140190000	1	140420000	140430000
1	151080000	151090000	1	151340000	151350000
1	151080000	151090000	1	151280000	151290000
1	151080000	151090000	1	151420000	151430000
1	151500000	151510000	1	151670000	151680000
1	152790000	152800000	1	153010000	153020000
1	152790000	152800000	1	153030000	153040000
1	152810000	152820000	1	153030000	153040000
1	152790000	152800000	1	153040000	153050000
1	152790000	152800000	1	153070000	153080000
1	152810000	152820000	1	153070000	153080000
1	152760000	152770000	1	153090000	153100000
1	152790000	152800000	1	153090000	153100000
1	152810000	152820000	1	153090000	153100000
1	152840000	152850000	1	153090000	153100000
1	152900000	152910000	1	153090000	153100000
1	152910000	152920000	1	153090000	153100000
1	152760000	152770000	1	153100000	153110000
1	152790000	152800000	1	153100000	153110000
1	152790000	152800000	1	153080000	153090000
1	152810000	152820000	1	153080000	153090000
1	152790000	152800000	1	153200000	153210000
1	152810000	152820000	1	153200000	153210000
1	152790000	152800000	1	153320000	153330000
1	152900000	152910000	1	153320000	153330000
1	153030000	153040000	1	153320000	153330000
1	153040000	153050000	1	153320000	153330000
1	153090000	153100000	1	153320000	153330000
1	153100000	153110000	1	153320000	153330000
1	152790000	152800000	1	153330000	153340000
1	152810000	152820000	1	153330000	153340000
1	153090000	153100000	1	153330000	153340000
1	153100000	153110000	1	153330000	153340000
1	152760000	152770000	1	153370000	153380000
1	152790000	152800000	1	153370000	153380000
1	152810000	152820000	1	153370000	153380000
1	152830000	152840000	1	153370000	153380000
1	152840000	152850000	1	153370000	153380000
1	152900000	152910000	1	153370000	153380000
1	152910000	152920000	1	153370000	153380000
1	152940000	152950000	1	153370000	153380000
1	152990000	153000000	1	153370000	153380000
1	153010000	153020000	1	153370000	153380000
1	153030000	153040000	1	153370000	153380000
1	153040000	153050000	1	153370000	153380000
1	153070000	153080000	1	153370000	153380000
1	153080000	153090000	1	153370000	153380000
1	153090000	153100000	1	153370000	153380000
1	153100000	153110000	1	153370000	153380000
1	152790000	152800000	1	153380000	153390000
1	152810000	152820000	1	153380000	153390000
1	152840000	152850000	1	153380000	153390000
1	152900000	152910000	1	153380000	153390000
1	152910000	152920000	1	153380000	153390000
1	152990000	153000000	1	153380000	153390000
1	153000000	153010000	1	153380000	153390000
1	153010000	153020000	1	153380000	153390000
1	153030000	153040000	1	153380000	153390000
1	153040000	153050000	1	153380000	153390000
1	153070000	153080000	1	153380000	153390000
1	153080000	153090000	1	153380000	153390000
1	153090000	153100000	1	153380000	153390000
1	153100000	153110000	1	153380000	153390000
1	153200000	153210000	1	153380000	153390000
1	152790000	152800000	1	153480000	153490000
1	152790000	152800000	1	153490000	153500000
1	152790000	152800000	1	153450000	153460000
1	152810000	152820000	1	153450000	153460000
1	152830000	152840000	1	153450000	153460000
1	152840000	152850000	1	153450000	153460000
1	153890000	153900000	1	154070000	154080000
1	153900000	153910000	1	154070000	154080000
1	153890000	153900000	1	154080000	154090000
1	153900000	153910000	1	154080000	154090000
1	153890000	153900000	1	154090000	154100000
1	153900000	153910000	1	154090000	154100000
1	156070000	156080000	1	156420000	156430000
1	156080000	156090000	1	156420000	156430000
1	156280000	156290000	1	156420000	156430000
1	156070000	156080000	1	156550000	156560000
1	156080000	156090000	1	156550000	156560000
1	156070000	156080000	1	156650000	156660000
1	156070000	156080000	1	156660000	156670000
1	156070000	156080000	1	156670000	156680000
1	156080000	156090000	1	156710000	156720000
1	156710000	156720000	1	156960000	156970000
1	156930000	156940000	1	157410000	157420000
1	160190000	160200000	1	160730000	160740000
1	160200000	160210000	1	160730000	160740000
1	160210000	160220000	1	160730000	160740000
1	160300000	160310000	1	160730000	160740000
1	160310000	160320000	1	160730000	160740000
1	160520000	160530000	1	160730000	160740000
1	160730000	160740000	1	160900000	160910000
1	161040000	161050000	1	161140000	161150000
1	160730000	160740000	1	161160000	161170000
1	161040000	161050000	1	161160000	161170000
1	161250000	161260000	1	161960000	161970000
1	161870000	161880000	1	161960000	161970000
1	165770000	165780000	1	166000000	166010000
1	165770000	165780000	1	166100000	166110000
1	165770000	165780000	1	166120000	166130000
1	166000000	166010000	1	166120000	166130000
1	165770000	165780000	1	166130000	166140000
1	165770000	165780000	1	166140000	166150000
1	166000000	166010000	1	166140000	166150000
1	165650000	165660000	1	166150000	166160000
1	165770000	165780000	1	166150000	166160000
1	166000000	166010000	1	166150000	166160000
1	165770000	165780000	1	166160000	166170000
1	167220000	167230000	1	167300000	167310000
1	167230000	167240000	1	167300000	167310000
1	167220000	167230000	1	167340000	167350000
1	167220000	167230000	1	167350000	167360000
1	167230000	167240000	1	167350000	167360000
1	167350000	167360000	1	167910000	167920000
1	167390000	167400000	1	167910000	167920000
1	167910000	167920000	1	168390000	168400000
1	167910000	167920000	1	168410000	168420000
1	170890000	170900000	1	171040000	171050000
1	171130000	171140000	1	171210000	171220000
1	171100000	171110000	1	171220000	171230000
1	171100000	171110000	1	171240000	171250000
1	171100000	171110000	1	171470000	171480000
1	171310000	171320000	1	171470000	171480000
1	171320000	171330000	1	171470000	171480000
1	171360000	171370000	1	171470000	171480000
1	171370000	171380000	1	171470000	171480000
1	171360000	171370000	1	171500000	171510000
1	172370000	172380000	1	172520000	172530000
1	172370000	172380000	1	173340000	173350000
1	172450000	172460000	1	173340000	173350000
1	172480000	172490000	1	173340000	173350000
1	172490000	172500000	1	173340000	173350000
1	172500000	172510000	1	173340000	173350000
1	172510000	172520000	1	173340000	173350000
1	172520000	172530000	1	173340000	173350000
1	172650000	172660000	1	173340000	173350000
1	175690000	175700000	1	175880000	175890000
1	177250000	177260000	1	177440000	177450000
1	177250000	177260000	1	177700000	177710000
1	178180000	178190000	1	178280000	178290000
1	177790000	177800000	1	178310000	178320000
1	177790000	177800000	1	178320000	178330000
1	177790000	177800000	1	178330000	178340000
1	177790000	177800000	1	178360000	178370000
1	177790000	177800000	1	178400000	178410000
1	178180000	178190000	1	178400000	178410000
1	178540000	178550000	1	179070000	179080000
1	178540000	178550000	1	179080000	179090000
1	178540000	178550000	1	179440000	179450000
1	179070000	179080000	1	179440000	179450000
1	178540000	178550000	1	179460000	179470000
1	179080000	179090000	1	179460000	179470000
1	179190000	179200000	1	179460000	179470000
1	179270000	179280000	1	179460000	179470000
1	178540000	178550000	1	179510000	179520000
1	179800000	179810000	1	180560000	180570000
1	179800000	179810000	1	180570000	180580000
1	180580000	180590000	1	180740000	180750000
1	180600000	180610000	1	180740000	180750000
1	180870000	180880000	1	180970000	180980000
1	180880000	180890000	1	180970000	180980000
1	180890000	180900000	1	180970000	180980000
1	180900000	180910000	1	180970000	180980000
1	180910000	180920000	1	180970000	180980000
1	180870000	180880000	1	180980000	180990000
1	180880000	180890000	1	180980000	180990000
1	180850000	180860000	1	181140000	181150000
1	180870000	180880000	1	181140000	181150000
1	180870000	180880000	1	181150000	181160000
1	180850000	180860000	1	181160000	181170000
1	180870000	180880000	1	181160000	181170000
1	180880000	180890000	1	181160000	181170000
1	180870000	180880000	1	181210000	181220000
1	180870000	180880000	1	181230000	181240000
1	181250000	181260000	1	181450000	181460000
1	181250000	181260000	1	181620000	181630000
1	180880000	180890000	1	181840000	181850000
1	180890000	180900000	1	181840000	181850000
1	180880000	180890000	1	181850000	181860000
1	181880000	181890000	1	182070000	182080000
1	181880000	181890000	1	182080000	182090000
1	181880000	181890000	1	182090000	182100000
1	181940000	181950000	1	182090000	182100000
1	181840000	181850000	1	182100000	182110000
1	181880000	181890000	1	182100000	182110000
1	181940000	181950000	1	182100000	182110000
1	181950000	181960000	1	182100000	182110000
1	181740000	181750000	1	182120000	182130000
1	181840000	181850000	1	182120000	182130000
1	181850000	181860000	1	182120000	182130000
1	181860000	181870000	1	182120000	182130000
1	181880000	181890000	1	182120000	182130000
1	181930000	181940000	1	182120000	182130000
1	181950000	181960000	1	182120000	182130000
1	181960000	181970000	1	182120000	182130000
1	181840000	181850000	1	182150000	182160000
1	181850000	181860000	1	182150000	182160000
1	181860000	181870000	1	182150000	182160000
1	181880000	181890000	1	182150000	182160000
1	181880000	181890000	1	182270000	182280000
1	182150000	182160000	1	182270000	182280000
1	182160000	182170000	1	182270000	182280000
1	181880000	181890000	1	182280000	182290000
1	182150000	182160000	1	182280000	182290000
1	182160000	182170000	1	182280000	182290000
1	181850000	181860000	1	182290000	182300000
1	181860000	181870000	1	182290000	182300000
1	181880000	181890000	1	182290000	182300000
1	182150000	182160000	1	182290000	182300000
1	182160000	182170000	1	182290000	182300000
1	182190000	182200000	1	182290000	182300000
1	181860000	181870000	1	182340000	182350000
1	181880000	181890000	1	182340000	182350000
1	182150000	182160000	1	182340000	182350000
1	182160000	182170000	1	182340000	182350000
1	182150000	182160000	1	182400000	182410000
1	181840000	181850000	1	182500000	182510000
1	181850000	181860000	1	182500000	182510000
1	182120000	182130000	1	182500000	182510000
1	182150000	182160000	1	182500000	182510000
1	182160000	182170000	1	182500000	182510000
1	182290000	182300000	1	182500000	182510000
1	184900000	184910000	1	185240000	185250000
1	185530000	185540000	1	186510000	186520000
1	186230000	186240000	1	186740000	186750000
1	188660000	188670000	1	188850000	188860000
1	188990000	189000000	1	189680000	189690000
1	189000000	189010000	1	189680000	189690000
1	189010000	189020000	1	189680000	189690000
1	188990000	189000000	1	189690000	189700000
1	189000000	189010000	1	189690000	189700000
1	189010000	189020000	1	189720000	189730000
1	189010000	189020000	1	189740000	189750000
1	189010000	189020000	1	189750000	189760000
1	189680000	189690000	1	189840000	189850000
1	189010000	189020000	1	189910000	189920000
1	189680000	189690000	1	189910000	189920000
1	189690000	189700000	1	189910000	189920000
1	189720000	189730000	1	189910000	189920000
1	189680000	189690000	1	189940000	189950000
1	189690000	189700000	1	189940000	189950000
1	189720000	189730000	1	189940000	189950000
1	191020000	191030000	1	191280000	191290000
1	191080000	191090000	1	191280000	191290000
1	191390000	191400000	1	191570000	191580000
1	191280000	191290000	1	191820000	191830000
1	191390000	191400000	1	191820000	191830000
1	191410000	191420000	1	191820000	191830000
1	191420000	191430000	1	191820000	191830000
1	191570000	191580000	1	191820000	191830000
1	191820000	191830000	1	192130000	192140000
1	3980000	3990000	1	4130000	4140000
1	3980000	3990000	1	4140000	4150000
1	7040000	7050000	1	7180000	7190000
1	7050000	7060000	1	7180000	7190000
1	7040000	7050000	1	7320000	7330000
1	7050000	7060000	1	7320000	7330000
1	8580000	8590000	1	8860000	8870000
1	8580000	8590000	1	8870000	8880000
1	8580000	8590000	1	8900000	8910000
1	8580000	8590000	1	8910000	8920000
1	8550000	8560000	1	8920000	8930000
1	8580000	8590000	1	8920000	8930000
1	8550000	8560000	1	8950000	8960000
1	8580000	8590000	1	8950000	8960000
1	9540000	9550000	1	9710000	9720000
1	9730000	9740000	1	10020000	10030000
1	10870000	10880000	1	11120000	11130000
1	10870000	10880000	1	11130000	11140000
1	11270000	11280000	1	11370000	11380000
1	10870000	10880000	1	11380000	11390000
1	11270000	11280000	1	11380000	11390000
1	10870000	10880000	1	11470000	11480000
1	11270000	11280000	1	11470000	11480000
1	11270000	11280000	1	11480000	11490000
1	11320000	11330000	1	11480000	11490000
1	11330000	11340000	1	11480000	11490000
1	11330000	11340000	1	11490000	11500000
1	11270000	11280000	1	11530000	11540000
1	11330000	11340000	1	11530000	11540000
1	10870000	10880000	1	11540000	11550000
1	11270000	11280000	1	11540000	11550000
1	11330000	11340000	1	11540000	11550000
1	10870000	10880000	1	11550000	11560000
1	11270000	11280000	1	11550000	11560000
1	11320000	11330000	1	11550000	11560000
1	10870000	10880000	1	11560000	11570000
1	11270000	11280000	1	11560000	11570000
1	11320000	11330000	1	11560000	11570000
1	11330000	11340000	1	11560000	11570000
1	11390000	11400000	1	11560000	11570000
1	11400000	11410000	1	11560000	11570000
1	10870000	10880000	1	11570000	11580000
1	10870000	10880000	1	11580000	11590000
1	10870000	10880000	1	11590000	11600000
1	12710000	12720000	1	12820000	12830000
1	12120000	12130000	1	12840000	12850000
1	12610000	12620000	1	12840000	12850000
1	12710000	12720000	1	12840000	12850000
1	13150000	13160000	1	13390000	13400000
1	13150000	13160000	1	13490000	13500000
1	13140000	13150000	1	13500000	13510000
1	13150000	13160000	1	13500000	13510000
1	13140000	13150000	1	13530000	13540000
1	13150000	13160000	1	13530000	13540000
1	13250000	13260000	1	13530000	13540000
1	13140000	13150000	1	13380000	13390000
1	13150000	13160000	1	13380000	13390000
1	13250000	13260000	1	13510000	13520000
1	13370000	13380000	1	13510000	13520000
1	13150000	13160000	1	13540000	13550000
1	13090000	13100000	1	13590000	13600000
1	13140000	13150000	1	13620000	13630000
1	13140000	13150000	1	13630000	13640000
1	13150000	13160000	1	13630000	13640000
1	13140000	13150000	1	13570000	13580000
1	14740000	14750000	1	14850000	14860000
1	14740000	14750000	1	14860000	14870000
1	14740000	14750000	1	14970000	14980000
1	14740000	14750000	1	14980000	14990000
1	16100000	16110000	1	16420000	16430000
1	16100000	16110000	1	16430000	16440000
1	16100000	16110000	1	16440000	16450000
1	16100000	16110000	1	16520000	16530000
1	16100000	16110000	1	16590000	16600000
1	16100000	16110000	1	16600000	16610000
1	16100000	16110000	1	16640000	16650000
1	16820000	16830000	1	16920000	16930000
1	16820000	16830000	1	16930000	16940000
1	16820000	16830000	1	16940000	16950000
1	16820000	16830000	1	16980000	16990000
1	16820000	16830000	1	16990000	17000000
1	16820000	16830000	1	17050000	17060000
1	16820000	16830000	1	17060000	17070000
1	16820000	16830000	1	17070000	17080000
1	16820000	16830000	1	17080000	17090000
1	16650000	16660000	1	17090000	17100000
1	16820000	16830000	1	17090000	17100000
1	16650000	16660000	1	17100000	17110000
1	16820000	16830000	1	17100000	17110000
1	16820000	16830000	1	16970000	16980000
1	16650000	16660000	1	17110000	17120000
1	16820000	16830000	1	17110000	17120000
1	16650000	16660000	1	17120000	17130000
1	16820000	16830000	1	17120000	17130000
1	16650000	16660000	1	17130000	17140000
1	16820000	16830000	1	17130000	17140000
1	17250000	17260000	1	17410000	17420000
1	16820000	16830000	1	17420000	17430000
1	17250000	17260000	1	17420000	17430000
1	16650000	16660000	1	17140000	17150000
1	16820000	16830000	1	17140000	17150000
1	17200000	17210000	1	17440000	17450000
1	17200000	17210000	1	17450000	17460000
1	17250000	17260000	1	17510000	17520000
1	16820000	16830000	1	17530000	17540000
1	17200000	17210000	1	17530000	17540000
1	16820000	16830000	1	17520000	17530000
1	17200000	17210000	1	17520000	17530000
1	17200000	17210000	1	17620000	17630000
1	17200000	17210000	1	17630000	17640000
1	17250000	17260000	1	17720000	17730000
1	17250000	17260000	1	17730000	17740000
1	20760000	20770000	1	21150000	21160000
1	20760000	20770000	1	21160000	21170000
1	20900000	20910000	1	21160000	21170000
1	20760000	20770000	1	21170000	21180000
1	20900000	20910000	1	21170000	21180000
1	20900000	20910000	1	21180000	21190000
1	20900000	20910000	1	21220000	21230000
1	20900000	20910000	1	21230000	21240000
1	20900000	20910000	1	21240000	21250000
1	20900000	20910000	1	21260000	21270000
1	21210000	21220000	1	21260000	21270000
1	21210000	21220000	1	21270000	21280000
1	30950000	30960000	1	31150000	31160000
1	30950000	30960000	1	31160000	31170000
1	34000000	34010000	1	34170000	34180000
1	34010000	34020000	1	34170000	34180000
1	34000000	34010000	1	34150000	34160000
1	34200000	34210000	1	34420000	34430000
1	35850000	35860000	1	36070000	36080000
1	35870000	35880000	1	36070000	36080000
1	35810000	35820000	1	36080000	36090000
1	35810000	35820000	1	36090000	36100000
1	35810000	35820000	1	36110000	36120000
1	35850000	35860000	1	36110000	36120000
1	35870000	35880000	1	36110000	36120000
1	35810000	35820000	1	36120000	36130000
1	35850000	35860000	1	36120000	36130000
1	35870000	35880000	1	36120000	36130000
1	35810000	35820000	1	36130000	36140000
1	35850000	35860000	1	36130000	36140000
1	35870000	35880000	1	36130000	36140000
1	35810000	35820000	1	36140000	36150000
1	35850000	35860000	1	36140000	36150000
1	35850000	35860000	1	36150000	36160000
1	35850000	35860000	1	36160000	36170000
1	36310000	36320000	1	36460000	36470000
1	36360000	36370000	1	36460000	36470000
1	36310000	36320000	1	36470000	36480000
1	36360000	36370000	1	36470000	36480000
1	36310000	36320000	1	36490000	36500000
1	36360000	36370000	1	36490000	36500000
1	36310000	36320000	1	36500000	36510000
1	36360000	36370000	1	36500000	36510000
1	36550000	36560000	1	36620000	36630000
1	36520000	36530000	1	36650000	36660000
1	36550000	36560000	1	36650000	36660000
1	36510000	36520000	1	36670000	36680000
1	36520000	36530000	1	36670000	36680000
1	36550000	36560000	1	36670000	36680000
1	36510000	36520000	1	36680000	36690000
1	36520000	36530000	1	36680000	36690000
1	36550000	36560000	1	36680000	36690000
1	36510000	36520000	1	36690000	36700000
1	36520000	36530000	1	36690000	36700000
1	36550000	36560000	1	36690000	36700000
1	36510000	36520000	1	36710000	36720000
1	36520000	36530000	1	36710000	36720000
1	36550000	36560000	1	36710000	36720000
1	36510000	36520000	1	36720000	36730000
1	36520000	36530000	1	36720000	36730000
1	36550000	36560000	1	36730000	36740000
1	36520000	36530000	1	36750000	36760000
1	36520000	36530000	1	36760000	36770000
1	36310000	36320000	1	36480000	36490000
1	36360000	36370000	1	36480000	36490000
1	36550000	36560000	1	36640000	36650000
1	36550000	36560000	1	36740000	36750000
1	36510000	36520000	1	36660000	36670000
1	36520000	36530000	1	36660000	36670000
1	36550000	36560000	1	36660000	36670000
1	36850000	36860000	1	37090000	37100000
1	36980000	36990000	1	37090000	37100000
1	36800000	36810000	1	37110000	37120000
1	36830000	36840000	1	37110000	37120000
1	36850000	36860000	1	37110000	37120000
1	36890000	36900000	1	37110000	37120000
1	36930000	36940000	1	37110000	37120000
1	36940000	36950000	1	37110000	37120000
1	36980000	36990000	1	37110000	37120000
1	36850000	36860000	1	37160000	37170000
1	36860000	36870000	1	37160000	37170000
1	36900000	36910000	1	37160000	37170000
1	36800000	36810000	1	37180000	37190000
1	36830000	36840000	1	37180000	37190000
1	36900000	36910000	1	37180000	37190000
1	36930000	36940000	1	37180000	37190000
1	36830000	36840000	1	37190000	37200000
1	36850000	36860000	1	37190000	37200000
1	36860000	36870000	1	37190000	37200000
1	36890000	36900000	1	37190000	37200000
1	36900000	36910000	1	37190000	37200000
1	36930000	36940000	1	37190000	37200000
1	36700000	36710000	1	37220000	37230000
1	36830000	36840000	1	37220000	37230000
1	36850000	36860000	1	37220000	37230000
1	36900000	36910000	1	37220000	37230000
1	36920000	36930000	1	37220000	37230000
1	36930000	36940000	1	37220000	37230000
1	36980000	36990000	1	37080000	37090000
1	36800000	36810000	1	37140000	37150000
1	36830000	36840000	1	37140000	37150000
1	36850000	36860000	1	37140000	37150000
1	36860000	36870000	1	37140000	37150000
1	36890000	36900000	1	37140000	37150000
1	36900000	36910000	1	37140000	37150000
1	36930000	36940000	1	37140000	37150000
1	36940000	36950000	1	37140000	37150000
1	36980000	36990000	1	37140000	37150000
1	36800000	36810000	1	37150000	37160000
1	36830000	36840000	1	37150000	37160000
1	36850000	36860000	1	37150000	37160000
1	36890000	36900000	1	37150000	37160000
1	36900000	36910000	1	37150000	37160000
1	36800000	36810000	1	37170000	37180000
1	36850000	36860000	1	37170000	37180000
1	36890000	36900000	1	37170000	37180000
1	36900000	36910000	1	37170000	37180000
1	36800000	36810000	1	37200000	37210000
1	36830000	36840000	1	37200000	37210000
1	36850000	36860000	1	37200000	37210000
1	36890000	36900000	1	37200000	37210000
1	36900000	36910000	1	37200000	37210000
1	36930000	36940000	1	37200000	37210000
1	36800000	36810000	1	37230000	37240000
1	36830000	36840000	1	37230000	37240000
1	36850000	36860000	1	37230000	37240000
1	36860000	36870000	1	37230000	37240000
1	36890000	36900000	1	37230000	37240000
1	36900000	36910000	1	37230000	37240000
1	36920000	36930000	1	37230000	37240000
1	36930000	36940000	1	37230000	37240000
1	36940000	36950000	1	37230000	37240000
1	36980000	36990000	1	37230000	37240000
1	36700000	36710000	1	37240000	37250000
1	36800000	36810000	1	37240000	37250000
1	36830000	36840000	1	37240000	37250000
1	36850000	36860000	1	37240000	37250000
1	36860000	36870000	1	37240000	37250000
1	36890000	36900000	1	37240000	37250000
1	36900000	36910000	1	37240000	37250000
1	36920000	36930000	1	37240000	37250000
1	36930000	36940000	1	37240000	37250000
1	36940000	36950000	1	37240000	37250000
1	36980000	36990000	1	37240000	37250000
1	36700000	36710000	1	37260000	37270000
1	36800000	36810000	1	37260000	37270000
1	36830000	36840000	1	37260000	37270000
1	36850000	36860000	1	37260000	37270000
1	36860000	36870000	1	37260000	37270000
1	36830000	36840000	1	37270000	37280000
1	36850000	36860000	1	37270000	37280000
1	36800000	36810000	1	37290000	37300000
1	36700000	36710000	1	37250000	37260000
1	36800000	36810000	1	37250000	37260000
1	36830000	36840000	1	37250000	37260000
1	36850000	36860000	1	37250000	37260000
1	36900000	36910000	1	37250000	37260000
1	36940000	36950000	1	37250000	37260000
1	36980000	36990000	1	37250000	37260000
1	37280000	37290000	1	37420000	37430000
1	37280000	37290000	1	37620000	37630000
1	37280000	37290000	1	37630000	37640000
1	37430000	37440000	1	37630000	37640000
1	37280000	37290000	1	37660000	37670000
1	37640000	37650000	1	37850000	37860000
1	37430000	37440000	1	37870000	37880000
1	38170000	38180000	1	38580000	38590000
1	38170000	38180000	1	38620000	38630000
1	38170000	38180000	1	38630000	38640000
1	38170000	38180000	1	38570000	38580000
1	38170000	38180000	1	38660000	38670000
1	38290000	38300000	1	38660000	38670000
1	38290000	38300000	1	38670000	38680000
1	38290000	38300000	1	38700000	38710000
1	38170000	38180000	1	38710000	38720000
1	38290000	38300000	1	38710000	38720000
1	38170000	38180000	1	38720000	38730000
1	38170000	38180000	1	38730000	38740000
1	38170000	38180000	1	38750000	38760000
1	38170000	38180000	1	38760000	38770000
1	38130000	38140000	1	38780000	38790000
1	38170000	38180000	1	38780000	38790000
1	38170000	38180000	1	38770000	38780000
1	38120000	38130000	1	38790000	38800000
1	38170000	38180000	1	38790000	38800000
1	38860000	38870000	1	38910000	38920000
1	38860000	38870000	1	38920000	38930000
1	38860000	38870000	1	38930000	38940000
1	38860000	38870000	1	38940000	38950000
1	39000000	39010000	1	39160000	39170000
1	39000000	39010000	1	39170000	39180000
1	39000000	39010000	1	39180000	39190000
1	39000000	39010000	1	39200000	39210000
1	39000000	39010000	1	39210000	39220000
1	39000000	39010000	1	39220000	39230000
1	38980000	38990000	1	39230000	39240000
1	39000000	39010000	1	39230000	39240000
1	38980000	38990000	1	39240000	39250000
1	39000000	39010000	1	39240000	39250000
1	39000000	39010000	1	39260000	39270000
1	38980000	38990000	1	39280000	39290000
1	39000000	39010000	1	39280000	39290000
1	39000000	39010000	1	39190000	39200000
1	39000000	39010000	1	39250000	39260000
1	38980000	38990000	1	39310000	39320000
1	39000000	39010000	1	39310000	39320000
1	38980000	38990000	1	39330000	39340000
1	39000000	39010000	1	39330000	39340000
1	38980000	38990000	1	39340000	39350000
1	39000000	39010000	1	39340000	39350000
1	38980000	38990000	1	39350000	39360000
1	39000000	39010000	1	39350000	39360000
1	38860000	38870000	1	39380000	39390000
1	38980000	38990000	1	39380000	39390000
1	39000000	39010000	1	39380000	39390000
1	38980000	38990000	1	39410000	39420000
1	39000000	39010000	1	39410000	39420000
1	38980000	38990000	1	39430000	39440000
1	39000000	39010000	1	39430000	39440000
1	38980000	38990000	1	39270000	39280000
1	38980000	38990000	1	39320000	39330000
1	39000000	39010000	1	39320000	39330000
1	38860000	38870000	1	39390000	39400000
1	38980000	38990000	1	39390000	39400000
1	39000000	39010000	1	39390000	39400000
1	39000000	39010000	1	39400000	39410000
1	38980000	38990000	1	39420000	39430000
1	39000000	39010000	1	39420000	39430000
1	38980000	38990000	1	39440000	39450000
1	39000000	39010000	1	39440000	39450000
1	39000000	39010000	1	39450000	39460000
1	39000000	39010000	1	39480000	39490000
1	38980000	38990000	1	39490000	39500000
1	39000000	39010000	1	39490000	39500000
1	38980000	38990000	1	39500000	39510000
1	39000000	39010000	1	39500000	39510000
1	39290000	39300000	1	39500000	39510000
1	39360000	39370000	1	39500000	39510000
1	38980000	38990000	1	39540000	39550000
1	39000000	39010000	1	39540000	39550000
1	39360000	39370000	1	39540000	39550000
1	39000000	39010000	1	39370000	39380000
1	39000000	39010000	1	39470000	39480000
1	39660000	39670000	1	39910000	39920000
1	39660000	39670000	1	39940000	39950000
1	39660000	39670000	1	39960000	39970000
1	39660000	39670000	1	39970000	39980000
1	39660000	39670000	1	39980000	39990000
1	39660000	39670000	1	40080000	40090000
1	39660000	39670000	1	40090000	40100000
1	43930000	43940000	1	44020000	44030000
1	43930000	43940000	1	44030000	44040000
1	43930000	43940000	1	44090000	44100000
1	43820000	43830000	1	44120000	44130000
1	43930000	43940000	1	44120000	44130000
1	43930000	43940000	1	44130000	44140000
1	45350000	45360000	1	45570000	45580000
1	45350000	45360000	1	45580000	45590000
1	51470000	51480000	1	51560000	51570000
1	51470000	51480000	1	51570000	51580000
1	51470000	51480000	1	51580000	51590000
1	51470000	51480000	1	51590000	51600000
1	51480000	51490000	1	51590000	51600000
1	51470000	51480000	1	51600000	51610000
1	51470000	51480000	1	51610000	51620000
1	51470000	51480000	1	51550000	51560000
1	51740000	51750000	1	51900000	51910000
1	51620000	51630000	1	51930000	51940000
1	51740000	51750000	1	51930000	51940000
1	51620000	51630000	1	51940000	51950000
1	51740000	51750000	1	51940000	51950000
1	51620000	51630000	1	51960000	51970000
1	51620000	51630000	1	51970000	51980000
1	51740000	51750000	1	51970000	51980000
1	51620000	51630000	1	51980000	51990000
1	51740000	51750000	1	51980000	51990000
1	51620000	51630000	1	51990000	52000000
1	51740000	51750000	1	51990000	52000000
1	51470000	51480000	1	52000000	52010000
1	51480000	51490000	1	52000000	52010000
1	51620000	51630000	1	52000000	52010000
1	51740000	51750000	1	52000000	52010000
1	51470000	51480000	1	52010000	52020000
1	51620000	51630000	1	52010000	52020000
1	51620000	51630000	1	52020000	52030000
1	51620000	51630000	1	52030000	52040000
1	51620000	51630000	1	52060000	52070000
1	51620000	51630000	1	52070000	52080000
1	51620000	51630000	1	52080000	52090000
1	51620000	51630000	1	52090000	52100000
1	51620000	51630000	1	52100000	52110000
1	51620000	51630000	1	52110000	52120000
1	51620000	51630000	1	51920000	51930000
1	51620000	51630000	1	52040000	52050000
1	51620000	51630000	1	51950000	51960000
1	51620000	51630000	1	52050000	52060000
1	51620000	51630000	1	52120000	52130000
1	52520000	52530000	1	52960000	52970000
1	52630000	52640000	1	52960000	52970000
1	53740000	53750000	1	53840000	53850000
1	53750000	53760000	1	53840000	53850000
1	53740000	53750000	1	53870000	53880000
1	53740000	53750000	1	53880000	53890000
1	53750000	53760000	1	53880000	53890000
1	53740000	53750000	1	53910000	53920000
1	53750000	53760000	1	53910000	53920000
1	53740000	53750000	1	53890000	53900000
1	53750000	53760000	1	53890000	53900000
1	53740000	53750000	1	53900000	53910000
1	53750000	53760000	1	53900000	53910000
1	53740000	53750000	1	53920000	53930000
1	53740000	53750000	1	54330000	54340000
1	53750000	53760000	1	54340000	54350000
1	53740000	53750000	1	54390000	54400000
1	53750000	53760000	1	54390000	54400000
1	53750000	53760000	1	54380000	54390000
1	53740000	53750000	1	54450000	54460000
1	53750000	53760000	1	54450000	54460000
1	55020000	55030000	1	55150000	55160000
1	55050000	55060000	1	55150000	55160000
1	55020000	55030000	1	55140000	55150000
1	55050000	55060000	1	55140000	55150000
1	55190000	55200000	1	55370000	55380000
1	55190000	55200000	1	55380000	55390000
1	57400000	57410000	1	57900000	57910000
1	57400000	57410000	1	57820000	57830000
1	57400000	57410000	1	57910000	57920000
1	57470000	57480000	1	57910000	57920000
1	57400000	57410000	1	57920000	57930000
1	57470000	57480000	1	57920000	57930000
1	57400000	57410000	1	57940000	57950000
1	57470000	57480000	1	57940000	57950000
1	57400000	57410000	1	57950000	57960000
1	57470000	57480000	1	57950000	57960000
1	57400000	57410000	1	57810000	57820000
1	57400000	57410000	1	57930000	57940000
1	57400000	57410000	1	58010000	58020000
1	57470000	57480000	1	58040000	58050000
1	57400000	57410000	1	58070000	58080000
1	57400000	57410000	1	58080000	58090000
1	57470000	57480000	1	58090000	58100000
1	57400000	57410000	1	58100000	58110000
1	57470000	57480000	1	58100000	58110000
1	57470000	57480000	1	57620000	57630000
1	57400000	57410000	1	57960000	57970000
1	57470000	57480000	1	57960000	57970000
1	57610000	57620000	1	57960000	57970000
1	57400000	57410000	1	57970000	57980000
1	57470000	57480000	1	57970000	57980000
1	57610000	57620000	1	57970000	57980000
1	57400000	57410000	1	58000000	58010000
1	57470000	57480000	1	58000000	58010000
1	57400000	57410000	1	58060000	58070000
1	57400000	57410000	1	58110000	58120000
1	57470000	57480000	1	58110000	58120000
1	57400000	57410000	1	58120000	58130000
1	57400000	57410000	1	58130000	58140000
1	57470000	57480000	1	58130000	58140000
1	57400000	57410000	1	58140000	58150000
1	57470000	57480000	1	58140000	58150000
1	57400000	57410000	1	58150000	58160000
1	57400000	57410000	1	58180000	58190000
1	57400000	57410000	1	58190000	58200000
1	57400000	57410000	1	58220000	58230000
1	57400000	57410000	1	58230000	58240000
1	57400000	57410000	1	58240000	58250000
1	57400000	57410000	1	58260000	58270000
1	57400000	57410000	1	58270000	58280000
1	58030000	58040000	1	58270000	58280000
1	57400000	57410000	1	58280000	58290000
1	58030000	58040000	1	58280000	58290000
1	57400000	57410000	1	58290000	58300000
1	58020000	58030000	1	58290000	58300000
1	57400000	57410000	1	58300000	58310000
1	58760000	58770000	1	58860000	58870000
1	58710000	58720000	1	58880000	58890000
1	58760000	58770000	1	58880000	58890000
1	58760000	58770000	1	58900000	58910000
1	58760000	58770000	1	58890000	58900000
1	58760000	58770000	1	58920000	58930000
1	58760000	58770000	1	58990000	59000000
1	58760000	58770000	1	58910000	58920000
1	58760000	58770000	1	59000000	59010000
1	58760000	58770000	1	59060000	59070000
1	58760000	58770000	1	59070000	59080000
1	58760000	58770000	1	59130000	59140000
1	58760000	58770000	1	59140000	59150000
1	58760000	58770000	1	59160000	59170000
1	58760000	58770000	1	59240000	59250000
1	58760000	58770000	1	59040000	59050000
1	58760000	58770000	1	59030000	59040000
1	58760000	58770000	1	59170000	59180000
1	59300000	59310000	1	59490000	59500000
1	59300000	59310000	1	59530000	59540000
1	59300000	59310000	1	59540000	59550000
1	59300000	59310000	1	59550000	59560000
1	59300000	59310000	1	59560000	59570000
1	59230000	59240000	1	59570000	59580000
1	59300000	59310000	1	59570000	59580000
1	59420000	59430000	1	59570000	59580000
1	59120000	59130000	1	59590000	59600000
1	59230000	59240000	1	59590000	59600000
1	59300000	59310000	1	59590000	59600000
1	59370000	59380000	1	59590000	59600000
1	59420000	59430000	1	59590000	59600000
1	59440000	59450000	1	59590000	59600000
1	59120000	59130000	1	59620000	59630000
1	59230000	59240000	1	59620000	59630000
1	59300000	59310000	1	59620000	59630000
1	59370000	59380000	1	59620000	59630000
1	59420000	59430000	1	59620000	59630000
1	59440000	59450000	1	59620000	59630000
1	59120000	59130000	1	59630000	59640000
1	59230000	59240000	1	59630000	59640000
1	59420000	59430000	1	59630000	59640000
1	59230000	59240000	1	59640000	59650000
1	59230000	59240000	1	59650000	59660000
1	59910000	59920000	1	60100000	60110000
1	59760000	59770000	1	60020000	60030000
1	59760000	59770000	1	60030000	60040000
1	59760000	59770000	1	60170000	60180000
1	60560000	60570000	1	60750000	60760000
1	60560000	60570000	1	60760000	60770000
1	60560000	60570000	1	60790000	60800000
1	60560000	60570000	1	60800000	60810000
1	60560000	60570000	1	60810000	60820000
1	60560000	60570000	1	60820000	60830000
1	60350000	60360000	1	60860000	60870000
1	60400000	60410000	1	60860000	60870000
1	60410000	60420000	1	60860000	60870000
1	60430000	60440000	1	60860000	60870000
1	60540000	60550000	1	60860000	60870000
1	60560000	60570000	1	60860000	60870000
1	60340000	60350000	1	60870000	60880000
1	60540000	60550000	1	60870000	60880000
1	60560000	60570000	1	60870000	60880000
1	62730000	62740000	1	62990000	63000000
1	64010000	64020000	1	64240000	64250000
1	64010000	64020000	1	64250000	64260000
1	63940000	63950000	1	64290000	64300000
1	64120000	64130000	1	64290000	64300000
1	64120000	64130000	1	64400000	64410000
1	64120000	64130000	1	64410000	64420000
1	64120000	64130000	1	64420000	64430000
1	63940000	63950000	1	64430000	64440000
1	64010000	64020000	1	64430000	64440000
1	64120000	64130000	1	64430000	64440000
1	64300000	64310000	1	64430000	64440000
1	63940000	63950000	1	64440000	64450000
1	64010000	64020000	1	64440000	64450000
1	64120000	64130000	1	64440000	64450000
1	64300000	64310000	1	64440000	64450000
1	63940000	63950000	1	64450000	64460000
1	64010000	64020000	1	64450000	64460000
1	64120000	64130000	1	64450000	64460000
1	64010000	64020000	1	64460000	64470000
1	64120000	64130000	1	64460000	64470000
1	64730000	64740000	1	64900000	64910000
1	64730000	64740000	1	64910000	64920000
1	64730000	64740000	1	64920000	64930000
1	64730000	64740000	1	64930000	64940000
1	64610000	64620000	1	64940000	64950000
1	64730000	64740000	1	64940000	64950000
1	64610000	64620000	1	64970000	64980000
1	64730000	64740000	1	64970000	64980000
1	64610000	64620000	1	64980000	64990000
1	64730000	64740000	1	64980000	64990000
1	64730000	64740000	1	64990000	65000000
1	64610000	64620000	1	65000000	65010000
1	64730000	64740000	1	65000000	65010000
1	64610000	64620000	1	65010000	65020000
1	64730000	64740000	1	65010000	65020000
1	64730000	64740000	1	65040000	65050000
1	64730000	64740000	1	65050000	65060000
1	64730000	64740000	1	65060000	65070000
1	64730000	64740000	1	65070000	65080000
1	64730000	64740000	1	64960000	64970000
1	64610000	64620000	1	65020000	65030000
1	64730000	64740000	1	65020000	65030000
1	64730000	64740000	1	65140000	65150000
1	64730000	64740000	1	65160000	65170000
1	71030000	71040000	1	71500000	71510000
1	71100000	71110000	1	71500000	71510000
1	71030000	71040000	1	71510000	71520000
1	71100000	71110000	1	71510000	71520000
1	71030000	71040000	1	71520000	71530000
1	71100000	71110000	1	71520000	71530000
1	71030000	71040000	1	71530000	71540000
1	71030000	71040000	1	71540000	71550000
1	71100000	71110000	1	71540000	71550000
1	71100000	71110000	1	71560000	71570000
1	71640000	71650000	1	71990000	72000000
1	71650000	71660000	1	72000000	72010000
1	71670000	71680000	1	72040000	72050000
1	71670000	71680000	1	72050000	72060000
1	71670000	71680000	1	72060000	72070000
1	71670000	71680000	1	72070000	72080000
1	71550000	71560000	1	72080000	72090000
1	71550000	71560000	1	72090000	72100000
1	71670000	71680000	1	72090000	72100000
1	71550000	71560000	1	72100000	72110000
1	71640000	71650000	1	72100000	72110000
1	71670000	71680000	1	72100000	72110000
1	71550000	71560000	1	72110000	72120000
1	71640000	71650000	1	72110000	72120000
1	71650000	71660000	1	72110000	72120000
1	71670000	71680000	1	72110000	72120000
1	71550000	71560000	1	72120000	72130000
1	71640000	71650000	1	72120000	72130000
1	71650000	71660000	1	72120000	72130000
1	71670000	71680000	1	72120000	72130000
1	71550000	71560000	1	72130000	72140000
1	71640000	71650000	1	72130000	72140000
1	71650000	71660000	1	72130000	72140000
1	71670000	71680000	1	72130000	72140000
1	71550000	71560000	1	72140000	72150000
1	71640000	71650000	1	72140000	72150000
1	71650000	71660000	1	72140000	72150000
1	71670000	71680000	1	72140000	72150000
1	71550000	71560000	1	72150000	72160000
1	71640000	71650000	1	72150000	72160000
1	71670000	71680000	1	72150000	72160000
1	71550000	71560000	1	72160000	72170000
1	71640000	71650000	1	72160000	72170000
1	71650000	71660000	1	72160000	72170000
1	71670000	71680000	1	72160000	72170000
1	72300000	72310000	1	72560000	72570000
1	72300000	72310000	1	72570000	72580000
1	72310000	72320000	1	72570000	72580000
1	72310000	72320000	1	72660000	72670000
1	72300000	72310000	1	72690000	72700000
1	72310000	72320000	1	72690000	72700000
1	72300000	72310000	1	72700000	72710000
1	72310000	72320000	1	72700000	72710000
1	72250000	72260000	1	72810000	72820000
1	72310000	72320000	1	72830000	72840000
1	72710000	72720000	1	72830000	72840000
1	72310000	72320000	1	72840000	72850000
1	72710000	72720000	1	72840000	72850000
1	72750000	72760000	1	72840000	72850000
1	72710000	72720000	1	72850000	72860000
1	72750000	72760000	1	72850000	72860000
1	72710000	72720000	1	72860000	72870000
1	72750000	72760000	1	72860000	72870000
1	72710000	72720000	1	72870000	72880000
1	72960000	72970000	1	73660000	73670000
1	72960000	72970000	1	73670000	73680000
1	72960000	72970000	1	73680000	73690000
1	72960000	72970000	1	73840000	73850000
1	72960000	72970000	1	73850000	73860000
1	74240000	74250000	1	74430000	74440000
1	74240000	74250000	1	74440000	74450000
1	75120000	75130000	1	75260000	75270000
1	75120000	75130000	1	75270000	75280000
1	75020000	75030000	1	75280000	75290000
1	75120000	75130000	1	75280000	75290000
1	75020000	75030000	1	75290000	75300000
1	75120000	75130000	1	75290000	75300000
1	75120000	75130000	1	75300000	75310000
1	75340000	75350000	1	75430000	75440000
1	75340000	75350000	1	75440000	75450000
1	75340000	75350000	1	75450000	75460000
1	75310000	75320000	1	75460000	75470000
1	75340000	75350000	1	75460000	75470000
1	75310000	75320000	1	75470000	75480000
1	75340000	75350000	1	75470000	75480000
1	75340000	75350000	1	75480000	75490000
1	75340000	75350000	1	75550000	75560000
1	75490000	75500000	1	75550000	75560000
1	75340000	75350000	1	75560000	75570000
1	75490000	75500000	1	75560000	75570000
1	75340000	75350000	1	75570000	75580000
1	75630000	75640000	1	75810000	75820000
1	75660000	75670000	1	75810000	75820000
1	75630000	75640000	1	75820000	75830000
1	75660000	75670000	1	75790000	75800000
1	75660000	75670000	1	75800000	75810000
1	75660000	75670000	1	75890000	75900000
1	75660000	75670000	1	75900000	75910000
1	75660000	75670000	1	76030000	76040000
1	78540000	78550000	1	78640000	78650000
1	78540000	78550000	1	78660000	78670000
1	78540000	78550000	1	78670000	78680000
1	78540000	78550000	1	78680000	78690000
1	78540000	78550000	1	78700000	78710000
1	78540000	78550000	1	78710000	78720000
1	78540000	78550000	1	78720000	78730000
1	78540000	78550000	1	78730000	78740000
1	78600000	78610000	1	79580000	79590000
1	78600000	78610000	1	79590000	79600000
1	82810000	82820000	1	82970000	82980000
1	82810000	82820000	1	82980000	82990000
1	82810000	82820000	1	82990000	83000000
1	82810000	82820000	1	83000000	83010000
1	82810000	82820000	1	83010000	83020000
1	82810000	82820000	1	83030000	83040000
1	82820000	82830000	1	83030000	83040000
1	82810000	82820000	1	83040000	83050000
1	82820000	82830000	1	83050000	83060000
1	82830000	82840000	1	83050000	83060000
1	82840000	82850000	1	83050000	83060000
1	82810000	82820000	1	83060000	83070000
1	85850000	85860000	1	85980000	85990000
1	85850000	85860000	1	85990000	86000000
1	85850000	85860000	1	86000000	86010000
1	85930000	85940000	1	86000000	86010000
1	85850000	85860000	1	86010000	86020000
1	85930000	85940000	1	86010000	86020000
1	85850000	85860000	1	86020000	86030000
1	85930000	85940000	1	86020000	86030000
1	85850000	85860000	1	86040000	86050000
1	85850000	85860000	1	86050000	86060000
1	86180000	86190000	1	86280000	86290000
1	86150000	86160000	1	86320000	86330000
1	86180000	86190000	1	86320000	86330000
1	86230000	86240000	1	86320000	86330000
1	86150000	86160000	1	86330000	86340000
1	86180000	86190000	1	86330000	86340000
1	86230000	86240000	1	86330000	86340000
1	86700000	86710000	1	86880000	86890000
1	86700000	86710000	1	86980000	86990000
1	86700000	86710000	1	86990000	87000000
1	86700000	86710000	1	87000000	87010000
1	86700000	86710000	1	87020000	87030000
1	86700000	86710000	1	87030000	87040000
1	86700000	86710000	1	86870000	86880000
1	86700000	86710000	1	86970000	86980000
1	86700000	86710000	1	87010000	87020000
1	86580000	86590000	1	87040000	87050000
1	86700000	86710000	1	87040000	87050000
1	86580000	86590000	1	87050000	87060000
1	86700000	86710000	1	87050000	87060000
1	86700000	86710000	1	87060000	87070000
1	86580000	86590000	1	87070000	87080000
1	86700000	86710000	1	87070000	87080000
1	86580000	86590000	1	87080000	87090000
1	86700000	86710000	1	87080000	87090000
1	86580000	86590000	1	87090000	87100000
1	86700000	86710000	1	87090000	87100000
1	86700000	86710000	1	87100000	87110000
1	86700000	86710000	1	87110000	87120000
1	86700000	86710000	1	87120000	87130000
1	86700000	86710000	1	87150000	87160000
1	86700000	86710000	1	87160000	87170000
1	86700000	86710000	1	87170000	87180000
1	88450000	88460000	1	88650000	88660000
1	88600000	88610000	1	88680000	88690000
1	88450000	88460000	1	88690000	88700000
1	88600000	88610000	1	88690000	88700000
1	88610000	88620000	1	88690000	88700000
1	88450000	88460000	1	88710000	88720000
1	88450000	88460000	1	88720000	88730000
1	88450000	88460000	1	88730000	88740000
1	88450000	88460000	1	88740000	88750000
1	88760000	88770000	1	88950000	88960000
1	88760000	88770000	1	88960000	88970000
1	88760000	88770000	1	88980000	88990000
1	88760000	88770000	1	89000000	89010000
1	88800000	88810000	1	89000000	89010000
1	88760000	88770000	1	89010000	89020000
1	88790000	88800000	1	89010000	89020000
1	88800000	88810000	1	89010000	89020000
1	88760000	88770000	1	89020000	89030000
1	88790000	88800000	1	89020000	89030000
1	88800000	88810000	1	89020000	89030000
1	88790000	88800000	1	89030000	89040000
1	88800000	88810000	1	89030000	89040000
1	88760000	88770000	1	89040000	89050000
1	88700000	88710000	1	89060000	89070000
1	88760000	88770000	1	89060000	89070000
1	88790000	88800000	1	89060000	89070000
[truncated: 78,682 more rows]

## Sheet: Bulk_HiC_filter
chr1	x1	x2	chr2	y1	y2
1	4490000	4500000	1	4760000	4770000
1	4490000	4500000	1	5010000	5020000
1	5100000	5110000	1	5900000	5910000
1	5180000	5190000	1	5900000	5910000
1	5910000	5920000	1	6130000	6140000
1	6400000	6410000	1	6860000	6870000
1	6400000	6410000	1	6980000	6990000
1	7000000	7010000	1	7200000	7210000
1	9470000	9480000	1	9690000	9700000
1	9560000	9570000	1	9700000	9710000
1	9570000	9580000	1	9680000	9690000
1	10830000	10840000	1	11130000	11140000
1	10840000	10850000	1	11560000	11570000
1	11170000	11180000	1	11560000	11570000
1	12850000	12860000	1	13130000	13140000
1	13040000	13050000	1	13530000	13540000
1	13140000	13150000	1	13520000	13530000
1	14740000	14750000	1	14860000	14870000
1	14740000	14750000	1	15620000	15630000
1	15000000	15010000	1	15680000	15690000
1	15010000	15020000	1	15320000	15330000
1	15010000	15020000	1	15620000	15630000
1	15010000	15020000	1	15900000	15910000
1	15010000	15020000	1	15990000	16000000
1	16100000	16110000	1	16430000	16440000
1	16100000	16110000	1	16510000	16520000
1	16440000	16450000	1	17120000	17130000
1	16660000	16670000	1	17120000	17130000
1	16790000	16800000	1	17120000	17130000
1	17160000	17170000	1	17620000	17630000
1	17160000	17170000	1	18100000	18110000
1	17980000	17990000	1	18100000	18110000
1	17980000	17990000	1	18280000	18290000
1	18360000	18370000	1	18980000	18990000
1	19100000	19110000	1	19200000	19210000
1	19100000	19110000	1	19230000	19240000
1	19540000	19550000	1	20390000	20400000
1	20300000	20310000	1	20510000	20520000
1	20930000	20940000	1	21160000	21170000
1	21210000	21220000	1	21400000	21410000
1	21410000	21420000	1	21950000	21960000
1	21410000	21420000	1	22260000	22270000
1	22610000	22620000	1	23130000	23140000
1	23160000	23170000	1	23280000	23290000
1	23820000	23830000	1	24240000	24250000
1	24380000	24390000	1	24630000	24640000
1	24900000	24910000	1	25610000	25620000
1	29560000	29570000	1	30250000	30260000
1	30750000	30760000	1	31160000	31170000
1	30770000	30780000	1	31150000	31160000
1	30790000	30800000	1	30930000	30940000
1	30930000	30940000	1	31150000	31160000
1	31200000	31210000	1	31980000	31990000
1	31210000	31220000	1	31330000	31340000
1	32170000	32180000	1	32700000	32710000
1	33290000	33300000	1	33540000	33550000
1	34000000	34010000	1	34160000	34170000
1	34220000	34230000	1	34400000	34410000
1	35020000	35030000	1	35260000	35270000
1	35840000	35850000	1	36060000	36070000
1	36780000	36790000	1	37240000	37250000
1	37260000	37270000	1	37630000	37640000
1	37270000	37280000	1	37410000	37420000
1	37270000	37280000	1	37860000	37870000
1	37470000	37480000	1	37630000	37640000
1	38180000	38190000	1	38780000	38790000
1	38380000	38390000	1	38780000	38790000
1	38990000	39000000	1	39490000	39500000
1	39000000	39010000	1	39510000	39520000
1	39010000	39020000	1	39180000	39190000
1	39010000	39020000	1	39340000	39350000
1	39190000	39200000	1	39500000	39510000
1	40000000	40010000	1	40370000	40380000
1	40380000	40390000	1	40530000	40540000
1	40380000	40390000	1	40650000	40660000
1	40880000	40890000	1	41050000	41060000
1	41810000	41820000	1	42690000	42700000
1	42910000	42920000	1	43050000	43060000
1	42910000	42920000	1	43250000	43260000
1	42910000	42920000	1	43740000	43750000
1	43140000	43150000	1	43260000	43270000
1	43140000	43150000	1	43740000	43750000
1	43270000	43280000	1	43730000	43740000
1	43300000	43310000	1	43730000	43740000
1	43440000	43450000	1	43730000	43740000
1	43760000	43770000	1	43890000	43900000
1	43760000	43770000	1	44060000	44070000
1	44740000	44750000	1	45310000	45320000
1	44740000	44750000	1	45420000	45430000
1	44740000	44750000	1	45620000	45630000
1	45420000	45430000	1	45620000	45630000
1	45430000	45440000	1	45760000	45770000
1	45820000	45830000	1	46020000	46030000
1	50960000	50970000	1	51330000	51340000
1	50960000	50970000	1	51600000	51610000
1	51350000	51360000	1	51600000	51610000
1	51460000	51470000	1	51600000	51610000
1	51640000	51650000	1	51940000	51950000
1	51640000	51650000	1	52100000	52110000
1	52640000	52650000	1	52960000	52970000
1	52640000	52650000	1	53030000	53040000
1	53050000	53060000	1	53270000	53280000
1	53720000	53730000	1	53890000	53900000
1	53910000	53920000	1	54370000	54380000
1	54660000	54670000	1	54970000	54980000
1	54830000	54840000	1	54960000	54970000
1	55400000	55410000	1	55730000	55740000
1	55400000	55410000	1	55870000	55880000
1	56980000	56990000	1	57200000	57210000
1	57420000	57430000	1	57940000	57950000
1	57420000	57430000	1	58290000	58300000
1	58140000	58150000	1	58290000	58300000
1	58150000	58160000	1	58260000	58270000
1	58770000	58780000	1	58990000	59000000
1	58770000	58780000	1	59140000	59150000
1	58770000	58780000	1	59230000	59240000
1	59240000	59250000	1	59610000	59620000
1	60440000	60450000	1	60860000	60870000
1	60450000	60460000	1	60950000	60960000
1	60530000	60540000	1	60860000	60870000
1	61370000	61380000	1	61760000	61770000
1	61920000	61930000	1	62700000	62710000
1	62400000	62410000	1	62700000	62710000
1	62720000	62730000	1	62930000	62940000
1	62720000	62730000	1	62960000	62970000
1	63650000	63660000	1	64210000	64220000
1	63660000	63670000	1	64440000	64450000
1	63760000	63770000	1	64440000	64450000
1	63870000	63880000	1	64440000	64450000
1	63960000	63970000	1	64440000	64450000
1	64710000	64720000	1	64980000	64990000
1	64730000	64740000	1	65180000	65190000
1	65040000	65050000	1	65170000	65180000
1	65310000	65320000	1	65640000	65650000
1	65310000	65320000	1	66090000	66100000
1	66100000	66110000	1	66410000	66420000
1	66890000	66900000	1	66990000	67000000
1	69240000	69250000	1	69770000	69780000
1	69780000	69790000	1	70030000	70040000
1	69790000	69800000	1	70010000	70020000
1	70780000	70790000	1	71540000	71550000
1	70790000	70800000	1	71520000	71530000
1	71280000	71290000	1	72130000	72140000
1	71650000	71660000	1	72120000	72130000
1	72710000	72720000	1	72850000	72860000
1	72720000	72730000	1	73270000	73280000
1	72860000	72870000	1	73620000	73630000
1	72860000	72870000	1	73820000	73830000
1	72870000	72880000	1	73270000	73280000
1	73900000	73910000	1	74070000	74080000
1	73900000	73910000	1	74120000	74130000
1	74200000	74210000	1	74360000	74370000
1	74200000	74210000	1	74390000	74400000
1	75340000	75350000	1	75460000	75470000
1	75650000	75660000	1	75790000	75800000
1	77950000	77960000	1	78420000	78430000
1	77970000	77980000	1	78190000	78200000
1	78210000	78220000	1	78420000	78430000
1	78550000	78560000	1	78680000	78690000
1	79780000	79790000	1	80100000	80110000
1	79780000	79790000	1	80170000	80180000
1	79780000	79790000	1	80510000	80520000
1	80170000	80180000	1	80510000	80520000
1	80180000	80190000	1	80410000	80420000
1	80820000	80830000	1	81290000	81300000
1	81310000	81320000	1	82290000	82300000
1	81510000	81520000	1	82290000	82300000
1	81580000	81590000	1	82290000	82300000
1	82550000	82560000	1	82750000	82760000
1	82800000	82810000	1	82990000	83000000
1	82800000	82810000	1	83070000	83080000
1	83220000	83230000	1	83710000	83720000
1	83360000	83370000	1	83710000	83720000
1	83740000	83750000	1	84100000	84110000
1	83740000	83750000	1	84470000	84480000
1	83740000	83750000	1	84580000	84590000
1	83740000	83750000	1	84690000	84700000
1	83750000	83760000	1	84280000	84290000
1	84130000	84140000	1	84280000	84290000
1	84130000	84140000	1	84460000	84470000
1	84730000	84740000	1	84880000	84890000
1	85850000	85860000	1	86000000	86010000
1	85960000	85970000	1	86890000	86900000
1	86180000	86190000	1	86330000	86340000
1	86610000	86620000	1	87040000	87050000
1	87440000	87450000	1	87760000	87770000
1	88350000	88360000	1	88700000	88710000
1	88440000	88450000	1	88700000	88710000
1	88560000	88570000	1	88700000	88710000
1	88740000	88750000	1	89190000	89200000
1	89650000	89660000	1	89930000	89940000
1	89760000	89770000	1	89930000	89940000
1	90060000	90070000	1	90580000	90590000
1	90640000	90650000	1	90840000	90850000
1	90640000	90650000	1	90950000	90960000
1	90970000	90980000	1	91100000	91110000
1	92710000	92720000	1	92820000	92830000
1	95390000	95400000	1	95760000	95770000
1	96840000	96850000	1	97010000	97020000
1	97030000	97040000	1	97690000	97700000
1	97800000	97810000	1	98350000	98360000
1	97810000	97820000	1	98520000	98530000
1	103130000	103140000	1	103760000	103770000
1	103980000	103990000	1	104940000	104950000
1	104980000	104990000	1	105360000	105370000
1	104980000	104990000	1	105630000	105640000
1	105090000	105100000	1	105630000	105640000
1	105890000	105900000	1	106390000	106400000
1	106070000	106080000	1	106390000	106400000
1	106160000	106170000	1	106390000	106400000
1	106420000	106430000	1	106710000	106720000
1	106420000	106430000	1	106810000	106820000
1	106420000	106430000	1	106870000	106880000
1	106510000	106520000	1	106710000	106720000
1	106540000	106550000	1	106710000	106720000
1	106900000	106910000	1	107480000	107490000
1	111660000	111670000	1	111830000	111840000
1	111660000	111670000	1	112370000	112380000
1	111660000	111670000	1	112450000	112460000
1	111860000	111870000	1	112370000	112380000
1	111860000	111870000	1	112450000	112460000
1	112120000	112130000	1	112370000	112380000
1	118560000	118570000	1	118750000	118760000
1	118560000	118570000	1	119080000	119090000
1	118640000	118650000	1	119070000	119080000
1	118770000	118780000	1	119080000	119090000
1	119090000	119100000	1	119470000	119480000
1	120030000	120040000	1	120150000	120160000
1	120170000	120180000	1	120460000	120470000
1	120170000	120180000	1	120550000	120560000
1	120360000	120370000	1	120460000	120470000
1	120360000	120370000	1	120550000	120560000
1	120580000	120590000	1	121390000	121400000
1	120590000	120600000	1	121170000	121180000
1	120660000	120670000	1	121180000	121190000
1	121070000	121080000	1	121170000	121180000
1	121250000	121260000	1	121390000	121400000
1	122430000	122440000	1	122740000	122750000
1	122430000	122440000	1	122910000	122920000
1	124450000	124460000	1	124670000	124680000
1	125390000	125400000	1	125570000	125580000
1	125590000	125600000	1	126430000	126440000
1	125600000	125610000	1	126290000	126300000
1	125600000	125610000	1	126410000	126420000
1	125790000	125800000	1	126280000	126290000
1	126500000	126510000	1	126930000	126940000
1	126610000	126620000	1	126930000	126940000
1	127010000	127020000	1	127410000	127420000
1	127010000	127020000	1	127450000	127460000
1	127500000	127510000	1	127670000	127680000
1	127500000	127510000	1	127760000	127770000
1	128280000	128290000	1	128820000	128830000
1	128370000	128380000	1	128820000	128830000
1	128590000	128600000	1	128820000	128830000
1	128870000	128880000	1	129070000	129080000
1	128870000	128880000	1	129240000	129250000
1	129490000	129500000	1	130350000	130360000
1	129830000	129840000	1	130370000	130380000
1	130160000	130170000	1	130350000	130360000
1	130540000	130550000	1	130780000	130790000
1	130540000	130550000	1	131050000	131060000
1	130690000	130700000	1	131050000	131060000
1	130790000	130800000	1	131050000	131060000
1	130870000	130880000	1	131050000	131060000
1	131110000	131120000	1	131260000	131270000
1	131280000	131290000	1	131550000	131560000
1	131700000	131710000	1	131840000	131850000
1	132750000	132760000	1	132960000	132970000
1	133170000	133180000	1	133300000	133310000
1	133170000	133180000	1	133350000	133360000
1	133170000	133180000	1	133610000	133620000
1	133380000	133390000	1	133600000	133610000
1	133730000	133740000	1	133890000	133900000
1	133730000	133740000	1	134040000	134050000
1	133900000	133910000	1	134040000	134050000
1	134150000	134160000	1	134310000	134320000
1	134640000	134650000	1	134830000	134840000
1	134990000	135000000	1	135100000	135110000
1	135160000	135170000	1	135370000	135380000
1	135460000	135470000	1	135670000	135680000
1	135540000	135550000	1	135660000	135670000
1	136540000	136550000	1	137110000	137120000
1	136550000	136560000	1	136730000	136740000
1	136770000	136780000	1	137110000	137120000
1	136780000	136790000	1	137210000	137220000
1	137230000	137240000	1	138040000	138050000
1	138120000	138130000	1	138500000	138510000
1	138320000	138330000	1	138830000	138840000
1	138840000	138850000	1	139150000	139160000
1	138840000	138850000	1	139260000	139270000
1	138850000	138860000	1	139080000	139090000
1	140170000	140180000	1	140520000	140530000
1	140170000	140180000	1	140660000	140670000
1	141950000	141960000	1	142740000	142750000
1	143800000	143810000	1	144170000	144180000
1	143810000	143820000	1	144000000	144010000
1	143810000	143820000	1	144370000	144380000
1	144190000	144200000	1	144370000	144380000
1	149850000	149860000	1	150250000	150260000
1	150440000	150450000	1	151350000	151360000
1	150530000	150540000	1	151000000	151010000
1	150540000	150550000	1	150920000	150930000
1	151080000	151090000	1	151340000	151350000
1	151450000	151460000	1	151700000	151710000
1	151490000	151500000	1	151700000	151710000
1	151560000	151570000	1	151700000	151710000
1	151820000	151830000	1	152270000	152280000
1	152520000	152530000	1	152740000	152750000
1	152790000	152800000	1	153090000	153100000
1	153100000	153110000	1	153380000	153390000
1	153560000	153570000	1	153740000	153750000
1	153560000	153570000	1	154180000	154190000
1	153890000	153900000	1	154030000	154040000
1	153890000	153900000	1	154110000	154120000
1	153890000	153900000	1	154170000	154180000
1	154280000	154290000	1	154720000	154730000
1	154280000	154290000	1	155000000	155010000
1	154780000	154790000	1	155000000	155010000
1	154780000	154790000	1	155210000	155220000
1	155030000	155040000	1	155210000	155220000
1	155030000	155040000	1	155520000	155530000
1	155090000	155100000	1	155740000	155750000
1	155240000	155250000	1	155740000	155750000
1	155290000	155300000	1	155450000	155460000
1	155290000	155300000	1	155530000	155540000
1	156240000	156250000	1	156540000	156550000
1	156730000	156740000	1	156890000	156900000
1	156730000	156740000	1	157070000	157080000
1	156730000	156740000	1	157280000	157290000
1	156910000	156920000	1	157070000	157080000
1	156910000	156920000	1	157280000	157290000
1	156940000	156950000	1	157070000	157080000
1	157080000	157090000	1	157440000	157450000
1	157280000	157290000	1	157450000	157460000
1	157750000	157760000	1	158650000	158660000
1	158050000	158060000	1	158260000	158270000
1	158050000	158060000	1	158650000	158660000
1	158210000	158220000	1	158650000	158660000
1	158340000	158350000	1	158650000	158660000
1	158670000	158680000	1	158950000	158960000
1	158670000	158680000	1	159130000	159140000
1	158850000	158860000	1	159130000	159140000
1	159290000	159300000	1	160060000	160070000
1	159390000	159400000	1	160060000	160070000
1	160240000	160250000	1	160370000	160380000
1	160400000	160410000	1	160720000	160730000
1	160400000	160410000	1	160850000	160860000
1	160560000	160570000	1	160720000	160730000
1	161220000	161230000	1	161730000	161740000
1	161400000	161410000	1	161680000	161690000
1	161750000	161760000	1	161960000	161970000
1	162000000	162010000	1	162310000	162320000
1	162350000	162360000	1	162660000	162670000
1	162360000	162370000	1	162530000	162540000
1	162550000	162560000	1	162660000	162670000
1	162890000	162900000	1	163050000	163060000
1	163140000	163150000	1	163910000	163920000
1	163150000	163160000	1	163310000	163320000
1	163300000	163310000	1	163900000	163910000
1	164310000	164320000	1	165120000	165130000
1	164360000	164370000	1	164900000	164910000
1	165580000	165590000	1	165730000	165740000
1	165770000	165780000	1	166150000	166160000
1	165770000	165780000	1	166310000	166320000
1	165850000	165860000	1	166150000	166160000
1	166000000	166010000	1	166150000	166160000
1	166150000	166160000	1	166310000	166320000
1	166780000	166790000	1	167210000	167220000
1	167220000	167230000	1	167330000	167340000
1	167410000	167420000	1	167640000	167650000
1	167690000	167700000	1	167910000	167920000
1	167940000	167950000	1	168200000	168210000
1	168370000	168380000	1	169350000	169360000
1	169520000	169530000	1	170130000	170140000
1	169530000	169540000	1	169910000	169920000
1	169660000	169670000	1	170130000	170140000
1	169670000	169680000	1	169910000	169920000
1	169950000	169960000	1	170130000	170140000
1	170210000	170220000	1	170610000	170620000
1	170290000	170300000	1	170610000	170620000
1	170890000	170900000	1	170990000	171000000
1	171360000	171370000	1	171470000	171480000
1	171820000	171830000	1	171990000	172000000
1	172160000	172170000	1	172300000	172310000
1	172410000	172420000	1	172630000	172640000
1	172530000	172540000	1	172630000	172640000
1	172630000	172640000	1	173380000	173390000
1	172830000	172840000	1	173210000	173220000
1	174160000	174170000	1	174470000	174480000
1	174470000	174480000	1	174990000	175000000
1	174590000	174600000	1	174990000	175000000
1	174590000	174600000	1	175290000	175300000
1	175050000	175060000	1	175290000	175300000
1	175620000	175630000	1	175880000	175890000
1	176220000	176230000	1	176660000	176670000
1	176330000	176340000	1	176650000	176660000
1	176710000	176720000	1	176860000	176870000
1	176870000	176880000	1	177190000	177200000
1	176870000	176880000	1	177680000	177690000
1	177190000	177200000	1	177680000	177690000
1	178310000	178320000	1	178460000	178470000
1	178520000	178530000	1	178970000	178980000
1	178520000	178530000	1	179140000	179150000
1	178520000	178530000	1	179230000	179240000
1	178520000	178530000	1	179470000	179480000
1	179500000	179510000	1	179730000	179740000
1	179790000	179800000	1	180580000	180590000
1	179850000	179860000	1	180110000	180120000
1	179850000	179860000	1	180210000	180220000
1	179850000	179860000	1	180420000	180430000
1	180270000	180280000	1	180400000	180410000
1	180430000	180440000	1	180540000	180550000
1	180430000	180440000	1	180760000	180770000
1	181730000	181740000	1	181880000	181890000
1	181880000	181890000	1	182110000	182120000
1	182000000	182010000	1	182110000	182120000
1	182140000	182150000	1	182310000	182320000
1	182140000	182150000	1	182540000	182550000
1	182370000	182380000	1	182540000	182550000
1	182550000	182560000	1	183270000	183280000
1	182570000	182580000	1	183230000	183240000
1	184260000	184270000	1	184710000	184720000
1	184490000	184500000	1	184710000	184720000
1	184890000	184900000	1	185190000	185200000
1	184960000	184970000	1	185180000	185190000
1	185540000	185550000	1	185680000	185690000
1	185540000	185550000	1	185840000	185850000
1	186180000	186190000	1	186700000	186710000
1	186390000	186400000	1	186710000	186720000
1	186450000	186460000	1	186700000	186710000
1	186820000	186830000	1	186950000	186960000
1	187450000	187460000	1	187980000	187990000
1	188310000	188320000	1	188700000	188710000
1	189020000	189030000	1	189620000	189630000
1	189030000	189040000	1	189230000	189240000
1	189250000	189260000	1	189620000	189630000
1	189700000	189710000	1	189870000	189880000
1	189720000	189730000	1	190170000	190180000
1	189880000	189890000	1	190160000	190170000
1	191350000	191360000	1	191810000	191820000
1	191580000	191590000	1	191810000	191820000
1	191830000	191840000	1	191950000	191960000
1	191830000	191840000	1	192100000	192110000
1	192190000	192200000	1	192590000	192600000
1	192190000	192200000	1	192700000	192710000
1	192190000	192200000	1	193080000	193090000
1	193250000	193260000	1	193370000	193380000
1	194610000	194620000	1	194950000	194960000
1	194620000	194630000	1	194800000	194810000
1	194840000	194850000	1	194960000	194970000
10	3330000	3340000	10	3520000	3530000
10	3330000	3340000	10	3940000	3950000
10	3560000	3570000	10	3940000	3950000
10	3800000	3810000	10	3940000	3950000
10	4160000	4170000	10	4330000	4340000
10	4400000	4410000	10	4540000	4550000
10	4410000	4420000	10	5160000	5170000
10	4620000	4630000	10	5160000	5170000
10	5480000	5490000	10	5780000	5790000
10	5590000	5600000	10	5790000	5800000
10	5630000	5640000	10	5780000	5790000
10	7880000	7890000	10	8190000	8200000
10	7880000	7890000	10	8230000	8240000
10	8240000	8250000	10	8710000	8720000
10	8320000	8330000	10	8510000	8520000
10	8530000	8540000	10	8710000	8720000
10	9060000	9070000	10	9670000	9680000
10	9170000	9180000	10	9670000	9680000
10	9170000	9180000	10	9750000	9760000
10	9790000	9800000	10	10320000	10330000
10	10350000	10360000	10	10550000	10560000
10	12010000	12020000	10	12610000	12620000
10	12220000	12230000	10	12610000	12620000
10	13010000	13020000	10	13420000	13430000
10	13080000	13090000	10	13420000	13430000
10	13560000	13570000	10	13960000	13970000
10	13560000	13570000	10	14190000	14200000
10	13970000	13980000	10	14190000	14200000
10	14440000	14450000	10	14680000	14690000
10	14730000	14740000	10	15170000	15180000
10	17570000	17580000	10	17720000	17730000
10	17730000	17740000	10	17860000	17870000
10	17730000	17740000	10	18190000	18200000
10	17870000	17880000	10	18190000	18200000
10	18230000	18240000	10	18380000	18390000
10	18230000	18240000	10	18420000	18430000
10	18390000	18400000	10	18520000	18530000
10	18770000	18780000	10	18890000	18900000
10	18920000	18930000	10	19180000	19190000
10	18920000	18930000	10	19510000	19520000
10	19010000	19020000	10	19180000	19190000
10	19240000	19250000	10	19510000	19520000
10	19240000	19250000	10	19680000	19690000
10	19510000	19520000	10	19690000	19700000
10	19700000	19710000	10	19890000	19900000
10	19700000	19710000	10	20120000	20130000
10	19710000	19720000	10	19810000	19820000
10	20370000	20380000	10	20930000	20940000
10	21380000	21390000	10	22000000	22010000
10	21460000	21470000	10	22000000	22010000
10	21590000	21600000	10	22000000	22010000
10	21820000	21830000	10	21990000	22000000
10	22610000	22620000	10	22710000	22720000
10	22780000	22790000	10	23080000	23090000
10	22780000	22790000	10	23760000	23770000
10	22810000	22820000	10	23340000	23350000
10	23080000	23090000	10	23770000	23780000
10	23110000	23120000	10	23610000	23620000
10	23110000	23120000	10	23770000	23780000
10	23810000	23820000	10	24080000	24090000
10	23810000	23820000	10	24130000	24140000
10	23810000	23820000	10	24300000	24310000
10	23820000	23830000	10	23970000	23980000
10	23990000	24000000	10	24300000	24310000
10	24180000	24190000	10	24300000	24310000
10	24330000	24340000	10	24610000	24620000
10	24960000	24970000	10	25210000	25220000
10	25260000	25270000	10	25630000	25640000
10	25270000	25280000	10	25480000	25490000
10	25670000	25680000	10	26070000	26080000
10	25680000	25690000	10	26140000	26150000
10	25680000	25690000	10	26340000	26350000
10	26370000	26380000	10	26880000	26890000
10	26370000	26380000	10	26990000	27000000
10	26710000	26720000	10	26880000	26890000
10	27130000	27140000	10	27760000	27770000
10	28480000	28490000	10	28840000	28850000
10	28490000	28500000	10	28720000	28730000
10	29080000	29090000	10	29200000	29210000
10	29080000	29090000	10	29330000	29340000
10	29530000	29540000	10	29800000	29810000
10	29530000	29540000	10	30410000	30420000
10	29810000	29820000	10	30410000	30420000
10	30620000	30630000	10	30800000	30810000
10	30620000	30630000	10	31300000	31310000
10	30840000	30850000	10	31300000	31310000
10	33370000	33380000	10	33790000	33800000
10	34030000	34040000	10	34320000	34330000
10	34630000	34640000	10	35290000	35300000
10	38870000	38880000	10	39060000	39070000
10	39170000	39180000	10	39520000	39530000
10	39230000	39240000	10	39520000	39530000
10	39950000	39960000	10	40210000	40220000
10	40050000	40060000	10	40210000	40220000
10	40250000	40260000	10	40520000	40530000
10	40370000	40380000	10	40520000	40530000
10	40650000	40660000	10	41270000	41280000
10	41000000	41010000	10	41270000	41280000
10	41000000	41010000	10	41400000	41410000
10	41000000	41010000	10	41500000	41510000
10	41300000	41310000	10	41500000	41510000
10	41510000	41520000	10	41630000	41640000
10	41510000	41520000	10	41680000	41690000
10	41510000	41520000	10	42290000	42300000
10	41680000	41690000	10	42290000	42300000
10	41830000	41840000	10	41970000	41980000
10	41830000	41840000	10	42290000	42300000
10	41980000	41990000	10	42290000	42300000
10	42300000	42310000	10	42580000	42590000
10	42300000	42310000	10	42630000	42640000
10	42300000	42310000	10	42730000	42740000
10	42580000	42590000	10	43170000	43180000
10	42840000	42850000	10	42940000	42950000
10	42840000	42850000	10	42980000	42990000
10	43570000	43580000	10	43730000	43740000
10	43570000	43580000	10	43910000	43920000
10	43570000	43580000	10	44070000	44080000
10	43950000	43960000	10	44060000	44070000
10	43950000	43960000	10	44150000	44160000
10	43950000	43960000	10	44250000	44260000
10	44290000	44300000	10	45040000	45050000
10	44310000	44320000	10	45000000	45010000
10	44450000	44460000	10	45000000	45010000
10	45050000	45060000	10	45340000	45350000
10	45100000	45110000	10	45340000	45350000
10	45380000	45390000	10	45800000	45810000
10	45380000	45390000	10	45920000	45930000
10	45670000	45680000	10	45910000	45920000
10	50700000	50710000	10	50890000	50900000
10	50700000	50710000	10	51260000	51270000
10	50700000	50710000	10	51400000	51410000
10	50900000	50910000	10	51250000	51260000
10	50900000	50910000	10	51400000	51410000
10	51550000	51560000	10	51660000	51670000
10	51550000	51560000	10	51770000	51780000
10	51670000	51680000	10	52020000	52030000
10	51790000	51800000	10	52060000	52070000
10	51790000	51800000	10	52180000	52190000
10	52220000	52230000	10	52380000	52390000
10	53350000	53360000	10	53510000	53520000
10	53350000	53360000	10	53790000	53800000
10	53650000	53660000	10	53790000	53800000
10	53860000	53870000	10	54550000	54560000
10	56370000	56380000	10	56530000	56540000
10	56370000	56380000	10	57000000	57010000
10	56370000	56380000	10	57180000	57190000
10	57510000	57520000	10	58480000	58490000
10	57740000	57750000	10	58250000	58260000
10	58810000	58820000	10	59290000	59300000
10	59160000	59170000	10	59280000	59290000
10	59290000	59300000	10	59860000	59870000
10	60300000	60310000	10	60400000	60410000
10	60400000	60410000	10	60750000	60760000
10	60410000	60420000	10	60610000	60620000
10	60620000	60630000	10	60750000	60760000
10	60780000	60790000	10	61050000	61060000
10	60820000	60830000	10	61140000	61150000
10	60830000	60840000	10	61050000	61060000
10	61200000	61210000	10	61330000	61340000
10	61740000	61750000	10	62100000	62110000
10	61870000	61880000	10	61970000	61980000
10	61980000	61990000	10	62100000	62110000
10	62500000	62510000	10	62670000	62680000
10	63580000	63590000	10	64400000	64410000
10	64080000	64090000	10	64400000	64410000
10	66900000	66910000	10	67300000	67310000
10	66910000	66920000	10	67080000	67090000
10	67310000	67320000	10	67530000	67540000
10	67310000	67320000	10	67730000	67740000
10	67310000	67320000	10	67920000	67930000
10	67320000	67330000	10	67710000	67720000
10	67420000	67430000	10	67720000	67730000
10	67860000	67870000	10	67990000	68000000
10	68900000	68910000	10	69320000	69330000
10	69180000	69190000	10	69310000	69320000
10	69370000	69380000	10	69520000	69530000
10	69370000	69380000	10	69640000	69650000
10	69450000	69460000	10	69640000	69650000
10	69450000	69460000	10	69840000	69850000
10	69450000	69460000	10	69960000	69970000
10	69660000	69670000	10	69840000	69850000
10	69660000	69670000	10	69960000	69970000
10	69860000	69870000	10	69960000	69970000
10	69860000	69870000	10	70170000	70180000
10	69860000	69870000	10	70290000	70300000
10	70310000	70320000	10	70960000	70970000
10	70560000	70570000	10	70960000	70970000
10	70590000	70600000	10	70810000	70820000
10	71420000	71430000	10	72390000	72400000
10	71470000	71480000	10	72390000	72400000
10	72050000	72060000	10	72390000	72400000
10	73020000	73030000	10	73400000	73410000
10	73100000	73110000	10	73400000	73410000
10	73560000	73570000	10	74200000	74210000
10	74210000	74220000	10	74460000	74470000
10	74930000	74940000	10	75150000	75160000
10	75250000	75260000	10	75430000	75440000
10	75580000	75590000	10	75700000	75710000
10	75740000	75750000	10	75950000	75960000
10	76550000	76560000	10	76730000	76740000
10	76830000	76840000	10	77010000	77020000
10	77130000	77140000	10	77250000	77260000
10	77280000	77290000	10	77490000	77500000
10	78030000	78040000	10	78160000	78170000
10	78520000	78530000	10	78740000	78750000
10	78630000	78640000	10	78740000	78750000
10	78630000	78640000	10	79110000	79120000
10	78760000	78770000	10	79100000	79110000
10	80740000	80750000	10	80990000	81000000
10	82040000	82050000	10	82170000	82180000
10	82800000	82810000	10	82900000	82910000
10	82900000	82910000	10	83180000	83190000
10	82910000	82920000	10	83500000	83510000
10	83220000	83230000	10	83500000	83510000
10	83810000	83820000	10	84430000	84440000
10	85450000	85460000	10	85620000	85630000
10	85880000	85890000	10	86700000	86710000
10	85960000	85970000	10	86460000	86470000
10	85970000	85980000	10	86290000	86300000
10	86070000	86080000	10	86450000	86460000
10	86180000	86190000	10	86290000	86300000
10	86180000	86190000	10	86450000	86460000
10	86300000	86310000	10	86440000	86450000
10	87020000	87030000	10	87500000	87510000
10	87840000	87850000	10	88300000	88310000
10	88150000	88160000	10	88300000	88310000
10	88370000	88380000	10	88720000	88730000
10	88550000	88560000	10	88660000	88670000
10	88550000	88560000	10	88720000	88730000
10	89200000	89210000	10	89630000	89640000
10	89320000	89330000	10	89630000	89640000
10	89460000	89470000	10	89630000	89640000
10	90080000	90090000	10	90370000	90380000
10	90080000	90090000	10	90690000	90700000
10	90230000	90240000	10	90690000	90700000
10	90730000	90740000	10	91030000	91040000
10	91290000	91300000	10	91530000	91540000
10	91870000	91880000	10	92650000	92660000
10	92300000	92310000	10	93010000	93020000
10	93060000	93070000	10	93420000	93430000
10	93060000	93070000	10	93570000	93580000
10	93070000	93080000	10	93280000	93290000
10	93290000	93300000	10	93420000	93430000
10	93290000	93300000	10	93570000	93580000
10	93420000	93430000	10	93570000	93580000
10	93420000	93430000	10	93760000	93770000
10	93420000	93430000	10	93810000	93820000
10	93590000	93600000	10	93760000	93770000
10	94620000	94630000	10	94960000	94970000
10	94680000	94690000	10	94950000	94960000
10	94980000	94990000	10	95150000	95160000
10	94990000	95000000	10	95470000	95480000
10	95090000	95100000	10	95470000	95480000
10	95550000	95560000	10	95850000	95860000
10	95550000	95560000	10	95890000	95900000
10	95550000	95560000	10	96030000	96040000
10	95550000	95560000	10	96100000	96110000
10	95900000	95910000	10	96030000	96040000
10	95900000	95910000	10	96100000	96110000
10	96210000	96220000	10	96620000	96630000
10	96210000	96220000	10	96930000	96940000
10	96220000	96230000	10	96730000	96740000
10	97370000	97380000	10	97690000	97700000
10	97710000	97720000	10	98140000	98150000
10	98490000	98500000	10	99080000	99090000
10	99160000	99170000	10	99610000	99620000
10	99180000	99190000	10	99410000	99420000
10	99180000	99190000	10	99570000	99580000
10	99640000	99650000	10	100150000	100160000
10	99640000	99650000	10	100470000	100480000
10	102490000	102500000	10	102820000	102830000
10	102870000	102880000	10	103130000	103140000
10	103250000	103260000	10	103400000	103410000
10	105860000	105870000	10	106580000	106590000
10	106370000	106380000	10	106580000	106590000
10	106610000	106620000	10	106900000	106910000
10	106610000	106620000	10	107390000	107400000
10	106930000	106940000	10	107390000	107400000
10	107440000	107450000	10	107700000	107710000
10	107440000	107450000	10	107920000	107930000
10	107790000	107800000	10	107920000	107930000
10	107800000	107810000	10	108450000	108460000
10	107800000	107810000	10	108530000	108540000
10	107930000	107940000	10	108430000	108440000
10	108290000	108300000	10	108430000	108440000
10	108300000	108310000	10	108520000	108530000
10	108730000	108740000	10	109490000	109500000
10	109760000	109770000	10	109860000	109870000
10	109920000	109930000	10	110080000	110090000
10	109920000	109930000	10	110700000	110710000
10	110790000	110800000	10	110970000	110980000
10	110800000	110810000	10	111100000	111110000
10	111220000	111230000	10	111470000	111480000
10	111500000	111510000	10	111640000	111650000
10	111500000	111510000	10	111930000	111940000
10	111500000	111510000	10	111960000	111970000
10	111650000	111660000	10	111920000	111930000
10	111970000	111980000	10	112100000	112110000
10	112270000	112280000	10	112800000	112810000
10	115320000	115330000	10	115610000	115620000
10	115320000	115330000	10	116190000	116200000
10	116200000	116210000	10	116320000	116330000
10	117220000	117230000	10	117430000	117440000
10	117450000	117460000	10	117670000	117680000
10	118150000	118160000	10	118540000	118550000
10	118590000	118600000	10	119160000	119170000
10	119640000	119650000	10	120120000	120130000
10	120240000	120250000	10	120870000	120880000
10	120300000	120310000	10	120690000	120700000
10	120310000	120320000	10	120860000	120870000
10	120470000	120480000	10	120870000	120880000
10	121690000	121700000	10	121850000	121860000
10	121690000	121700000	10	122040000	122050000
10	121760000	121770000	10	122040000	122050000
10	122100000	122110000	10	122440000	122450000
10	122100000	122110000	10	122530000	122540000
10	122100000	122110000	10	122790000	122800000
10	122550000	122560000	10	122790000	122800000
10	122550000	122560000	10	123000000	123010000
10	122550000	122560000	10	123090000	123100000
10	122800000	122810000	10	123010000	123020000
10	122800000	122810000	10	123100000	123110000
10	122800000	122810000	10	123250000	123260000
10	123260000	123270000	10	123640000	123650000
10	125120000	125130000	10	125530000	125540000
10	125260000	125270000	10	125760000	125770000
10	125740000	125750000	10	126420000	126430000
10	125780000	125790000	10	126320000	126330000
10	126060000	126070000	10	126320000	126330000
10	127740000	127750000	10	127930000	127940000
10	127740000	127750000	10	128000000	128010000
10	129020000	129030000	10	129610000	129620000
10	129550000	129560000	10	130090000	130100000
11	3470000	3480000	11	3780000	3790000
11	3530000	3540000	11	3780000	3790000
11	4250000	4260000	11	4420000	4430000
11	5290000	5300000	11	5450000	5460000
11	5480000	5490000	11	5620000	5630000
11	5990000	6000000	11	6190000	6200000
11	6650000	6660000	11	7140000	7150000
11	6660000	6670000	11	6760000	6770000
11	7210000	7220000	11	7560000	7570000
11	8420000	8430000	11	8940000	8950000
11	8430000	8440000	11	9130000	9140000
11	8530000	8540000	11	8860000	8870000
11	8530000	8540000	11	8940000	8950000
11	8980000	8990000	11	9130000	9140000
11	9480000	9490000	11	9790000	9800000
11	11450000	11460000	11	11970000	11980000
11	11550000	11560000	11	11970000	11980000
11	11560000	11570000	11	11740000	11750000
11	11810000	11820000	11	11970000	11980000
11	11810000	11820000	11	12530000	12540000
11	12030000	12040000	11	12530000	12540000
11	12370000	12380000	11	12530000	12540000
11	16260000	16270000	11	16410000	16420000
11	16520000	16530000	11	16860000	16870000
11	16520000	16530000	11	16940000	16950000
11	18000000	18010000	11	18870000	18880000
11	18870000	18880000	11	19010000	19020000
11	18870000	18880000	11	19600000	19610000
11	18870000	18880000	11	19750000	19760000
11	19020000	19030000	11	19760000	19770000
11	19610000	19620000	11	19890000	19900000
11	19830000	19840000	11	20030000	20040000
11	19910000	19920000	11	20030000	20040000
11	20130000	20140000	11	20400000	20410000
11	20260000	20270000	11	20400000	20410000
11	20450000	20460000	11	20910000	20920000
11	20790000	20800000	11	20910000	20920000
11	20790000	20800000	11	21170000	21180000
11	20790000	20800000	11	21460000	21470000
11	20910000	20920000	11	21170000	21180000
11	21300000	21310000	11	21450000	21460000
11	21990000	22000000	11	22610000	22620000
11	22220000	22230000	11	22610000	22620000
11	22220000	22230000	11	22950000	22960000
11	22310000	22320000	11	22610000	22620000
11	22630000	22640000	11	22850000	22860000
11	22630000	22640000	11	22960000	22970000
11	22780000	22790000	11	22950000	22960000
11	23000000	23010000	11	23260000	23270000
11	23010000	23020000	11	23120000	23130000
11	23680000	23690000	11	23950000	23960000
11	23850000	23860000	11	23950000	23960000
11	24080000	24090000	11	24240000	24250000
11	24420000	24430000	11	25290000	25300000
11	25430000	25440000	11	25850000	25860000
11	27600000	27610000	11	28270000	28280000
11	27750000	27760000	11	28590000	28600000
11	28010000	28020000	11	28570000	28580000
11	28600000	28610000	11	28800000	28810000
11	29260000	29270000	11	29480000	29490000
11	29540000	29550000	11	29690000	29700000
11	29720000	29730000	11	29880000	29890000
11	29850000	29860000	11	30220000	30230000
11	30080000	30090000	11	30650000	30660000
11	30100000	30110000	11	30220000	30230000
11	30230000	30240000	11	30650000	30660000
11	30240000	30250000	11	30790000	30800000
11	30670000	30680000	11	30790000	30800000
11	31250000	31260000	11	31610000	31620000
11	31670000	31680000	11	31940000	31950000
11	31670000	31680000	11	32130000	32140000
11	33170000	33180000	11	33290000	33300000
11	33170000	33180000	11	33550000	33560000
11	33170000	33180000	11	33610000	33620000
11	33170000	33180000	11	33710000	33720000
11	33170000	33180000	11	33910000	33920000
11	33730000	33740000	11	33910000	33920000
11	33730000	33740000	11	34200000	34210000
11	34120000	34130000	11	34810000	34820000
11	34840000	34850000	11	35350000	35360000
11	34840000	34850000	11	35440000	35450000
11	34840000	34850000	11	35660000	35670000
11	35360000	35370000	11	35660000	35670000
11	35440000	35450000	11	35660000	35670000
11	35850000	35860000	11	35990000	36000000
11	36040000	36050000	11	36530000	36540000
11	36220000	36230000	11	37190000	37200000
11	39590000	39600000	11	40150000	40160000
11	40530000	40540000	11	40760000	40770000
11	42990000	43000000	11	43250000	43260000
11	42990000	43000000	11	43340000	43350000
11	43780000	43790000	11	44320000	44330000
11	44080000	44090000	11	44320000	44330000
11	44590000	44600000	11	45540000	45550000
11	44610000	44620000	11	45000000	45010000
11	44610000	44620000	11	45530000	45540000
11	45010000	45020000	11	45540000	45550000
11	45540000	45550000	11	45880000	45890000
11	45640000	45650000	11	45880000	45890000
11	45950000	45960000	11	46210000	46220000
11	46030000	46040000	11	46210000	46220000
11	46270000	46280000	11	46430000	46440000
11	46590000	46600000	11	46730000	46740000
11	46890000	46900000	11	47650000	47660000
11	46910000	46920000	11	47640000	47650000
11	48170000	48180000	11	48770000	48780000
11	48780000	48790000	11	49100000	49110000
11	48870000	48880000	11	49090000	49100000
11	48870000	48880000	11	49270000	49280000
11	49180000	49190000	11	49400000	49410000
11	49980000	49990000	11	50130000	50140000
11	49980000	49990000	11	50360000	50370000
11	50940000	50950000	11	51260000	51270000
11	51280000	51290000	11	51680000	51690000
11	51290000	51300000	11	51520000	51530000
11	51820000	51830000	11	51960000	51970000
11	52420000	52430000	11	52730000	52740000
11	53750000	53760000	11	53850000	53860000
11	53990000	54000000	11	54250000	54260000
11	54700000	54710000	11	54860000	54870000
11	54880000	54890000	11	54980000	54990000
11	55040000	55050000	11	55150000	55160000
11	55160000	55170000	11	55380000	55390000
11	55200000	55210000	11	55380000	55390000
11	55200000	55210000	11	55440000	55450000
11	55520000	55530000	11	56100000	56110000
11	55570000	55580000	11	56100000	56110000
11	55590000	55600000	11	55780000	55790000
11	55590000	55600000	11	55990000	56000000
11	56130000	56140000	11	56540000	56550000
11	57470000	57480000	11	57620000	57630000
11	57470000	57480000	11	57770000	57780000
11	57540000	57550000	11	57770000	57780000
11	57820000	57830000	11	57930000	57940000
11	57950000	57960000	11	58100000	58110000
11	58230000	58240000	11	58580000	58590000
11	59090000	59100000	11	59290000	59300000
11	59230000	59240000	11	59480000	59490000
11	59300000	59310000	11	59480000	59490000
11	59870000	59880000	11	60070000	60080000
11	60080000	60090000	11	60290000	60300000
11	60090000	60100000	11	60190000	60200000
11	61100000	61110000	11	61400000	61410000
11	61190000	61200000	11	61330000	61340000
11	61190000	61200000	11	61400000	61410000
11	61950000	61960000	11	62270000	62280000
11	62040000	62050000	11	62270000	62280000
11	62130000	62140000	11	62270000	62280000
11	62740000	62750000	11	63160000	63170000
11	62920000	62930000	11	63130000	63140000
11	63920000	63930000	11	64430000	64440000
11	64450000	64460000	11	64960000	64970000
11	65810000	65820000	11	66500000	66510000
11	66120000	66130000	11	66490000	66500000
11	66120000	66130000	11	66880000	66890000
11	66610000	66620000	11	67010000	67020000
11	66900000	66910000	11	67010000	67020000
11	66900000	66910000	11	67080000	67090000
11	67020000	67030000	11	67350000	67360000
11	67100000	67110000	11	67650000	67660000
11	67110000	67120000	11	67340000	67350000
11	67370000	67380000	11	67640000	67650000
11	67990000	68000000	11	68410000	68420000
11	69260000	69270000	11	69380000	69390000
11	69260000	69270000	11	69500000	69510000
11	69400000	69410000	11	69510000	69520000
11	70050000	70060000	11	70170000	70180000
11	70410000	70420000	11	70620000	70630000
11	70410000	70420000	11	70750000	70760000
11	70510000	70520000	11	70750000	70760000
11	71330000	71340000	11	72030000	72040000
11	71550000	71560000	11	72030000	72040000
11	72210000	72220000	11	72430000	72440000
11	72340000	72350000	11	72560000	72570000
11	72570000	72580000	11	72730000	72740000
11	74980000	74990000	11	75160000	75170000
11	75190000	75200000	11	75290000	75300000
11	75770000	75780000	11	75900000	75910000
11	75770000	75780000	11	76170000	76180000
11	76080000	76090000	11	76400000	76410000
11	76250000	76260000	11	76400000	76410000
11	76520000	76530000	11	76640000	76650000
11	77100000	77110000	11	77310000	77320000
11	77100000	77110000	11	77460000	77470000
11	77820000	77830000	11	77950000	77960000
11	78580000	78590000	11	78820000	78830000
11	78960000	78970000	11	79210000	79220000
11	79020000	79030000	11	79290000	79300000
11	79030000	79040000	11	79210000	79220000
11	79700000	79710000	11	79920000	79930000
11	80690000	80700000	11	80850000	80860000
11	81630000	81640000	11	82180000	82190000
11	81990000	82000000	11	82180000	82190000
11	82040000	82050000	11	82170000	82180000
11	82230000	82240000	11	82390000	82400000
11	82230000	82240000	11	82610000	82620000
11	82230000	82240000	11	82730000	82740000
11	82230000	82240000	11	82890000	82900000
11	82380000	82390000	11	82920000	82930000
11	82740000	82750000	11	82880000	82890000
11	83320000	83330000	11	83420000	83430000
11	83560000	83570000	11	83730000	83740000
11	83810000	83820000	11	83920000	83930000
11	83850000	83860000	11	84520000	84530000
11	84260000	84270000	11	84810000	84820000
11	84520000	84530000	11	84790000	84800000
11	85520000	85530000	11	85820000	85830000
11	85710000	85720000	11	85820000	85830000
11	85850000	85860000	11	85980000	85990000
11	85850000	85860000	11	86160000	86170000
11	87970000	87980000	11	88190000	88200000
11	88050000	88060000	11	88190000	88200000
11	88290000	88300000	11	88820000	88830000
11	89100000	89110000	11	89300000	89310000
11	89160000	89170000	11	89720000	89730000
11	89420000	89430000	11	89720000	89730000
11	89540000	89550000	11	89720000	89730000
11	89540000	89550000	11	90160000	90170000
11	90040000	90050000	11	90160000	90170000
11	90190000	90200000	11	90610000	90620000
11	90700000	90710000	11	91380000	91390000
11	92400000	92410000	11	92770000	92780000
11	92400000	92410000	11	92890000	92900000
11	93140000	93150000	11	93470000	93480000
11	93490000	93500000	11	93810000	93820000
11	94130000	94140000	11	94480000	94490000
11	94340000	94350000	11	94480000	94490000
11	95120000	95130000	11	95230000	95240000
11	95120000	95130000	11	95520000	95530000
11	95250000	95260000	11	95520000	95530000
11	95390000	95400000	11	95520000	95530000
11	95530000	95540000	11	95640000	95650000
11	95880000	95890000	11	96030000	96040000
11	96090000	96100000	11	96230000	96240000
11	96170000	96180000	11	96330000	96340000
11	96270000	96280000	11	96550000	96560000
11	96300000	96310000	11	96550000	96560000
11	96300000	96310000	11	96860000	96870000
11	96560000	96570000	11	96860000	96870000
11	98230000	98240000	11	99000000	99010000
11	99190000	99200000	11	99290000	99300000
11	99380000	99390000	11	100280000	100290000
11	99460000	99470000	11	100170000	100180000
11	99460000	99470000	11	100290000	100300000
11	100060000	100070000	11	100290000	100300000
11	100570000	100580000	11	100700000	100710000
11	100830000	100840000	11	100950000	100960000
11	100980000	100990000	11	101180000	101190000
11	101810000	101820000	11	101910000	101920000
11	101810000	101820000	11	101970000	101980000
11	102290000	102300000	11	102410000	102420000
11	103330000	103340000	11	103460000	103470000
11	103640000	103650000	11	103910000	103920000
11	103760000	103770000	11	103910000	103920000
11	103980000	103990000	11	104160000	104170000
11	103980000	103990000	11	104190000	104200000
11	104290000	104300000	11	104440000	104450000
11	104670000	104680000	11	105460000	105470000
11	104760000	104770000	11	105120000	105130000
11	105270000	105280000	11	105590000	105600000
11	105340000	105350000	11	105590000	105600000
11	105340000	105350000	11	105910000	105920000
11	107270000	107280000	11	107470000	107480000
11	107620000	107630000	11	107850000	107860000
11	107620000	107630000	11	107990000	108000000
11	107850000	107860000	11	108380000	108390000
11	107860000	107870000	11	107990000	108000000
11	108020000	108030000	11	108370000	108380000
11	108120000	108130000	11	108370000	108380000
11	108450000	108460000	11	109020000	109030000
11	108450000	108460000	11	109120000	109130000
11	108450000	108460000	11	109190000	109200000
11	108920000	108930000	11	109120000	109130000
11	109240000	109250000	11	109440000	109450000
11	109240000	109250000	11	109580000	109590000
11	109440000	109450000	11	109580000	109590000
11	109440000	109450000	11	109850000	109860000
11	109440000	109450000	11	110260000	110270000
11	109670000	109680000	11	109850000	109860000
11	109870000	109880000	11	110260000	110270000
11	109950000	109960000	11	110260000	110270000
11	110360000	110370000	11	110490000	110500000
11	110360000	110370000	11	111060000	111070000
11	110530000	110540000	11	111060000	111070000
11	110530000	110540000	11	111440000	111450000
11	112060000	112070000	11	112770000	112780000
11	112200000	112210000	11	112770000	112780000
11	112790000	112800000	11	113160000	113170000
11	112790000	112800000	11	113570000	113580000
11	113170000	113180000	11	113400000	113410000
11	113170000	113180000	11	113480000	113490000
11	113170000	113180000	11	113620000	113630000
11	113170000	113180000	11	113810000	113820000
11	113290000	113300000	11	113400000	113410000
11	113290000	113300000	11	113480000	113490000
11	113290000	113300000	11	113630000	113640000
11	113290000	113300000	11	113800000	113810000
11	113700000	113710000	11	113810000	113820000
11	113860000	113870000	11	114630000	114640000
11	114070000	114080000	11	114630000	114640000
11	114410000	114420000	11	114630000	114640000
11	115090000	115100000	11	115260000	115270000
11	115220000	115230000	11	116170000	116180000
11	115640000	115650000	11	115810000	115820000
11	116220000	116230000	11	116460000	116470000
11	116320000	116330000	11	116440000	116450000
11	116640000	116650000	11	116800000	116810000
11	117070000	117080000	11	117170000	117180000
11	117230000	117240000	11	117350000	117360000
11	118900000	118910000	11	119080000	119090000
11	119050000	119060000	11	119540000	119550000
11	119090000	119100000	11	119190000	119200000
11	120110000	120120000	11	120300000	120310000
12	3920000	3930000	12	4070000	4080000
12	4100000	4110000	12	4390000	4400000
12	7570000	7580000	12	7970000	7980000
12	8320000	8330000	12	8500000	8510000
12	8340000	8350000	12	9000000	9010000
12	8760000	8770000	12	8990000	9000000
12	8770000	8780000	12	9570000	9580000
12	9040000	9050000	12	9570000	9580000
12	9050000	9060000	12	9420000	9430000
12	9420000	9430000	12	9570000	9580000
12	9570000	9580000	12	10430000	10440000
12	9570000	9580000	12	10530000	10540000
12	9580000	9590000	12	10220000	10230000
12	9580000	9590000	12	10580000	10590000
12	10590000	10600000	12	11170000	11180000
12	10590000	10600000	12	11330000	11340000
12	10600000	10610000	12	11060000	11070000
12	10800000	10810000	12	11170000	11180000
12	12170000	12180000	12	12310000	12320000
12	12170000	12180000	12	12390000	12400000
12	12320000	12330000	12	13210000	13220000
12	12420000	12430000	12	12940000	12950000
12	12420000	12430000	12	13210000	13220000
12	12610000	12620000	12	13210000	13220000
12	12620000	12630000	12	12940000	12950000
12	12780000	12790000	12	12930000	12940000
12	12780000	12790000	12	13210000	13220000
12	12940000	12950000	12	13210000	13220000
12	14160000	14170000	12	15070000	15080000
12	15530000	15540000	12	16530000	16540000
12	15540000	15550000	12	16500000	16510000
12	15810000	15820000	12	16500000	16510000
12	16340000	16350000	12	16500000	16510000
12	17030000	17040000	12	17250000	17260000
12	24470000	24480000	12	24590000	24600000
12	24470000	24480000	12	24690000	24700000
12	24710000	24720000	12	24950000	24960000
12	24730000	24740000	12	24940000	24950000
12	25090000	25100000	12	25410000	25420000
12	25090000	25100000	12	25700000	25710000
12	25090000	25100000	12	25860000	25870000
12	25090000	25100000	12	26070000	26080000
12	25860000	25870000	12	26070000	26080000
12	27600000	27610000	12	28430000	28440000
12	29060000	29070000	12	29620000	29630000
12	29910000	29920000	12	30030000	30040000
12	30040000	30050000	12	30570000	30580000
12	30040000	30050000	12	30880000	30890000
12	30050000	30060000	12	30190000	30200000
12	30050000	30060000	12	30360000	30370000
12	30200000	30210000	12	30360000	30370000
12	30200000	30210000	12	30570000	30580000
12	30590000	30600000	12	30880000	30890000
12	30590000	30600000	12	31000000	31010000
12	31500000	31510000	12	31710000	31720000
12	31500000	31510000	12	31930000	31940000
12	31970000	31980000	12	32140000	32150000
12	31970000	31980000	12	32240000	32250000
12	32630000	32640000	12	32890000	32900000
12	32910000	32920000	12	33010000	33020000
12	32910000	32920000	12	33270000	33280000
12	33020000	33030000	12	33260000	33270000
12	33020000	33030000	12	33420000	33430000
12	33470000	33480000	12	33950000	33960000
12	33480000	33490000	12	33600000	33610000
12	33480000	33490000	12	33730000	33740000
12	33960000	33970000	12	34430000	34440000
12	34440000	34450000	12	35170000	35180000
12	34450000	34460000	12	34650000	34660000
12	34660000	34670000	12	35180000	35190000
12	34930000	34940000	12	35170000	35180000
12	35500000	35510000	12	35830000	35840000
12	35890000	35900000	12	36660000	36670000
12	36210000	36220000	12	36670000	36680000
12	36710000	36720000	12	37180000	37190000
12	36710000	36720000	12	37450000	37460000
12	36710000	36720000	12	37570000	37580000
12	37630000	37640000	12	38100000	38110000
12	37770000	37780000	12	38100000	38110000
12	39060000	39070000	12	39480000	39490000
12	39510000	39520000	12	40030000	40040000
12	39510000	39520000	12	40070000	40080000
12	39510000	39520000	12	40160000	40170000
12	39650000	39660000	12	40040000	40050000
12	39650000	39660000	12	40160000	40170000
12	40250000	40260000	12	40680000	40690000
12	40250000	40260000	12	40820000	40830000
12	40580000	40590000	12	40820000	40830000
12	40830000	40840000	12	41480000	41490000
12	40830000	40840000	12	41670000	41680000
12	40840000	40850000	12	41090000	41100000
12	40840000	40850000	12	41220000	41230000
12	44290000	44300000	12	44540000	44550000
12	44600000	44610000	12	45160000	45170000
12	44850000	44860000	12	45160000	45170000
12	47720000	47730000	12	48110000	48120000
12	48650000	48660000	12	49100000	49110000
12	49380000	49390000	12	49950000	49960000
12	49390000	49400000	12	50290000	50300000
12	50310000	50320000	12	50700000	50710000
12	50310000	50320000	12	50940000	50950000
12	50310000	50320000	12	51180000	51190000
12	50700000	50710000	12	51180000	51190000
12	51400000	51410000	12	51570000	51580000
12	52500000	52510000	12	52830000	52840000
12	52910000	52920000	12	53240000	53250000
12	53040000	53050000	12	53240000	53250000
12	53240000	53250000	12	54060000	54070000
12	54090000	54100000	12	54320000	54330000
12	54090000	54100000	12	54490000	54500000
12	55310000	55320000	12	55490000	55500000
12	55310000	55320000	12	55720000	55730000
12	56050000	56060000	12	56400000	56410000
12	56050000	56060000	12	56520000	56530000
12	56050000	56060000	12	56630000	56640000
12	56520000	56530000	12	57190000	57200000
12	56530000	56540000	12	56690000	56700000
12	56610000	56620000	12	57540000	57550000
12	56680000	56690000	12	57180000	57190000
12	56690000	56700000	12	57540000	57550000
12	57190000	57200000	12	57540000	57550000
12	57280000	57290000	12	57540000	57550000
12	57280000	57290000	12	57780000	57790000
12	57540000	57550000	12	58210000	58220000
12	57630000	57640000	12	57780000	57790000
12	57830000	57840000	12	58200000	58210000
12	58210000	58220000	12	58920000	58930000
12	65400000	65410000	12	66010000	66020000
12	69350000	69360000	12	69570000	69580000
12	69750000	69760000	12	69890000	69900000
12	70490000	70500000	12	70910000	70920000
12	71180000	71190000	12	71700000	71710000
12	71310000	71320000	12	71700000	71710000
12	71760000	71770000	12	72050000	72060000
12	71760000	71770000	12	72260000	72270000
12	71760000	71770000	12	72430000	72440000
12	72100000	72110000	12	72240000	72250000
12	72100000	72110000	12	72420000	72430000
12	72460000	72470000	12	72650000	72660000
12	72460000	72470000	12	72980000	72990000
12	72520000	72530000	12	72650000	72660000
12	72840000	72850000	12	72960000	72970000
12	72840000	72850000	12	73100000	73110000
12	73010000	73020000	12	73510000	73520000
12	73020000	73030000	12	73450000	73460000
12	73030000	73040000	12	73540000	73550000
12	73210000	73220000	12	73440000	73450000
12	73560000	73570000	12	73680000	73690000
12	73700000	73710000	12	73930000	73940000
12	73700000	73710000	12	74000000	74010000
12	73700000	73710000	12	74280000	74290000
12	74000000	74010000	12	74280000	74290000
12	74310000	74320000	12	75170000	75180000
12	75460000	75470000	12	75640000	75650000
12	75460000	75470000	12	75770000	75780000
12	75790000	75800000	12	75890000	75900000
12	75790000	75800000	12	76190000	76200000
12	76010000	76020000	12	76170000	76180000
12	76010000	76020000	12	76340000	76350000
12	76190000	76200000	12	76330000	76340000
12	77000000	77010000	12	77560000	77570000
12	77000000	77010000	12	77670000	77680000
12	77240000	77250000	12	77660000	77670000
12	77240000	77250000	12	77780000	77790000
12	78040000	78050000	12	78540000	78550000
12	78340000	78350000	12	78530000	78540000
12	78920000	78930000	12	79090000	79100000
12	79350000	79360000	12	79780000	79790000
12	79350000	79360000	12	80130000	80140000
12	79600000	79610000	12	80130000	80140000
12	80150000	80160000	12	80380000	80390000
12	80150000	80160000	12	80610000	80620000
12	80760000	80770000	12	80890000	80900000
12	80980000	80990000	12	81180000	81190000
12	80980000	80990000	12	81400000	81410000
12	80980000	80990000	12	81780000	81790000
12	81200000	81210000	12	81400000	81410000
12	81620000	81630000	12	81780000	81790000
12	81790000	81800000	12	81910000	81920000
12	82490000	82500000	12	83010000	83020000
12	82700000	82710000	12	83010000	83020000
12	83100000	83110000	12	83490000	83500000
12	83110000	83120000	12	83320000	83330000
12	83710000	83720000	12	84060000	84070000
12	85140000	85150000	12	85300000	85310000
12	85340000	85350000	12	85480000	85490000
12	85380000	85390000	12	85480000	85490000
12	85510000	85520000	12	85660000	85670000
12	85840000	85850000	12	86070000	86080000
12	85950000	85960000	12	86070000	86080000
12	86130000	86140000	12	86280000	86290000
12	86130000	86140000	12	86590000	86600000
12	86490000	86500000	12	86880000	86890000
12	86790000	86800000	12	86910000	86920000
12	88400000	88410000	12	89100000	89110000
12	88710000	88720000	12	89100000	89110000
12	88990000	89000000	12	89100000	89110000
12	88990000	89000000	12	89300000	89310000
12	88990000	89000000	12	89380000	89390000
12	90560000	90570000	12	91310000	91320000
12	90730000	90740000	12	91310000	91320000
12	91640000	91650000	12	91780000	91790000
12	97870000	97880000	12	98180000	98190000
12	98450000	98460000	12	98620000	98630000
12	99970000	99980000	12	100100000	100110000
12	100180000	100190000	12	100480000	100490000
12	100600000	100610000	12	100840000	100850000
12	100850000	100860000	12	101030000	101040000
12	101170000	101180000	12	101400000	101410000
12	101200000	101210000	12	101410000	101420000
12	101220000	101230000	12	101450000	101460000
12	101990000	102000000	12	102380000	102390000
12	101990000	102000000	12	102460000	102470000
12	103140000	103150000	12	103300000	103310000
12	103990000	104000000	12	104410000	104420000
12	104060000	104070000	12	104420000	104430000
12	104130000	104140000	12	104360000	104370000
12	104450000	104460000	12	104930000	104940000
12	105490000	105500000	12	105600000	105610000
12	105840000	105850000	12	105960000	105970000
12	107080000	107090000	12	107990000	108000000
12	108330000	108340000	12	108490000	108500000
12	108360000	108370000	12	108480000	108490000
12	108610000	108620000	12	108760000	108770000
12	108900000	108910000	12	109310000	109320000
12	109020000	109030000	12	109310000	109320000
12	109440000	109450000	12	109950000	109960000
12	109610000	109620000	12	109950000	109960000
12	110000000	110010000	12	110370000	110380000
12	110030000	110040000	12	110370000	110380000
12	110430000	110440000	12	110670000	110680000
12	110430000	110440000	12	110840000	110850000
12	110600000	110610000	12	110840000	110850000
12	110730000	110740000	12	110840000	110850000
12	112140000	112150000	12	112470000	112480000
12	112140000	112150000	12	112540000	112550000
12	113200000	113210000	12	114130000	114140000
12	113220000	113230000	12	113480000	113490000
12	113220000	113230000	12	113740000	113750000
12	113480000	113490000	12	114130000	114140000
12	116110000	116120000	12	116810000	116820000
12	116420000	116430000	12	116610000	116620000
12	116640000	116650000	12	117340000	117350000
12	116650000	116660000	12	117020000	117030000
12	116650000	116660000	12	117140000	117150000
12	117030000	117040000	12	117330000	117340000
12	117400000	117410000	12	117760000	117770000
12	117580000	117590000	12	117760000	117770000
12	117990000	118000000	12	118310000	118320000
12	117990000	118000000	12	118450000	118460000
12	117990000	118000000	12	118850000	118860000
12	118310000	118320000	12	118850000	118860000
12	118450000	118460000	12	118850000	118860000
12	118520000	118530000	12	118840000	118850000
12	119020000	119030000	12	119330000	119340000
13	3660000	3670000	13	4000000	4010000
13	3660000	3670000	13	4280000	4290000
13	3670000	3680000	13	3890000	3900000
13	4130000	4140000	13	4280000	4290000
13	4310000	4320000	13	4600000	4610000
13	6310000	6320000	13	6470000	6480000
13	9180000	9190000	13	9840000	9850000
13	9190000	9200000	13	9460000	9470000
13	9190000	9200000	13	9630000	9640000
13	9480000	9490000	13	9840000	9850000
13	9870000	9880000	13	10530000	10540000
13	9880000	9890000	13	10340000	10350000
13	10930000	10940000	13	11210000	11220000
13	10930000	10940000	13	11560000	11570000
13	11830000	11840000	13	12380000	12390000
13	13510000	13520000	13	13860000	13870000
13	13650000	13660000	13	13860000	13870000
13	14660000	14670000	13	15320000	15330000
13	16010000	16020000	13	16760000	16770000
13	16010000	16020000	13	16920000	16930000
13	17840000	17850000	13	17970000	17980000
13	18060000	18070000	13	18800000	18810000
13	18130000	18140000	13	18500000	18510000
13	19180000	19190000	13	19680000	19690000
13	19360000	19370000	13	19630000	19640000
13	19360000	19370000	13	19680000	19690000
13	19520000	19530000	13	19620000	19630000
13	19690000	19700000	13	20270000	20280000
13	20300000	20310000	13	21150000	21160000
13	20310000	20320000	13	20470000	20480000
13	20310000	20320000	13	20930000	20940000
13	20310000	20320000	13	21030000	21040000
13	20570000	20580000	13	21030000	21040000
13	20940000	20950000	13	21150000	21160000
13	21160000	21170000	13	21320000	21330000
13	21160000	21170000	13	21710000	21720000
13	21160000	21170000	13	21920000	21930000
13	21240000	21250000	13	21930000	21940000
13	21710000	21720000	13	22030000	22040000
13	21920000	21930000	13	22020000	22030000
13	23300000	23310000	13	23400000	23410000
13	23300000	23310000	13	23520000	23530000
13	23430000	23440000	13	23590000	23600000
13	23550000	23560000	13	23740000	23750000
13	23700000	23710000	13	23880000	23890000
13	23790000	23800000	13	24290000	24300000
13	24480000	24490000	13	24680000	24690000
13	24520000	24530000	13	24680000	24690000
13	25560000	25570000	13	25930000	25940000
13	28950000	28960000	13	29840000	29850000
13	28960000	28970000	13	29600000	29610000
13	29860000	29870000	13	30080000	30090000
13	29860000	29870000	13	30260000	30270000
13	30090000	30100000	13	30520000	30530000
13	30100000	30110000	13	30240000	30250000
13	30260000	30270000	13	30520000	30530000
13	30750000	30760000	13	31620000	31630000
13	30880000	30890000	13	31610000	31620000
13	31080000	31090000	13	31550000	31560000
13	31080000	31090000	13	31610000	31620000
13	31560000	31570000	13	31800000	31810000
13	31620000	31630000	13	31800000	31810000
13	31790000	31800000	13	32490000	32500000
13	31800000	31810000	13	32210000	32220000
13	31800000	31810000	13	32290000	32300000
13	31800000	31810000	13	32400000	32410000
13	31800000	31810000	13	32670000	32680000
13	32900000	32910000	13	33070000	33080000
13	34040000	34050000	13	34150000	34160000
13	34040000	34050000	13	34630000	34640000
13	34180000	34190000	13	34630000	34640000
13	34180000	34190000	13	34870000	34880000
13	34650000	34660000	13	34850000	34860000
13	34740000	34750000	13	34860000	34870000
13	35060000	35070000	13	35940000	35950000
13	36280000	36290000	13	36720000	36730000
13	36730000	36740000	13	37310000	37320000
13	36730000	36740000	13	37510000	37520000
13	38060000	38070000	13	38200000	38210000
13	39440000	39450000	13	39630000	39640000
13	40840000	40850000	13	40980000	40990000
13	40840000	40850000	13	41240000	41250000
13	41010000	41020000	13	41240000	41250000
13	41080000	41090000	13	41230000	41240000
13	41080000	41090000	13	41570000	41580000
13	41130000	41140000	13	41230000	41240000
13	41280000	41290000	13	41570000	41580000
13	41640000	41650000	13	42580000	42590000
13	42630000	42640000	13	42780000	42790000
13	43170000	43180000	13	43730000	43740000
13	43600000	43610000	13	43730000	43740000
13	43860000	43870000	13	44740000	44750000
13	45030000	45040000	13	45470000	45480000
13	45170000	45180000	13	45470000	45480000
13	45970000	45980000	13	46160000	46170000
13	45970000	45980000	13	46250000	46260000
13	45970000	45980000	13	46620000	46630000
13	46310000	46320000	13	46620000	46630000
13	46310000	46320000	13	46650000	46660000
13	46820000	46830000	13	47010000	47020000
13	47080000	47090000	13	47280000	47290000
13	47150000	47160000	13	47280000	47290000
13	47340000	47350000	13	47530000	47540000
13	47640000	47650000	13	48460000	48470000
13	47660000	47670000	13	47910000	47920000
13	47830000	47840000	13	48460000	48470000
13	48010000	48020000	13	48260000	48270000
13	48010000	48020000	13	48460000	48470000
13	48530000	48540000	13	48630000	48640000
13	48530000	48540000	13	49010000	49020000
13	48650000	48660000	13	48790000	48800000
13	48650000	48660000	13	49020000	49030000
13	48660000	48670000	13	48990000	49000000
13	49450000	49460000	13	49640000	49650000
13	50950000	50960000	13	51420000	51430000
13	50950000	50960000	13	51610000	51620000
13	51830000	51840000	13	52220000	52230000
13	51830000	51840000	13	52470000	52480000
13	51830000	51840000	13	52530000	52540000
13	51830000	51840000	13	52620000	52630000
13	52250000	52260000	13	52530000	52540000
13	52250000	52260000	13	52620000	52630000
13	52490000	52500000	13	52620000	52630000
13	52660000	52670000	13	52980000	52990000
13	52710000	52720000	13	52980000	52990000
13	52830000	52840000	13	52980000	52990000
13	53110000	53120000	13	53300000	53310000
13	53110000	53120000	13	53420000	53430000
13	53450000	53460000	13	53680000	53690000
13	53780000	53790000	13	54050000	54060000
13	54110000	54120000	13	54230000	54240000
13	54110000	54120000	13	54370000	54380000
13	54110000	54120000	13	54440000	54450000
13	54240000	54250000	13	54370000	54380000
13	54240000	54250000	13	54440000	54450000
13	54790000	54800000	13	55040000	55050000
13	54790000	54800000	13	55170000	55180000
13	55830000	55840000	13	56220000	56230000
13	55830000	55840000	13	56250000	56260000
13	55830000	55840000	13	56740000	56750000
13	56190000	56200000	13	56420000	56430000
13	56280000	56290000	13	56420000	56430000
13	56470000	56480000	13	56650000	56660000
13	56470000	56480000	13	57260000	57270000
13	56800000	56810000	13	56990000	57000000
13	56800000	56810000	13	57260000	57270000
13	56990000	57000000	13	57260000	57270000
13	57280000	57290000	13	57410000	57420000
13	57290000	57300000	13	57910000	57920000
13	58010000	58020000	13	58110000	58120000
13	58280000	58290000	13	58380000	58390000
13	58280000	58290000	13	58540000	58550000
13	58400000	58410000	13	58540000	58550000
[truncated: 4,103 more rows]

## Sheet: H3K4me3_PLACseq_filter
chr1	x1	x2	chr2	y1	y2
[truncated: 161,984 more rows]

[truncated: 2 more sheets: cohesin_HiChIP_filter, H3K27ac_HiChIP_filter]
