# Supplementary material for: SnapHiC: a computational pipeline to identify chromatin loops from single-cell Hi-C data
Source: Nat Methods. 2021 Aug 26;18(9):1056–9. doi: 10.1038/s41592-021-01231-2 (PMC8440170; doi:10.1038/s41592-021-01231-2)
Supplement: Source Data Extended Data Fig. 7 — SnapHiC-identified loops from each of the 14 different cell types in human prefrontal cortex. The tab name indicates the cell type. [file 41592_2021_1231_MOESM7_ESM.xlsx]

## Sheet: Astro
chr1	x1	x2	chr2	y1	y2
1	910000	920000	1	1030000	1040000
1	1030000	1040000	1	1150000	1160000
1	1050000	1060000	1	1180000	1190000
1	1150000	1160000	1	1270000	1280000
1	1330000	1340000	1	1440000	1450000
1	1330000	1340000	1	1830000	1840000
1	1480000	1490000	1	1660000	1670000
1	1700000	1710000	1	1820000	1830000
1	1720000	1730000	1	2700000	2710000
1	1860000	1870000	1	2700000	2710000
1	1870000	1880000	1	1990000	2000000
1	1870000	1880000	1	2100000	2110000
1	1890000	1900000	1	2700000	2710000
1	2120000	2130000	1	2310000	2320000
1	2130000	2140000	1	2250000	2260000
1	2160000	2170000	1	2270000	2280000
1	2330000	2340000	1	2470000	2480000
1	2340000	2350000	1	2460000	2470000
1	2340000	2350000	1	2470000	2480000
1	2340000	2350000	1	2480000	2490000
1	2350000	2360000	1	2700000	2710000
1	2370000	2380000	1	2480000	2490000
1	2700000	2710000	1	2850000	2860000
1	2700000	2710000	1	2970000	2980000
1	2700000	2710000	1	3330000	3340000
1	2720000	2730000	1	2910000	2920000
1	2720000	2730000	1	3300000	3310000
1	2730000	2740000	1	2850000	2860000
1	2730000	2740000	1	2940000	2950000
1	2810000	2820000	1	2930000	2940000
1	2810000	2820000	1	2960000	2970000
1	2990000	3000000	1	3130000	3140000
1	3020000	3030000	1	3130000	3140000
1	3070000	3080000	1	3190000	3200000
1	3370000	3380000	1	3480000	3490000
1	3370000	3380000	1	3530000	3540000
1	3380000	3390000	1	3520000	3530000
1	3400000	3410000	1	3530000	3540000
1	3820000	3830000	1	4220000	4230000
1	3820000	3830000	1	4450000	4460000
1	3820000	3830000	1	4690000	4700000
1	3820000	3830000	1	4720000	4730000
1	3830000	3840000	1	4000000	4010000
1	4000000	4010000	1	4680000	4690000
1	4010000	4020000	1	4420000	4430000
1	4420000	4430000	1	4570000	4580000
1	5690000	5700000	1	5800000	5810000
1	5830000	5840000	1	5970000	5980000
1	6110000	6120000	1	6310000	6320000
1	6290000	6300000	1	6400000	6410000
1	6310000	6320000	1	6460000	6470000
1	6400000	6410000	1	6530000	6540000
1	6580000	6590000	1	6700000	6710000
1	6780000	6790000	1	6940000	6950000
1	6780000	6790000	1	7280000	7290000
1	6850000	6860000	1	6960000	6970000
1	6960000	6970000	1	7100000	7110000
1	6970000	6980000	1	7260000	7270000
1	7120000	7130000	1	7260000	7270000
1	7500000	7510000	1	7690000	7700000
1	7530000	7540000	1	7690000	7700000
1	7720000	7730000	1	7830000	7840000
1	7850000	7860000	1	8020000	8030000
1	7880000	7890000	1	8000000	8010000
1	8070000	8080000	1	8370000	8380000
1	8080000	8090000	1	8370000	8380000
1	8370000	8380000	1	8510000	8520000
1	8410000	8420000	1	8520000	8530000
1	8430000	8440000	1	8580000	8590000
1	8430000	8440000	1	8760000	8770000
1	8470000	8480000	1	8580000	8590000
1	8520000	8530000	1	8900000	8910000
1	8610000	8620000	1	8730000	8740000
1	8610000	8620000	1	8760000	8770000
1	8730000	8740000	1	8900000	8910000
1	8760000	8770000	1	8910000	8920000
1	8920000	8930000	1	9040000	9050000
1	9050000	9060000	1	9160000	9170000
1	9050000	9060000	1	9270000	9280000
1	9170000	9180000	1	9560000	9570000
1	9340000	9350000	1	9480000	9490000
1	9340000	9350000	1	9510000	9520000
1	9360000	9370000	1	9480000	9490000
1	9360000	9370000	1	9510000	9520000
1	9490000	9500000	1	9630000	9640000
1	9660000	9670000	1	9900000	9910000
1	9780000	9790000	1	9930000	9940000
1	9810000	9820000	1	9930000	9940000
1	9930000	9940000	1	10100000	10110000
1	10100000	10110000	1	10250000	10260000
1	10260000	10270000	1	10370000	10380000
1	10570000	10580000	1	11000000	11010000
1	10590000	10600000	1	10930000	10940000
1	10780000	10790000	1	10930000	10940000
1	11040000	11050000	1	11300000	11310000
1	11080000	11090000	1	11210000	11220000
1	11290000	11300000	1	11690000	11700000
1	11300000	11310000	1	11410000	11420000
1	11340000	11350000	1	11500000	11510000
1	11340000	11350000	1	11530000	11540000
1	11410000	11420000	1	11520000	11530000
1	11410000	11420000	1	11690000	11700000
1	11540000	11550000	1	11680000	11690000
1	11570000	11580000	1	11690000	11700000
1	11800000	11810000	1	11960000	11970000
1	11880000	11890000	1	12030000	12040000
1	12170000	12180000	1	12280000	12290000
1	12390000	12400000	1	12520000	12530000
1	12490000	12500000	1	12620000	12630000
1	13800000	13810000	1	14440000	14450000
1	13990000	14000000	1	14140000	14150000
1	13990000	14000000	1	14280000	14290000
1	14290000	14300000	1	14440000	14450000
1	14430000	14440000	1	15370000	15380000
1	15240000	15250000	1	15350000	15360000
1	15460000	15470000	1	15600000	15610000
1	15470000	15480000	1	15600000	15610000
1	15470000	15480000	1	15620000	15630000
1	15640000	15650000	1	15750000	15760000
1	15850000	15860000	1	16020000	16030000
1	15860000	15870000	1	16050000	16060000
1	15860000	15870000	1	16390000	16400000
1	15930000	15940000	1	16050000	16060000
1	15940000	15950000	1	16050000	16060000
1	16060000	16070000	1	16260000	16270000
1	16120000	16130000	1	16320000	16330000
1	16130000	16140000	1	16290000	16300000
1	16140000	16150000	1	16260000	16270000
1	16400000	16410000	1	16510000	16520000
1	16400000	16410000	1	16570000	16580000
1	16400000	16410000	1	16670000	16680000
1	16400000	16410000	1	16950000	16960000
1	16510000	16520000	1	16670000	16680000
1	16540000	16550000	1	16680000	16690000
1	16570000	16580000	1	16680000	16690000
1	16580000	16590000	1	17030000	17040000
1	16700000	16710000	1	16960000	16970000
1	16730000	16740000	1	16940000	16950000
1	16810000	16820000	1	16950000	16960000
1	16930000	16940000	1	17360000	17370000
1	16950000	16960000	1	17270000	17280000
1	17030000	17040000	1	17210000	17220000
1	17250000	17260000	1	17360000	17370000
1	17380000	17390000	1	17760000	17770000
1	17390000	17400000	1	17560000	17570000
1	17460000	17470000	1	17570000	17580000
1	17460000	17470000	1	17720000	17730000
1	17580000	17590000	1	17710000	17720000
1	17760000	17770000	1	17910000	17920000
1	17820000	17830000	1	17940000	17950000
1	17830000	17840000	1	18000000	18010000
1	18250000	18260000	1	18540000	18550000
1	18920000	18930000	1	19140000	19150000
1	18940000	18950000	1	19140000	19150000
1	19210000	19220000	1	19400000	19410000
1	19210000	19220000	1	19410000	19420000
1	19230000	19240000	1	19400000	19410000
1	19230000	19240000	1	19410000	19420000
1	19230000	19240000	1	19560000	19570000
1	19240000	19250000	1	19400000	19410000
1	19270000	19280000	1	19400000	19410000
1	19410000	19420000	1	19560000	19570000
1	19450000	19460000	1	19560000	19570000
1	19690000	19700000	1	19800000	19810000
1	19710000	19720000	1	19970000	19980000
1	19800000	19810000	1	19920000	19930000
1	19800000	19810000	1	19950000	19960000
1	20030000	20040000	1	20200000	20210000
1	20240000	20250000	1	20470000	20480000
1	20240000	20250000	1	20810000	20820000
1	20390000	20400000	1	20530000	20540000
1	20410000	20420000	1	20690000	20700000
1	20410000	20420000	1	20820000	20830000
1	20480000	20490000	1	20820000	20830000
1	20520000	20530000	1	20690000	20700000
1	20530000	20540000	1	20820000	20830000
1	20540000	20550000	1	20650000	20660000
1	20550000	20560000	1	20680000	20690000
1	20560000	20570000	1	20800000	20810000
1	20650000	20660000	1	20800000	20810000
1	20680000	20690000	1	20800000	20810000
1	20820000	20830000	1	20960000	20970000
1	20840000	20850000	1	20990000	21000000
1	20850000	20860000	1	20960000	20970000
1	21030000	21040000	1	21520000	21530000
1	21320000	21330000	1	21500000	21510000
1	21550000	21560000	1	21690000	21700000
1	21550000	21560000	1	21700000	21710000
1	21570000	21580000	1	21690000	21700000
1	21690000	21700000	1	21980000	21990000
1	21830000	21840000	1	21980000	21990000
1	21830000	21840000	1	22010000	22020000
1	21840000	21850000	1	21980000	21990000
1	21840000	21850000	1	21990000	22000000
1	22110000	22120000	1	22260000	22270000
1	22430000	22440000	1	22600000	22610000
1	22440000	22450000	1	22730000	22740000
1	22470000	22480000	1	22600000	22610000
1	22740000	22750000	1	22960000	22970000
1	22840000	22850000	1	22960000	22970000
1	22990000	23000000	1	23100000	23110000
1	22990000	23000000	1	23250000	23260000
1	23020000	23030000	1	23180000	23190000
1	23300000	23310000	1	23510000	23520000
1	23350000	23360000	1	23500000	23510000
1	23430000	23440000	1	23600000	23610000
1	23670000	23680000	1	23790000	23800000
1	23820000	23830000	1	23960000	23970000
1	23860000	23870000	1	23970000	23980000
1	24040000	24050000	1	24240000	24250000
1	24370000	24380000	1	25190000	25200000
1	24510000	24520000	1	24710000	24720000
1	24520000	24530000	1	24700000	24710000
1	24520000	24530000	1	24710000	24720000
1	24530000	24540000	1	24710000	24720000
1	24540000	24550000	1	24690000	24700000
1	24740000	24750000	1	24960000	24970000
1	25000000	25010000	1	25160000	25170000
1	25010000	25020000	1	25150000	25160000
1	25180000	25190000	1	25530000	25540000
1	25190000	25200000	1	25500000	25510000
1	25550000	25560000	1	26130000	26140000
1	25560000	25570000	1	25670000	25680000
1	25750000	25760000	1	26130000	26140000
1	25760000	25770000	1	25930000	25940000
1	25940000	25950000	1	26110000	26120000
1	26210000	26220000	1	26320000	26330000
1	26420000	26430000	1	26550000	26560000
1	26600000	26610000	1	26750000	26760000
1	26910000	26920000	1	27120000	27130000
1	26920000	26930000	1	27200000	27210000
1	26930000	26940000	1	27040000	27050000
1	26940000	26950000	1	27110000	27120000
1	26950000	26960000	1	27080000	27090000
1	27010000	27020000	1	27120000	27130000
1	27040000	27050000	1	27200000	27210000
1	27420000	27430000	1	27620000	27630000
1	27450000	27460000	1	27600000	27610000
1	27620000	27630000	1	27940000	27950000
1	27740000	27750000	1	27860000	27870000
1	27740000	27750000	1	27910000	27920000
1	27860000	27870000	1	27980000	27990000
1	27940000	27950000	1	28050000	28060000
1	27980000	27990000	1	28160000	28170000
1	27980000	27990000	1	28550000	28560000
1	28180000	28190000	1	28310000	28320000
1	28180000	28190000	1	28530000	28540000
1	28310000	28320000	1	28540000	28550000
1	28410000	28420000	1	28540000	28550000
1	28580000	28590000	1	28830000	28840000
1	28830000	28840000	1	28960000	28970000
1	28960000	28970000	1	29080000	29090000
1	29090000	29100000	1	29200000	29210000
1	29100000	29110000	1	29230000	29240000
1	29110000	29120000	1	29350000	29360000
1	29190000	29200000	1	29530000	29540000
1	29200000	29210000	1	29350000	29360000
1	29220000	29230000	1	29530000	29540000
1	29570000	29580000	1	30560000	30570000
1	29590000	29600000	1	29750000	29760000
1	29690000	29700000	1	30040000	30050000
1	29850000	29860000	1	30040000	30050000
1	29860000	29870000	1	30040000	30050000
1	30040000	30050000	1	30570000	30580000
1	30040000	30050000	1	30660000	30670000
1	30040000	30050000	1	30880000	30890000
1	30050000	30060000	1	30530000	30540000
1	30280000	30290000	1	30550000	30560000
1	31240000	31250000	1	31390000	31400000
1	31270000	31280000	1	31380000	31390000
1	31410000	31420000	1	31540000	31550000
1	31660000	31670000	1	31800000	31810000
1	31840000	31850000	1	32010000	32020000
1	31870000	31880000	1	32010000	32020000
1	32090000	32100000	1	32210000	32220000
1	32120000	32130000	1	32250000	32260000
1	32530000	32540000	1	32650000	32660000
1	32680000	32690000	1	32790000	32800000
1	32680000	32690000	1	32820000	32830000
1	33170000	33180000	1	33320000	33330000
1	33400000	33410000	1	33540000	33550000
1	33580000	33590000	1	33730000	33740000
1	33580000	33590000	1	33930000	33940000
1	33590000	33600000	1	33830000	33840000
1	33610000	33620000	1	33730000	33740000
1	33750000	33760000	1	33930000	33940000
1	33760000	33770000	1	33900000	33910000
1	35650000	35660000	1	35890000	35900000
1	35650000	35660000	1	36000000	36010000
1	35660000	35670000	1	36030000	36040000
1	35910000	35920000	1	36020000	36030000
1	35910000	35920000	1	36190000	36200000
1	36030000	36040000	1	36180000	36190000
1	36060000	36070000	1	36200000	36210000
1	36330000	36340000	1	36550000	36560000
1	36550000	36560000	1	36680000	36690000
1	36550000	36560000	1	36760000	36770000
1	36610000	36620000	1	36840000	36850000
1	36630000	36640000	1	36750000	36760000
1	36690000	36700000	1	36820000	36830000
1	36770000	36780000	1	36890000	36900000
1	36970000	36980000	1	37880000	37890000
1	37070000	37080000	1	37250000	37260000
1	37070000	37080000	1	37500000	37510000
1	37070000	37080000	1	37890000	37900000
1	37160000	37170000	1	37490000	37500000
1	37180000	37190000	1	37300000	37310000
1	37510000	37520000	1	37640000	37650000
1	38030000	38040000	1	38150000	38160000
1	38260000	38270000	1	38430000	38440000
1	38320000	38330000	1	38450000	38460000
1	38500000	38510000	1	39070000	39080000
1	38500000	38510000	1	39190000	39200000
1	38500000	38510000	1	39290000	39300000
1	38580000	38590000	1	39280000	39290000
1	38880000	38890000	1	39070000	39080000
1	38880000	38890000	1	39280000	39290000
1	38900000	38910000	1	39040000	39050000
1	39070000	39080000	1	39190000	39200000
1	39070000	39080000	1	39270000	39280000
1	39320000	39330000	1	39540000	39550000
1	39330000	39340000	1	39440000	39450000
1	39330000	39340000	1	39470000	39480000
1	39330000	39340000	1	39480000	39490000
1	39550000	39560000	1	39660000	39670000
1	39560000	39570000	1	39670000	39680000
1	39570000	39580000	1	40000000	40010000
1	39580000	39590000	1	39730000	39740000
1	39590000	39600000	1	39730000	39740000
1	39790000	39800000	1	40010000	40020000
1	39810000	39820000	1	39930000	39940000
1	39960000	39970000	1	40250000	40260000
1	39970000	39980000	1	40220000	40230000
1	40040000	40050000	1	40210000	40220000
1	40050000	40060000	1	40180000	40190000
1	40370000	40380000	1	40490000	40500000
1	40610000	40620000	1	40810000	40820000
1	40620000	40630000	1	40780000	40790000
1	41060000	41070000	1	41410000	41420000
1	41070000	41080000	1	41310000	41320000
1	41310000	41320000	1	41420000	41430000
1	41720000	41730000	1	41890000	41900000
1	41740000	41750000	1	41880000	41890000
1	41750000	41760000	1	41890000	41900000
1	41780000	41790000	1	41890000	41900000
1	42030000	42040000	1	42170000	42180000
1	42030000	42040000	1	42250000	42260000
1	42040000	42050000	1	42490000	42500000
1	42640000	42650000	1	42780000	42790000
1	42640000	42650000	1	42800000	42810000
1	43230000	43240000	1	43420000	43430000
1	43370000	43380000	1	43530000	43540000
1	43400000	43410000	1	43530000	43540000
1	43680000	43690000	1	43880000	43890000
1	43700000	43710000	1	43840000	43850000
1	43900000	43910000	1	44050000	44060000
1	43910000	43920000	1	44080000	44090000
1	44000000	44010000	1	44110000	44120000
1	44140000	44150000	1	44510000	44520000
1	44230000	44240000	1	44390000	44400000
1	44680000	44690000	1	44790000	44800000
1	44680000	44690000	1	45120000	45130000
1	44690000	44700000	1	44880000	44890000
1	44700000	44710000	1	44820000	44830000
1	44750000	44760000	1	44880000	44890000
1	44750000	44760000	1	45050000	45060000
1	44840000	44850000	1	44960000	44970000
1	45290000	45300000	1	45450000	45460000
1	45310000	45320000	1	45760000	45770000
1	45320000	45330000	1	45450000	45460000
1	45460000	45470000	1	46030000	46040000
1	45480000	45490000	1	45760000	45770000
1	45480000	45490000	1	45770000	45780000
1	45810000	45820000	1	45950000	45960000
1	45810000	45820000	1	45960000	45970000
1	45810000	45820000	1	46030000	46040000
1	45820000	45830000	1	45950000	45960000
1	45820000	45830000	1	46030000	46040000
1	46160000	46170000	1	46320000	46330000
1	46490000	46500000	1	46620000	46630000
1	46490000	46500000	1	46640000	46650000
1	46500000	46510000	1	46610000	46620000
1	46500000	46510000	1	46640000	46650000
1	46870000	46880000	1	46990000	47000000
1	46870000	46880000	1	47200000	47210000
1	46900000	46910000	1	47010000	47020000
1	46900000	46910000	1	47210000	47220000
1	47000000	47010000	1	47190000	47200000
1	47080000	47090000	1	47190000	47200000
1	47320000	47330000	1	47570000	47580000
1	47360000	47370000	1	47530000	47540000
1	47400000	47410000	1	47600000	47610000
1	47640000	47650000	1	47790000	47800000
1	47640000	47650000	1	48180000	48190000
1	47890000	47900000	1	48180000	48190000
1	47990000	48000000	1	48180000	48190000
1	48020000	48030000	1	48160000	48170000
1	48030000	48040000	1	48160000	48170000
1	48200000	48210000	1	48370000	48380000
1	48570000	48580000	1	48700000	48710000
1	48820000	48830000	1	48970000	48980000
1	49030000	49040000	1	49160000	49170000
1	49030000	49040000	1	49270000	49280000
1	49130000	49140000	1	49270000	49280000
1	49160000	49170000	1	49270000	49280000
1	50820000	50830000	1	51650000	51660000
1	50830000	50840000	1	51200000	51210000
1	51060000	51070000	1	51170000	51180000
1	51240000	51250000	1	51510000	51520000
1	51250000	51260000	1	51400000	51410000
1	51400000	51410000	1	51520000	51530000
1	51420000	51430000	1	51650000	51660000
1	51880000	51890000	1	51990000	52000000
1	52340000	52350000	1	52490000	52500000
1	52350000	52360000	1	52460000	52470000
1	52600000	52610000	1	52760000	52770000
1	52830000	52840000	1	53150000	53160000
1	53010000	53020000	1	53150000	53160000
1	53420000	53430000	1	53640000	53650000
1	53510000	53520000	1	53640000	53650000
1	53720000	53730000	1	53830000	53840000
1	53730000	53740000	1	53860000	53870000
1	53730000	53740000	1	54500000	54510000
1	53930000	53940000	1	54220000	54230000
1	53940000	53950000	1	54160000	54170000
1	54290000	54300000	1	54420000	54430000
1	54320000	54330000	1	54430000	54440000
1	54330000	54340000	1	54520000	54530000
1	54650000	54660000	1	54960000	54970000
1	54680000	54690000	1	54860000	54870000
1	54680000	54690000	1	54940000	54950000
1	54730000	54740000	1	54860000	54870000
1	54740000	54750000	1	54950000	54960000
1	54770000	54780000	1	54940000	54950000
1	55600000	55610000	1	55740000	55750000
1	56010000	56020000	1	56150000	56160000
1	56050000	56060000	1	57030000	57040000
1	56870000	56880000	1	57050000	57060000
1	56880000	56890000	1	57030000	57040000
1	56890000	56900000	1	57000000	57010000
1	56900000	56910000	1	57030000	57040000
1	57050000	57060000	1	57280000	57290000
1	58980000	58990000	1	59110000	59120000
1	59240000	59250000	1	60160000	60170000
1	59250000	59260000	1	59360000	59370000
1	59250000	59260000	1	59760000	59770000
1	59250000	59260000	1	59880000	59890000
1	59260000	59270000	1	59450000	59460000
1	59260000	59270000	1	59600000	59610000
1	59340000	59350000	1	59760000	59770000
1	59340000	59350000	1	59890000	59900000
1	59360000	59370000	1	60160000	60170000
1	59370000	59380000	1	59760000	59770000
1	59640000	59650000	1	59750000	59760000
1	59640000	59650000	1	59890000	59900000
1	59760000	59770000	1	59890000	59900000
1	59760000	59770000	1	60160000	60170000
1	59860000	59870000	1	60160000	60170000
1	59890000	59900000	1	60130000	60140000
1	60430000	60440000	1	60590000	60600000
1	60440000	60450000	1	60580000	60590000
1	60440000	60450000	1	60590000	60600000
1	60440000	60450000	1	61340000	61350000
1	60740000	60750000	1	61480000	61490000
1	61320000	61330000	1	61430000	61440000
1	61320000	61330000	1	61500000	61510000
1	61320000	61330000	1	61910000	61920000
1	61320000	61330000	1	62100000	62110000
1	61330000	61340000	1	61640000	61650000
1	61330000	61340000	1	62100000	62110000
1	61350000	61360000	1	61910000	61920000
1	61430000	61440000	1	62100000	62110000
1	61430000	61440000	1	62310000	62320000
1	61510000	61520000	1	62100000	62110000
1	61510000	61520000	1	62310000	62320000
1	61520000	61530000	1	61650000	61660000
1	61520000	61530000	1	61800000	61810000
1	61520000	61530000	1	61910000	61920000
1	61540000	61550000	1	62110000	62120000
1	61550000	61560000	1	61660000	61670000
1	61550000	61560000	1	61730000	61740000
1	61550000	61560000	1	61800000	61810000
1	61550000	61560000	1	61910000	61920000
1	61600000	61610000	1	62310000	62320000
1	61650000	61660000	1	61800000	61810000
1	61680000	61690000	1	61800000	61810000
1	61750000	61760000	1	61910000	61920000
1	61800000	61810000	1	61910000	61920000
1	61800000	61810000	1	62100000	62110000
1	61800000	61810000	1	62300000	62310000
1	61910000	61920000	1	62100000	62110000
1	61920000	61930000	1	62310000	62320000
1	62100000	62110000	1	62310000	62320000
1	62630000	62640000	1	62880000	62890000
1	62640000	62650000	1	62850000	62860000
1	62970000	62980000	1	63210000	63220000
1	62990000	63000000	1	63110000	63120000
1	63450000	63460000	1	63900000	63910000
1	63470000	63480000	1	63600000	63610000
1	63640000	63650000	1	63900000	63910000
1	64070000	64080000	1	64350000	64360000
1	64070000	64080000	1	64700000	64710000
1	64080000	64090000	1	64240000	64250000
1	64080000	64090000	1	64710000	64720000
1	64140000	64150000	1	64700000	64710000
1	64150000	64160000	1	64600000	64610000
1	64240000	64250000	1	64350000	64360000
1	64240000	64250000	1	64590000	64600000
1	64730000	64740000	1	64930000	64940000
1	64760000	64770000	1	64930000	64940000
1	64820000	64830000	1	64930000	64940000
1	64830000	64840000	1	65080000	65090000
1	64830000	64840000	1	65150000	65160000
1	64830000	64840000	1	65290000	65300000
1	64930000	64940000	1	65120000	65130000
1	64930000	64940000	1	65290000	65300000
1	64940000	64950000	1	65060000	65070000
1	64950000	64960000	1	65090000	65100000
1	65140000	65150000	1	65290000	65300000
1	65310000	65320000	1	65430000	65440000
1	65520000	65530000	1	65670000	65680000
1	65530000	65540000	1	65880000	65890000
1	65680000	65690000	1	66150000	66160000
1	65700000	65710000	1	65880000	65890000
1	65770000	65780000	1	65880000	65890000
1	65890000	65900000	1	66150000	66160000
1	66420000	66430000	1	66540000	66550000
1	66420000	66430000	1	66710000	66720000
1	66420000	66430000	1	66810000	66820000
1	66420000	66430000	1	66910000	66920000
1	66450000	66460000	1	66710000	66720000
1	66450000	66460000	1	66810000	66820000
1	66470000	66480000	1	66620000	66630000
1	66710000	66720000	1	66910000	66920000
1	66730000	66740000	1	66840000	66850000
1	66740000	66750000	1	66910000	66920000
1	66980000	66990000	1	67150000	67160000
1	66990000	67000000	1	67100000	67110000
1	67220000	67230000	1	67450000	67460000
1	67450000	67460000	1	67610000	67620000
1	67490000	67500000	1	67600000	67610000
1	67670000	67680000	1	67950000	67960000
1	67780000	67790000	1	67930000	67940000
1	67800000	67810000	1	67960000	67970000
1	67840000	67850000	1	67960000	67970000
1	67990000	68000000	1	68140000	68150000
1	67990000	68000000	1	68220000	68230000
1	67990000	68000000	1	68290000	68300000
1	67990000	68000000	1	68810000	68820000
1	68000000	68010000	1	68140000	68150000
1	68000000	68010000	1	68320000	68330000
1	68000000	68010000	1	68400000	68410000
1	68000000	68010000	1	68580000	68590000
1	68010000	68020000	1	68140000	68150000
1	68300000	68310000	1	68570000	68580000
1	68300000	68310000	1	68680000	68690000
1	68310000	68320000	1	68790000	68800000
1	68310000	68320000	1	68800000	68810000
1	68320000	68330000	1	68470000	68480000
1	68580000	68590000	1	68690000	68700000
1	68580000	68590000	1	68790000	68800000
1	68580000	68590000	1	68800000	68810000
1	68580000	68590000	1	68910000	68920000
1	68590000	68600000	1	68770000	68780000
1	68590000	68600000	1	68800000	68810000
1	68680000	68690000	1	68800000	68810000
1	70660000	70670000	1	71520000	71530000
1	71000000	71010000	1	71350000	71360000
1	71000000	71010000	1	71510000	71520000
1	72050000	72060000	1	72820000	72830000
1	75230000	75240000	1	75660000	75670000
1	75230000	75240000	1	75670000	75680000
1	75720000	75730000	1	76100000	76110000
1	75790000	75800000	1	75960000	75970000
1	76610000	76620000	1	76770000	76780000
1	76610000	76620000	1	77590000	77600000
1	78600000	78610000	1	79070000	79080000
1	78600000	78610000	1	79140000	79150000
1	82490000	82500000	1	82880000	82890000
1	84390000	84400000	1	84600000	84610000
1	84390000	84400000	1	85220000	85230000
1	84590000	84600000	1	85080000	85090000
1	84590000	84600000	1	85400000	85410000
1	84600000	84610000	1	84890000	84900000
1	84610000	84620000	1	84860000	84870000
1	84950000	84960000	1	85400000	85410000
1	84960000	84970000	1	85080000	85090000
1	84990000	85000000	1	85230000	85240000
1	85070000	85080000	1	85220000	85230000
1	85210000	85220000	1	85400000	85410000
1	85240000	85250000	1	85390000	85400000
1	85240000	85250000	1	85730000	85740000
1	85400000	85410000	1	85720000	85730000
1	85550000	85560000	1	85710000	85720000
1	85580000	85590000	1	85710000	85720000
1	85760000	85770000	1	85930000	85940000
1	85760000	85770000	1	86160000	86170000
1	85770000	85780000	1	85900000	85910000
1	85770000	85780000	1	86040000	86050000
1	85790000	85800000	1	85930000	85940000
1	85870000	85880000	1	86040000	86050000
1	85930000	85940000	1	86040000	86050000
1	87160000	87170000	1	87420000	87430000
1	87160000	87170000	1	87540000	87550000
1	87210000	87220000	1	87370000	87380000
1	87220000	87230000	1	87420000	87430000
1	87590000	87600000	1	87700000	87710000
1	87590000	87600000	1	88020000	88030000
1	87600000	87610000	1	87790000	87800000
1	87600000	87610000	1	88430000	88440000
1	87620000	87630000	1	87730000	87740000
1	87620000	87630000	1	87760000	87770000
1	87790000	87800000	1	88420000	88430000
1	88380000	88390000	1	88530000	88540000
1	88630000	88640000	1	88790000	88800000
1	88640000	88650000	1	88760000	88770000
1	89120000	89130000	1	89340000	89350000
1	89140000	89150000	1	89310000	89320000
1	89430000	89440000	1	89920000	89930000
1	89440000	89450000	1	89820000	89830000
1	89460000	89470000	1	89590000	89600000
1	89460000	89470000	1	89900000	89910000
1	89470000	89480000	1	89820000	89830000
1	89910000	89920000	1	90070000	90080000
1	89930000	89940000	1	90450000	90460000
1	89940000	89950000	1	90060000	90070000
1	89940000	89950000	1	90220000	90230000
1	90070000	90080000	1	90230000	90240000
1	90080000	90090000	1	90200000	90210000
1	90080000	90090000	1	90450000	90460000
1	90090000	90100000	1	90440000	90450000
1	90100000	90110000	1	90230000	90240000
1	90260000	90270000	1	90440000	90450000
1	90260000	90270000	1	90450000	90460000
1	90270000	90280000	1	90420000	90430000
1	90270000	90280000	1	90450000	90460000
1	90300000	90310000	1	90430000	90440000
1	91980000	91990000	1	92380000	92390000
1	91980000	91990000	1	92390000	92400000
1	91990000	92000000	1	92220000	92230000
1	92000000	92010000	1	92150000	92160000
1	92070000	92080000	1	92360000	92370000
1	92080000	92090000	1	92220000	92230000
1	92170000	92180000	1	92330000	92340000
1	92220000	92230000	1	92340000	92350000
1	93310000	93320000	1	93420000	93430000
1	93320000	93330000	1	93460000	93470000
1	93320000	93330000	1	93530000	93540000
1	93770000	93780000	1	94300000	94310000
1	93770000	93780000	1	94330000	94340000
1	93900000	93910000	1	94040000	94050000
1	93900000	93910000	1	94080000	94090000
1	93900000	93910000	1	94220000	94230000
1	93900000	93910000	1	94310000	94320000
1	93910000	93920000	1	94050000	94060000
1	94030000	94040000	1	94210000	94220000
1	94060000	94070000	1	94210000	94220000
1	94090000	94100000	1	94220000	94230000
1	94090000	94100000	1	94300000	94310000
1	94490000	94500000	1	94640000	94650000
1	94500000	94510000	1	94800000	94810000
1	94530000	94540000	1	94700000	94710000
1	94870000	94880000	1	95500000	95510000
1	94980000	94990000	1	95260000	95270000
1	94980000	94990000	1	95500000	95510000
1	94990000	95000000	1	95260000	95270000
1	95060000	95070000	1	95260000	95270000
1	95060000	95070000	1	95500000	95510000
1	95060000	95070000	1	95530000	95540000
1	95070000	95080000	1	95230000	95240000
1	95280000	95290000	1	95500000	95510000
1	95310000	95320000	1	95700000	95710000
1	95330000	95340000	1	95500000	95510000
1	95380000	95390000	1	95500000	95510000
1	95380000	95390000	1	95700000	95710000
1	95530000	95540000	1	95700000	95710000
1	95530000	95540000	1	96410000	96420000
1	95540000	95550000	1	95660000	95670000
1	95580000	95590000	1	95690000	95700000
1	99000000	99010000	1	99520000	99530000
1	99220000	99230000	1	99930000	99940000
1	99640000	99650000	1	99940000	99950000
1	99640000	99650000	1	100170000	100180000
1	100300000	100310000	1	100490000	100500000
1	100300000	100310000	1	100820000	100830000
1	100590000	100600000	1	100730000	100740000
1	100590000	100600000	1	101340000	101350000
1	100710000	100720000	1	100910000	100920000
1	100710000	100720000	1	101330000	101340000
1	100740000	100750000	1	100920000	100930000
1	100740000	100750000	1	101340000	101350000
1	100810000	100820000	1	100920000	100930000
1	100820000	100830000	1	101340000	101350000
1	100920000	100930000	1	101340000	101350000
1	101380000	101390000	1	101600000	101610000
1	101380000	101390000	1	101760000	101770000
1	101390000	101400000	1	101830000	101840000
1	101500000	101510000	1	101610000	101620000
1	101540000	101550000	1	101670000	101680000
1	101540000	101550000	1	101700000	101710000
1	101600000	101610000	1	101710000	101720000
1	103610000	103620000	1	103760000	103770000
1	104500000	104510000	1	104670000	104680000
1	108080000	108090000	1	108280000	108290000
1	108320000	108330000	1	108500000	108510000
1	108320000	108330000	1	108660000	108670000
1	108500000	108510000	1	108630000	108640000
1	108500000	108510000	1	108660000	108670000
1	109040000	109050000	1	109180000	109190000
1	109280000	109290000	1	109430000	109440000
1	109350000	109360000	1	109510000	109520000
1	109500000	109510000	1	109630000	109640000
1	109520000	109530000	1	109790000	109800000
1	109650000	109660000	1	109790000	109800000
1	109800000	109810000	1	109930000	109940000
1	109800000	109810000	1	109940000	109950000
1	109810000	109820000	1	109940000	109950000
1	110030000	110040000	1	110170000	110180000
1	110030000	110040000	1	110200000	110210000
1	110080000	110090000	1	110190000	110200000
1	110080000	110090000	1	110310000	110320000
1	110080000	110090000	1	110520000	110530000
1	110170000	110180000	1	110310000	110320000
1	110180000	110190000	1	110520000	110530000
1	110200000	110210000	1	110310000	110320000
1	110320000	110330000	1	110520000	110530000
1	110340000	110350000	1	110450000	110460000
1	110730000	110740000	1	110880000	110890000
1	110740000	110750000	1	110850000	110860000
1	111050000	111060000	1	111160000	111170000
1	111070000	111080000	1	111280000	111290000
1	111070000	111080000	1	111310000	111320000
1	111160000	111170000	1	111310000	111320000
1	111170000	111180000	1	111300000	111310000
1	111170000	111180000	1	111310000	111320000
1	111730000	111740000	1	111950000	111960000
1	111760000	111770000	1	111940000	111950000
1	112030000	112040000	1	112170000	112180000
1	112030000	112040000	1	112190000	112200000
1	112030000	112040000	1	112290000	112300000
1	112040000	112050000	1	112170000	112180000
1	112040000	112050000	1	112180000	112190000
1	112330000	112340000	1	112530000	112540000
1	112330000	112340000	1	112900000	112910000
1	112360000	112370000	1	112500000	112510000
1	112390000	112400000	1	112500000	112510000
1	112520000	112530000	1	112880000	112890000
1	112920000	112930000	1	113150000	113160000
1	113420000	113430000	1	113570000	113580000
1	113660000	113670000	1	114220000	114230000
1	113680000	113690000	1	113920000	113930000
1	113680000	113690000	1	114200000	114210000
1	113680000	113690000	1	114230000	114240000
1	113930000	113940000	1	114200000	114210000
1	114300000	114310000	1	114490000	114500000
1	114370000	114380000	1	114490000	114500000
1	114520000	114530000	1	114820000	114830000
1	114890000	114900000	1	115110000	115120000
1	115120000	115130000	1	115290000	115300000
1	115520000	115530000	1	115640000	115650000
1	115680000	115690000	1	116000000	116010000
1	115680000	115690000	1	116030000	116040000
1	115730000	115740000	1	115860000	115870000
1	116350000	116360000	1	116520000	116530000
1	116680000	116690000	1	117020000	117030000
1	116680000	116690000	1	117030000	117040000
1	117110000	117120000	1	117590000	117600000
1	117240000	117250000	1	117370000	117380000
1	117270000	117280000	1	117390000	117400000
1	117270000	117280000	1	117590000	117600000
1	117390000	117400000	1	117530000	117540000
1	117390000	117400000	1	117590000	117600000
1	117620000	117630000	1	117820000	117830000
1	117670000	117680000	1	117810000	117820000
1	118070000	118080000	1	118290000	118300000
1	118700000	118710000	1	119550000	119560000
1	120280000	120290000	1	120500000	120510000
1	144530000	144540000	1	145000000	145010000
1	144530000	144540000	1	145040000	145050000
1	144880000	144890000	1	145040000	145050000
1	144880000	144890000	1	145100000	145110000
1	144920000	144930000	1	145040000	145050000
1	144920000	144930000	1	145100000	145110000
1	145010000	145020000	1	145390000	145400000
1	145400000	145410000	1	145510000	145520000
1	145420000	145430000	1	145540000	145550000
1	145420000	145430000	1	145560000	145570000
1	145580000	145590000	1	145700000	145710000
1	146620000	146630000	1	146730000	146740000
1	146750000	146760000	1	146960000	146970000
1	146750000	146760000	1	147370000	147380000
1	146960000	146970000	1	147070000	147080000
1	146970000	146980000	1	147100000	147110000
1	147100000	147110000	1	147360000	147370000
1	147190000	147200000	1	147360000	147370000
1	147200000	147210000	1	147350000	147360000
1	149860000	149870000	1	150130000	150140000
1	149860000	149870000	1	150160000	150170000
1	149870000	149880000	1	150030000	150040000
1	149870000	149880000	1	150590000	150600000
1	149930000	149940000	1	150040000	150050000
1	150040000	150050000	1	150150000	150160000
1	150220000	150230000	1	150330000	150340000
1	150220000	150230000	1	150500000	150510000
1	150340000	150350000	1	150500000	150510000
1	150990000	151000000	1	151120000	151130000
1	151020000	151030000	1	151130000	151140000
1	151260000	151270000	1	151370000	151380000
1	151500000	151510000	1	151700000	151710000
1	152010000	152020000	1	152410000	152420000
1	152030000	152040000	1	152150000	152160000
1	152140000	152150000	1	152410000	152420000
1	153320000	153330000	1	153450000	153460000
1	153320000	153330000	1	153470000	153480000
1	153600000	153610000	1	153730000	153740000
1	153620000	153630000	1	153950000	153960000
1	153650000	153660000	1	153950000	153960000
1	153760000	153770000	1	153910000	153920000
1	153760000	153770000	1	153950000	153960000
1	153970000	153980000	1	154150000	154160000
1	154290000	154300000	1	154400000	154410000
1	154300000	154310000	1	154430000	154440000
1	154390000	154400000	1	154520000	154530000
1	154440000	154450000	1	154580000	154590000
1	154440000	154450000	1	154830000	154840000
1	154530000	154540000	1	154720000	154730000
1	154540000	154550000	1	154690000	154700000
1	154540000	154550000	1	154900000	154910000
1	154690000	154700000	1	154840000	154850000
1	154700000	154710000	1	154810000	154820000
1	154720000	154730000	1	154840000	154850000
1	154880000	154890000	1	155010000	155020000
1	155030000	155040000	1	155140000	155150000
1	155170000	155180000	1	155280000	155290000
1	155580000	155590000	1	155710000	155720000
1	155720000	155730000	1	155880000	155890000
1	155910000	155920000	1	156060000	156070000
1	156060000	156070000	1	156190000	156200000
1	156110000	156120000	1	156220000	156230000
1	156350000	156360000	1	156560000	156570000
1	156420000	156430000	1	156560000	156570000
1	156420000	156430000	1	156590000	156600000
1	156430000	156440000	1	156560000	156570000
1	156430000	156440000	1	156580000	156590000
1	156450000	156460000	1	156570000	156580000
1	156570000	156580000	1	156690000	156700000
1	156700000	156710000	1	156850000	156860000
1	156880000	156890000	1	157030000	157040000
1	157050000	157060000	1	157450000	157460000
1	157150000	157160000	1	157450000	157460000
1	157190000	157200000	1	157430000	157440000
1	157340000	157350000	1	157460000	157470000
1	157930000	157940000	1	158070000	158080000
1	157930000	157940000	1	158090000	158100000
1	157940000	157950000	1	158060000	158070000
1	157940000	157950000	1	158090000	158100000
1	157950000	157960000	1	158060000	158070000
1	158170000	158180000	1	158970000	158980000
1	159750000	159760000	1	159860000	159870000
1	159750000	159760000	1	159980000	159990000
1	159900000	159910000	1	160050000	160060000
1	160070000	160080000	1	160180000	160190000
1	160070000	160080000	1	160220000	160230000
1	160070000	160080000	1	160260000	160270000
1	160400000	160410000	1	160580000	160590000
1	161170000	161180000	1	161340000	161350000
1	161170000	161180000	1	161350000	161360000
1	161190000	161200000	1	161340000	161350000
1	161190000	161200000	1	161350000	161360000
1	161450000	161460000	1	161710000	161720000
1	161750000	161760000	1	162000000	162010000
1	161750000	161760000	1	162010000	162020000
1	161760000	161770000	1	162000000	162010000
1	161760000	161770000	1	162240000	162250000
1	162020000	162030000	1	162240000	162250000
1	162040000	162050000	1	162180000	162190000
1	162590000	162600000	1	162740000	162750000
1	162810000	162820000	1	163280000	163290000
1	162820000	162830000	1	163130000	163140000
1	162820000	162830000	1	163140000	163150000
1	162830000	162840000	1	163030000	163040000
1	162830000	162840000	1	163130000	163140000
1	162830000	162840000	1	163140000	163150000
1	162840000	162850000	1	163270000	163280000
1	162860000	162870000	1	163010000	163020000
1	163330000	163340000	1	163490000	163500000
1	163330000	163340000	1	163520000	163530000
1	164550000	164560000	1	164750000	164760000
1	164580000	164590000	1	164750000	164760000
1	164590000	164600000	1	164720000	164730000
1	165100000	165110000	1	165330000	165340000
1	165360000	165370000	1	165560000	165570000
1	165360000	165370000	1	165880000	165890000
1	165380000	165390000	1	165520000	165530000
1	165380000	165390000	1	165540000	165550000
1	165390000	165400000	1	165510000	165520000
1	165570000	165580000	1	166130000	166140000
1	165680000	165690000	1	165860000	165870000
1	165890000	165900000	1	166410000	166420000
1	166860000	166870000	1	167010000	167020000
1	166860000	166870000	1	167020000	167030000
1	166890000	166900000	1	167030000	167040000
1	167030000	167040000	1	167500000	167510000
1	167040000	167050000	1	167180000	167190000
1	167040000	167050000	1	167400000	167410000
1	167200000	167210000	1	167400000	167410000
1	167230000	167240000	1	167410000	167420000
1	167240000	167250000	1	167370000	167380000
1	167510000	167520000	1	167670000	167680000
1	167690000	167700000	1	167900000	167910000
1	168280000	168290000	1	168550000	168560000
1	168310000	168320000	1	168550000	168560000
1	168560000	168570000	1	169310000	169320000
1	169520000	169530000	1	169670000	169680000
1	170930000	170940000	1	171190000	171200000
1	171050000	171060000	1	171190000	171200000
1	171050000	171060000	1	171280000	171290000
1	171550000	171560000	1	171680000	171690000
1	171600000	171610000	1	171710000	171720000
1	171610000	171620000	1	171740000	171750000
1	171770000	171780000	1	171940000	171950000
1	171770000	171780000	1	171950000	171960000
1	171770000	171780000	1	172360000	172370000
1	171780000	171790000	1	171940000	171950000
1	171800000	171810000	1	171950000	171960000
1	171950000	171960000	1	172380000	172390000
1	171960000	171970000	1	172360000	172370000
1	172130000	172140000	1	172360000	172370000
1	172800000	172810000	1	173160000	173170000
1	173390000	173400000	1	173780000	173790000
1	173520000	173530000	1	173640000	173650000
1	174230000	174240000	1	174700000	174710000
1	174270000	174280000	1	174440000	174450000
1	174730000	174740000	1	174950000	174960000
1	174740000	174750000	1	174940000	174950000
1	174750000	174760000	1	174950000	174960000
1	175000000	175010000	1	175280000	175290000
1	175110000	175120000	1	175290000	175300000
1	175130000	175140000	1	175270000	175280000
1	175140000	175150000	1	175290000	175300000
1	175320000	175330000	1	176040000	176050000
1	175340000	175350000	1	175850000	175860000
1	175350000	175360000	1	175700000	175710000
1	175360000	175370000	1	175490000	175500000
1	175450000	175460000	1	175850000	175860000
1	175500000	175510000	1	175840000	175850000
1	175710000	175720000	1	175840000	175850000
1	175740000	175750000	1	175850000	175860000
1	176340000	176350000	1	176810000	176820000
1	176520000	176530000	1	176820000	176830000
1	176530000	176540000	1	176650000	176660000
1	176860000	176870000	1	177140000	177150000
1	176860000	176870000	1	177150000	177160000
1	176860000	176870000	1	177610000	177620000
1	176870000	176880000	1	177000000	177010000
1	176870000	176880000	1	177030000	177040000
1	176870000	176880000	1	177740000	177750000
1	176950000	176960000	1	177140000	177150000
1	176980000	176990000	1	177130000	177140000
1	177560000	177570000	1	177740000	177750000
1	177620000	177630000	1	177740000	177750000
1	177710000	177720000	1	177870000	177880000
1	177740000	177750000	1	177880000	177890000
1	177770000	177780000	1	177890000	177900000
1	177980000	177990000	1	178260000	178270000
1	178270000	178280000	1	178460000	178470000
1	178500000	178510000	1	178700000	178710000
1	178500000	178510000	1	178970000	178980000
1	178740000	178750000	1	178970000	178980000
1	179050000	179060000	1	179180000	179190000
1	179050000	179060000	1	179330000	179340000
1	179670000	179680000	1	179780000	179790000
1	179680000	179690000	1	179790000	179800000
1	179860000	179870000	1	180010000	180020000
1	180150000	180160000	1	180440000	180450000
1	180160000	180170000	1	180380000	180390000
1	180480000	180490000	1	180600000	180610000
1	180480000	180490000	1	180820000	180830000
1	180480000	180490000	1	181110000	181120000
1	180490000	180500000	1	180630000	180640000
1	180510000	180520000	1	180810000	180820000
1	180600000	180610000	1	180730000	180740000
1	180610000	180620000	1	180800000	180810000
1	180850000	180860000	1	180960000	180970000
1	180850000	180860000	1	181000000	181010000
1	180850000	180860000	1	181110000	181120000
1	181000000	181010000	1	181110000	181120000
1	181150000	181160000	1	181390000	181400000
1	181180000	181190000	1	181390000	181400000
1	181180000	181190000	1	181880000	181890000
1	181440000	181450000	1	181630000	181640000
1	181440000	181450000	1	181640000	181650000
1	181440000	181450000	1	181890000	181900000
1	181440000	181450000	1	182030000	182040000
1	181440000	181450000	1	182380000	182390000
1	181460000	181470000	1	181640000	181650000
1	181470000	181480000	1	181610000	181620000
1	181470000	181480000	1	182380000	182390000
1	181710000	181720000	1	181890000	181900000
1	182030000	182040000	1	182740000	182750000
1	182050000	182060000	1	182360000	182370000
1	182080000	182090000	1	182360000	182370000
1	182100000	182110000	1	182560000	182570000
1	182110000	182120000	1	182250000	182260000
1	182110000	182120000	1	182350000	182360000
1	182370000	182380000	1	182570000	182580000
1	182370000	182380000	1	182750000	182760000
1	182380000	182390000	1	182540000	182550000
1	182560000	182570000	1	182670000	182680000
1	182560000	182570000	1	182740000	182750000
1	182570000	182580000	1	182740000	182750000
1	182570000	182580000	1	182750000	182760000
1	183610000	183620000	1	183770000	183780000
1	183610000	183620000	1	183850000	183860000
1	183610000	183620000	1	183880000	183890000
1	183610000	183620000	1	183990000	184000000
1	183620000	183630000	1	183880000	183890000
1	183640000	183650000	1	183870000	183880000
1	183650000	183660000	1	183770000	183780000
1	183770000	183780000	1	183880000	183890000
1	183790000	183800000	1	183990000	184000000
1	184040000	184050000	1	184190000	184200000
1	184040000	184050000	1	184530000	184540000
1	184040000	184050000	1	184650000	184660000
1	184050000	184060000	1	184340000	184350000
1	184110000	184120000	1	184530000	184540000
1	184110000	184120000	1	184630000	184640000
1	184180000	184190000	1	184350000	184360000
1	184190000	184200000	1	184630000	184640000
1	184340000	184350000	1	184660000	184670000
1	184350000	184360000	1	184630000	184640000
1	184360000	184370000	1	184530000	184540000
1	184370000	184380000	1	184480000	184490000
1	184460000	184470000	1	184630000	184640000
1	184770000	184780000	1	184950000	184960000
1	184770000	184780000	1	185130000	185140000
1	184790000	184800000	1	184920000	184930000
1	185270000	185280000	1	185650000	185660000
1	185680000	185690000	1	186180000	186190000
1	186350000	186360000	1	186950000	186960000
1	186440000	186450000	1	186950000	186960000
1	192440000	192450000	1	192570000	192580000
1	192440000	192450000	1	192990000	193000000
1	193450000	193460000	1	193580000	193590000
1	196280000	196290000	1	196630000	196640000
1	197140000	197150000	1	197300000	197310000
1	197160000	197170000	1	197270000	197280000
1	197170000	197180000	1	197300000	197310000
1	197440000	197450000	1	197870000	197880000
1	197580000	197590000	1	197880000	197890000
1	198130000	198140000	1	198250000	198260000
1	198740000	198750000	1	198900000	198910000
1	199630000	199640000	1	200460000	200470000
1	199660000	199670000	1	200460000	200470000
1	200590000	200600000	1	200700000	200710000
1	200590000	200600000	1	200770000	200780000
1	200590000	200600000	1	200800000	200810000
1	200830000	200840000	1	201010000	201020000
1	201220000	201230000	1	201330000	201340000
1	201230000	201240000	1	201360000	201370000
1	201500000	201510000	1	201660000	201670000
1	201500000	201510000	1	201850000	201860000
1	201520000	201530000	1	201670000	201680000
1	201520000	201530000	1	201760000	201770000
1	201530000	201540000	1	201660000	201670000
1	201530000	201540000	1	201850000	201860000
1	201530000	201540000	1	201930000	201940000
1	201530000	201540000	1	202080000	202090000
1	201670000	201680000	1	201790000	201800000
1	201680000	201690000	1	202100000	202110000
1	201800000	201810000	1	201940000	201950000
1	201840000	201850000	1	201950000	201960000
1	201850000	201860000	1	202080000	202090000
1	201850000	201860000	1	202090000	202100000
1	201930000	201940000	1	202080000	202090000
1	201940000	201950000	1	202090000	202100000
1	201960000	201970000	1	202080000	202090000
1	201970000	201980000	1	202090000	202100000
1	202160000	202170000	1	202280000	202290000
1	202540000	202550000	1	202690000	202700000
1	202720000	202730000	1	202840000	202850000
1	202830000	202840000	1	202980000	202990000
1	202860000	202870000	1	202980000	202990000
1	203070000	203080000	1	203180000	203190000
1	203070000	203080000	1	203210000	203220000
1	203240000	203250000	1	203450000	203460000
1	203300000	203310000	1	203410000	203420000
1	203310000	203320000	1	203450000	203460000
1	203470000	203480000	1	203590000	203600000
1	203470000	203480000	1	203660000	203670000
1	203510000	203520000	1	203660000	203670000
1	203590000	203600000	1	203810000	203820000
1	203700000	203710000	1	203810000	203820000
1	203710000	203720000	1	204320000	204330000
1	203830000	203840000	1	204330000	204340000
1	203840000	203850000	1	203960000	203970000
1	203840000	203850000	1	204100000	204110000
1	203960000	203970000	1	204080000	204090000
1	204130000	204140000	1	204320000	204330000
1	204160000	204170000	1	204310000	204320000
1	204160000	204170000	1	204460000	204470000
1	204190000	204200000	1	204330000	204340000
1	204220000	204230000	1	204330000	204340000
1	204530000	204540000	1	204770000	204780000
1	204570000	204580000	1	204690000	204700000
1	204580000	204590000	1	204720000	204730000
1	204780000	204790000	1	204910000	204920000
1	204930000	204940000	1	205040000	205050000
1	204940000	204950000	1	205130000	205140000
1	205100000	205110000	1	205210000	205220000
1	205240000	205250000	1	205400000	205410000
1	205310000	205320000	1	205420000	205430000
1	205310000	205320000	1	205450000	205460000
1	205490000	205500000	1	205610000	205620000
1	205490000	205500000	1	205680000	205690000
1	205630000	205640000	1	206310000	206320000
1	205770000	205780000	1	205880000	205890000
1	205770000	205780000	1	206320000	206330000
1	205880000	205890000	1	206200000	206210000
1	205890000	205900000	1	206230000	206240000
1	205890000	205900000	1	206310000	206320000
1	205900000	205910000	1	206750000	206760000
1	206200000	206210000	1	206310000	206320000
1	206650000	206660000	1	206760000	206770000
1	206820000	206830000	1	207090000	207100000
1	206910000	206920000	1	207080000	207090000
1	207680000	207690000	1	207860000	207870000
1	207750000	207760000	1	207880000	207890000
1	207800000	207810000	1	207910000	207920000
1	207990000	208000000	1	208130000	208140000
1	208050000	208060000	1	208160000	208170000
1	208190000	208200000	1	208410000	208420000
1	208260000	208270000	1	208380000	208390000
1	208260000	208270000	1	208410000	208420000
1	208830000	208840000	1	209380000	209390000
1	209380000	209390000	1	209720000	209730000
1	209740000	209750000	1	209920000	209930000
1	209750000	209760000	1	209860000	209870000
1	209770000	209780000	1	209910000	209920000
1	210020000	210030000	1	210160000	210170000
1	210040000	210050000	1	210480000	210490000
1	210310000	210320000	1	210470000	210480000
1	211650000	211660000	1	211830000	211840000
1	211680000	211690000	1	211820000	211830000
1	211690000	211700000	1	211820000	211830000
1	211850000	211860000	1	212200000	212210000
1	211870000	211880000	1	212000000	212010000
1	211870000	211880000	1	212010000	212020000
1	212220000	212230000	1	212600000	212610000
1	212230000	212240000	1	212630000	212640000
1	212250000	212260000	1	212390000	212400000
1	212250000	212260000	1	212460000	212470000
1	212460000	212470000	1	212620000	212630000
1	213000000	213010000	1	213160000	213170000
1	214380000	214390000	1	214500000	214510000
1	214390000	214400000	1	214740000	214750000
1	214500000	214510000	1	214750000	214760000
1	214800000	214810000	1	215690000	215700000
1	214830000	214840000	1	215690000	215700000
1	216940000	216950000	1	217100000	217110000
1	216940000	216950000	1	217260000	217270000
1	217100000	217110000	1	217260000	217270000
1	217130000	217140000	1	217250000	217260000
1	218510000	218520000	1	219380000	219390000
1	218520000	218530000	1	218630000	218640000
1	218520000	218530000	1	218750000	218760000
1	218520000	218530000	1	219060000	219070000
1	218520000	218530000	1	219350000	219360000
1	218530000	218540000	1	218840000	218850000
1	218530000	218540000	1	218850000	218860000
1	218530000	218540000	1	219240000	219250000
1	218620000	218630000	1	218830000	218840000
1	218630000	218640000	1	219060000	219070000
1	218630000	218640000	1	219350000	219360000
1	218840000	218850000	1	219060000	219070000
1	218870000	218880000	1	219040000	219050000
1	219990000	220000000	1	220150000	220160000
1	220000000	220010000	1	220210000	220220000
1	221040000	221050000	1	221600000	221610000
1	221080000	221090000	1	221360000	221370000
1	221080000	221090000	1	221600000	221610000
1	221240000	221250000	1	221360000	221370000
1	222180000	222190000	1	222610000	222620000
1	222630000	222640000	1	222760000	222770000
1	222630000	222640000	1	222790000	222800000
1	222640000	222650000	1	222820000	222830000
1	222960000	222970000	1	223250000	223260000
1	223100000	223110000	1	223240000	223250000
1	223280000	223290000	1	223700000	223710000
1	223300000	223310000	1	223830000	223840000
1	223300000	223310000	1	223860000	223870000
1	223300000	223310000	1	224000000	224010000
1	223590000	223600000	1	223820000	223830000
1	223590000	223600000	1	223850000	223860000
1	223700000	223710000	1	223850000	223860000
1	224680000	224690000	1	225040000	225050000
1	224710000	224720000	1	224830000	224840000
1	224710000	224720000	1	225040000	225050000
1	225130000	225140000	1	225240000	225250000
1	225660000	225670000	1	225960000	225970000
1	225660000	225670000	1	226160000	226170000
1	225670000	225680000	1	225850000	225860000
1	225740000	225750000	1	225960000	225970000
1	225830000	225840000	1	225950000	225960000
1	225960000	225970000	1	226160000	226170000
1	226030000	226040000	1	226160000	226170000
1	226590000	226600000	1	226710000	226720000
1	226590000	226600000	1	226920000	226930000
1	226610000	226620000	1	226740000	226750000
1	226610000	226620000	1	226810000	226820000
1	226610000	226620000	1	226990000	227000000
1	226730000	226740000	1	227010000	227020000
1	226810000	226820000	1	226920000	226930000
1	226820000	226830000	1	227000000	227010000
1	226830000	226840000	1	226990000	227000000
1	226830000	226840000	1	227010000	227020000
1	226890000	226900000	1	227000000	227010000
1	227070000	227080000	1	227190000	227200000
1	227070000	227080000	1	227610000	227620000
1	227290000	227300000	1	227470000	227480000
1	227500000	227510000	1	227610000	227620000
1	227650000	227660000	1	228130000	228140000
1	227670000	227680000	1	227920000	227930000
1	227700000	227710000	1	228130000	228140000
1	227940000	227950000	1	228130000	228140000
1	227950000	227960000	1	228120000	228130000
1	228200000	228210000	1	228540000	228550000
1	228270000	228280000	1	228680000	228690000
1	228570000	228580000	1	228690000	228700000
1	228800000	228810000	1	229380000	229390000
1	228800000	228810000	1	229580000	229590000
1	228860000	228870000	1	229360000	229370000
1	228880000	228890000	1	229030000	229040000
1	229130000	229140000	1	229360000	229370000
1	229250000	229260000	1	229360000	229370000
1	229390000	229400000	1	229610000	229620000
1	230010000	230020000	1	230200000	230210000
1	230010000	230020000	1	230350000	230360000
1	230010000	230020000	1	230380000	230390000
1	230020000	230030000	1	230130000	230140000
1	230120000	230130000	1	230340000	230350000
1	230130000	230140000	1	230380000	230390000
1	230200000	230210000	1	230380000	230390000
1	230210000	230220000	1	230350000	230360000
1	230460000	230470000	1	230900000	230910000
1	230560000	230570000	1	230770000	230780000
1	230760000	230770000	1	230900000	230910000
1	230760000	230770000	1	230910000	230920000
1	230770000	230780000	1	230900000	230910000
1	230770000	230780000	1	230910000	230920000
1	230840000	230850000	1	230990000	231000000
1	230840000	230850000	1	231050000	231060000
1	230920000	230930000	1	231040000	231050000
1	230920000	230930000	1	231110000	231120000
1	230920000	230930000	1	231330000	231340000
1	230920000	230930000	1	231360000	231370000
1	230950000	230960000	1	231110000	231120000
1	230950000	230960000	1	231350000	231360000
1	231040000	231050000	1	231330000	231340000
1	231130000	231140000	1	231340000	231350000
1	231190000	231200000	1	231330000	231340000
1	231480000	231490000	1	231660000	231670000
1	231490000	231500000	1	231720000	231730000
1	231550000	231560000	1	231660000	231670000
1	232000000	232010000	1	232770000	232780000
1	232770000	232780000	1	232930000	232940000
1	232770000	232780000	1	233080000	233090000
1	232770000	232780000	1	233370000	233380000
1	233100000	233110000	1	233230000	233240000
1	234490000	234500000	1	235260000	235270000
1	234620000	234630000	1	235250000	235260000
1	234630000	234640000	1	234740000	234750000
1	234630000	234640000	1	234850000	234860000
1	234630000	234640000	1	234980000	234990000
1	234630000	234640000	1	235130000	235140000
1	234630000	234640000	1	235140000	235150000
1	234630000	234640000	1	235250000	235260000
1	234630000	234640000	1	235260000	235270000
1	234640000	234650000	1	235130000	235140000
1	234650000	234660000	1	234860000	234870000
1	234650000	234660000	1	235150000	235160000
1	234670000	234680000	1	234860000	234870000
1	234720000	234730000	1	235250000	235260000
1	234740000	234750000	1	234850000	234860000
1	234740000	234750000	1	235130000	235140000
1	234750000	234760000	1	234960000	234970000
1	234750000	234760000	1	235250000	235260000
1	234850000	234860000	1	235250000	235260000
1	234860000	234870000	1	235130000	235140000
1	234860000	234870000	1	235250000	235260000
1	234960000	234970000	1	235120000	235130000
1	234960000	234970000	1	235150000	235160000
1	234970000	234980000	1	235250000	235260000
1	235000000	235010000	1	235250000	235260000
1	235100000	235110000	1	235250000	235260000
1	235130000	235140000	1	235250000	235260000
1	235430000	235440000	1	235580000	235590000
1	235690000	235700000	1	235820000	235830000
1	236020000	236030000	1	236150000	236160000
1	236030000	236040000	1	236210000	236220000
1	236270000	236280000	1	236440000	236450000
1	236270000	236280000	1	236650000	236660000
1	236300000	236310000	1	236440000	236450000
1	236760000	236770000	1	236950000	236960000
1	236780000	236790000	1	237730000	237740000
1	238580000	238590000	1	239110000	239120000
1	239570000	239580000	1	240050000	240060000
1	240190000	240200000	1	240310000	240320000
1	240190000	240200000	1	240340000	240350000
1	240350000	240360000	1	240850000	240860000
1	240900000	240910000	1	241640000	241650000
1	241690000	241700000	1	242000000	242010000
1	241770000	241780000	1	241990000	242000000
1	242050000	242060000	1	242160000	242170000
1	242060000	242070000	1	242190000	242200000
1	242610000	242620000	1	243480000	243490000
1	243510000	243520000	1	243630000	243640000
1	243510000	243520000	1	244080000	244090000
1	243510000	243520000	1	244220000	244230000
1	243630000	243640000	1	244430000	244440000
1	243640000	243650000	1	244230000	244240000
1	243650000	243660000	1	243900000	243910000
1	243860000	243870000	1	244010000	244020000
1	243870000	243880000	1	244220000	244230000
1	243870000	243880000	1	244430000	244440000
1	243890000	243900000	1	244010000	244020000
1	243900000	243910000	1	244220000	244230000
1	244010000	244020000	1	244200000	244210000
1	244080000	244090000	1	244430000	244440000
1	244090000	244100000	1	244200000	244210000
1	244200000	244210000	1	244430000	244440000
1	244230000	244240000	1	244430000	244440000
1	244760000	244770000	1	244950000	244960000
1	244810000	244820000	1	244960000	244970000
1	245000000	245010000	1	245130000	245140000
1	245000000	245010000	1	245200000	245210000
1	245030000	245040000	1	245140000	245150000
1	245310000	245320000	1	246160000	246170000
1	245320000	245330000	1	245530000	245540000
1	246170000	246180000	1	246600000	246610000
1	246670000	246680000	1	246860000	246870000
1	246760000	246770000	1	247450000	247460000
1	247090000	247100000	1	247260000	247270000
1	248320000	248330000	1	248460000	248470000
1	248360000	248370000	1	249080000	249090000
1	248420000	248430000	1	249080000	249090000
1	248880000	248890000	1	249080000	249090000
2	170000	180000	2	280000	290000
2	170000	180000	2	630000	640000
2	520000	530000	2	630000	640000
2	710000	720000	2	1560000	1570000
2	870000	880000	2	1010000	1020000
2	1580000	1590000	2	1820000	1830000
2	2770000	2780000	2	2880000	2890000
2	3280000	3290000	2	3450000	3460000
2	3480000	3490000	2	3700000	3710000
2	3520000	3530000	2	3690000	3700000
2	7030000	7040000	2	7180000	7190000
2	7050000	7060000	2	7170000	7180000
2	7560000	7570000	2	8560000	8570000
2	7590000	7600000	2	8270000	8280000
2	7870000	7880000	2	8620000	8630000
2	8270000	8280000	2	8390000	8400000
2	8270000	8280000	2	8420000	8430000
2	8270000	8280000	2	8820000	8830000
2	8370000	8380000	2	8480000	8490000
2	8370000	8380000	2	8550000	8560000
2	8470000	8480000	2	8590000	8600000
2	8470000	8480000	2	8620000	8630000
2	8620000	8630000	2	8790000	8800000
2	8620000	8630000	2	8820000	8830000
2	8680000	8690000	2	8800000	8810000
2	8710000	8720000	2	8820000	8830000
2	9010000	9020000	2	9270000	9280000
2	9020000	9030000	2	9140000	9150000
2	9020000	9030000	2	9220000	9230000
2	9120000	9130000	2	9230000	9240000
2	9280000	9290000	2	9430000	9440000
2	9280000	9290000	2	9510000	9520000
2	9340000	9350000	2	9450000	9460000
2	9940000	9950000	2	10180000	10190000
2	10260000	10270000	2	10570000	10580000
2	10280000	10290000	2	10540000	10550000
2	10300000	10310000	2	10440000	10450000
2	10420000	10430000	2	10540000	10550000
2	10420000	10430000	2	10570000	10580000
2	10580000	10590000	2	10800000	10810000
2	10970000	10980000	2	11080000	11090000
2	10970000	10980000	2	11250000	11260000
2	10970000	10980000	2	11260000	11270000
2	11060000	11070000	2	11240000	11250000
2	11380000	11390000	2	11550000	11560000
2	11600000	11610000	2	11780000	11790000
2	11610000	11620000	2	11720000	11730000
2	11610000	11620000	2	11810000	11820000
2	11970000	11980000	2	12730000	12740000
2	11970000	11980000	2	12850000	12860000
2	11970000	11980000	2	12860000	12870000
2	11980000	11990000	2	12310000	12320000
2	11980000	11990000	2	12860000	12870000
2	11990000	12000000	2	12140000	12150000
2	11990000	12000000	2	12200000	12210000
2	12000000	12010000	2	12730000	12740000
2	12100000	12110000	2	12850000	12860000
2	12300000	12310000	2	12850000	12860000
2	12300000	12310000	2	13140000	13150000
2	12310000	12320000	2	12730000	12740000
2	12460000	12470000	2	12730000	12740000
2	12550000	12560000	2	12840000	12850000
2	12560000	12570000	2	12730000	12740000
2	12730000	12740000	2	12840000	12850000
2	12730000	12740000	2	13070000	13080000
2	12860000	12870000	2	13060000	13070000
2	12860000	12870000	2	13080000	13090000
2	12860000	12870000	2	13140000	13150000
2	12870000	12880000	2	13050000	13060000
2	15770000	15780000	2	16680000	16690000
2	15780000	15790000	2	16470000	16480000
2	15790000	15800000	2	16060000	16070000
2	15800000	15810000	2	16680000	16690000
2	16070000	16080000	2	16460000	16470000
2	16070000	16080000	2	16650000	16660000
2	16070000	16080000	2	16680000	16690000
2	16130000	16140000	2	16400000	16410000
2	16720000	16730000	2	16930000	16940000
2	16790000	16800000	2	16900000	16910000
2	18040000	18050000	2	18330000	18340000
2	18700000	18710000	2	18900000	18910000
2	19000000	19010000	2	19150000	19160000
2	19560000	19570000	2	20070000	20080000
2	20160000	20170000	2	20300000	20310000
2	20190000	20200000	2	20300000	20310000
2	20310000	20320000	2	20420000	20430000
2	20640000	20650000	2	20810000	20820000
2	20640000	20650000	2	20820000	20830000
2	20640000	20650000	2	20830000	20840000
2	20650000	20660000	2	20810000	20820000
2	20650000	20660000	2	20820000	20830000
2	20660000	20670000	2	20800000	20810000
2	20860000	20870000	2	21180000	21190000
2	20880000	20890000	2	21130000	21140000
2	20980000	20990000	2	21180000	21190000
2	21260000	21270000	2	21530000	21540000
2	21390000	21400000	2	21530000	21540000
2	21390000	21400000	2	21560000	21570000
2	24150000	24160000	2	24300000	24310000
2	24630000	24640000	2	25050000	25060000
2	24930000	24940000	2	25040000	25050000
2	25190000	25200000	2	25320000	25330000
2	25190000	25200000	2	25350000	25360000
2	25220000	25230000	2	25340000	25350000
2	26070000	26080000	2	26200000	26210000
2	26200000	26210000	2	26360000	26370000
2	26800000	26810000	2	26960000	26970000
2	26830000	26840000	2	26950000	26960000
2	26830000	26840000	2	26960000	26970000
2	27060000	27070000	2	27170000	27180000
2	27180000	27190000	2	27290000	27300000
2	27320000	27330000	2	27430000	27440000
2	27540000	27550000	2	27670000	27680000
2	27940000	27950000	2	28620000	28630000
2	28450000	28460000	2	28620000	28630000
2	28810000	28820000	2	28960000	28970000
2	28820000	28830000	2	28990000	29000000
2	28840000	28850000	2	28960000	28970000
2	29170000	29180000	2	29350000	29360000
2	29170000	29180000	2	29440000	29450000
2	29180000	29190000	2	29410000	29420000
2	29200000	29210000	2	29340000	29350000
2	29500000	29510000	2	30050000	30060000
2	29510000	29520000	2	30250000	30260000
2	29530000	29540000	2	30060000	30070000
2	30140000	30150000	2	30250000	30260000
2	30420000	30430000	2	30920000	30930000
2	30930000	30940000	2	31080000	31090000
2	30950000	30960000	2	31380000	31390000
2	32990000	33000000	2	33480000	33490000
2	33000000	33010000	2	33240000	33250000
2	33000000	33010000	2	33660000	33670000
2	33260000	33270000	2	33490000	33500000
2	33260000	33270000	2	33590000	33600000
2	33350000	33360000	2	33490000	33500000
2	33350000	33360000	2	33590000	33600000
2	33490000	33500000	2	33600000	33610000
2	36570000	36580000	2	36680000	36690000
2	36570000	36580000	2	36890000	36900000
2	36750000	36760000	2	36890000	36900000
2	37620000	37630000	2	38050000	38060000
2	37620000	37630000	2	38100000	38110000
2	38200000	38210000	2	38490000	38500000
2	38530000	38540000	2	38770000	38780000
2	38540000	38550000	2	38800000	38810000
2	38540000	38550000	2	38960000	38970000
2	38760000	38770000	2	38960000	38970000
2	38810000	38820000	2	38960000	38970000
2	39280000	39290000	2	39450000	39460000
2	39600000	39610000	2	39950000	39960000
2	39610000	39620000	2	39740000	39750000
2	39820000	39830000	2	39950000	39960000
2	42070000	42080000	2	42270000	42280000
2	42070000	42080000	2	42570000	42580000
2	42080000	42090000	2	42290000	42300000
2	42090000	42100000	2	42310000	42320000
2	42320000	42330000	2	42560000	42570000
2	42320000	42330000	2	42590000	42600000
2	42730000	42740000	2	42890000	42900000
2	43050000	43060000	2	43460000	43470000
2	43050000	43060000	2	43800000	43810000
2	43060000	43070000	2	43170000	43180000
2	43160000	43170000	2	43440000	43450000
2	43190000	43200000	2	43320000	43330000
2	43190000	43200000	2	43450000	43460000
2	43280000	43290000	2	43450000	43460000
2	43320000	43330000	2	43440000	43450000
2	43460000	43470000	2	43710000	43720000
2	44260000	44270000	2	44700000	44710000
2	44280000	44290000	2	44580000	44590000
2	44460000	44470000	2	44580000	44590000
2	44700000	44710000	2	44940000	44950000
2	44700000	44710000	2	45180000	45190000
2	44730000	44740000	2	44920000	44930000
2	45210000	45220000	2	45710000	45720000
2	45850000	45860000	2	46680000	46690000
2	45860000	45870000	2	46150000	46160000
2	45860000	45870000	2	46180000	46190000
2	45870000	45880000	2	46060000	46070000
2	45870000	45880000	2	46160000	46170000
2	45870000	45880000	2	46190000	46200000
2	45880000	45890000	2	45990000	46000000
2	46020000	46030000	2	46160000	46170000
2	46050000	46060000	2	46170000	46180000
2	46210000	46220000	2	46680000	46690000
2	46240000	46250000	2	46370000	46380000
2	46240000	46250000	2	46510000	46520000
2	46240000	46250000	2	46590000	46600000
2	46250000	46260000	2	46680000	46690000
2	46510000	46520000	2	46670000	46680000
2	46690000	46700000	2	46840000	46850000
2	46710000	46720000	2	47120000	47130000
2	46860000	46870000	2	47000000	47010000
2	46860000	46870000	2	47110000	47120000
2	47210000	47220000	2	47390000	47400000
2	47210000	47220000	2	47540000	47550000
2	47240000	47250000	2	47390000	47400000
2	47240000	47250000	2	47530000	47540000
2	47390000	47400000	2	47500000	47510000
2	47390000	47400000	2	47530000	47540000
2	47670000	47680000	2	47980000	47990000
2	48000000	48010000	2	48330000	48340000
2	48090000	48100000	2	48330000	48340000
2	48130000	48140000	2	48330000	48340000
2	48320000	48330000	2	48670000	48680000
2	48330000	48340000	2	48530000	48540000
2	48330000	48340000	2	48550000	48560000
2	48330000	48340000	2	48640000	48650000
2	48340000	48350000	2	48540000	48550000
2	48340000	48350000	2	48640000	48650000
2	48340000	48350000	2	48650000	48660000
2	48530000	48540000	2	48640000	48650000
2	50750000	50760000	2	50970000	50980000
2	50750000	50760000	2	51510000	51520000
2	50760000	50770000	2	50880000	50890000
2	50760000	50770000	2	51150000	51160000
2	50760000	50770000	2	51250000	51260000
2	51060000	51070000	2	51250000	51260000
2	51140000	51150000	2	51250000	51260000
2	51150000	51160000	2	51530000	51540000
2	51250000	51260000	2	51530000	51540000
2	53650000	53660000	2	53770000	53780000
2	54330000	54340000	2	54930000	54940000
2	54420000	54430000	2	54540000	54550000
2	54560000	54570000	2	54680000	54690000
2	54680000	54690000	2	54880000	54890000
2	54700000	54710000	2	54850000	54860000
2	54950000	54960000	2	55060000	55070000
2	54960000	54970000	2	55250000	55260000
2	55110000	55120000	2	55220000	55230000
2	55120000	55130000	2	55250000	55260000
2	55120000	55130000	2	55390000	55400000
2	55270000	55280000	2	55390000	55400000
2	55510000	55520000	2	55640000	55650000
2	55950000	55960000	2	56230000	56240000
2	55950000	55960000	2	56350000	56360000
2	55990000	56000000	2	56190000	56200000
2	56030000	56040000	2	56180000	56190000
2	56400000	56410000	2	56960000	56970000
2	61020000	61030000	2	61220000	61230000
2	61760000	61770000	2	61890000	61900000
2	62120000	62130000	2	62640000	62650000
2	62150000	62160000	2	62640000	62650000
2	62230000	62240000	2	62630000	62640000
2	62670000	62680000	2	62990000	63000000
2	62680000	62690000	2	62800000	62810000
2	62690000	62700000	2	62930000	62940000
2	62730000	62740000	2	62930000	62940000
2	63920000	63930000	2	64100000	64110000
2	64260000	64270000	2	64560000	64570000
2	64260000	64270000	2	65000000	65010000
2	64260000	64270000	2	65100000	65110000
2	64270000	64280000	2	64560000	64570000
2	64270000	64280000	2	64710000	64720000
2	64550000	64560000	2	65250000	65260000
2	64560000	64570000	2	64700000	64710000
2	64570000	64580000	2	64700000	64710000
2	64740000	64750000	2	65090000	65100000
2	64840000	64850000	2	64980000	64990000
2	64850000	64860000	2	65090000	65100000
2	64860000	64870000	2	65250000	65260000
2	64870000	64880000	2	64980000	64990000
2	64980000	64990000	2	65090000	65100000
2	65140000	65150000	2	65250000	65260000
2	65140000	65150000	2	65410000	65420000
2	65150000	65160000	2	65440000	65450000
2	65290000	65300000	2	65400000	65410000
2	65290000	65300000	2	65780000	65790000
2	65490000	65500000	2	65780000	65790000
2	65500000	65510000	2	65610000	65620000
2	65500000	65510000	2	65650000	65660000
2	65500000	65510000	2	65780000	65790000
2	65660000	65670000	2	65770000	65780000
2	65950000	65960000	2	66180000	66190000
2	65950000	65960000	2	66640000	66650000
2	65950000	65960000	2	66790000	66800000
2	66660000	66670000	2	66810000	66820000
2	66670000	66680000	2	66780000	66790000
2	67870000	67880000	2	68060000	68070000
2	67900000	67910000	2	68060000	68070000
2	68080000	68090000	2	68200000	68210000
2	68350000	68360000	2	68510000	68520000
2	68380000	68390000	2	68500000	68510000
2	68680000	68690000	2	69140000	69150000
2	68710000	68720000	2	68940000	68950000
2	68940000	68950000	2	69140000	69150000
2	68970000	68980000	2	69140000	69150000
2	69220000	69230000	2	69520000	69530000
2	69240000	69250000	2	69390000	69400000
2	69400000	69410000	2	69520000	69530000
2	69790000	69800000	2	69940000	69950000
2	69940000	69950000	2	70050000	70060000
2	70130000	70140000	2	70270000	70280000
2	70140000	70150000	2	70310000	70320000
2	70140000	70150000	2	70370000	70380000
2	70140000	70150000	2	70470000	70480000
2	70160000	70170000	2	70280000	70290000
2	70530000	70540000	2	70840000	70850000
2	70530000	70540000	2	70880000	70890000
2	70560000	70570000	2	71020000	71030000
2	70880000	70890000	2	71020000	71030000
2	71000000	71010000	2	71180000	71190000
2	71440000	71450000	2	71560000	71570000
2	71770000	71780000	2	72010000	72020000
2	71770000	71780000	2	72360000	72370000
2	71800000	71810000	2	71920000	71930000
2	71800000	71810000	2	72360000	72370000
2	72150000	72160000	2	72360000	72370000
2	72990000	73000000	2	73100000	73110000
2	73110000	73120000	2	73300000	73310000
2	73110000	73120000	2	73380000	73390000
2	73110000	73120000	2	73410000	73420000
2	73470000	73480000	2	73600000	73610000
2	74060000	74070000	2	74200000	74210000
2	74060000	74070000	2	74230000	74240000
2	74060000	74070000	2	74360000	74370000
2	74060000	74070000	2	74390000	74400000
2	74700000	74710000	2	74810000	74820000
2	74920000	74930000	2	75100000	75110000
2	74930000	74940000	2	75100000	75110000
2	75680000	75690000	2	75830000	75840000
2	75690000	75700000	2	75820000	75830000
2	75690000	75700000	2	75850000	75860000
2	75700000	75710000	2	75830000	75840000
2	79230000	79240000	2	79450000	79460000
2	79230000	79240000	2	80080000	80090000
2	79250000	79260000	2	79380000	79390000
2	79260000	79270000	2	79430000	79440000
2	79260000	79270000	2	80090000	80100000
2	79450000	79460000	2	79660000	79670000
2	79450000	79460000	2	79740000	79750000
2	79450000	79460000	2	80080000	80090000
2	79450000	79460000	2	80100000	80110000
2	79520000	79530000	2	79670000	79680000
2	79520000	79530000	2	79730000	79740000
2	79610000	79620000	2	79740000	79750000
2	79740000	79750000	2	79870000	79880000
2	79760000	79770000	2	80080000	80090000
2	80550000	80560000	2	80710000	80720000
2	84260000	84270000	2	84530000	84540000
2	84710000	84720000	2	84860000	84870000
2	85150000	85160000	2	85530000	85540000
2	85280000	85290000	2	85520000	85530000
2	85350000	85360000	2	85520000	85530000
2	85380000	85390000	2	85500000	85510000
2	85630000	85640000	2	85770000	85780000
2	85640000	85650000	2	85760000	85770000
2	85650000	85660000	2	85760000	85770000
2	85840000	85850000	2	86330000	86340000
2	85850000	85860000	2	86300000	86310000
2	85960000	85970000	2	86110000	86120000
2	85960000	85970000	2	86220000	86230000
2	86050000	86060000	2	86310000	86320000
2	86110000	86120000	2	86220000	86230000
2	86110000	86120000	2	86300000	86310000
2	86450000	86460000	2	86590000	86600000
2	86790000	86800000	2	87000000	87010000
2	86850000	86860000	2	86970000	86980000
2	88350000	88360000	2	88470000	88480000
2	89240000	89250000	2	90110000	90120000
2	95660000	95670000	2	95770000	95780000
2	95870000	95880000	2	95980000	95990000
2	95870000	95880000	2	96060000	96070000
2	96040000	96050000	2	96390000	96400000
2	96070000	96080000	2	96390000	96400000
2	96180000	96190000	2	96330000	96340000
2	97510000	97520000	2	97620000	97630000
2	97620000	97630000	2	97760000	97770000
2	98420000	98430000	2	99000000	99010000
2	98760000	98770000	2	98990000	99000000
2	99030000	99040000	2	99140000	99150000
2	99260000	99270000	2	99440000	99450000
2	99790000	99800000	2	99940000	99950000
2	99950000	99960000	2	100100000	100110000
2	100160000	100170000	2	100270000	100280000
2	100160000	100170000	2	100490000	100500000
2	100170000	100180000	2	100840000	100850000
2	100170000	100180000	2	100870000	100880000
2	100170000	100180000	2	101000000	101010000
2	100870000	100880000	2	101030000	101040000
2	100880000	100890000	2	101000000	101010000
2	101010000	101020000	2	101170000	101180000
2	101040000	101050000	2	101170000	101180000
2	101210000	101220000	2	101320000	101330000
2	101210000	101220000	2	101430000	101440000
2	101210000	101220000	2	101750000	101760000
2	101220000	101230000	2	101420000	101430000
2	101220000	101230000	2	101510000	101520000
2	101220000	101230000	2	101600000	101610000
2	101420000	101430000	2	101600000	101610000
2	101430000	101440000	2	101570000	101580000
2	101630000	101640000	2	101840000	101850000
2	101640000	101650000	2	101770000	101780000
2	101640000	101650000	2	101810000	101820000
2	102140000	102150000	2	102310000	102320000
2	102140000	102150000	2	102440000	102450000
2	102300000	102310000	2	102570000	102580000
2	102310000	102320000	2	102430000	102440000
2	102480000	102490000	2	102590000	102600000
2	102630000	102640000	2	102780000	102790000
2	102630000	102640000	2	102850000	102860000
2	102660000	102670000	2	102770000	102780000
2	103760000	103770000	2	103900000	103910000
2	103780000	103790000	2	104640000	104650000
2	103790000	103800000	2	104400000	104410000
2	103900000	103910000	2	104640000	104650000
2	104390000	104400000	2	105020000	105030000
2	104390000	104400000	2	105030000	105040000
2	104570000	104580000	2	105020000	105030000
2	104570000	104580000	2	105040000	105050000
2	104570000	104580000	2	105480000	105490000
2	104580000	104590000	2	105300000	105310000
2	104650000	104660000	2	105030000	105040000
2	104650000	104660000	2	105040000	105050000
2	104650000	104660000	2	105310000	105320000
2	104650000	104660000	2	105470000	105480000
2	104660000	104670000	2	105020000	105030000
2	104660000	104670000	2	105040000	105050000
2	105030000	105040000	2	105480000	105490000
2	105040000	105050000	2	105310000	105320000
2	105040000	105050000	2	105460000	105470000
2	105040000	105050000	2	105470000	105480000
2	105310000	105320000	2	105460000	105470000
2	105720000	105730000	2	105850000	105860000
2	105720000	105730000	2	105860000	105870000
2	105970000	105980000	2	106130000	106140000
2	105970000	105980000	2	106140000	106150000
2	105980000	105990000	2	106130000	106140000
2	105980000	105990000	2	106140000	106150000
2	105990000	106000000	2	106130000	106140000
2	106200000	106210000	2	106360000	106370000
2	106720000	106730000	2	107160000	107170000
2	107470000	107480000	2	107940000	107950000
2	107940000	107950000	2	108060000	108070000
2	108830000	108840000	2	109190000	109200000
2	108960000	108970000	2	109190000	109200000
2	108990000	109000000	2	109190000	109200000
2	109080000	109090000	2	109200000	109210000
2	109540000	109550000	2	110070000	110080000
2	109740000	109750000	2	110060000	110070000
2	109740000	109750000	2	110090000	110100000
2	109740000	109750000	2	110260000	110270000
2	109750000	109760000	2	109870000	109880000
2	109750000	109760000	2	110270000	110280000
2	109870000	109880000	2	110050000	110060000
2	109880000	109890000	2	110000000	110010000
2	109880000	109890000	2	110080000	110090000
2	109880000	109890000	2	110280000	110290000
2	109890000	109900000	2	110250000	110260000
2	110070000	110080000	2	110260000	110270000
2	110100000	110110000	2	110270000	110280000
2	110300000	110310000	2	110480000	110490000
2	112650000	112660000	2	112760000	112770000
2	112650000	112660000	2	112790000	112800000
2	112650000	112660000	2	112800000	112810000
2	112650000	112660000	2	113010000	113020000
2	112660000	112670000	2	112770000	112780000
2	112660000	112670000	2	112800000	112810000
2	112810000	112820000	2	113010000	113020000
2	112820000	112830000	2	112980000	112990000
2	113010000	113020000	2	113210000	113220000
2	113220000	113230000	2	113330000	113340000
2	113340000	113350000	2	113470000	113480000
2	113370000	113380000	2	113480000	113490000
2	113890000	113900000	2	114130000	114140000
2	114000000	114010000	2	114120000	114130000
2	114730000	114740000	2	115300000	115310000
2	118580000	118590000	2	118760000	118770000
2	118790000	118800000	2	119620000	119630000
2	118960000	118970000	2	119620000	119630000
2	119770000	119780000	2	119930000	119940000
2	119770000	119780000	2	120050000	120060000
2	119900000	119910000	2	120030000	120040000
2	119900000	119910000	2	120130000	120140000
2	120510000	120520000	2	120770000	120780000
2	121080000	121090000	2	121420000	121430000
2	121080000	121090000	2	121430000	121440000
2	121090000	121100000	2	121330000	121340000
2	121090000	121100000	2	121340000	121350000
2	121090000	121100000	2	121420000	121430000
2	121090000	121100000	2	121430000	121440000
2	121100000	121110000	2	121260000	121270000
2	121100000	121110000	2	121340000	121350000
2	121100000	121110000	2	121430000	121440000
2	121260000	121270000	2	121420000	121430000
2	121260000	121270000	2	121830000	121840000
2	121300000	121310000	2	121410000	121420000
2	121440000	121450000	2	122100000	122110000
2	121450000	121460000	2	121830000	121840000
2	121460000	121470000	2	121830000	121840000
2	121470000	121480000	2	121800000	121810000
2	121500000	121510000	2	121620000	121630000
2	121500000	121510000	2	121650000	121660000
2	121620000	121630000	2	121800000	121810000
2	121620000	121630000	2	121830000	121840000
2	121840000	121850000	2	121950000	121960000
2	121850000	121860000	2	122110000	122120000
2	121850000	121860000	2	122270000	122280000
2	122130000	122140000	2	122270000	122280000
2	122140000	122150000	2	122480000	122490000
2	122160000	122170000	2	122270000	122280000
2	122160000	122170000	2	122410000	122420000
2	122170000	122180000	2	122480000	122490000
2	122290000	122300000	2	122410000	122420000
2	128080000	128090000	2	128230000	128240000
2	128630000	128640000	2	128750000	128760000
2	128930000	128940000	2	129510000	129520000
2	128940000	128950000	2	129050000	129060000
2	129080000	129090000	2	129390000	129400000
2	129100000	129110000	2	129210000	129220000
2	129100000	129110000	2	129310000	129320000
2	129200000	129210000	2	129310000	129320000
2	129510000	129520000	2	129990000	130000000
2	129550000	129560000	2	129740000	129750000
2	130920000	130930000	2	131090000	131100000
2	130930000	130940000	2	131090000	131100000
2	131120000	131130000	2	131790000	131800000
2	131550000	131560000	2	131670000	131680000
2	131550000	131560000	2	131790000	131800000
2	131550000	131560000	2	131880000	131890000
2	131680000	131690000	2	131790000	131800000
2	131680000	131690000	2	131860000	131870000
2	132170000	132180000	2	132430000	132440000
2	133100000	133110000	2	133230000	133240000
2	133100000	133110000	2	133410000	133420000
2	133410000	133420000	2	134330000	134340000
2	134320000	134330000	2	134430000	134440000
2	134330000	134340000	2	134530000	134540000
2	134360000	134370000	2	134530000	134540000
2	134430000	134440000	2	134540000	134550000
2	134640000	134650000	2	134830000	134840000
2	134640000	134650000	2	134860000	134870000
2	134640000	134650000	2	135010000	135020000
2	134640000	134650000	2	135200000	135210000
2	134860000	134870000	2	134970000	134980000
2	134870000	134880000	2	135160000	135170000
2	134940000	134950000	2	135650000	135660000
2	135190000	135200000	2	135670000	135680000
2	135220000	135230000	2	135650000	135660000
2	136670000	136680000	2	137130000	137140000
2	136740000	136750000	2	136870000	136880000
2	136760000	136770000	2	137130000	137140000
2	136770000	136780000	2	136880000	136890000
2	136870000	136880000	2	137110000	137120000
2	138220000	138230000	2	138590000	138600000
2	138660000	138670000	2	139130000	139140000
2	138660000	138670000	2	139540000	139550000
2	138690000	138700000	2	139100000	139110000
2	138690000	138700000	2	139540000	139550000
2	138700000	138710000	2	138840000	138850000
2	141770000	141780000	2	142290000	142300000
2	141870000	141880000	2	142290000	142300000
2	142310000	142320000	2	142890000	142900000
2	142760000	142770000	2	142870000	142880000
2	142920000	142930000	2	143350000	143360000
2	143430000	143440000	2	143720000	143730000
2	143430000	143440000	2	143740000	143750000
2	143440000	143450000	2	143730000	143740000
2	145080000	145090000	2	145230000	145240000
2	145080000	145090000	2	145260000	145270000
2	147830000	147840000	2	148660000	148670000
2	147860000	147870000	2	148650000	148660000
2	148690000	148700000	2	149270000	149280000
2	149260000	149270000	2	149810000	149820000
2	149380000	149390000	2	149820000	149830000
2	149380000	149390000	2	149830000	149840000
2	149390000	149400000	2	149810000	149820000
2	149390000	149400000	2	149830000	149840000
2	149400000	149410000	2	149660000	149670000
2	149400000	149410000	2	149820000	149830000
2	149550000	149560000	2	149820000	149830000
2	149640000	149650000	2	149810000	149820000
2	149860000	149870000	2	150180000	150190000
2	149860000	149870000	2	150340000	150350000
2	149870000	149880000	2	150410000	150420000
2	149870000	149880000	2	150440000	150450000
2	149890000	149900000	2	150170000	150180000
2	150170000	150180000	2	150410000	150420000
2	150180000	150190000	2	150340000	150350000
2	150190000	150200000	2	150340000	150350000
2	150450000	150460000	2	151340000	151350000
2	150950000	150960000	2	151180000	151190000
2	150950000	150960000	2	151340000	151350000
2	151020000	151030000	2	151180000	151190000
2	151020000	151030000	2	151340000	151350000
2	151180000	151190000	2	151340000	151350000
2	152120000	152130000	2	152270000	152280000
2	152130000	152140000	2	152260000	152270000
2	152130000	152140000	2	152290000	152300000
2	152670000	152680000	2	152820000	152830000
2	152700000	152710000	2	152840000	152850000
2	153030000	153040000	2	153310000	153320000
2	153030000	153040000	2	153490000	153500000
2	153040000	153050000	2	153190000	153200000
2	153040000	153050000	2	153250000	153260000
2	153040000	153050000	2	153300000	153310000
2	153040000	153050000	2	153470000	153480000
2	153070000	153080000	2	153190000	153200000
2	153090000	153100000	2	153290000	153300000
2	153190000	153200000	2	153300000	153310000
2	153190000	153200000	2	153470000	153480000
2	153300000	153310000	2	153470000	153480000
2	153600000	153610000	2	154330000	154340000
2	153600000	153610000	2	154370000	154380000
2	153770000	153780000	2	154350000	154360000
2	157190000	157200000	2	157320000	157330000
2	157190000	157200000	2	157440000	157450000
2	157310000	157320000	2	157430000	157440000
2	158150000	158160000	2	158450000	158460000
2	158170000	158180000	2	158360000	158370000
2	158630000	158640000	2	158860000	158870000
2	158640000	158650000	2	158750000	158760000
2	158880000	158890000	2	159600000	159610000
2	159750000	159760000	2	159960000	159970000
2	159760000	159770000	2	159970000	159980000
2	160460000	160470000	2	160570000	160580000
2	162430000	162440000	2	162810000	162820000
2	164200000	164210000	2	164590000	164600000
2	164210000	164220000	2	164320000	164330000
2	164210000	164220000	2	164460000	164470000
2	164320000	164330000	2	164450000	164460000
2	164320000	164330000	2	164580000	164590000
2	164460000	164470000	2	164580000	164590000
2	165590000	165600000	2	165770000	165780000
2	165870000	165880000	2	166060000	166070000
2	166250000	166260000	2	166550000	166560000
2	166250000	166260000	2	166720000	166730000
2	166410000	166420000	2	166730000	166740000
2	166420000	166430000	2	166540000	166550000
2	166550000	166560000	2	166680000	166690000
2	166550000	166560000	2	166720000	166730000
2	166810000	166820000	2	166970000	166980000
2	167400000	167410000	2	168040000	168050000
2	168120000	168130000	2	168800000	168810000
2	168120000	168130000	2	168970000	168980000
2	168130000	168140000	2	168530000	168540000
2	168150000	168160000	2	168260000	168270000
2	168150000	168160000	2	168320000	168330000
2	168250000	168260000	2	168970000	168980000
2	168530000	168540000	2	168640000	168650000
2	168540000	168550000	2	168970000	168980000
2	168820000	168830000	2	168950000	168960000
2	168820000	168830000	2	168960000	168970000
2	169200000	169210000	2	169550000	169560000
2	170670000	170680000	2	170780000	170790000
2	171230000	171240000	2	171660000	171670000
2	171260000	171270000	2	171660000	171670000
2	171340000	171350000	2	171660000	171670000
2	171840000	171850000	2	172010000	172020000
2	171840000	171850000	2	172280000	172290000
2	172020000	172030000	2	172160000	172170000
2	172020000	172030000	2	172270000	172280000
[truncated: 10,870 more rows]

## Sheet: Endo
chr1	x1	x2	chr2	y1	y2
1	1050000	1060000	1	1210000	1220000
1	1580000	1590000	1	1830000	1840000
1	1690000	1700000	1	1830000	1840000
1	1700000	1710000	1	1830000	1840000
1	1880000	1890000	1	1990000	2000000
1	2120000	2130000	1	2310000	2320000
1	2330000	2340000	1	2480000	2490000
1	3360000	3370000	1	3530000	3540000
1	3390000	3400000	1	3530000	3540000
1	3420000	3430000	1	3530000	3540000
1	4700000	4710000	1	4880000	4890000
1	8060000	8070000	1	8370000	8380000
1	8060000	8070000	1	8400000	8410000
1	8090000	8100000	1	8370000	8380000
1	8430000	8440000	1	8580000	8590000
1	8610000	8620000	1	8770000	8780000
1	9320000	9330000	1	9540000	9550000
1	9340000	9350000	1	9510000	9520000
1	9670000	9680000	1	9930000	9940000
1	9770000	9780000	1	9930000	9940000
1	12160000	12170000	1	12310000	12320000
1	12170000	12180000	1	12280000	12290000
1	12530000	12540000	1	12680000	12690000
1	13990000	14000000	1	14130000	14140000
1	13990000	14000000	1	14280000	14290000
1	14460000	14470000	1	14580000	14590000
1	15090000	15100000	1	15370000	15380000
1	15230000	15240000	1	15350000	15360000
1	15450000	15460000	1	15630000	15640000
1	15470000	15480000	1	15590000	15600000
1	15470000	15480000	1	15600000	15610000
1	15470000	15480000	1	15750000	15760000
1	15640000	15650000	1	15750000	15760000
1	16120000	16130000	1	16390000	16400000
1	16130000	16140000	1	16280000	16290000
1	16400000	16410000	1	16510000	16520000
1	16400000	16410000	1	16570000	16580000
1	16560000	16570000	1	16680000	16690000
1	16810000	16820000	1	16950000	16960000
1	16950000	16960000	1	17270000	17280000
1	17270000	17280000	1	17560000	17570000
1	17380000	17390000	1	17550000	17560000
1	17460000	17470000	1	17570000	17580000
1	17810000	17820000	1	17930000	17940000
1	19220000	19230000	1	19420000	19430000
1	19660000	19670000	1	19970000	19980000
1	19690000	19700000	1	19800000	19810000
1	19690000	19700000	1	19830000	19840000
1	19820000	19830000	1	19970000	19980000
1	20830000	20840000	1	20960000	20970000
1	21300000	21310000	1	21520000	21530000
1	21550000	21560000	1	21660000	21670000
1	21550000	21560000	1	21690000	21700000
1	21580000	21590000	1	21690000	21700000
1	21690000	21700000	1	21910000	21920000
1	22740000	22750000	1	22960000	22970000
1	23810000	23820000	1	23960000	23970000
1	23840000	23850000	1	23960000	23970000
1	24380000	24390000	1	24500000	24510000
1	24520000	24530000	1	24710000	24720000
1	25000000	25010000	1	25160000	25170000
1	25030000	25040000	1	25150000	25160000
1	25180000	25190000	1	25540000	25550000
1	25940000	25950000	1	26100000	26110000
1	25940000	25950000	1	26130000	26140000
1	26010000	26020000	1	26130000	26140000
1	26220000	26230000	1	26330000	26340000
1	26940000	26950000	1	27110000	27120000
1	27000000	27010000	1	27110000	27120000
1	27040000	27050000	1	27200000	27210000
1	27430000	27440000	1	27610000	27620000
1	27620000	27630000	1	27740000	27750000
1	27620000	27630000	1	27930000	27940000
1	27720000	27730000	1	27930000	27940000
1	27750000	27760000	1	27930000	27940000
1	29200000	29210000	1	29350000	29360000
1	29200000	29210000	1	29520000	29530000
1	29230000	29240000	1	29520000	29530000
1	29360000	29370000	1	29520000	29530000
1	29390000	29400000	1	29520000	29530000
1	29870000	29880000	1	30030000	30040000
1	31240000	31250000	1	31380000	31390000
1	31270000	31280000	1	31380000	31390000
1	32120000	32130000	1	32250000	32260000
1	32680000	32690000	1	32820000	32830000
1	33400000	33410000	1	33520000	33530000
1	33400000	33410000	1	33550000	33560000
1	33580000	33590000	1	33930000	33940000
1	33590000	33600000	1	33750000	33760000
1	33760000	33770000	1	33930000	33940000
1	35910000	35920000	1	36030000	36040000
1	36560000	36570000	1	36750000	36760000
1	36620000	36630000	1	36750000	36760000
1	36760000	36770000	1	36880000	36890000
1	39560000	39570000	1	39720000	39730000
1	39590000	39600000	1	39720000	39730000
1	39970000	39980000	1	40240000	40250000
1	40060000	40070000	1	40180000	40190000
1	40280000	40290000	1	40440000	40450000
1	40610000	40620000	1	40870000	40880000
1	41310000	41320000	1	41420000	41430000
1	41730000	41740000	1	41890000	41900000
1	41760000	41770000	1	41890000	41900000
1	43380000	43390000	1	43530000	43540000
1	43390000	43400000	1	43500000	43510000
1	43390000	43400000	1	43530000	43540000
1	43420000	43430000	1	43530000	43540000
1	43690000	43700000	1	43870000	43880000
1	44840000	44850000	1	45060000	45070000
1	45300000	45310000	1	45450000	45460000
1	45470000	45480000	1	45760000	45770000
1	45500000	45510000	1	45760000	45770000
1	45810000	45820000	1	45950000	45960000
1	46500000	46510000	1	46620000	46630000
1	46500000	46510000	1	46640000	46650000
1	46890000	46900000	1	47000000	47010000
1	47320000	47330000	1	47570000	47580000
1	47360000	47370000	1	47530000	47540000
1	47890000	47900000	1	48180000	48190000
1	47920000	47930000	1	48180000	48190000
1	48220000	48230000	1	48340000	48350000
1	52090000	52100000	1	52230000	52240000
1	53480000	53490000	1	53640000	53650000
1	53530000	53540000	1	53640000	53650000
1	53730000	53740000	1	53860000	53870000
1	53940000	53950000	1	54220000	54230000
1	54570000	54580000	1	54960000	54970000
1	54680000	54690000	1	54950000	54960000
1	54740000	54750000	1	54950000	54960000
1	54980000	54990000	1	55160000	55170000
1	55600000	55610000	1	55740000	55750000
1	55600000	55610000	1	56480000	56490000
1	58970000	58980000	1	59110000	59120000
1	59240000	59250000	1	59370000	59380000
1	61530000	61540000	1	61910000	61920000
1	61640000	61650000	1	61920000	61930000
1	62640000	62650000	1	62870000	62880000
1	64070000	64080000	1	64700000	64710000
1	64140000	64150000	1	64710000	64720000
1	64730000	64740000	1	65130000	65140000
1	64730000	64740000	1	65280000	65290000
1	64940000	64950000	1	65060000	65070000
1	65140000	65150000	1	65290000	65300000
1	65320000	65330000	1	65450000	65460000
1	65680000	65690000	1	66160000	66170000
1	65720000	65730000	1	65880000	65890000
1	66420000	66430000	1	66700000	66710000
1	66420000	66430000	1	66910000	66920000
1	66710000	66720000	1	66910000	66920000
1	67000000	67010000	1	67170000	67180000
1	67690000	67700000	1	67960000	67970000
1	67810000	67820000	1	67960000	67970000
1	67820000	67830000	1	67950000	67960000
1	67990000	68000000	1	68580000	68590000
1	68000000	68010000	1	68220000	68230000
1	68030000	68040000	1	68220000	68230000
1	68110000	68120000	1	68220000	68230000
1	68310000	68320000	1	68560000	68570000
1	68580000	68590000	1	68800000	68810000
1	68590000	68600000	1	68790000	68800000
1	68620000	68630000	1	68780000	68790000
1	77840000	77850000	1	78000000	78010000
1	78410000	78420000	1	78570000	78580000
1	78420000	78430000	1	78570000	78580000
1	79300000	79310000	1	79660000	79670000
1	84390000	84400000	1	84590000	84600000
1	84390000	84400000	1	85240000	85250000
1	84600000	84610000	1	84890000	84900000
1	84600000	84610000	1	84920000	84930000
1	84900000	84910000	1	85090000	85100000
1	84960000	84970000	1	85080000	85090000
1	85400000	85410000	1	85720000	85730000
1	85580000	85590000	1	85710000	85720000
1	85760000	85770000	1	86050000	86060000
1	85760000	85770000	1	86150000	86160000
1	85790000	85800000	1	86140000	86150000
1	86840000	86850000	1	86960000	86970000
1	87170000	87180000	1	87550000	87560000
1	87290000	87300000	1	87430000	87440000
1	87300000	87310000	1	87540000	87550000
1	87770000	87780000	1	88410000	88420000
1	89110000	89120000	1	89260000	89270000
1	89140000	89150000	1	89340000	89350000
1	89460000	89470000	1	89820000	89830000
1	89940000	89950000	1	90060000	90070000
1	90080000	90090000	1	90220000	90230000
1	90260000	90270000	1	90450000	90460000
1	90270000	90280000	1	90450000	90460000
1	90300000	90310000	1	90450000	90460000
1	91980000	91990000	1	92390000	92400000
1	91990000	92000000	1	92170000	92180000
1	93310000	93320000	1	93440000	93450000
1	93310000	93320000	1	93460000	93470000
1	93320000	93330000	1	93460000	93470000
1	93890000	93900000	1	94080000	94090000
1	93900000	93910000	1	94280000	94290000
1	94090000	94100000	1	94280000	94290000
1	94090000	94100000	1	94290000	94300000
1	94500000	94510000	1	94800000	94810000
1	94520000	94530000	1	94630000	94640000
1	94520000	94530000	1	94700000	94710000
1	94560000	94570000	1	94690000	94700000
1	94650000	94660000	1	94790000	94800000
1	94990000	95000000	1	95260000	95270000
1	95000000	95010000	1	95210000	95220000
1	95070000	95080000	1	95260000	95270000
1	95310000	95320000	1	95500000	95510000
1	95380000	95390000	1	95500000	95510000
1	95540000	95550000	1	95690000	95700000
1	99640000	99650000	1	99940000	99950000
1	99640000	99650000	1	100170000	100180000
1	99750000	99760000	1	100170000	100180000
1	100810000	100820000	1	100920000	100930000
1	100920000	100930000	1	101070000	101080000
1	100920000	100930000	1	101340000	101350000
1	101080000	101090000	1	101330000	101340000
1	101190000	101200000	1	101310000	101320000
1	101380000	101390000	1	101760000	101770000
1	108320000	108330000	1	108660000	108670000
1	109050000	109060000	1	109190000	109200000
1	109800000	109810000	1	109940000	109950000
1	109830000	109840000	1	109940000	109950000
1	110080000	110090000	1	110200000	110210000
1	110080000	110090000	1	110310000	110320000
1	110180000	110190000	1	110310000	110320000
1	110320000	110330000	1	110520000	110530000
1	110320000	110330000	1	110530000	110540000
1	110590000	110600000	1	110730000	110740000
1	110740000	110750000	1	110860000	110870000
1	110740000	110750000	1	110960000	110970000
1	110740000	110750000	1	110990000	111000000
1	110850000	110860000	1	110990000	111000000
1	111170000	111180000	1	111320000	111330000
1	111760000	111770000	1	111940000	111950000
1	112020000	112030000	1	112300000	112310000
1	112050000	112060000	1	112190000	112200000
1	112050000	112060000	1	112300000	112310000
1	112330000	112340000	1	112880000	112890000
1	112920000	112930000	1	113040000	113050000
1	113040000	113050000	1	113240000	113250000
1	113420000	113430000	1	113580000	113590000
1	113680000	113690000	1	114220000	114230000
1	114520000	114530000	1	114670000	114680000
1	114520000	114530000	1	114820000	114830000
1	115520000	115530000	1	115660000	115670000
1	115680000	115690000	1	116010000	116020000
1	115680000	115690000	1	116130000	116140000
1	116340000	116350000	1	116540000	116550000
1	116680000	116690000	1	117020000	117030000
1	116690000	116700000	1	117020000	117030000
1	116690000	116700000	1	117030000	117040000
1	117270000	117280000	1	117590000	117600000
1	117300000	117310000	1	117590000	117600000
1	117610000	117620000	1	117820000	117830000
1	117680000	117690000	1	117820000	117830000
1	118060000	118070000	1	118290000	118300000
1	118090000	118100000	1	118290000	118300000
1	120080000	120090000	1	120210000	120220000
1	144910000	144920000	1	145050000	145060000
1	145420000	145430000	1	145540000	145550000
1	145420000	145430000	1	145570000	145580000
1	146960000	146970000	1	147100000	147110000
1	146970000	146980000	1	147110000	147120000
1	146970000	146980000	1	147350000	147360000
1	147120000	147130000	1	147360000	147370000
1	147190000	147200000	1	147350000	147360000
1	149920000	149930000	1	150030000	150040000
1	150030000	150040000	1	150160000	150170000
1	151240000	151250000	1	151370000	151380000
1	151560000	151570000	1	151710000	151720000
1	152020000	152030000	1	152410000	152420000
1	152150000	152160000	1	152430000	152440000
1	153330000	153340000	1	153450000	153460000
1	153770000	153780000	1	153940000	153950000
1	153780000	153790000	1	153950000	153960000
1	153790000	153800000	1	153920000	153930000
1	154300000	154310000	1	154430000	154440000
1	154530000	154540000	1	154840000	154850000
1	155590000	155600000	1	155720000	155730000
1	156060000	156070000	1	156190000	156200000
1	156420000	156430000	1	156560000	156570000
1	157140000	157150000	1	157460000	157470000
1	157170000	157180000	1	157460000	157470000
1	157340000	157350000	1	157460000	157470000
1	157930000	157940000	1	158100000	158110000
1	157940000	157950000	1	158070000	158080000
1	157950000	157960000	1	158080000	158090000
1	158170000	158180000	1	158960000	158970000
1	159750000	159760000	1	159860000	159870000
1	159770000	159780000	1	159950000	159960000
1	160060000	160070000	1	160220000	160230000
1	160070000	160080000	1	160190000	160200000
1	161010000	161020000	1	161120000	161130000
1	161150000	161160000	1	161350000	161360000
1	161180000	161190000	1	161350000	161360000
1	161750000	161760000	1	162000000	162010000
1	161830000	161840000	1	162000000	162010000
1	162020000	162030000	1	162240000	162250000
1	162020000	162030000	1	162350000	162360000
1	162580000	162590000	1	162740000	162750000
1	162820000	162830000	1	163040000	163050000
1	162820000	162830000	1	163130000	163140000
1	162820000	162830000	1	163160000	163170000
1	162820000	162830000	1	163280000	163290000
1	162830000	162840000	1	163270000	163280000
1	162830000	162840000	1	163280000	163290000
1	162840000	162850000	1	163270000	163280000
1	162850000	162860000	1	163140000	163150000
1	164620000	164630000	1	164740000	164750000
1	165330000	165340000	1	165560000	165570000
1	165360000	165370000	1	165550000	165560000
1	165360000	165370000	1	165560000	165570000
1	165370000	165380000	1	165560000	165570000
1	165570000	165580000	1	165880000	165890000
1	165680000	165690000	1	165880000	165890000
1	166870000	166880000	1	167040000	167050000
1	166880000	166890000	1	167020000	167030000
1	166880000	166890000	1	167030000	167040000
1	167030000	167040000	1	167410000	167420000
1	167040000	167050000	1	167500000	167510000
1	167370000	167380000	1	167510000	167520000
1	167550000	167560000	1	167660000	167670000
1	170930000	170940000	1	171200000	171210000
1	171050000	171060000	1	171200000	171210000
1	171610000	171620000	1	171750000	171760000
1	171790000	171800000	1	171950000	171960000
1	173390000	173400000	1	173570000	173580000
1	174220000	174230000	1	174690000	174700000
1	174230000	174240000	1	174700000	174710000
1	174740000	174750000	1	174960000	174970000
1	175120000	175130000	1	175270000	175280000
1	175120000	175130000	1	175290000	175300000
1	177990000	178000000	1	178260000	178270000
1	178270000	178280000	1	178460000	178470000
1	178490000	178500000	1	178970000	178980000
1	178500000	178510000	1	178710000	178720000
1	179670000	179680000	1	179790000	179800000
1	180480000	180490000	1	180590000	180600000
1	180490000	180500000	1	180830000	180840000
1	180840000	180850000	1	181130000	181140000
1	181150000	181160000	1	181400000	181410000
1	182040000	182050000	1	182740000	182750000
1	182050000	182060000	1	182360000	182370000
1	182060000	182070000	1	182560000	182570000
1	182080000	182090000	1	182240000	182250000
1	182080000	182090000	1	182360000	182370000
1	182110000	182120000	1	182360000	182370000
1	182170000	182180000	1	182350000	182360000
1	182540000	182550000	1	182750000	182760000
1	182570000	182580000	1	182740000	182750000
1	182580000	182590000	1	182740000	182750000
1	182920000	182930000	1	183190000	183200000
1	183620000	183630000	1	183880000	183890000
1	183760000	183770000	1	183870000	183880000
1	184040000	184050000	1	184630000	184640000
1	184780000	184790000	1	184950000	184960000
1	186570000	186580000	1	186950000	186960000
1	192440000	192450000	1	192570000	192580000
1	196290000	196300000	1	196620000	196630000
1	198130000	198140000	1	198250000	198260000
1	198720000	198730000	1	199510000	199520000
1	200590000	200600000	1	200790000	200800000
1	200940000	200950000	1	201080000	201090000
1	201520000	201530000	1	201670000	201680000
1	201520000	201530000	1	201760000	201770000
1	201530000	201540000	1	201670000	201680000
1	201660000	201670000	1	201770000	201780000
1	201970000	201980000	1	202100000	202110000
1	202150000	202160000	1	202680000	202690000
1	202160000	202170000	1	202280000	202290000
1	203000000	203010000	1	203300000	203310000
1	203010000	203020000	1	203180000	203190000
1	203230000	203240000	1	203660000	203670000
1	203300000	203310000	1	203410000	203420000
1	203320000	203330000	1	203440000	203450000
1	203470000	203480000	1	203590000	203600000
1	203470000	203480000	1	203660000	203670000
1	203820000	203830000	1	204090000	204100000
1	204140000	204150000	1	204320000	204330000
1	204180000	204190000	1	204330000	204340000
1	204530000	204540000	1	204730000	204740000
1	204530000	204540000	1	204770000	204780000
1	204770000	204780000	1	204910000	204920000
1	205100000	205110000	1	205230000	205240000
1	205320000	205330000	1	205490000	205500000
1	205490000	205500000	1	205610000	205620000
1	205760000	205770000	1	205890000	205900000
1	205890000	205900000	1	206250000	206260000
1	206650000	206660000	1	206760000	206770000
1	207670000	207680000	1	207850000	207860000
1	207980000	207990000	1	208130000	208140000
1	208190000	208200000	1	208420000	208430000
1	208260000	208270000	1	208410000	208420000
1	209740000	209750000	1	209860000	209870000
1	209760000	209770000	1	209910000	209920000
1	210020000	210030000	1	210160000	210170000
1	210320000	210330000	1	210480000	210490000
1	210580000	210590000	1	211310000	211320000
1	211480000	211490000	1	211680000	211690000
1	211680000	211690000	1	211820000	211830000
1	211700000	211710000	1	211830000	211840000
1	212230000	212240000	1	212610000	212620000
1	212240000	212250000	1	212460000	212470000
1	212240000	212250000	1	212530000	212540000
1	212650000	212660000	1	212790000	212800000
1	214370000	214380000	1	214500000	214510000
1	214500000	214510000	1	214760000	214770000
1	214550000	214560000	1	214750000	214760000
1	214820000	214830000	1	215690000	215700000
1	214850000	214860000	1	215000000	215010000
1	219830000	219840000	1	219950000	219960000
1	219830000	219840000	1	219980000	219990000
1	220840000	220850000	1	220950000	220960000
1	222270000	222280000	1	222620000	222630000
1	222630000	222640000	1	222800000	222810000
1	222960000	222970000	1	223260000	223270000
1	223500000	223510000	1	223810000	223820000
1	225660000	225670000	1	225950000	225960000
1	226620000	226630000	1	226790000	226800000
1	226810000	226820000	1	227010000	227020000
1	226820000	226830000	1	226930000	226940000
1	226900000	226910000	1	227010000	227020000
1	227090000	227100000	1	227610000	227620000
1	227430000	227440000	1	227610000	227620000
1	227500000	227510000	1	227610000	227620000
1	227650000	227660000	1	227950000	227960000
1	227950000	227960000	1	228130000	228140000
1	228310000	228320000	1	228700000	228710000
1	229780000	229790000	1	230440000	230450000
1	230770000	230780000	1	230920000	230930000
1	230920000	230930000	1	231050000	231060000
1	230920000	230930000	1	231340000	231350000
1	231050000	231060000	1	231330000	231340000
1	231490000	231500000	1	231730000	231740000
1	232000000	232010000	1	232760000	232770000
1	232770000	232780000	1	232930000	232940000
1	232780000	232790000	1	233370000	233380000
1	234630000	234640000	1	234740000	234750000
1	234630000	234640000	1	234850000	234860000
1	234630000	234640000	1	234880000	234890000
1	234630000	234640000	1	235030000	235040000
1	234630000	234640000	1	235120000	235130000
1	234630000	234640000	1	235250000	235260000
1	234670000	234680000	1	234860000	234870000
1	234720000	234730000	1	235250000	235260000
1	234740000	234750000	1	234850000	234860000
1	234740000	234750000	1	235050000	235060000
1	234750000	234760000	1	235250000	235260000
1	234860000	234870000	1	234990000	235000000
1	234860000	234870000	1	235040000	235050000
1	234860000	234870000	1	235110000	235120000
1	234860000	234870000	1	235180000	235190000
1	234860000	234870000	1	235250000	235260000
1	234990000	235000000	1	235180000	235190000
1	235100000	235110000	1	235250000	235260000
1	235270000	235280000	1	235590000	235600000
1	235370000	235380000	1	235570000	235580000
1	235400000	235410000	1	235570000	235580000
1	236040000	236050000	1	236220000	236230000
1	236270000	236280000	1	236650000	236660000
1	236770000	236780000	1	236930000	236940000
1	240180000	240190000	1	240310000	240320000
1	243500000	243510000	1	243890000	243900000
1	244770000	244780000	1	244950000	244960000
1	244770000	244780000	1	244960000	244970000
1	244770000	244780000	1	245210000	245220000
1	244960000	244970000	1	245200000	245210000
1	245320000	245330000	1	246160000	246170000
1	246660000	246670000	1	246860000	246870000
1	246760000	246770000	1	247460000	247470000
1	248750000	248760000	1	249080000	249090000
1	248780000	248790000	1	249090000	249100000
2	510000	520000	2	630000	640000
2	3590000	3600000	2	3700000	3710000
2	7050000	7060000	2	7170000	7180000
2	9950000	9960000	2	10190000	10200000
2	10270000	10280000	2	10550000	10560000
2	10590000	10600000	2	10770000	10780000
2	10970000	10980000	2	11260000	11270000
2	11310000	11320000	2	11580000	11590000
2	11370000	11380000	2	11560000	11570000
2	11610000	11620000	2	11720000	11730000
2	11830000	11840000	2	11940000	11950000
2	12860000	12870000	2	13070000	13080000
2	12940000	12950000	2	13060000	13070000
2	16810000	16820000	2	16920000	16930000
2	18700000	18710000	2	19560000	19570000
2	18930000	18940000	2	19560000	19570000
2	20150000	20160000	2	20300000	20310000
2	20640000	20650000	2	20820000	20830000
2	20650000	20660000	2	20810000	20820000
2	20650000	20660000	2	20830000	20840000
2	20870000	20880000	2	21180000	21190000
2	24450000	24460000	2	24600000	24610000
2	24480000	24490000	2	24600000	24610000
2	24630000	24640000	2	25040000	25050000
2	25190000	25200000	2	25350000	25360000
2	26180000	26190000	2	26360000	26370000
2	26210000	26220000	2	26360000	26370000
2	26820000	26830000	2	26960000	26970000
2	26850000	26860000	2	26960000	26970000
2	27180000	27190000	2	27300000	27310000
2	27310000	27320000	2	27500000	27510000
2	27920000	27930000	2	28680000	28690000
2	28820000	28830000	2	28960000	28970000
2	30380000	30390000	2	30930000	30940000
2	30420000	30430000	2	30930000	30940000
2	30930000	30940000	2	31390000	31400000
2	32250000	32260000	2	33140000	33150000
2	32280000	32290000	2	33140000	33150000
2	33590000	33600000	2	33800000	33810000
2	36560000	36570000	2	36890000	36900000
2	36580000	36590000	2	36710000	36720000
2	37620000	37630000	2	38110000	38120000
2	37630000	37640000	2	38050000	38060000
2	38770000	38780000	2	38960000	38970000
2	38800000	38810000	2	38970000	38980000
2	39280000	39290000	2	39450000	39460000
2	39610000	39620000	2	39740000	39750000
2	42080000	42090000	2	42300000	42310000
2	42090000	42100000	2	42300000	42310000
2	42090000	42100000	2	42310000	42320000
2	42090000	42100000	2	42430000	42440000
2	42330000	42340000	2	42580000	42590000
2	43050000	43060000	2	43160000	43170000
2	43050000	43060000	2	43440000	43450000
2	43160000	43170000	2	43450000	43460000
2	43250000	43260000	2	43440000	43450000
2	44700000	44710000	2	45170000	45180000
2	45210000	45220000	2	45720000	45730000
2	45860000	45870000	2	46000000	46010000
2	45870000	45880000	2	46160000	46170000
2	46220000	46230000	2	46680000	46690000
2	46220000	46230000	2	46870000	46880000
2	46230000	46240000	2	46580000	46590000
2	46690000	46700000	2	46840000	46850000
2	46690000	46700000	2	46870000	46880000
2	46690000	46700000	2	47100000	47110000
2	46870000	46880000	2	47110000	47120000
2	46880000	46890000	2	47100000	47110000
2	48330000	48340000	2	48550000	48560000
2	48330000	48340000	2	48620000	48630000
2	48330000	48340000	2	48650000	48660000
2	48540000	48550000	2	48650000	48660000
2	54560000	54570000	2	54680000	54690000
2	54750000	54760000	2	54890000	54900000
2	55120000	55130000	2	55390000	55400000
2	55260000	55270000	2	55400000	55410000
2	55460000	55470000	2	55650000	55660000
2	62130000	62140000	2	62640000	62650000
2	62220000	62230000	2	62630000	62640000
2	62680000	62690000	2	63000000	63010000
2	63920000	63930000	2	64080000	64090000
2	64270000	64280000	2	64530000	64540000
2	64270000	64280000	2	64700000	64710000
2	64270000	64280000	2	64730000	64740000
2	64560000	64570000	2	64710000	64720000
2	64830000	64840000	2	65080000	65090000
2	64870000	64880000	2	64990000	65000000
2	65140000	65150000	2	65260000	65270000
2	65290000	65300000	2	65400000	65410000
2	65480000	65490000	2	65780000	65790000
2	65490000	65500000	2	65670000	65680000
2	68700000	68710000	2	69130000	69140000
2	68930000	68940000	2	69140000	69150000
2	68960000	68970000	2	69150000	69160000
2	69240000	69250000	2	69520000	69530000
2	69790000	69800000	2	69940000	69950000
2	69940000	69950000	2	70050000	70060000
2	70130000	70140000	2	70370000	70380000
2	70140000	70150000	2	70290000	70300000
2	70160000	70170000	2	70370000	70380000
2	71770000	71780000	2	72350000	72360000
2	72140000	72150000	2	72970000	72980000
2	72990000	73000000	2	73100000	73110000
2	73120000	73130000	2	73380000	73390000
2	73210000	73220000	2	73410000	73420000
2	73220000	73230000	2	73380000	73390000
2	74700000	74710000	2	74810000	74820000
2	74920000	74930000	2	75100000	75110000
2	75690000	75700000	2	75830000	75840000
2	84250000	84260000	2	84530000	84540000
2	85290000	85300000	2	85530000	85540000
2	85350000	85360000	2	85500000	85510000
2	85640000	85650000	2	85760000	85770000
2	85860000	85870000	2	86030000	86040000
2	85930000	85940000	2	86040000	86050000
2	86050000	86060000	2	86300000	86310000
2	86440000	86450000	2	86590000	86600000
2	96070000	96080000	2	96390000	96400000
2	97510000	97520000	2	97620000	97630000
2	98410000	98420000	2	98770000	98780000
2	98410000	98420000	2	99000000	99010000
2	99260000	99270000	2	99440000	99450000
2	100170000	100180000	2	100870000	100880000
2	100880000	100890000	2	100990000	101000000
2	101220000	101230000	2	101590000	101600000
2	101340000	101350000	2	101600000	101610000
2	101630000	101640000	2	101800000	101810000
2	101640000	101650000	2	101770000	101780000
2	102630000	102640000	2	102780000	102790000
2	102650000	102660000	2	102860000	102870000
2	102860000	102870000	2	102970000	102980000
2	102880000	102890000	2	103060000	103070000
2	105720000	105730000	2	105850000	105860000
2	105980000	105990000	2	106130000	106140000
2	106720000	106730000	2	107180000	107190000
2	106730000	106740000	2	107150000	107160000
2	109090000	109100000	2	109200000	109210000
2	109730000	109740000	2	110260000	110270000
2	109740000	109750000	2	110270000	110280000
2	109760000	109770000	2	110260000	110270000
2	109900000	109910000	2	110270000	110280000
2	110080000	110090000	2	110280000	110290000
2	110300000	110310000	2	110480000	110490000
2	112650000	112660000	2	112800000	112810000
2	113380000	113390000	2	113490000	113500000
2	113890000	113900000	2	114130000	114140000
2	113960000	113970000	2	114130000	114140000
2	114000000	114010000	2	114120000	114130000
2	118590000	118600000	2	118740000	118750000
2	118790000	118800000	2	119610000	119620000
2	121100000	121110000	2	121430000	121440000
2	121450000	121460000	2	121830000	121840000
2	122150000	122160000	2	122290000	122300000
2	122150000	122160000	2	122470000	122480000
2	122280000	122290000	2	122400000	122410000
2	128080000	128090000	2	128240000	128250000
2	128280000	128290000	2	128450000	128460000
2	134860000	134870000	2	135160000	135170000
2	134880000	134890000	2	135000000	135010000
2	136640000	136650000	2	137140000	137150000
2	136670000	136680000	2	137140000	137150000
2	143440000	143450000	2	143730000	143740000
2	145080000	145090000	2	145280000	145290000
2	149650000	149660000	2	150410000	150420000
2	149860000	149870000	2	150420000	150430000
2	150450000	150460000	2	151340000	151350000
2	151340000	151350000	2	151460000	151470000
2	152110000	152120000	2	152260000	152270000
2	152140000	152150000	2	152260000	152270000
2	153040000	153050000	2	153490000	153500000
2	158620000	158630000	2	158850000	158860000
2	158880000	158890000	2	159600000	159610000
2	159760000	159770000	2	159960000	159970000
2	160570000	160580000	2	160830000	160840000
2	160960000	160970000	2	161830000	161840000
2	160960000	160970000	2	161860000	161870000
2	162850000	162860000	2	162980000	162990000
2	165420000	165430000	2	165770000	165780000
2	165590000	165600000	2	165700000	165710000
2	165590000	165600000	2	165770000	165780000
2	169200000	169210000	2	169540000	169550000
2	169200000	169210000	2	169610000	169620000
2	171340000	171350000	2	171660000	171670000
2	171820000	171830000	2	172270000	172280000
2	173030000	173040000	2	173330000	173340000
2	173660000	173670000	2	174090000	174100000
2	173670000	173680000	2	173790000	173800000
2	173670000	173680000	2	173880000	173890000
2	173890000	173900000	2	174070000	174080000
2	173950000	173960000	2	174070000	174080000
2	174690000	174700000	2	174900000	174910000
2	174760000	174770000	2	174900000	174910000
2	175430000	175440000	2	175550000	175560000
2	175600000	175610000	2	175850000	175860000
2	175630000	175640000	2	175850000	175860000
2	177000000	177010000	2	177310000	177320000
2	178020000	178030000	2	178190000	178200000
2	178030000	178040000	2	178190000	178200000
2	178190000	178200000	2	178620000	178630000
2	178980000	178990000	2	179130000	179140000
2	179650000	179660000	2	179780000	179790000
2	182600000	182610000	2	182840000	182850000
2	182600000	182610000	2	182930000	182940000
2	183050000	183060000	2	183500000	183510000
2	183640000	183650000	2	183830000	183840000
2	187370000	187380000	2	187510000	187520000
2	187720000	187730000	2	188300000	188310000
2	187720000	187730000	2	188330000	188340000
2	188150000	188160000	2	188310000	188320000
2	189380000	189390000	2	189840000	189850000
2	189970000	189980000	2	190280000	190290000
2	190300000	190310000	2	190470000	190480000
2	191390000	191400000	2	191510000	191520000
2	192020000	192030000	2	192390000	192400000
2	192090000	192100000	2	192300000	192310000
2	192100000	192110000	2	192360000	192370000
2	192110000	192120000	2	192260000	192270000
2	192670000	192680000	2	193020000	193030000
2	197150000	197160000	2	197310000	197320000
2	197990000	198000000	2	198240000	198250000
2	198050000	198060000	2	198170000	198180000
2	198660000	198670000	2	198980000	198990000
2	198660000	198670000	2	199160000	199170000
2	200840000	200850000	2	201160000	201170000
2	200840000	200850000	2	201340000	201350000
2	200840000	200850000	2	201560000	201570000
2	201760000	201770000	2	202030000	202040000
2	202710000	202720000	2	203040000	203050000
2	204330000	204340000	2	204670000	204680000
2	204540000	204550000	2	204670000	204680000
2	206630000	206640000	2	206750000	206760000
2	206880000	206890000	2	207020000	207030000
2	207840000	207850000	2	208330000	208340000
2	208050000	208060000	2	208330000	208340000
2	208370000	208380000	2	208490000	208500000
2	208610000	208620000	2	208900000	208910000
2	210200000	210210000	2	210420000	210430000
2	210840000	210850000	2	211060000	211070000
2	210930000	210940000	2	211060000	211070000
2	216320000	216330000	2	216780000	216790000
2	216480000	216490000	2	216780000	216790000
2	216570000	216580000	2	216690000	216700000
2	216620000	216630000	2	216780000	216790000
2	217380000	217390000	2	217530000	217540000
2	217390000	217400000	2	217500000	217510000
2	217390000	217400000	2	217530000	217540000
2	217560000	217570000	2	218040000	218050000
2	217560000	217570000	2	218370000	218380000
2	218650000	218660000	2	218760000	218770000
2	218650000	218660000	2	218850000	218860000
2	219150000	219160000	2	219260000	219270000
2	219270000	219280000	2	219520000	219530000
2	219580000	219590000	2	219700000	219710000
2	219900000	219910000	2	220010000	220020000
2	220040000	220050000	2	220160000	220170000
2	220260000	220270000	2	220390000	220400000
2	223190000	223200000	2	223420000	223430000
2	223550000	223560000	2	223800000	223810000
2	223560000	223570000	2	223770000	223780000
2	223830000	223840000	2	224470000	224480000
2	223850000	223860000	2	223960000	223970000
2	224850000	224860000	2	225140000	225150000
2	225210000	225220000	2	225320000	225330000
2	227990000	228000000	2	228100000	228110000
2	229990000	230000000	2	230120000	230130000
2	230020000	230030000	2	230130000	230140000
2	230300000	230310000	2	230450000	230460000
2	231680000	231690000	2	231850000	231860000
2	232750000	232760000	2	233300000	233310000
2	232770000	232780000	2	233190000	233200000
2	233190000	233200000	2	233300000	233310000
2	235450000	235460000	2	236000000	236010000
2	235830000	235840000	2	236010000	236020000
2	236340000	236350000	2	236480000	236490000
2	236500000	236510000	2	236650000	236660000
2	236670000	236680000	2	237080000	237090000
2	236700000	236710000	2	236850000	236860000
2	237250000	237260000	2	237940000	237950000
2	237250000	237260000	2	237970000	237980000
2	237420000	237430000	2	237950000	237960000
2	238480000	238490000	2	238650000	238660000
2	239260000	239270000	2	239690000	239700000
2	241170000	241180000	2	241370000	241380000
3	4380000	4390000	3	4640000	4650000
3	4380000	4390000	3	4670000	4680000
3	4750000	4760000	3	5080000	5090000
3	4760000	4770000	3	4900000	4910000
3	4760000	4770000	3	5020000	5030000
3	8480000	8490000	3	8660000	8670000
3	9000000	9010000	3	9340000	9350000
3	9030000	9040000	3	9340000	9350000
3	10980000	10990000	3	11090000	11100000
3	11410000	11420000	3	11690000	11700000
3	11410000	11420000	3	11860000	11870000
3	11420000	11430000	3	11590000	11600000
3	11690000	11700000	3	11840000	11850000
3	11700000	11710000	3	11870000	11880000
3	12170000	12180000	3	12510000	12520000
3	12900000	12910000	3	13020000	13030000
3	13130000	13140000	3	13490000	13500000
3	13140000	13150000	3	13320000	13330000
3	13230000	13240000	3	13490000	13500000
3	13530000	13540000	3	13680000	13690000
3	13530000	13540000	3	13690000	13700000
3	13540000	13550000	3	13670000	13680000
3	13540000	13550000	3	13680000	13690000
3	13700000	13710000	3	13920000	13930000
3	13930000	13940000	3	14160000	14170000
3	14280000	14290000	3	14500000	14510000
3	14310000	14320000	3	14500000	14510000
3	14710000	14720000	3	14950000	14960000
3	14830000	14840000	3	14950000	14960000
3	14960000	14970000	3	15140000	15150000
3	14970000	14980000	3	15090000	15100000
3	15310000	15320000	3	15420000	15430000
3	15480000	15490000	3	15590000	15600000
3	15660000	15670000	3	15840000	15850000
3	15660000	15670000	3	16100000	16110000
3	15670000	15680000	3	15820000	15830000
3	15670000	15680000	3	15840000	15850000
3	15670000	15680000	3	16290000	16300000
3	15850000	15860000	3	16090000	16100000
3	15850000	15860000	3	16280000	16290000
3	16080000	16090000	3	16280000	16290000
3	16090000	16100000	3	16210000	16220000
3	16310000	16320000	3	16580000	16590000
3	16320000	16330000	3	16590000	16600000
3	16330000	16340000	3	16580000	16590000
3	17300000	17310000	3	17450000	17460000
3	17460000	17470000	3	17880000	17890000
3	24040000	24050000	3	24280000	24290000
3	25060000	25070000	3	25630000	25640000
3	25460000	25470000	3	25630000	25640000
3	27170000	27180000	3	27310000	27320000
3	28950000	28960000	3	29320000	29330000
3	28950000	28960000	3	29810000	29820000
3	29180000	29190000	3	29320000	29330000
3	29180000	29190000	3	29800000	29810000
3	29320000	29330000	3	29730000	29740000
3	30150000	30160000	3	30780000	30790000
3	30560000	30570000	3	30700000	30710000
3	30570000	30580000	3	30730000	30740000
3	32060000	32070000	3	32180000	32190000
3	32210000	32220000	3	32380000	32390000
3	32540000	32550000	3	32700000	32710000
3	33170000	33180000	3	33410000	33420000
3	33670000	33680000	3	33820000	33830000
3	37890000	37900000	3	38000000	38010000
3	37890000	37900000	3	38030000	38040000
3	38380000	38390000	3	38520000	38530000
3	38570000	38580000	3	38690000	38700000
3	39140000	39150000	3	39330000	39340000
3	39170000	39180000	3	39330000	39340000
3	39750000	39760000	3	40220000	40230000
3	40230000	40240000	3	40350000	40360000
3	40620000	40630000	3	40750000	40760000
3	40620000	40630000	3	40830000	40840000
3	40620000	40630000	3	41010000	41020000
3	41930000	41940000	3	42230000	42240000
3	42270000	42280000	3	42480000	42490000
3	43000000	43010000	3	43180000	43190000
3	43200000	43210000	3	43540000	43550000
3	44360000	44370000	3	44510000	44520000
3	45070000	45080000	3	45540000	45550000
3	45550000	45560000	3	45690000	45700000
3	45980000	45990000	3	46120000	46130000
3	46090000	46100000	3	46460000	46470000
3	46120000	46130000	3	46480000	46490000
3	46520000	46530000	3	46670000	46680000
3	46740000	46750000	3	47030000	47040000
3	46750000	46760000	3	46940000	46950000
3	47560000	47570000	3	47830000	47840000
3	47870000	47880000	3	48050000	48060000
3	47880000	47890000	3	48020000	48030000
3	47880000	47890000	3	48190000	48200000
3	47910000	47920000	3	48020000	48030000
3	48040000	48050000	3	48180000	48190000
3	48310000	48320000	3	48470000	48480000
3	49580000	49590000	3	49690000	49700000
3	50230000	50240000	3	50360000	50370000
3	50380000	50390000	3	50580000	50590000
3	50390000	50400000	3	50570000	50580000
3	50660000	50670000	3	51410000	51420000
3	51540000	51550000	3	51710000	51720000
3	52030000	52040000	3	52160000	52170000
3	52250000	52260000	3	52370000	52380000
3	54910000	54920000	3	55040000	55050000
3	55530000	55540000	3	55750000	55760000
3	56720000	56730000	3	56830000	56840000
3	56730000	56740000	3	57020000	57030000
3	56830000	56840000	3	57020000	57030000
3	57130000	57140000	3	57250000	57260000
3	58170000	58180000	3	58280000	58290000
3	58300000	58310000	3	58410000	58420000
3	58300000	58310000	3	58470000	58480000
3	59560000	59570000	3	59850000	59860000
3	61550000	61560000	3	61810000	61820000
3	61830000	61840000	3	62170000	62180000
3	63330000	63340000	3	63810000	63820000
3	64010000	64020000	3	64390000	64400000
3	64010000	64020000	3	64460000	64470000
3	64040000	64050000	3	64380000	64390000
3	64520000	64530000	3	64660000	64670000
3	65770000	65780000	3	66130000	66140000
3	66300000	66310000	3	66870000	66880000
3	66310000	66320000	3	66420000	66430000
3	66310000	66320000	3	66860000	66870000
3	66430000	66440000	3	66870000	66880000
3	69200000	69210000	3	69350000	69360000
3	69200000	69210000	3	69470000	69480000
3	69200000	69210000	3	69730000	69740000
3	69730000	69740000	3	69840000	69850000
3	73140000	73150000	3	73550000	73560000
3	73140000	73150000	3	73890000	73900000
3	73550000	73560000	3	73660000	73670000
3	73550000	73560000	3	73800000	73810000
3	73560000	73570000	3	73890000	73900000
3	75340000	75350000	3	75460000	75470000
3	97750000	97760000	3	98040000	98050000
3	98320000	98330000	3	98530000	98540000
3	98530000	98540000	3	98710000	98720000
3	99550000	99560000	3	100120000	100130000
3	99560000	99570000	3	99970000	99980000
3	99790000	99800000	3	99970000	99980000
3	101530000	101540000	3	101940000	101950000
3	101950000	101960000	3	102250000	102260000
3	111430000	111440000	3	111680000	111690000
3	111440000	111450000	3	111570000	111580000
3	111580000	111590000	3	111690000	111700000
3	112010000	112020000	3	112240000	112250000
3	112020000	112030000	3	112250000	112260000
3	112760000	112770000	3	113010000	113020000
3	112770000	112780000	3	113000000	113010000
3	112860000	112870000	3	113000000	113010000
3	113210000	113220000	3	113340000	113350000
3	114930000	114940000	3	115400000	115410000
3	114930000	114940000	3	115520000	115530000
3	119960000	119970000	3	120130000	120140000
3	119960000	119970000	3	120270000	120280000
3	120070000	120080000	3	120220000	120230000
3	120150000	120160000	3	120270000	120280000
3	122110000	122120000	3	122390000	122400000
3	122280000	122290000	3	122400000	122410000
3	123040000	123050000	3	123200000	123210000
3	123050000	123060000	3	123170000	123180000
3	124280000	124290000	3	124400000	124410000
3	124480000	124490000	3	124610000	124620000
3	124710000	124720000	3	125150000	125160000
3	125980000	125990000	3	126090000	126100000
3	127370000	127380000	3	127680000	127690000
3	127380000	127390000	3	127540000	127550000
3	127410000	127420000	3	127530000	127540000
3	127880000	127890000	3	128210000	128220000
3	127880000	127890000	3	128320000	128330000
3	128130000	128140000	3	128320000	128330000
3	129200000	129210000	3	129310000	129320000
3	129200000	129210000	3	129340000	129350000
3	129200000	129210000	3	129540000	129550000
3	129360000	129370000	3	129540000	129550000
3	129360000	129370000	3	129650000	129660000
3	132250000	132260000	3	132370000	132380000
3	132440000	132450000	3	133140000	133150000
3	132450000	132460000	3	133100000	133110000
3	132750000	132760000	3	133080000	133090000
3	133530000	133540000	3	133640000	133650000
3	134020000	134030000	3	134190000	134200000
3	134080000	134090000	3	134190000	134200000
3	135630000	135640000	3	135760000	135770000
3	135790000	135800000	3	135960000	135970000
3	136260000	136270000	3	136460000	136470000
3	136480000	136490000	3	136730000	136740000
3	138310000	138320000	3	138640000	138650000
3	138820000	138830000	3	139040000	139050000
3	139140000	139150000	3	139270000	139280000
3	140720000	140730000	3	140910000	140920000
3	141030000	141040000	3	141170000	141180000
3	141060000	141070000	3	141170000	141180000
3	141170000	141180000	3	141280000	141290000
3	141450000	141460000	3	141600000	141610000
3	141460000	141470000	3	141570000	141580000
3	142550000	142560000	3	142690000	142700000
3	143480000	143490000	3	143670000	143680000
3	145760000	145770000	3	146050000	146060000
3	145790000	145800000	3	145900000	145910000
3	145790000	145800000	3	146050000	146060000
3	145900000	145910000	3	146050000	146060000
3	145930000	145940000	3	146040000	146050000
3	146050000	146060000	3	146290000	146300000
3	146530000	146540000	3	147110000	147120000
3	147100000	147110000	3	147800000	147810000
3	147130000	147140000	3	147330000	147340000
3	147130000	147140000	3	147650000	147660000
3	147130000	147140000	3	147790000	147800000
3	147330000	147340000	3	147790000	147800000
3	147660000	147670000	3	147790000	147800000
3	148110000	148120000	3	148650000	148660000
3	148680000	148690000	3	148820000	148830000
3	148840000	148850000	3	148990000	149000000
3	148840000	148850000	3	149190000	149200000
3	149090000	149100000	3	149200000	149210000
3	149210000	149220000	3	149480000	149490000
3	149220000	149230000	3	149450000	149460000
3	149670000	149680000	3	149900000	149910000
3	150000000	150010000	3	150210000	150220000
3	150430000	150440000	3	150580000	150590000
3	151150000	151160000	3	151560000	151570000
3	151170000	151180000	3	151530000	151540000
3	155860000	155870000	3	156230000	156240000
3	156270000	156280000	3	156380000	156390000
3	156380000	156390000	3	156850000	156860000
3	156390000	156400000	3	156530000	156540000
3	156390000	156400000	3	156790000	156800000
3	156530000	156540000	3	156800000	156810000
3	156920000	156930000	3	157210000	157220000
3	158370000	158380000	3	158510000	158520000
3	158560000	158570000	3	158970000	158980000
3	158980000	158990000	3	159520000	159530000
3	159330000	159340000	3	159510000	159520000
3	159540000	159550000	3	159720000	159730000
3	159600000	159610000	3	159710000	159720000
3	160420000	160430000	3	160650000	160660000
3	160990000	161000000	3	161130000	161140000
3	161020000	161030000	3	161140000	161150000
3	167760000	167770000	3	167880000	167890000
3	167930000	167940000	3	168560000	168570000
3	168850000	168860000	3	169380000	169390000
3	170130000	170140000	3	170560000	170570000
3	170410000	170420000	3	170520000	170530000
3	170680000	170690000	3	171280000	171290000
3	176770000	176780000	3	176900000	176910000
3	176770000	176780000	3	177070000	177080000
3	176910000	176920000	3	177060000	177070000
3	176910000	176920000	3	177330000	177340000
3	176920000	176930000	3	177800000	177810000
3	177070000	177080000	3	177180000	177190000
3	178730000	178740000	3	179030000	179040000
3	178810000	178820000	3	179030000	179040000
3	179140000	179150000	3	179270000	179280000
3	182900000	182910000	3	183100000	183110000
3	183190000	183200000	3	183480000	183490000
3	184080000	184090000	3	184240000	184250000
3	184280000	184290000	3	184490000	184500000
3	185690000	185700000	3	185960000	185970000
3	185690000	185700000	3	185990000	186000000
3	185700000	185710000	3	186260000	186270000
3	185960000	185970000	3	186250000	186260000
3	185990000	186000000	3	186250000	186260000
3	186560000	186570000	3	186880000	186890000
3	187030000	187040000	3	187390000	187400000
3	187770000	187780000	3	188660000	188670000
3	188670000	188680000	3	188850000	188860000
3	192530000	192540000	3	192750000	192760000
3	193500000	193510000	3	194030000	194040000
3	193840000	193850000	3	194020000	194030000
3	194190000	194200000	3	194310000	194320000
3	194400000	194410000	3	194700000	194710000
3	194400000	194410000	3	194820000	194830000
3	194400000	194410000	3	194970000	194980000
3	194400000	194410000	3	195250000	195260000
3	194730000	194740000	3	194970000	194980000
3	194840000	194850000	3	194960000	194970000
3	194970000	194980000	3	195250000	195260000
3	195000000	195010000	3	195250000	195260000
3	195330000	195340000	3	195440000	195450000
3	195330000	195340000	3	195470000	195480000
3	195790000	195800000	3	195930000	195940000
3	196710000	196720000	3	196910000	196920000
3	196980000	196990000	3	197230000	197240000
3	196980000	196990000	3	197260000	197270000
4	1230000	1240000	4	1340000	1350000
4	1360000	1370000	4	1620000	1630000
4	2260000	2270000	4	2420000	2430000
4	2760000	2770000	4	2950000	2960000
4	4490000	4500000	4	4860000	4870000
4	6240000	6250000	4	6350000	6360000
4	6720000	6730000	4	6870000	6880000
4	6960000	6970000	4	7070000	7080000
4	7790000	7800000	4	7980000	7990000
4	8240000	8250000	4	8400000	8410000
4	8270000	8280000	4	8390000	8400000
4	8470000	8480000	4	8600000	8610000
4	10160000	10170000	4	10400000	10410000
4	10160000	10170000	4	10530000	10540000
4	15240000	15250000	4	15460000	15470000
4	15800000	15810000	4	15950000	15960000
4	16020000	16030000	4	16260000	16270000
4	16030000	16040000	4	16200000	16210000
4	16290000	16300000	4	16430000	16440000
4	16510000	16520000	4	17320000	17330000
4	16780000	16790000	4	17330000	17340000
4	17520000	17530000	4	17630000	17640000
4	20420000	20430000	4	20680000	20690000
4	20760000	20770000	4	21130000	21140000
4	22410000	22420000	4	22690000	22700000
4	25440000	25450000	4	25760000	25770000
4	26080000	26090000	4	26410000	26420000
4	37600000	37610000	4	37780000	37790000
4	37600000	37610000	4	37790000	37800000
4	37800000	37810000	4	38030000	38040000
4	38060000	38070000	4	38730000	38740000
4	38070000	38080000	4	38180000	38190000
4	38070000	38080000	4	38320000	38330000
4	38070000	38080000	4	38670000	38680000
4	38170000	38180000	4	38730000	38740000
4	38310000	38320000	4	38670000	38680000
4	38910000	38920000	4	39130000	39140000
4	39700000	39710000	4	39980000	39990000
4	40920000	40930000	4	41220000	41230000
4	40930000	40940000	4	41210000	41220000
4	41280000	41290000	4	41660000	41670000
4	42280000	42290000	4	42520000	42530000
4	42370000	42380000	4	42510000	42520000
4	48440000	48450000	4	48960000	48970000
4	48570000	48580000	4	48960000	48970000
4	52700000	52710000	4	52900000	52910000
4	53110000	53120000	4	53420000	53430000
4	53220000	53230000	4	53850000	53860000
4	53870000	53880000	4	53990000	54000000
4	54340000	54350000	4	54570000	54580000
4	54410000	54420000	4	54550000	54560000
4	54560000	54570000	4	55080000	55090000
4	54570000	54580000	4	54760000	54770000
4	54770000	54780000	4	55080000	55090000
4	54800000	54810000	4	55080000	55090000
4	55180000	55190000	4	55300000	55310000
4	55180000	55190000	4	55820000	55830000
4	55640000	55650000	4	55820000	55830000
4	55860000	55870000	4	56180000	56190000
4	55950000	55960000	4	56180000	56190000
4	55980000	55990000	4	56180000	56190000
4	56220000	56230000	4	56410000	56420000
4	57440000	57450000	4	57660000	57670000
4	57530000	57540000	4	57660000	57670000
4	69370000	69380000	4	69490000	69500000
4	69680000	69690000	4	69880000	69890000
4	74520000	74530000	4	74780000	74790000
4	74520000	74530000	4	75000000	75010000
4	77420000	77430000	4	78130000	78140000
4	77440000	77450000	4	77670000	77680000
4	79530000	79540000	4	79780000	79790000
4	79560000	79570000	4	79690000	79700000
4	82320000	82330000	4	83180000	83190000
4	82380000	82390000	4	82760000	82770000
4	83820000	83830000	4	83950000	83960000
4	84420000	84430000	4	84560000	84570000
4	85660000	85670000	4	85890000	85900000
4	87840000	87850000	4	88000000	88010000
4	87840000	87850000	4	88010000	88020000
4	87840000	87850000	4	88150000	88160000
4	87850000	87860000	4	88150000	88160000
4	87860000	87870000	4	87970000	87980000
4	88280000	88290000	4	88390000	88400000
4	88440000	88450000	4	88590000	88600000
4	88450000	88460000	4	88760000	88770000
4	88600000	88610000	4	88760000	88770000
4	88770000	88780000	4	88890000	88900000
4	88950000	88960000	4	89130000	89140000
4	89140000	89150000	4	89430000	89440000
4	89440000	89450000	4	89580000	89590000
4	89620000	89630000	4	89950000	89960000
4	89730000	89740000	4	89940000	89950000
4	95320000	95330000	4	95520000	95530000
4	99400000	99410000	4	99570000	99580000
4	99440000	99450000	4	99570000	99580000
4	102100000	102110000	4	102270000	102280000
4	102110000	102120000	4	102270000	102280000
4	103360000	103370000	4	104010000	104020000
4	103550000	103560000	4	103930000	103940000
4	106050000	106060000	4	106390000	106400000
4	106980000	106990000	4	107090000	107100000
4	107960000	107970000	4	108100000	108110000
4	108670000	108680000	4	108830000	108840000
4	108680000	108690000	4	108830000	108840000
4	108940000	108950000	4	109490000	109500000
4	108950000	108960000	4	109070000	109080000
4	108950000	108960000	4	109430000	109440000
4	109110000	109120000	4	109280000	109290000
4	109750000	109760000	4	110320000	110330000
4	110350000	110360000	4	110740000	110750000
4	110970000	110980000	4	111130000	111140000
4	111250000	111260000	4	111420000	111430000
4	111280000	111290000	4	111410000	111420000
4	113010000	113020000	4	113160000	113170000
4	114320000	114330000	4	114450000	114460000
4	114320000	114330000	4	114670000	114680000
4	114470000	114480000	4	114670000	114680000
4	115300000	115310000	4	115610000	115620000
4	119660000	119670000	4	119810000	119820000
4	119660000	119670000	4	119880000	119890000
4	119690000	119700000	4	119800000	119810000
4	119690000	119700000	4	119890000	119900000
4	119900000	119910000	4	120220000	120230000
4	119900000	119910000	4	120420000	120430000
4	119960000	119970000	4	120210000	120220000
4	120550000	120560000	4	120970000	120980000
4	120850000	120860000	4	120960000	120970000
4	121080000	121090000	4	122020000	122030000
4	123660000	123670000	4	123830000	123840000
4	123690000	123700000	4	123820000	123830000
4	123690000	123700000	4	123850000	123860000
4	124670000	124680000	4	125030000	125040000
4	125250000	125260000	4	126170000	126180000
4	125250000	125260000	4	126200000	126210000
4	126230000	126240000	4	126660000	126670000
4	126240000	126250000	4	126350000	126360000
4	128520000	128530000	4	128650000	128660000
4	138950000	138960000	4	139610000	139620000
4	139110000	139120000	4	139590000	139600000
4	139150000	139160000	4	139310000	139320000
4	140010000	140020000	4	140200000	140210000
4	140650000	140660000	4	141170000	141180000
4	140930000	140940000	4	141170000	141180000
4	141060000	141070000	4	141170000	141180000
4	141280000	141290000	4	141760000	141770000
4	141780000	141790000	4	142050000	142060000
4	144120000	144130000	4	144240000	144250000
4	144120000	144130000	4	144400000	144410000
4	144260000	144270000	4	144400000	144410000
4	148630000	148640000	4	148780000	148790000
4	150920000	150930000	4	151130000	151140000
4	150920000	150930000	4	151160000	151170000
4	152020000	152030000	4	152530000	152540000
4	152030000	152040000	4	152280000	152290000
4	152040000	152050000	4	152150000	152160000
4	153420000	153430000	4	153560000	153570000
4	155900000	155910000	4	156270000	156280000
4	156350000	156360000	4	156720000	156730000
4	156730000	156740000	4	156860000	156870000
4	158910000	158920000	4	159090000	159100000
4	159640000	159650000	4	159770000	159780000
4	159640000	159650000	4	160120000	160130000
4	159780000	159790000	4	160120000	160130000
4	166030000	166040000	4	166250000	166260000
4	166040000	166050000	4	166380000	166390000
4	166270000	166280000	4	166380000	166390000
4	166450000	166460000	4	167010000	167020000
4	169840000	169850000	4	170410000	170420000
4	169920000	169930000	4	170400000	170410000
4	170720000	170730000	4	170970000	170980000
4	173920000	173930000	4	174170000	174180000
4	173930000	173940000	4	174230000	174240000
4	173930000	173940000	4	174340000	174350000
4	173940000	173950000	4	174160000	174170000
4	174230000	174240000	4	174340000	174350000
4	175290000	175300000	4	175550000	175560000
4	176490000	176500000	4	176670000	176680000
4	176490000	176500000	4	176970000	176980000
4	176950000	176960000	4	177260000	177270000
4	177300000	177310000	4	177970000	177980000
4	183850000	183860000	4	184180000	184190000
4	183860000	183870000	4	183990000	184000000
4	183990000	184000000	4	184170000	184180000
4	184760000	184770000	4	185090000	185100000
4	185180000	185190000	4	185460000	185470000
4	185200000	185210000	4	185330000	185340000
4	185210000	185220000	4	185440000	185450000
4	185670000	185680000	4	185900000	185910000
4	186400000	186410000	4	186510000	186520000
4	186560000	186570000	4	186940000	186950000
4	187210000	187220000	4	187510000	187520000
5	910000	920000	5	1160000	1170000
5	5140000	5150000	5	5390000	5400000
5	6630000	6640000	5	6740000	6750000
5	10280000	10290000	5	10420000	10430000
5	10290000	10300000	5	10620000	10630000
5	10450000	10460000	5	10620000	10630000
5	10450000	10460000	5	10770000	10780000
5	10470000	10480000	5	10580000	10590000
5	13980000	13990000	5	14270000	14280000
5	14130000	14140000	5	14270000	14280000
5	14680000	14690000	5	15010000	15020000
5	14720000	14730000	5	15000000	15010000
5	14880000	14890000	5	15000000	15010000
5	16180000	16190000	5	16650000	16660000
5	16470000	16480000	5	17200000	17210000
5	16680000	16690000	5	17200000	17210000
5	16690000	16700000	5	16930000	16940000
5	16780000	16790000	5	17200000	17210000
5	16790000	16800000	5	16930000	16940000
5	17440000	17450000	5	18270000	18280000
5	31580000	31590000	5	31800000	31810000
5	31820000	31830000	5	32060000	32070000
5	32450000	32460000	5	32600000	32610000
5	32480000	32490000	5	32610000	32620000
5	34490000	34500000	5	34900000	34910000
5	34520000	34530000	5	34890000	34900000
5	36410000	36420000	5	36680000	36690000
5	36720000	36730000	5	37010000	37020000
5	38420000	38430000	5	38540000	38550000
5	38440000	38450000	5	38800000	38810000
5	38670000	38680000	5	38800000	38810000
5	39210000	39220000	5	39550000	39560000
5	39370000	39380000	5	39550000	39560000
5	39380000	39390000	5	39540000	39550000
5	42760000	42770000	5	42880000	42890000
5	42910000	42920000	5	43050000	43060000
5	42910000	42920000	5	43100000	43110000
5	51960000	51970000	5	52080000	52090000
5	52080000	52090000	5	52210000	52220000
5	52230000	52240000	5	52390000	52400000
5	53810000	53820000	5	54150000	54160000
5	54180000	54190000	5	54430000	54440000
5	54210000	54220000	5	54440000	54450000
5	54620000	54630000	5	54980000	54990000
5	54700000	54710000	5	54980000	54990000
5	55230000	55240000	5	55490000	55500000
5	55560000	55570000	5	56110000	56120000
5	55560000	55570000	5	56140000	56150000
5	55770000	55780000	5	56110000	56120000
5	56190000	56200000	5	56520000	56530000
5	57070000	57080000	5	57750000	57760000
5	57180000	57190000	5	57530000	57540000
5	57180000	57190000	5	57750000	57760000
5	58190000	58200000	5	58420000	58430000
5	58480000	58490000	5	58660000	58670000
5	58490000	58500000	5	58650000	58660000
5	58490000	58500000	5	58670000	58680000
5	58490000	58500000	5	59090000	59100000
5	58680000	58690000	5	58960000	58970000
5	58800000	58810000	5	58960000	58970000
5	61740000	61750000	5	62070000	62080000
5	63920000	63930000	5	64070000	64080000
5	65600000	65610000	5	66060000	66070000
5	66110000	66120000	5	66440000	66450000
5	66280000	66290000	5	66390000	66400000
5	66560000	66570000	5	66680000	66690000
5	66560000	66570000	5	67550000	67560000
5	67590000	67600000	5	67750000	67760000
5	71070000	71080000	5	71570000	71580000
5	71660000	71670000	5	71810000	71820000
5	72370000	72380000	5	72480000	72490000
5	72510000	72520000	5	72740000	72750000
5	72600000	72610000	5	72730000	72740000
5	72880000	72890000	5	73080000	73090000
5	73200000	73210000	5	73950000	73960000
5	73210000	73220000	5	73330000	73340000
5	73330000	73340000	5	73940000	73950000
5	73490000	73500000	5	73930000	73940000
5	77830000	77840000	5	78200000	78210000
5	77930000	77940000	5	78200000	78210000
5	78310000	78320000	5	78420000	78430000
5	78850000	78860000	5	79150000	79160000
5	79380000	79390000	5	79570000	79580000
5	79390000	79400000	5	79600000	79610000
5	87060000	87070000	5	87980000	87990000
5	90400000	90410000	5	90680000	90690000
5	91610000	91620000	5	92200000	92210000
5	92260000	92270000	5	92920000	92930000
5	92580000	92590000	5	92900000	92910000
5	92940000	92950000	5	93130000	93140000
5	94300000	94310000	5	94580000	94590000
5	94970000	94980000	5	95180000	95190000
5	94980000	94990000	5	95110000	95120000
5	95050000	95060000	5	95170000	95180000
5	95190000	95200000	5	95670000	95680000
5	95210000	95220000	5	95410000	95420000
5	95670000	95680000	5	95940000	95950000
5	96080000	96090000	5	96500000	96510000
5	98240000	98250000	5	98360000	98370000
5	110870000	110880000	5	110990000	111000000
5	110880000	110890000	5	111470000	111480000
5	111540000	111550000	5	111750000	111760000
5	111880000	111890000	5	112000000	112010000
5	111880000	111890000	5	112090000	112100000
5	112320000	112330000	5	112660000	112670000
5	112390000	112400000	5	112660000	112670000
5	114640000	114650000	5	114910000	114920000
5	114970000	114980000	5	115160000	115170000
5	115470000	115480000	5	115880000	115890000
5	118330000	118340000	5	118740000	118750000
5	121640000	121650000	5	121770000	121780000
5	125680000	125690000	5	125870000	125880000
5	125760000	125770000	5	125870000	125880000
5	127190000	127200000	5	127530000	127540000
5	130980000	130990000	5	131140000	131150000
5	131720000	131730000	5	131830000	131840000
5	132440000	132450000	5	132580000	132590000
5	133360000	133370000	5	133470000	133480000
5	133510000	133520000	5	133620000	133630000
5	133630000	133640000	5	133910000	133920000
5	134050000	134060000	5	134210000	134220000
5	134060000	134070000	5	134240000	134250000
5	135220000	135230000	5	135540000	135550000
5	136960000	136970000	5	137070000	137080000
5	138730000	138740000	5	138890000	138900000
5	138760000	138770000	5	138890000	138900000
5	138760000	138770000	5	139130000	139140000
5	139010000	139020000	5	139140000	139150000
5	139160000	139170000	5	139340000	139350000
5	139230000	139240000	5	139340000	139350000
5	139620000	139630000	5	139730000	139740000
5	139750000	139760000	5	140090000	140100000
5	140240000	140250000	5	140420000	140430000
5	140710000	140720000	5	140930000	140940000
5	140800000	140810000	5	140930000	140940000
5	141070000	141080000	5	141340000	141350000
5	141370000	141380000	5	141520000	141530000
5	142100000	142110000	5	142260000	142270000
5	142120000	142130000	5	142240000	142250000
5	142130000	142140000	5	142250000	142260000
5	142290000	142300000	5	142480000	142490000
5	142290000	142300000	5	142520000	142530000
5	142290000	142300000	5	142770000	142780000
5	142290000	142300000	5	143020000	143030000
5	142300000	142310000	5	142440000	142450000
5	142590000	142600000	5	142770000	142780000
5	143200000	143210000	5	143340000	143350000
5	145900000	145910000	5	146340000	146350000
5	147820000	147830000	5	148100000	148110000
5	148110000	148120000	5	148340000	148350000
5	148110000	148120000	5	148400000	148410000
5	148110000	148120000	5	148490000	148500000
5	148500000	148510000	5	148610000	148620000
5	148510000	148520000	5	148640000	148650000
5	148690000	148700000	5	148810000	148820000
5	148810000	148820000	5	148940000	148950000
5	149010000	149020000	5	149210000	149220000
5	149010000	149020000	5	149350000	149360000
5	149030000	149040000	5	149200000	149210000
5	149210000	149220000	5	149370000	149380000
5	149220000	149230000	5	149350000	149360000
5	149930000	149940000	5	150080000	150090000
5	149940000	149950000	5	150220000	150230000
5	150380000	150390000	5	150490000	150500000
5	150810000	150820000	5	151120000	151130000
5	150820000	150830000	5	151030000	151040000
5	151010000	151020000	5	151120000	151130000
5	153420000	153430000	5	153560000	153570000
5	153440000	153450000	5	153780000	153790000
5	153450000	153460000	5	153570000	153580000
5	153570000	153580000	5	153780000	153790000
5	154030000	154040000	5	154180000	154190000
5	157600000	157610000	5	158110000	158120000
5	157910000	157920000	5	158120000	158130000
5	158120000	158130000	5	158520000	158530000
5	158580000	158590000	5	158690000	158700000
5	159440000	159450000	5	159770000	159780000
5	167140000	167150000	5	167640000	167650000
5	169520000	169530000	5	169630000	169640000
5	169650000	169660000	5	169850000	169860000
5	169690000	169700000	5	169840000	169850000
5	169860000	169870000	5	170020000	170030000
5	169860000	169870000	5	170050000	170060000
5	170850000	170860000	5	171330000	171340000
5	171330000	171340000	5	171460000	171470000
5	171880000	171890000	5	172350000	172360000
5	171900000	171910000	5	172110000	172120000
5	171900000	171910000	5	172120000	172130000
5	171900000	171910000	5	172360000	172370000
5	171910000	171920000	5	172110000	172120000
5	172140000	172150000	5	172320000	172330000
5	172140000	172150000	5	172350000	172360000
5	173050000	173060000	5	173390000	173400000
5	174370000	174380000	5	174870000	174880000
5	176810000	176820000	5	176920000	176930000
5	177700000	177710000	5	178010000	178020000
5	178150000	178160000	5	178290000	178300000
5	178150000	178160000	5	178480000	178490000
5	178590000	178600000	5	178920000	178930000
5	179720000	179730000	5	179890000	179900000
6	220000	230000	6	380000	390000
6	230000	240000	6	350000	360000
6	710000	720000	6	1400000	1410000
6	910000	920000	6	1040000	1050000
6	1590000	1600000	6	2100000	2110000
6	1590000	1600000	6	2350000	2360000
6	1620000	1630000	6	2100000	2110000
6	2030000	2040000	6	2350000	2360000
6	2110000	2120000	6	2350000	2360000
6	2340000	2350000	6	2630000	2640000
6	2450000	2460000	6	2620000	2630000
6	2780000	2790000	6	2910000	2920000
6	3120000	3130000	6	3250000	3260000
6	3270000	3280000	6	3730000	3740000
6	3280000	3290000	6	3390000	3400000
6	3280000	3290000	6	3430000	3440000
6	3280000	3290000	6	3990000	4000000
6	3410000	3420000	6	3730000	3740000
6	3500000	3510000	6	3720000	3730000
6	3730000	3740000	6	3990000	4000000
6	3740000	3750000	6	3900000	3910000
6	4050000	4060000	6	4160000	4170000
6	5140000	5150000	6	5400000	5410000
6	6050000	6060000	6	6540000	6550000
6	6680000	6690000	6	7240000	7250000
6	7280000	7290000	6	7610000	7620000
6	7720000	7730000	6	7850000	7860000
6	7720000	7730000	6	7990000	8000000
6	7720000	7730000	6	8060000	8070000
6	8120000	8130000	6	8230000	8240000
6	9540000	9550000	6	10430000	10440000
6	10950000	10960000	6	11070000	11080000
6	11150000	11160000	6	11490000	11500000
6	12910000	12920000	6	13320000	13330000
6	13330000	13340000	6	13560000	13570000
6	13340000	13350000	6	13460000	13470000
6	13340000	13350000	6	13530000	13540000
6	13910000	13920000	6	14050000	14060000
6	15240000	15250000	6	15490000	15500000
6	15500000	15510000	6	15620000	15630000
6	15690000	15700000	6	16180000	16190000
6	15690000	15700000	6	16190000	16200000
6	16770000	16780000	6	16960000	16970000
6	17150000	17160000	6	17570000	17580000
6	17150000	17160000	6	17810000	17820000
6	17810000	17820000	6	18120000	18130000
6	17840000	17850000	6	18120000	18130000
6	18320000	18330000	6	18500000	18510000
6	24270000	24280000	6	24380000	24390000
6	24270000	24280000	6	24410000	24420000
6	24580000	24590000	6	24690000	24700000
6	24850000	24860000	6	25070000	25080000
6	26030000	26040000	6	26200000	26210000
6	26340000	26350000	6	26560000	26570000
6	27740000	27750000	6	27860000	27870000
6	28100000	28110000	6	28320000	28330000
6	28800000	28810000	6	28990000	29000000
6	29670000	29680000	6	29800000	29810000
6	29760000	29770000	6	29920000	29930000
6	29800000	29810000	6	29980000	29990000
6	29810000	29820000	6	29980000	29990000
6	29850000	29860000	6	29970000	29980000
6	30440000	30450000	6	30560000	30570000
6	30440000	30450000	6	30630000	30640000
6	30790000	30800000	6	31050000	31060000
6	30890000	30900000	6	31030000	31040000
6	31100000	31110000	6	31330000	31340000
6	31210000	31220000	6	31320000	31330000
6	31350000	31360000	6	31460000	31470000
6	32400000	32410000	6	32760000	32770000
6	32440000	32450000	6	32550000	32560000
6	32610000	32620000	6	32720000	32730000
6	32840000	32850000	6	32950000	32960000
6	34940000	34950000	6	35130000	35140000
6	34950000	34960000	6	35100000	35110000
6	35260000	35270000	6	35400000	35410000
6	35290000	35300000	6	35400000	35410000
6	35550000	35560000	6	35690000	35700000
6	35550000	35560000	6	35700000	35710000
6	36590000	36600000	6	36700000	36710000
6	36590000	36600000	6	36730000	36740000
6	36840000	36850000	6	36960000	36970000
6	36990000	37000000	6	37140000	37150000
6	36990000	37000000	6	37170000	37180000
6	39130000	39140000	6	39270000	39280000
6	39940000	39950000	6	40270000	40280000
6	41330000	41340000	6	41650000	41660000
6	41540000	41550000	6	41660000	41670000
6	41740000	41750000	6	42010000	42020000
6	41760000	41770000	6	41880000	41890000
6	42240000	42250000	6	42500000	42510000
6	42620000	42630000	6	42840000	42850000
6	42860000	42870000	6	43110000	43120000
6	43630000	43640000	6	44040000	44050000
6	43730000	43740000	6	44040000	44050000
6	44440000	44450000	6	44610000	44620000
6	46390000	46400000	6	46590000	46600000
6	46810000	46820000	6	46950000	46960000
6	46810000	46820000	6	47010000	47020000
6	47060000	47070000	6	47270000	47280000
6	47380000	47390000	6	47730000	47740000
6	47590000	47600000	6	47740000	47750000
6	49480000	49490000	6	49810000	49820000
6	50770000	50780000	6	51380000	51390000
6	50770000	50780000	6	51410000	51420000
6	52140000	52150000	6	52520000	52530000
6	52150000	52160000	6	52260000	52270000
6	52270000	52280000	6	52510000	52520000
6	52280000	52290000	6	52450000	52460000
6	53030000	53040000	6	53350000	53360000
6	53030000	53040000	6	53500000	53510000
6	53360000	53370000	6	53520000	53530000
6	53360000	53370000	6	53590000	53600000
6	53400000	53410000	6	53510000	53520000
6	55300000	55310000	6	55780000	55790000
6	55310000	55320000	6	55750000	55760000
6	55850000	55860000	6	56160000	56170000
6	56220000	56230000	6	56430000	56440000
6	56540000	56550000	6	56710000	56720000
6	56760000	56770000	6	57180000	57190000
6	57040000	57050000	6	57180000	57190000
6	64310000	64320000	6	64470000	64480000
6	71410000	71420000	6	71580000	71590000
6	71440000	71450000	6	71590000	71600000
6	71910000	71920000	6	72050000	72060000
6	72060000	72070000	6	72220000	72230000
6	72090000	72100000	6	72210000	72220000
6	74220000	74230000	6	74340000	74350000
6	75120000	75130000	6	75920000	75930000
6	75970000	75980000	6	76230000	76240000
6	75980000	75990000	6	76230000	76240000
6	76000000	76010000	6	76230000	76240000
6	82960000	82970000	6	83760000	83770000
6	83300000	83310000	6	83760000	83770000
6	83930000	83940000	6	84230000	84240000
6	84590000	84600000	6	84930000	84940000
6	86060000	86070000	6	86190000	86200000
6	89690000	89700000	6	89960000	89970000
6	89690000	89700000	6	90070000	90080000
6	90140000	90150000	6	90300000	90310000
6	90650000	90660000	6	91180000	91190000
6	94490000	94500000	6	94750000	94760000
6	97350000	97360000	6	97490000	97500000
6	97630000	97640000	6	97840000	97850000
6	99920000	99930000	6	100190000	100200000
6	100050000	100060000	6	100190000	100200000
6	100560000	100570000	6	100920000	100930000
6	105530000	105540000	6	105870000	105880000
6	106790000	106800000	6	107010000	107020000
6	106890000	106900000	6	107000000	107010000
6	108850000	108860000	6	109390000	109400000
6	108860000	108870000	6	109100000	109110000
6	108860000	108870000	6	109210000	109220000
6	109100000	109110000	6	109390000	109400000
6	109190000	109200000	6	109400000	109410000
6	109260000	109270000	6	109390000	109400000
6	109500000	109510000	6	109710000	109720000
6	110020000	110030000	6	110360000	110370000
6	110500000	110510000	6	110700000	110710000
6	111800000	111810000	6	112000000	112010000
6	112020000	112030000	6	112320000	112330000
6	112040000	112050000	6	112160000	112170000
6	112490000	112500000	6	112620000	112630000
6	116590000	116600000	6	116880000	116890000
6	116600000	116610000	6	116720000	116730000
6	116600000	116610000	6	116750000	116760000
6	116600000	116610000	6	116850000	116860000
6	117760000	117770000	6	117870000	117880000
6	118600000	118610000	6	118910000	118920000
6	119280000	119290000	6	119430000	119440000
6	121750000	121760000	6	122500000	122510000
6	121760000	121770000	6	122160000	122170000
6	122350000	122360000	6	122500000	122510000
6	123030000	123040000	6	123160000	123170000
6	123730000	123740000	6	124030000	124040000
6	125180000	125190000	6	125440000	125450000
6	125630000	125640000	6	126080000	126090000
6	125900000	125910000	6	126070000	126080000
6	126110000	126120000	6	126290000	126300000
6	129910000	129920000	6	130330000	130340000
6	129920000	129930000	6	130030000	130040000
6	129920000	129930000	6	130060000	130070000
6	131200000	131210000	6	131440000	131450000
6	132240000	132250000	6	132540000	132550000
6	132570000	132580000	6	132800000	132810000
6	132600000	132610000	6	132800000	132810000
6	133890000	133900000	6	134230000	134240000
6	134240000	134250000	6	134380000	134390000
6	134240000	134250000	6	134410000	134420000
6	134280000	134290000	6	134390000	134400000
6	134490000	134500000	6	135140000	135150000
6	134500000	134510000	6	134960000	134970000
6	135850000	135860000	6	136550000	136560000
6	136960000	136970000	6	137110000	137120000
6	137410000	137420000	6	137630000	137640000
6	137410000	137420000	6	137960000	137970000
6	138020000	138030000	6	138260000	138270000
6	138030000	138040000	6	138180000	138190000
6	138320000	138330000	6	138430000	138440000
6	138430000	138440000	6	138600000	138610000
6	138750000	138760000	6	138900000	138910000
6	138910000	138920000	6	139080000	139090000
6	139550000	139560000	6	139680000	139690000
6	143000000	143010000	6	143270000	143280000
6	143010000	143020000	6	143340000	143350000
6	143010000	143020000	6	143370000	143380000
6	143150000	143160000	6	143260000	143270000
6	143890000	143900000	6	144330000	144340000
6	143900000	143910000	6	144130000	144140000
6	143910000	143920000	6	144050000	144060000
6	144000000	144010000	6	144150000	144160000
6	144420000	144430000	6	144530000	144540000
6	144420000	144430000	6	144780000	144790000
6	147170000	147180000	6	147600000	147610000
6	147830000	147840000	6	148490000	148500000
6	147830000	147840000	6	148780000	148790000
6	148490000	148500000	6	148780000	148790000
6	148490000	148500000	6	148850000	148860000
6	148890000	148900000	6	149270000	149280000
6	148900000	148910000	6	149300000	149310000
6	148910000	148920000	6	149050000	149060000
6	149350000	149360000	6	149750000	149760000
6	149400000	149410000	6	149550000	149560000
6	149400000	149410000	6	149740000	149750000
6	149550000	149560000	6	149750000	149760000
6	150160000	150170000	6	150340000	150350000
6	150400000	150410000	6	150650000	150660000
6	150400000	150410000	6	150700000	150710000
6	150720000	150730000	6	151010000	151020000
6	150740000	150750000	6	150920000	150930000
6	150740000	150750000	6	151130000	151140000
6	151010000	151020000	6	151130000	151140000
6	151180000	151190000	6	151660000	151670000
6	151210000	151220000	6	151330000	151340000
6	151210000	151220000	6	151360000	151370000
6	151210000	151220000	6	151650000	151660000
6	151340000	151350000	6	151640000	151650000
6	152080000	152090000	6	152440000	152450000
6	152450000	152460000	6	152570000	152580000
6	153540000	153550000	6	154270000	154280000
6	154470000	154480000	6	154590000	154600000
6	155650000	155660000	6	155810000	155820000
6	157010000	157020000	6	157350000	157360000
6	157340000	157350000	6	157620000	157630000
6	157350000	157360000	6	157690000	157700000
6	157450000	157460000	6	157610000	157620000
6	157450000	157460000	6	157710000	157720000
6	157540000	157550000	6	157700000	157710000
6	157750000	157760000	6	158020000	158030000
6	158370000	158380000	6	158480000	158490000
6	159120000	159130000	6	159380000	159390000
6	159420000	159430000	6	159550000	159560000
6	160560000	160570000	6	160870000	160880000
6	161340000	161350000	6	161790000	161800000
6	161370000	161380000	6	161790000	161800000
6	163600000	163610000	6	163820000	163830000
6	163840000	163850000	6	164000000	164010000
6	163840000	163850000	6	164370000	164380000
6	163840000	163850000	6	164510000	164520000
6	163870000	163880000	6	164000000	164010000
6	164200000	164210000	6	164520000	164530000
6	164380000	164390000	6	164510000	164520000
6	165850000	165860000	6	166260000	166270000
6	166140000	166150000	6	166260000	166270000
6	166290000	166300000	6	166510000	166520000
6	166690000	166700000	6	166810000	166820000
6	167190000	167200000	6	167360000	167370000
6	167190000	167200000	6	167400000	167410000
6	167190000	167200000	6	167540000	167550000
6	167620000	167630000	6	167730000	167740000
6	167630000	167640000	6	168050000	168060000
6	167910000	167920000	6	168270000	168280000
6	168310000	168320000	6	168530000	168540000
6	168770000	168780000	6	169280000	169290000
6	170360000	170370000	6	170490000	170500000
6	170360000	170370000	6	170580000	170590000
7	60000	70000	7	320000	330000
7	80000	90000	7	290000	300000
7	360000	370000	7	800000	810000
7	360000	370000	7	900000	910000
7	810000	820000	7	920000	930000
7	1020000	1030000	7	1160000	1170000
7	2560000	2570000	7	2710000	2720000
7	2590000	2600000	7	2710000	2720000
7	2750000	2760000	7	2870000	2880000
7	4640000	4650000	7	4780000	4790000
7	4670000	4680000	7	4780000	4790000
7	4670000	4680000	7	4810000	4820000
7	5020000	5030000	7	5760000	5770000
7	5160000	5170000	7	5870000	5880000
7	5190000	5200000	7	5840000	5850000
7	5190000	5200000	7	5870000	5880000
7	5280000	5290000	7	5700000	5710000
7	5400000	5410000	7	5530000	5540000
7	5520000	5530000	7	5740000	5750000
7	5530000	5540000	7	5710000	5720000
7	5600000	5610000	7	5710000	5720000
7	6030000	6040000	7	6160000	6170000
7	6040000	6050000	7	6370000	6380000
7	6170000	6180000	7	6380000	6390000
7	6200000	6210000	7	6310000	6320000
7	6200000	6210000	7	6360000	6370000
7	14760000	14770000	7	14960000	14970000
7	16120000	16130000	7	16600000	16610000
7	18390000	18400000	7	18500000	18510000
7	18400000	18410000	7	18610000	18620000
7	22140000	22150000	7	22310000	22320000
7	22140000	22150000	7	22520000	22530000
7	22300000	22310000	7	22520000	22530000
7	22590000	22600000	7	22820000	22830000
7	22600000	22610000	7	22760000	22770000
7	22630000	22640000	7	22750000	22760000
7	23590000	23600000	7	23740000	23750000
7	23600000	23610000	7	23740000	23750000
7	23610000	23620000	7	23740000	23750000
7	24850000	24860000	7	25100000	25110000
7	24850000	24860000	7	25130000	25140000
7	25290000	25300000	7	25600000	25610000
7	25300000	25310000	7	25420000	25430000
7	25430000	25440000	7	25600000	25610000
7	25430000	25440000	7	25880000	25890000
7	25610000	25620000	7	25880000	25890000
7	25750000	25760000	7	25880000	25890000
7	25930000	25940000	7	26110000	26120000
7	25930000	25940000	7	26390000	26400000
7	26120000	26130000	7	26400000	26410000
7	26410000	26420000	7	26700000	26710000
7	26720000	26730000	7	27190000	27200000
7	27250000	27260000	7	27960000	27970000
7	27790000	27800000	7	28050000	28060000
7	27930000	27940000	7	28050000	28060000
7	27940000	27950000	7	28050000	28060000
7	28960000	28970000	7	29140000	29150000
7	28970000	28980000	7	29440000	29450000
7	29670000	29680000	7	29790000	29800000
7	30310000	30320000	7	30430000	30440000
7	30310000	30320000	7	30590000	30600000
7	31780000	31790000	7	32240000	32250000
7	32240000	32250000	7	32380000	32390000
7	35740000	35750000	7	35910000	35920000
7	35740000	35750000	7	35940000	35950000
7	36020000	36030000	7	36330000	36340000
7	36020000	36030000	7	36360000	36370000
7	36190000	36200000	7	36320000	36330000
7	37010000	37020000	7	37220000	37230000
7	37940000	37950000	7	38260000	38270000
7	38140000	38150000	7	38260000	38270000
7	38140000	38150000	7	38350000	38360000
7	38830000	38840000	7	39510000	39520000
7	38970000	38980000	7	39500000	39510000
7	39620000	39630000	7	39780000	39790000
7	39630000	39640000	7	39780000	39790000
7	41980000	41990000	7	42880000	42890000
7	43620000	43630000	7	43740000	43750000
7	44090000	44100000	7	44250000	44260000
7	44100000	44110000	7	44220000	44230000
7	44280000	44290000	7	44510000	44520000
7	44280000	44290000	7	44600000	44610000
7	44620000	44630000	7	45160000	45170000
7	45190000	45200000	7	45300000	45310000
7	45950000	45960000	7	46380000	46390000
7	46960000	46970000	7	47110000	47120000
7	47300000	47310000	7	47460000	47470000
7	47300000	47310000	7	47860000	47870000
7	47330000	47340000	7	47440000	47450000
7	47470000	47480000	7	47850000	47860000
7	47980000	47990000	7	48140000	48150000
7	48020000	48030000	7	48140000	48150000
7	50530000	50540000	7	51210000	51220000
7	54840000	54850000	7	55320000	55330000
7	54840000	54850000	7	55490000	55500000
7	54850000	54860000	7	55320000	55330000
7	54850000	54860000	7	55490000	55500000
7	55130000	55140000	7	55310000	55320000
7	55340000	55350000	7	55480000	55490000
7	55480000	55490000	7	55660000	55670000
7	56550000	56560000	7	57480000	57490000
7	57670000	57680000	7	57880000	57890000
7	57700000	57710000	7	57880000	57890000
7	64410000	64420000	7	64770000	64780000
7	64470000	64480000	7	65320000	65330000
7	64500000	64510000	7	65350000	65360000
7	70310000	70320000	7	71180000	71190000
7	72000000	72010000	7	72310000	72320000
7	72750000	72760000	7	72860000	72870000
7	73020000	73030000	7	73130000	73140000
7	73440000	73450000	7	73600000	73610000
7	73480000	73490000	7	73590000	73600000
7	73600000	73610000	7	73800000	73810000
7	73630000	73640000	7	73800000	73810000
7	75490000	75500000	7	75640000	75650000
7	75490000	75500000	7	75650000	75660000
7	75500000	75510000	7	75640000	75650000
7	75800000	75810000	7	75930000	75940000
7	75800000	75810000	7	75960000	75970000
7	77270000	77280000	7	77380000	77390000
7	80060000	80070000	7	80280000	80290000
7	80320000	80330000	7	81100000	81110000
7	81120000	81130000	7	81340000	81350000
7	83040000	83050000	7	83280000	83290000
7	86560000	86570000	7	86770000	86780000
7	86930000	86940000	7	87040000	87050000
7	93530000	93540000	7	93710000	93720000
7	93630000	93640000	7	93900000	93910000
7	93910000	93920000	7	94070000	94080000
7	93920000	93930000	7	94040000	94050000
7	95150000	95160000	7	95310000	95320000
7	95160000	95170000	7	95310000	95320000
7	95340000	95350000	7	95490000	95500000
7	97640000	97650000	7	97790000	97800000
7	97920000	97930000	7	98030000	98040000
7	98060000	98070000	7	98440000	98450000
7	99520000	99530000	7	99650000	99660000
7	99800000	99810000	7	99940000	99950000
7	100050000	100060000	7	100160000	100170000
7	100500000	100510000	7	100700000	100710000
7	103210000	103220000	7	103800000	103810000
7	104560000	104570000	7	105130000	105140000
7	105680000	105690000	7	105800000	105810000
7	105810000	105820000	7	105920000	105930000
7	105810000	105820000	7	106100000	106110000
7	106590000	106600000	7	106790000	106800000
7	107100000	107110000	7	107360000	107370000
7	107380000	107390000	7	107510000	107520000
7	107510000	107520000	7	107780000	107790000
7	111380000	111390000	7	112050000	112060000
7	111380000	111390000	7	112110000	112120000
7	115810000	115820000	7	116220000	116230000
7	115890000	115900000	7	116220000	116230000
7	115890000	115900000	7	116440000	116450000
7	116230000	116240000	7	116420000	116430000
7	116230000	116240000	7	116450000	116460000
7	116620000	116630000	7	116750000	116760000
7	117110000	117120000	7	117350000	117360000
7	120430000	120440000	7	120720000	120730000
7	120440000	120450000	7	120580000	120590000
7	120620000	120630000	7	120730000	120740000
7	121000000	121010000	7	121180000	121190000
7	123320000	123330000	7	123510000	123520000
7	127340000	127350000	7	127850000	127860000
7	128250000	128260000	7	128520000	128530000
7	128850000	128860000	7	129110000	129120000
7	129000000	129010000	7	129110000	129120000
7	129260000	129270000	7	129470000	129480000
7	129480000	129490000	7	129590000	129600000
7	129920000	129930000	7	130130000	130140000
7	129990000	130000000	7	130110000	130120000
7	130570000	130580000	7	130690000	130700000
7	130570000	130580000	7	130720000	130730000
7	131190000	131200000	7	131340000	131350000
7	131230000	131240000	7	131340000	131350000
7	132000000	132010000	7	132260000	132270000
7	134110000	134120000	7	134290000	134300000
7	134120000	134130000	7	134230000	134240000
7	134370000	134380000	7	134630000	134640000
7	134670000	134680000	7	134850000	134860000
7	134960000	134970000	7	135240000	135250000
7	135340000	135350000	7	135470000	135480000
7	135490000	135500000	7	135690000	135700000
7	136850000	136860000	7	137160000	137170000
7	137130000	137140000	7	137270000	137280000
7	137340000	137350000	7	137580000	137590000
7	137340000	137350000	7	137690000	137700000
7	137580000	137590000	7	137690000	137700000
7	139320000	139330000	7	139470000	139480000
7	139320000	139330000	7	139680000	139690000
7	139320000	139330000	7	139710000	139720000
7	140210000	140220000	7	140340000	140350000
7	140500000	140510000	7	140700000	140710000
7	140500000	140510000	7	141220000	141230000
7	142030000	142040000	7	142160000	142170000
7	142030000	142040000	7	142230000	142240000
7	142030000	142040000	7	142260000	142270000
7	142100000	142110000	7	142240000	142250000
7	142700000	142710000	7	142910000	142920000
7	142930000	142940000	7	143110000	143120000
7	143080000	143090000	7	143190000	143200000
7	143420000	143430000	7	143800000	143810000
7	143430000	143440000	7	143830000	143840000
7	143590000	143600000	7	143700000	143710000
7	148550000	148560000	7	148660000	148670000
7	149190000	149200000	7	149320000	149330000
7	150140000	150150000	7	150450000	150460000
7	150170000	150180000	7	150440000	150450000
7	150570000	150580000	7	150680000	150690000
7	151470000	151480000	7	151620000	151630000
7	154990000	155000000	7	155130000	155140000
7	155390000	155400000	7	155540000	155550000
7	155590000	155600000	7	156270000	156280000
8	430000	440000	8	550000	560000
8	1680000	1690000	8	1970000	1980000
8	1810000	1820000	8	1970000	1980000
8	1840000	1850000	8	1970000	1980000
8	2030000	2040000	8	2230000	2240000
8	2190000	2200000	8	2310000	2320000
8	2190000	2200000	8	2340000	2350000
8	6270000	6280000	8	6540000	6550000
8	6270000	6280000	8	6630000	6640000
8	6280000	6290000	8	6400000	6410000
8	6300000	6310000	8	6540000	6550000
8	6390000	6400000	8	6540000	6550000
8	8110000	8120000	8	8590000	8600000
8	8130000	8140000	8	8520000	8530000
8	8600000	8610000	8	8830000	8840000
8	8900000	8910000	8	9010000	9020000
8	9890000	9900000	8	10190000	10200000
8	10440000	10450000	8	10650000	10660000
8	10440000	10450000	8	10680000	10690000
8	10780000	10790000	8	11120000	11130000
8	10780000	10790000	8	11130000	11140000
8	11270000	11280000	8	11410000	11420000
8	11270000	11280000	8	11590000	11600000
8	11420000	11430000	8	11600000	11610000
8	11610000	11620000	8	11810000	11820000
8	11620000	11630000	8	11750000	11760000
8	12720000	12730000	8	12880000	12890000
8	12720000	12730000	8	12890000	12900000
8	12720000	12730000	8	13510000	13520000
8	12890000	12900000	8	13490000	13500000
8	12890000	12900000	8	13520000	13530000
8	12900000	12910000	8	13220000	13230000
8	13230000	13240000	8	13510000	13520000
8	16840000	16850000	8	17000000	17010000
8	16860000	16870000	8	16970000	16980000
8	17440000	17450000	8	17770000	17780000
8	17450000	17460000	8	17560000	17570000
8	17570000	17580000	8	17770000	17780000
8	18770000	18780000	8	19120000	19130000
8	20080000	20090000	8	20190000	20200000
8	20080000	20090000	8	20220000	20230000
8	21770000	21780000	8	22010000	22020000
8	22280000	22290000	8	22420000	22430000
8	22280000	22290000	8	22430000	22440000
8	22290000	22300000	8	22410000	22420000
8	22470000	22480000	8	22760000	22770000
8	22480000	22490000	8	22610000	22620000
8	22760000	22770000	8	22870000	22880000
8	23150000	23160000	8	23260000	23270000
8	23330000	23340000	8	23440000	23450000
8	23330000	23340000	8	23550000	23560000
8	24100000	24110000	8	24260000	24270000
8	25030000	25040000	8	25330000	25340000
8	25980000	25990000	8	26200000	26210000
8	26410000	26420000	8	26520000	26530000
8	26540000	26550000	8	27060000	27070000
8	27170000	27180000	8	27290000	27300000
8	27290000	27300000	8	27460000	27470000
8	27320000	27330000	8	27450000	27460000
8	27460000	27470000	8	27610000	27620000
8	27470000	27480000	8	27580000	27590000
8	27720000	27730000	8	27840000	27850000
8	27910000	27920000	8	28180000	28190000
8	28470000	28480000	8	28580000	28590000
8	28470000	28480000	8	28640000	28650000
8	28740000	28750000	8	28850000	28860000
8	28970000	28980000	8	29170000	29180000
8	29190000	29200000	8	29580000	29590000
8	30080000	30090000	8	30230000	30240000
8	30080000	30090000	8	30410000	30420000
8	30080000	30090000	8	30440000	30450000
8	30240000	30250000	8	30400000	30410000
8	30770000	30780000	8	31040000	31050000
8	36710000	36720000	8	37560000	37570000
8	36930000	36940000	8	37570000	37580000
8	37240000	37250000	8	37570000	37580000
8	37630000	37640000	8	37770000	37780000
8	38030000	38040000	8	38250000	38260000
[truncated: 2,785 more rows]

## Sheet: L4
chr1	x1	x2	chr2	y1	y2
1	970000	980000	1	1270000	1280000
1	1690000	1700000	1	1810000	1820000
1	1720000	1730000	1	1830000	1840000
1	2360000	2370000	1	2700000	2710000
1	3410000	3420000	1	3530000	3540000
1	3820000	3830000	1	4080000	4090000
1	3820000	3830000	1	4570000	4580000
1	3820000	3830000	1	4660000	4670000
1	3820000	3830000	1	4820000	4830000
1	3830000	3840000	1	4460000	4470000
1	4720000	4730000	1	4840000	4850000
1	6110000	6120000	1	6240000	6250000
1	6110000	6120000	1	6250000	6260000
1	6410000	6420000	1	6520000	6530000
1	6850000	6860000	1	7710000	7720000
1	7260000	7270000	1	7700000	7710000
1	7720000	7730000	1	7830000	7840000
1	8040000	8050000	1	8380000	8390000
1	8070000	8080000	1	8370000	8380000
1	9690000	9700000	1	9930000	9940000
1	9760000	9770000	1	9920000	9930000
1	9790000	9800000	1	9920000	9930000
1	11310000	11320000	1	11700000	11710000
1	11400000	11410000	1	11520000	11530000
1	11520000	11530000	1	11680000	11690000
1	11580000	11590000	1	11700000	11710000
1	11880000	11890000	1	12030000	12040000
1	12360000	12370000	1	12680000	12690000
1	14110000	14120000	1	14270000	14280000
1	14140000	14150000	1	14280000	14290000
1	16400000	16410000	1	16510000	16520000
1	16400000	16410000	1	16540000	16550000
1	16780000	16790000	1	16940000	16950000
1	16810000	16820000	1	16950000	16960000
1	16950000	16960000	1	17270000	17280000
1	17230000	17240000	1	17370000	17380000
1	17450000	17460000	1	17560000	17570000
1	17970000	17980000	1	18420000	18430000
1	17980000	17990000	1	18620000	18630000
1	17980000	17990000	1	18880000	18890000
1	18240000	18250000	1	18890000	18900000
1	18430000	18440000	1	18640000	18650000
1	18920000	18930000	1	19190000	19200000
1	19240000	19250000	1	19410000	19420000
1	19270000	19280000	1	19410000	19420000
1	19800000	19810000	1	19930000	19940000
1	20030000	20040000	1	20200000	20210000
1	20240000	20250000	1	20480000	20490000
1	20240000	20250000	1	20690000	20700000
1	20240000	20250000	1	20820000	20830000
1	20520000	20530000	1	20810000	20820000
1	20550000	20560000	1	20670000	20680000
1	20660000	20670000	1	20810000	20820000
1	20690000	20700000	1	20810000	20820000
1	20840000	20850000	1	20980000	20990000
1	20850000	20860000	1	20970000	20980000
1	21570000	21580000	1	21690000	21700000
1	22740000	22750000	1	22970000	22980000
1	22850000	22860000	1	22970000	22980000
1	24090000	24100000	1	24240000	24250000
1	24120000	24130000	1	24240000	24250000
1	25000000	25010000	1	25530000	25540000
1	25570000	25580000	1	26130000	26140000
1	25580000	25590000	1	25750000	25760000
1	25750000	25760000	1	26130000	26140000
1	26160000	26170000	1	26340000	26350000
1	26220000	26230000	1	26330000	26340000
1	27420000	27430000	1	27600000	27610000
1	27620000	27630000	1	27730000	27740000
1	28410000	28420000	1	28530000	28540000
1	29570000	29580000	1	29850000	29860000
1	29840000	29850000	1	30150000	30160000
1	29850000	29860000	1	30040000	30050000
1	31200000	31210000	1	31370000	31380000
1	31270000	31280000	1	31380000	31390000
1	32110000	32120000	1	32220000	32230000
1	32250000	32260000	1	32420000	32430000
1	32550000	32560000	1	32660000	32670000
1	32690000	32700000	1	32820000	32830000
1	33110000	33120000	1	33230000	33240000
1	33590000	33600000	1	33720000	33730000
1	33760000	33770000	1	33920000	33930000
1	33810000	33820000	1	33920000	33930000
1	34110000	34120000	1	34250000	34260000
1	34110000	34120000	1	34630000	34640000
1	35320000	35330000	1	35470000	35480000
1	35330000	35340000	1	35640000	35650000
1	35350000	35360000	1	35470000	35480000
1	35910000	35920000	1	36020000	36030000
1	36030000	36040000	1	36180000	36190000
1	38490000	38500000	1	39300000	39310000
1	39330000	39340000	1	39550000	39560000
1	39580000	39590000	1	39720000	39730000
1	39610000	39620000	1	39720000	39730000
1	40380000	40390000	1	40490000	40500000
1	41050000	41060000	1	41310000	41320000
1	41060000	41070000	1	41230000	41240000
1	41080000	41090000	1	41310000	41320000
1	41090000	41100000	1	41230000	41240000
1	41740000	41750000	1	41880000	41890000
1	43240000	43250000	1	43380000	43390000
1	43240000	43250000	1	43530000	43540000
1	43240000	43250000	1	43560000	43570000
1	43250000	43260000	1	43410000	43420000
1	43390000	43400000	1	43530000	43540000
1	43700000	43710000	1	43820000	43830000
1	43700000	43710000	1	43910000	43920000
1	44680000	44690000	1	45110000	45120000
1	45290000	45300000	1	45470000	45480000
1	45480000	45490000	1	45770000	45780000
1	45480000	45490000	1	45800000	45810000
1	45480000	45490000	1	45970000	45980000
1	45820000	45830000	1	45950000	45960000
1	46500000	46510000	1	46640000	46650000
1	47330000	47340000	1	47560000	47570000
1	47360000	47370000	1	47530000	47540000
1	49030000	49040000	1	49370000	49380000
1	49770000	49780000	1	49880000	49890000
1	51220000	51230000	1	51650000	51660000
1	51870000	51880000	1	51980000	51990000
1	52340000	52350000	1	52470000	52480000
1	53740000	53750000	1	53860000	53870000
1	53950000	53960000	1	54220000	54230000
1	54680000	54690000	1	54950000	54960000
1	54700000	54710000	1	54820000	54830000
1	62630000	62640000	1	62860000	62870000
1	62640000	62650000	1	62890000	62900000
1	62990000	63000000	1	63210000	63220000
1	64070000	64080000	1	64700000	64710000
1	64150000	64160000	1	64600000	64610000
1	64730000	64740000	1	65280000	65290000
1	66420000	66430000	1	66700000	66710000
1	66720000	66730000	1	66910000	66920000
1	67680000	67690000	1	67960000	67970000
1	67800000	67810000	1	67930000	67940000
1	68000000	68010000	1	68140000	68150000
1	68000000	68010000	1	68220000	68230000
1	68580000	68590000	1	68800000	68810000
1	68580000	68590000	1	68900000	68910000
1	68640000	68650000	1	68790000	68800000
1	70990000	71000000	1	71510000	71520000
1	71660000	71670000	1	71990000	72000000
1	75230000	75240000	1	75680000	75690000
1	75700000	75710000	1	76090000	76100000
1	75730000	75740000	1	76090000	76100000
1	75890000	75900000	1	76070000	76080000
1	76610000	76620000	1	77580000	77590000
1	76820000	76830000	1	76970000	76980000
1	78590000	78600000	1	79140000	79150000
1	81940000	81950000	1	82050000	82060000
1	83470000	83480000	1	84310000	84320000
1	84380000	84390000	1	84590000	84600000
1	84610000	84620000	1	85220000	85230000
1	84620000	84630000	1	84900000	84910000
1	84830000	84840000	1	85220000	85230000
1	85110000	85120000	1	85220000	85230000
1	85770000	85780000	1	86150000	86160000
1	87590000	87600000	1	87790000	87800000
1	87600000	87610000	1	87740000	87750000
1	88420000	88430000	1	88630000	88640000
1	88630000	88640000	1	88940000	88950000
1	88650000	88660000	1	88770000	88780000
1	88650000	88660000	1	88910000	88920000
1	88760000	88770000	1	88910000	88920000
1	89460000	89470000	1	89820000	89830000
1	89460000	89470000	1	89920000	89930000
1	89950000	89960000	1	90060000	90070000
1	90240000	90250000	1	90450000	90460000
1	90270000	90280000	1	90450000	90460000
1	91970000	91980000	1	92390000	92400000
1	93310000	93320000	1	93440000	93450000
1	93900000	93910000	1	94310000	94320000
1	93910000	93920000	1	94080000	94090000
1	94500000	94510000	1	94790000	94800000
1	94510000	94520000	1	94790000	94800000
1	94520000	94530000	1	94630000	94640000
1	94580000	94590000	1	94790000	94800000
1	94990000	95000000	1	95260000	95270000
1	99640000	99650000	1	99930000	99940000
1	100920000	100930000	1	101330000	101340000
1	101380000	101390000	1	101750000	101760000
1	108320000	108330000	1	108670000	108680000
1	109800000	109810000	1	109930000	109940000
1	109830000	109840000	1	109940000	109950000
1	110120000	110130000	1	110310000	110320000
1	110310000	110320000	1	110520000	110530000
1	110740000	110750000	1	110850000	110860000
1	110740000	110750000	1	111030000	111040000
1	110850000	110860000	1	111010000	111020000
1	111060000	111070000	1	111320000	111330000
1	111150000	111160000	1	111320000	111330000
1	111180000	111190000	1	111310000	111320000
1	112410000	112420000	1	112520000	112530000
1	112520000	112530000	1	112790000	112800000
1	112520000	112530000	1	112870000	112880000
1	113670000	113680000	1	114220000	114230000
1	113690000	113700000	1	113810000	113820000
1	116680000	116690000	1	117020000	117030000
1	116690000	116700000	1	116920000	116930000
1	116700000	116710000	1	116950000	116960000
1	116720000	116730000	1	116920000	116930000
1	116910000	116920000	1	117020000	117030000
1	117110000	117120000	1	117250000	117260000
1	117110000	117120000	1	117360000	117370000
1	117110000	117120000	1	117590000	117600000
1	117270000	117280000	1	117560000	117570000
1	117270000	117280000	1	117590000	117600000
1	117360000	117370000	1	117580000	117590000
1	117390000	117400000	1	117570000	117580000
1	117450000	117460000	1	117560000	117570000
1	117460000	117470000	1	117590000	117600000
1	117610000	117620000	1	117830000	117840000
1	117670000	117680000	1	117830000	117840000
1	118060000	118070000	1	118290000	118300000
1	118290000	118300000	1	118420000	118430000
1	119100000	119110000	1	119490000	119500000
1	144920000	144930000	1	145040000	145050000
1	144920000	144930000	1	145070000	145080000
1	145420000	145430000	1	145530000	145540000
1	145420000	145430000	1	145580000	145590000
1	146750000	146760000	1	146860000	146870000
1	146950000	146960000	1	147090000	147100000
1	146950000	146960000	1	147360000	147370000
1	146960000	146970000	1	147120000	147130000
1	147100000	147110000	1	147360000	147370000
1	150030000	150040000	1	150140000	150150000
1	150980000	150990000	1	151120000	151130000
1	151860000	151870000	1	151970000	151980000
1	151900000	151910000	1	152160000	152170000
1	153320000	153330000	1	153430000	153440000
1	153320000	153330000	1	153460000	153470000
1	153490000	153500000	1	153600000	153610000
1	153760000	153770000	1	153880000	153890000
1	155220000	155230000	1	155560000	155570000
1	155900000	155910000	1	156020000	156030000
1	156430000	156440000	1	156570000	156580000
1	156460000	156470000	1	156570000	156580000
1	157150000	157160000	1	157450000	157460000
1	157150000	157160000	1	157480000	157490000
1	157160000	157170000	1	157330000	157340000
1	157340000	157350000	1	157460000	157470000
1	157930000	157940000	1	158090000	158100000
1	157960000	157970000	1	158090000	158100000
1	159740000	159750000	1	159850000	159860000
1	160060000	160070000	1	160170000	160180000
1	160070000	160080000	1	160200000	160210000
1	160070000	160080000	1	160230000	160240000
1	160070000	160080000	1	160320000	160330000
1	161760000	161770000	1	162010000	162020000
1	162020000	162030000	1	162350000	162360000
1	162820000	162830000	1	163270000	163280000
1	162830000	162840000	1	163140000	163150000
1	162830000	162840000	1	163290000	163300000
1	162860000	162870000	1	163030000	163040000
1	162890000	162900000	1	163030000	163040000
1	162920000	162930000	1	163030000	163040000
1	163020000	163030000	1	163280000	163290000
1	163140000	163150000	1	163270000	163280000
1	164600000	164610000	1	164740000	164750000
1	165100000	165110000	1	165330000	165340000
1	165100000	165110000	1	165550000	165560000
1	165370000	165380000	1	165550000	165560000
1	165680000	165690000	1	165860000	165870000
1	165890000	165900000	1	166410000	166420000
1	165890000	165900000	1	166440000	166450000
1	165910000	165920000	1	166050000	166060000
1	166140000	166150000	1	166390000	166400000
1	166860000	166870000	1	167020000	167030000
1	166890000	166900000	1	167020000	167030000
1	167040000	167050000	1	167510000	167520000
1	167220000	167230000	1	167490000	167500000
1	167370000	167380000	1	167500000	167510000
1	167520000	167530000	1	167640000	167650000
1	168580000	168590000	1	169070000	169080000
1	168810000	168820000	1	168940000	168950000
1	169560000	169570000	1	169770000	169780000
1	171550000	171560000	1	171680000	171690000
1	171760000	171770000	1	171950000	171960000
1	172800000	172810000	1	173170000	173180000
1	174220000	174230000	1	174960000	174970000
1	174230000	174240000	1	174690000	174700000
1	174730000	174740000	1	174950000	174960000
1	174740000	174750000	1	174960000	174970000
1	174760000	174770000	1	174930000	174940000
1	174760000	174770000	1	174960000	174970000
1	174850000	174860000	1	174960000	174970000
1	175010000	175020000	1	175860000	175870000
1	175120000	175130000	1	175280000	175290000
1	175440000	175450000	1	175850000	175860000
1	175460000	175470000	1	175700000	175710000
1	175460000	175470000	1	175760000	175770000
1	175480000	175490000	1	175590000	175600000
1	175700000	175710000	1	175860000	175870000
1	176660000	176670000	1	176770000	176780000
1	176870000	176880000	1	176990000	177000000
1	176870000	176880000	1	177030000	177040000
1	176870000	176880000	1	177140000	177150000
1	176870000	176880000	1	177380000	177390000
1	176870000	176880000	1	177740000	177750000
1	176980000	176990000	1	177140000	177150000
1	176990000	177000000	1	177910000	177920000
1	177390000	177400000	1	177900000	177910000
1	178270000	178280000	1	178490000	178500000
1	180160000	180170000	1	180440000	180450000
1	180480000	180490000	1	181110000	181120000
1	180850000	180860000	1	181110000	181120000
1	180990000	181000000	1	181110000	181120000
1	181150000	181160000	1	181390000	181400000
1	181450000	181460000	1	181560000	181570000
1	181450000	181460000	1	181640000	181650000
1	181450000	181460000	1	181890000	181900000
1	182560000	182570000	1	182750000	182760000
1	183250000	183260000	1	183500000	183510000
1	183610000	183620000	1	183880000	183890000
1	184360000	184370000	1	184630000	184640000
1	198500000	198510000	1	198650000	198660000
1	198960000	198970000	1	199140000	199150000
1	199260000	199270000	1	199490000	199500000
1	200940000	200950000	1	201080000	201090000
1	200970000	200980000	1	201080000	201090000
1	201220000	201230000	1	201330000	201340000
1	201230000	201240000	1	201360000	201370000
1	201520000	201530000	1	201670000	201680000
1	201520000	201530000	1	201760000	201770000
1	201840000	201850000	1	201950000	201960000
1	201960000	201970000	1	202100000	202110000
1	201990000	202000000	1	202100000	202110000
1	202150000	202160000	1	202280000	202290000
1	203000000	203010000	1	203120000	203130000
1	203000000	203010000	1	203240000	203250000
1	203010000	203020000	1	203180000	203190000
1	203320000	203330000	1	203440000	203450000
1	203840000	203850000	1	204090000	204100000
1	204140000	204150000	1	204330000	204340000
1	204180000	204190000	1	204320000	204330000
1	204210000	204220000	1	204320000	204330000
1	204770000	204780000	1	204930000	204940000
1	204800000	204810000	1	204930000	204940000
1	205490000	205500000	1	205620000	205630000
1	205880000	205890000	1	206230000	206240000
1	205890000	205900000	1	206320000	206330000
1	206650000	206660000	1	206760000	206770000
1	206900000	206910000	1	207080000	207090000
1	207990000	208000000	1	208130000	208140000
1	208600000	208610000	1	208740000	208750000
1	209740000	209750000	1	209860000	209870000
1	210010000	210020000	1	210160000	210170000
1	210580000	210590000	1	211300000	211310000
1	210750000	210760000	1	211310000	211320000
1	210770000	210780000	1	210900000	210910000
1	210770000	210780000	1	210990000	211000000
1	210770000	210780000	1	211070000	211080000
1	210790000	210800000	1	211300000	211310000
1	210970000	210980000	1	211300000	211310000
1	211080000	211090000	1	211290000	211300000
1	211320000	211330000	1	211680000	211690000
1	211490000	211500000	1	211820000	211830000
1	211690000	211700000	1	211820000	211830000
1	211850000	211860000	1	212200000	212210000
1	212230000	212240000	1	212610000	212620000
1	212470000	212480000	1	212620000	212630000
1	212990000	213000000	1	213150000	213160000
1	214390000	214400000	1	214500000	214510000
1	214520000	214530000	1	214630000	214640000
1	214540000	214550000	1	214720000	214730000
1	214620000	214630000	1	214740000	214750000
1	214810000	214820000	1	215690000	215700000
1	220450000	220460000	1	220950000	220960000
1	222960000	222970000	1	223260000	223270000
1	223400000	223410000	1	223510000	223520000
1	224710000	224720000	1	224820000	224830000
1	224710000	224720000	1	224950000	224960000
1	224710000	224720000	1	225090000	225100000
1	224820000	224830000	1	224950000	224960000
1	225660000	225670000	1	226160000	226170000
1	226600000	226610000	1	226750000	226760000
1	226600000	226610000	1	226810000	226820000
1	226820000	226830000	1	227010000	227020000
1	228790000	228800000	1	229580000	229590000
1	228800000	228810000	1	229350000	229360000
1	228800000	228810000	1	229380000	229390000
1	228800000	228810000	1	229610000	229620000
1	228810000	228820000	1	229370000	229380000
1	228820000	228830000	1	229360000	229370000
1	229400000	229410000	1	229580000	229590000
1	229400000	229410000	1	229610000	229620000
1	229460000	229470000	1	229570000	229580000
1	230190000	230200000	1	230340000	230350000
1	230220000	230230000	1	230340000	230350000
1	230560000	230570000	1	230770000	230780000
1	230780000	230790000	1	230900000	230910000
1	234620000	234630000	1	235260000	235270000
1	234630000	234640000	1	234740000	234750000
1	234730000	234740000	1	235240000	235250000
1	234750000	234760000	1	234870000	234880000
1	234860000	234870000	1	235250000	235260000
1	235290000	235300000	1	235580000	235590000
1	237010000	237020000	1	237130000	237140000
1	237390000	237400000	1	237720000	237730000
1	239550000	239560000	1	239720000	239730000
1	239560000	239570000	1	239980000	239990000
1	239560000	239570000	1	240060000	240070000
1	240170000	240180000	1	240840000	240850000
1	240180000	240190000	1	240330000	240340000
1	240180000	240190000	1	240450000	240460000
1	240190000	240200000	1	240330000	240340000
1	240200000	240210000	1	240340000	240350000
1	240200000	240210000	1	240850000	240860000
1	240350000	240360000	1	240850000	240860000
1	240680000	240690000	1	240850000	240860000
1	240890000	240900000	1	241660000	241670000
1	241470000	241480000	1	241630000	241640000
1	241690000	241700000	1	241800000	241810000
1	241690000	241700000	1	241870000	241880000
1	241690000	241700000	1	241990000	242000000
1	241690000	241700000	1	242230000	242240000
1	241760000	241770000	1	242000000	242010000
1	243500000	243510000	1	243630000	243640000
1	243510000	243520000	1	243880000	243890000
1	243510000	243520000	1	243910000	243920000
1	243510000	243520000	1	244430000	244440000
1	243670000	243680000	1	244430000	244440000
1	243680000	243690000	1	243790000	243800000
1	244220000	244230000	1	244430000	244440000
1	244770000	244780000	1	244950000	244960000
1	245010000	245020000	1	245130000	245140000
1	245320000	245330000	1	246160000	246170000
1	248780000	248790000	1	249100000	249110000
1	248880000	248890000	1	249100000	249110000
2	240000	250000	2	630000	640000
2	1370000	1380000	2	1520000	1530000
2	1600000	1610000	2	1750000	1760000
2	2610000	2620000	2	2830000	2840000
2	2740000	2750000	2	3690000	3700000
2	3340000	3350000	2	3450000	3460000
2	3340000	3350000	2	3690000	3700000
2	7050000	7060000	2	7160000	7170000
2	7410000	7420000	2	7520000	7530000
2	8680000	8690000	2	8810000	8820000
2	10260000	10270000	2	10560000	10570000
2	10950000	10960000	2	11560000	11570000
2	10950000	10960000	2	11590000	11600000
2	10950000	10960000	2	11720000	11730000
2	10960000	10970000	2	11260000	11270000
2	11080000	11090000	2	11260000	11270000
2	11280000	11290000	2	11590000	11600000
2	11590000	11600000	2	11720000	11730000
2	12460000	12470000	2	12840000	12850000
2	12470000	12480000	2	13140000	13150000
2	12870000	12880000	2	13140000	13150000
2	14650000	14660000	2	14780000	14790000
2	15770000	15780000	2	16680000	16690000
2	15780000	15790000	2	16070000	16080000
2	16070000	16080000	2	16670000	16680000
2	16800000	16810000	2	16920000	16930000
2	16950000	16960000	2	17840000	17850000
2	17890000	17900000	2	18010000	18020000
2	18030000	18040000	2	18550000	18560000
2	20500000	20510000	2	20830000	20840000
2	20630000	20640000	2	20830000	20840000
2	20640000	20650000	2	20820000	20830000
2	20860000	20870000	2	21180000	21190000
2	21070000	21080000	2	21180000	21190000
2	25190000	25200000	2	25350000	25360000
2	26800000	26810000	2	26960000	26970000
2	27060000	27070000	2	27170000	27180000
2	27320000	27330000	2	27430000	27440000
2	27980000	27990000	2	28610000	28620000
2	28110000	28120000	2	28600000	28610000
2	30400000	30410000	2	30920000	30930000
2	30440000	30450000	2	30920000	30930000
2	30930000	30940000	2	31350000	31360000
2	30940000	30950000	2	31390000	31400000
2	30940000	30950000	2	31550000	31560000
2	31150000	31160000	2	31330000	31340000
2	31150000	31160000	2	31360000	31370000
2	38530000	38540000	2	38960000	38970000
2	38800000	38810000	2	38950000	38960000
2	40130000	40140000	2	40430000	40440000
2	42080000	42090000	2	42310000	42320000
2	42090000	42100000	2	42310000	42320000
2	43050000	43060000	2	43780000	43790000
2	43050000	43060000	2	43810000	43820000
2	43830000	43840000	2	44020000	44030000
2	43830000	43840000	2	44110000	44120000
2	43830000	43840000	2	44160000	44170000
2	45210000	45220000	2	45720000	45730000
2	45870000	45880000	2	46000000	46010000
2	45870000	45880000	2	46060000	46070000
2	45870000	45880000	2	46150000	46160000
2	46000000	46010000	2	46150000	46160000
2	46050000	46060000	2	46160000	46170000
2	46210000	46220000	2	46680000	46690000
2	46870000	46880000	2	47110000	47120000
2	46890000	46900000	2	47020000	47030000
2	47210000	47220000	2	47540000	47550000
2	47230000	47240000	2	47390000	47400000
2	48330000	48340000	2	48650000	48660000
2	48830000	48840000	2	49010000	49020000
2	48830000	48840000	2	49160000	49170000
2	48840000	48850000	2	49080000	49090000
2	49070000	49080000	2	49360000	49370000
2	49190000	49200000	2	49360000	49370000
2	49240000	49250000	2	49360000	49370000
2	49510000	49520000	2	49790000	49800000
2	51630000	51640000	2	51740000	51750000
2	54420000	54430000	2	54530000	54540000
2	54770000	54780000	2	54880000	54890000
2	55250000	55260000	2	55390000	55400000
2	55950000	55960000	2	56350000	56360000
2	56410000	56420000	2	56970000	56980000
2	60210000	60220000	2	60320000	60330000
2	62140000	62150000	2	62630000	62640000
2	62210000	62220000	2	62640000	62650000
2	63860000	63870000	2	64010000	64020000
2	63890000	63900000	2	64010000	64020000
2	64280000	64290000	2	64550000	64560000
2	64870000	64880000	2	64980000	64990000
2	64870000	64880000	2	65090000	65100000
2	65490000	65500000	2	65780000	65790000
2	65520000	65530000	2	65660000	65670000
2	65660000	65670000	2	65770000	65780000
2	68360000	68370000	2	68470000	68480000
2	68530000	68540000	2	68660000	68670000
2	68700000	68710000	2	69140000	69150000
2	70150000	70160000	2	70280000	70290000
2	70520000	70530000	2	71170000	71180000
2	70530000	70540000	2	70840000	70850000
2	70530000	70540000	2	70870000	70880000
2	70560000	70570000	2	70840000	70850000
2	70880000	70890000	2	71000000	71010000
2	71780000	71790000	2	72350000	72360000
2	71910000	71920000	2	72020000	72030000
2	71910000	71920000	2	72170000	72180000
2	71910000	71920000	2	72210000	72220000
2	72010000	72020000	2	72360000	72370000
2	72020000	72030000	2	72150000	72160000
2	72170000	72180000	2	72360000	72370000
2	73120000	73130000	2	73230000	73240000
2	73120000	73130000	2	73300000	73310000
2	73970000	73980000	2	74370000	74380000
2	74050000	74060000	2	74300000	74310000
2	74930000	74940000	2	75100000	75110000
2	75150000	75160000	2	75620000	75630000
2	76020000	76030000	2	76380000	76390000
2	76020000	76030000	2	76410000	76420000
2	79260000	79270000	2	79400000	79410000
2	79590000	79600000	2	80080000	80090000
2	80350000	80360000	2	80490000	80500000
2	84720000	84730000	2	85090000	85100000
2	84960000	84970000	2	85070000	85080000
2	85150000	85160000	2	85520000	85530000
2	85650000	85660000	2	85770000	85780000
2	86050000	86060000	2	86300000	86310000
2	88340000	88350000	2	88460000	88470000
2	95860000	95870000	2	95980000	95990000
2	95870000	95880000	2	96040000	96050000
2	96060000	96070000	2	96400000	96410000
2	96990000	97000000	2	97170000	97180000
2	97510000	97520000	2	97620000	97630000
2	99030000	99040000	2	99150000	99160000
2	99550000	99560000	2	99680000	99690000
2	100880000	100890000	2	101000000	101010000
2	100880000	100890000	2	101030000	101040000
2	101030000	101040000	2	101150000	101160000
2	101030000	101040000	2	101180000	101190000
2	101220000	101230000	2	101330000	101340000
2	101220000	101230000	2	101420000	101430000
2	101220000	101230000	2	101600000	101610000
2	101640000	101650000	2	101830000	101840000
2	102320000	102330000	2	102440000	102450000
2	103080000	103090000	2	103220000	103230000
2	104650000	104660000	2	105050000	105060000
2	104650000	104660000	2	105450000	105460000
2	105960000	105970000	2	106130000	106140000
2	105990000	106000000	2	106130000	106140000
2	106190000	106200000	2	106700000	106710000
2	106370000	106380000	2	106480000	106490000
2	107470000	107480000	2	107610000	107620000
2	108550000	108560000	2	108800000	108810000
2	108960000	108970000	2	109190000	109200000
2	109540000	109550000	2	110260000	110270000
2	109750000	109760000	2	109940000	109950000
2	109750000	109760000	2	110090000	110100000
2	109750000	109760000	2	110260000	110270000
2	109840000	109850000	2	110260000	110270000
2	109890000	109900000	2	110090000	110100000
2	109900000	109910000	2	110250000	110260000
2	109940000	109950000	2	110250000	110260000
2	110010000	110020000	2	110250000	110260000
2	110040000	110050000	2	110260000	110270000
2	110080000	110090000	2	110260000	110270000
2	112650000	112660000	2	112790000	112800000
2	113370000	113380000	2	113480000	113490000
2	113500000	113510000	2	113690000	113700000
2	113880000	113890000	2	114120000	114130000
2	114000000	114010000	2	114120000	114130000
2	114730000	114740000	2	115310000	115320000
2	118800000	118810000	2	119610000	119620000
2	119630000	119640000	2	120050000	120060000
2	120450000	120460000	2	120580000	120590000
2	121080000	121090000	2	121430000	121440000
2	121450000	121460000	2	121830000	121840000
2	127830000	127840000	2	128040000	128050000
2	129840000	129850000	2	129970000	129980000
2	134870000	134880000	2	135160000	135170000
2	135220000	135230000	2	135660000	135670000
2	136670000	136680000	2	137130000	137140000
2	136900000	136910000	2	137130000	137140000
2	137410000	137420000	2	138400000	138410000
2	138670000	138680000	2	139540000	139550000
2	143420000	143430000	2	143740000	143750000
2	143510000	143520000	2	143720000	143730000
2	144700000	144710000	2	145260000	145270000
2	149290000	149300000	2	149840000	149850000
2	149380000	149390000	2	149820000	149830000
2	149400000	149410000	2	149660000	149670000
2	149550000	149560000	2	149800000	149810000
2	149650000	149660000	2	150420000	150430000
2	149660000	149670000	2	149830000	149840000
2	149680000	149690000	2	150410000	150420000
2	149860000	149870000	2	150410000	150420000
2	149890000	149900000	2	150410000	150420000
2	150450000	150460000	2	151320000	151330000
2	152490000	152500000	2	152620000	152630000
2	152890000	152900000	2	153020000	153030000
2	153040000	153050000	2	153490000	153500000
2	154010000	154020000	2	154380000	154390000
2	154020000	154030000	2	154350000	154360000
2	155290000	155300000	2	156090000	156100000
2	155560000	155570000	2	156060000	156070000
2	158360000	158370000	2	158540000	158550000
2	158360000	158370000	2	158850000	158860000
2	158880000	158890000	2	159600000	159610000
2	159760000	159770000	2	159970000	159980000
2	162080000	162090000	2	162840000	162850000
2	162440000	162450000	2	163140000	163150000
2	165590000	165600000	2	165780000	165790000
2	165590000	165600000	2	165820000	165830000
2	165860000	165870000	2	165990000	166000000
2	170670000	170680000	2	170780000	170790000
2	171230000	171240000	2	171660000	171670000
2	171820000	171830000	2	172280000	172290000
2	173450000	173460000	2	173570000	173580000
2	173670000	173680000	2	173790000	173800000
2	173900000	173910000	2	174070000	174080000
2	175630000	175640000	2	175850000	175860000
2	175710000	175720000	2	175850000	175860000
2	177000000	177010000	2	177500000	177510000
2	178980000	178990000	2	179280000	179290000
2	179650000	179660000	2	179780000	179790000
2	180280000	180290000	2	180610000	180620000
2	181000000	181010000	2	181380000	181390000
2	181580000	181590000	2	181690000	181700000
2	181590000	181600000	2	181930000	181940000
2	183050000	183060000	2	183510000	183520000
2	189380000	189390000	2	190270000	190280000
2	189950000	189960000	2	190150000	190160000
2	190020000	190030000	2	190150000	190160000
2	190640000	190650000	2	190930000	190940000
2	190950000	190960000	2	191170000	191180000
2	191640000	191650000	2	191890000	191900000
2	191920000	191930000	2	192380000	192390000
2	192030000	192040000	2	192370000	192380000
2	195410000	195420000	2	196180000	196190000
2	196190000	196200000	2	196300000	196310000
2	196310000	196320000	2	196520000	196530000
2	196940000	196950000	2	197140000	197150000
2	197970000	197980000	2	198240000	198250000
2	198660000	198670000	2	199150000	199160000
2	198850000	198860000	2	199150000	199160000
2	199180000	199190000	2	199510000	199520000
2	199240000	199250000	2	199510000	199520000
2	200350000	200360000	2	200460000	200470000
2	200830000	200840000	2	201180000	201190000
2	200830000	200840000	2	201340000	201350000
2	200830000	200840000	2	201570000	201580000
2	200850000	200860000	2	201210000	201220000
2	200850000	200860000	2	201310000	201320000
2	200860000	200870000	2	201030000	201040000
2	201170000	201180000	2	201300000	201310000
2	201340000	201350000	2	201560000	201570000
2	202720000	202730000	2	203020000	203030000
2	205740000	205750000	2	206520000	206530000
2	207850000	207860000	2	208330000	208340000
2	208120000	208130000	2	208330000	208340000
2	208190000	208200000	2	208330000	208340000
2	208610000	208620000	2	208930000	208940000
2	210290000	210300000	2	210430000	210440000
2	217140000	217150000	2	217350000	217360000
2	217230000	217240000	2	217350000	217360000
2	217300000	217310000	2	217520000	217530000
2	217380000	217390000	2	217500000	217510000
2	217380000	217390000	2	217530000	217540000
2	217560000	217570000	2	218360000	218370000
2	218650000	218660000	2	218850000	218860000
2	219900000	219910000	2	220010000	220020000
2	220260000	220270000	2	220390000	220400000
2	220600000	220610000	2	220810000	220820000
2	220600000	220610000	2	220900000	220910000
2	220600000	220610000	2	221170000	221180000
2	220600000	220610000	2	221380000	221390000
2	220680000	220690000	2	220890000	220900000
2	220680000	220690000	2	221180000	221190000
2	220700000	220710000	2	220810000	220820000
2	220810000	220820000	2	221380000	221390000
2	220890000	220900000	2	221380000	221390000
2	222310000	222320000	2	222420000	222430000
2	222350000	222360000	2	222630000	222640000
2	222460000	222470000	2	222620000	222630000
2	222460000	222470000	2	222760000	222770000
2	222630000	222640000	2	222750000	222760000
2	223180000	223190000	2	223470000	223480000
2	223560000	223570000	2	223770000	223780000
2	223830000	223840000	2	224660000	224670000
2	224840000	224850000	2	225140000	225150000
2	225970000	225980000	2	226520000	226530000
2	226140000	226150000	2	226510000	226520000
2	226740000	226750000	2	227660000	227670000
2	228790000	228800000	2	229510000	229520000
2	231690000	231700000	2	231850000	231860000
2	231970000	231980000	2	232310000	232320000
2	232080000	232090000	2	232320000	232330000
2	232770000	232780000	2	233190000	233200000
2	232770000	232780000	2	233300000	233310000
2	233190000	233200000	2	233300000	233310000
2	233720000	233730000	2	233910000	233920000
2	233720000	233730000	2	234150000	234160000
2	233750000	233760000	2	233910000	233920000
2	233790000	233800000	2	233910000	233920000
2	233910000	233920000	2	234150000	234160000
2	234880000	234890000	2	235450000	235460000
2	235450000	235460000	2	236020000	236030000
2	237230000	237240000	2	237930000	237940000
2	237240000	237250000	2	237970000	237980000
2	237250000	237260000	2	237360000	237370000
2	237480000	237490000	2	237950000	237960000
2	238020000	238030000	2	238470000	238480000
2	238050000	238060000	2	238320000	238330000
2	238770000	238780000	2	239170000	239180000
2	239270000	239280000	2	239690000	239700000
2	239270000	239280000	2	239740000	239750000
2	240050000	240060000	2	240720000	240730000
2	240950000	240960000	2	241070000	241080000
2	241160000	241170000	2	241380000	241390000
2	241190000	241200000	2	241360000	241370000
2	241400000	241410000	2	241660000	241670000
2	241420000	241430000	2	241750000	241760000
2	241500000	241510000	2	241640000	241650000
2	241530000	241540000	2	241640000	241650000
3	90000	100000	3	400000	410000
3	240000	250000	3	390000	400000
3	3240000	3250000	3	3470000	3480000
3	3340000	3350000	3	3470000	3480000
3	3480000	3490000	3	4320000	4330000
3	4040000	4050000	3	4320000	4330000
3	4550000	4560000	3	4670000	4680000
3	4750000	4760000	3	5020000	5030000
3	4780000	4790000	3	5020000	5030000
3	9530000	9540000	3	9710000	9720000
3	9810000	9820000	3	9970000	9980000
3	10000000	10010000	3	10340000	10350000
3	10380000	10390000	3	10750000	10760000
3	10380000	10390000	3	10780000	10790000
3	10500000	10510000	3	10620000	10630000
3	10800000	10810000	3	10920000	10930000
3	10800000	10810000	3	11080000	11090000
3	10810000	10820000	3	11360000	11370000
3	10970000	10980000	3	11090000	11100000
3	11420000	11430000	3	11860000	11870000
3	11890000	11900000	3	12010000	12020000
3	11890000	11900000	3	12770000	12780000
3	12960000	12970000	3	13680000	13690000
3	13130000	13140000	3	13500000	13510000
3	13530000	13540000	3	13690000	13700000
3	13680000	13690000	3	13920000	13930000
3	13700000	13710000	3	13830000	13840000
3	13700000	13710000	3	13910000	13920000
3	13710000	13720000	3	13910000	13920000
3	13710000	13720000	3	13920000	13930000
3	14300000	14310000	3	14500000	14510000
3	14710000	14720000	3	14960000	14970000
3	14830000	14840000	3	14940000	14950000
3	16090000	16100000	3	16210000	16220000
3	16090000	16100000	3	16280000	16290000
3	16310000	16320000	3	16570000	16580000
3	16340000	16350000	3	16560000	16570000
3	16420000	16430000	3	16560000	16570000
3	18020000	18030000	3	18380000	18390000
3	18090000	18100000	3	18270000	18280000
3	20570000	20580000	3	20710000	20720000
3	24470000	24480000	3	24650000	24660000
3	24470000	24480000	3	24680000	24690000
3	24990000	25000000	3	25630000	25640000
3	25460000	25470000	3	25630000	25640000
3	25490000	25500000	3	25630000	25640000
3	25520000	25530000	3	25630000	25640000
3	31640000	31650000	3	31810000	31820000
3	32550000	32560000	3	32680000	32690000
3	33170000	33180000	3	33410000	33420000
3	33960000	33970000	3	34070000	34080000
3	36000000	36010000	3	36730000	36740000
3	36760000	36770000	3	36910000	36920000
3	37900000	37910000	3	38030000	38040000
3	38560000	38570000	3	38880000	38890000
3	39480000	39490000	3	39700000	39710000
3	39850000	39860000	3	40130000	40140000
3	40230000	40240000	3	40340000	40350000
3	40620000	40630000	3	41260000	41270000
3	41930000	41940000	3	42130000	42140000
3	42260000	42270000	3	42780000	42790000
3	42280000	42290000	3	42570000	42580000
3	42290000	42300000	3	42480000	42490000
3	42310000	42320000	3	42550000	42560000
3	42480000	42490000	3	42590000	42600000
3	43010000	43020000	3	43190000	43200000
3	43080000	43090000	3	43190000	43200000
3	44040000	44050000	3	44220000	44230000
3	45080000	45090000	3	45530000	45540000
3	45570000	45580000	3	45690000	45700000
3	45790000	45800000	3	45970000	45980000
3	45980000	45990000	3	46120000	46130000
3	46130000	46140000	3	46420000	46430000
3	46740000	46750000	3	46930000	46940000
3	47560000	47570000	3	47830000	47840000
3	47870000	47880000	3	48020000	48030000
3	47870000	47880000	3	48050000	48060000
3	47870000	47880000	3	48180000	48190000
3	48310000	48320000	3	48470000	48480000
3	48500000	48510000	3	48640000	48650000
3	49590000	49600000	3	49700000	49710000
3	50150000	50160000	3	50300000	50310000
3	50390000	50400000	3	50580000	50590000
3	50470000	50480000	3	50580000	50590000
3	50470000	50480000	3	51260000	51270000
3	50720000	50730000	3	51250000	51260000
3	51530000	51540000	3	51700000	51710000
3	51710000	51720000	3	51830000	51840000
3	52040000	52050000	3	52170000	52180000
3	56380000	56390000	3	56510000	56520000
3	56380000	56390000	3	56580000	56590000
3	56730000	56740000	3	57010000	57020000
3	61550000	61560000	3	61680000	61690000
3	61550000	61560000	3	61740000	61750000
3	61550000	61560000	3	62170000	62180000
3	62180000	62190000	3	62290000	62300000
3	62320000	62330000	3	62530000	62540000
3	62650000	62660000	3	63210000	63220000
3	63340000	63350000	3	63800000	63810000
3	63640000	63650000	3	63770000	63780000
3	64010000	64020000	3	64390000	64400000
3	64030000	64040000	3	64470000	64480000
3	64530000	64540000	3	65230000	65240000
3	65770000	65780000	3	66280000	66290000
3	65970000	65980000	3	66140000	66150000
3	66010000	66020000	3	66280000	66290000
3	66310000	66320000	3	66870000	66880000
3	66450000	66460000	3	66840000	66850000
3	68040000	68050000	3	68920000	68930000
3	70110000	70120000	3	71100000	71110000
3	71100000	71110000	3	71460000	71470000
3	71170000	71180000	3	71290000	71300000
3	71930000	71940000	3	72860000	72870000
3	72900000	72910000	3	73130000	73140000
3	73550000	73560000	3	73890000	73900000
3	74120000	74130000	3	74390000	74400000
3	74120000	74130000	3	74420000	74430000
3	75300000	75310000	3	75460000	75470000
3	78700000	78710000	3	79080000	79090000
3	89160000	89170000	3	90140000	90150000
3	98310000	98320000	3	98510000	98520000
3	98530000	98540000	3	98720000	98730000
3	98530000	98540000	3	99470000	99480000
3	98720000	98730000	3	99470000	99480000
3	99560000	99570000	3	99960000	99970000
3	99720000	99730000	3	99940000	99950000
3	106990000	107000000	3	107140000	107150000
3	107650000	107660000	3	108030000	108040000
3	107660000	107670000	3	107780000	107790000
3	107920000	107930000	3	108030000	108040000
3	108030000	108040000	3	108190000	108200000
3	109270000	109280000	3	110250000	110260000
3	111850000	111860000	3	112060000	112070000
3	111850000	111860000	3	112240000	112250000
3	112050000	112060000	3	112240000	112250000
3	112770000	112780000	3	112980000	112990000
3	112770000	112780000	3	113010000	113020000
3	115110000	115120000	3	115320000	115330000
3	115130000	115140000	3	115520000	115530000
3	118600000	118610000	3	118810000	118820000
3	121820000	121830000	3	122070000	122080000
3	123040000	123050000	3	123200000	123210000
3	123300000	123310000	3	123430000	123440000
3	124110000	124120000	3	124270000	124280000
3	124280000	124290000	3	124400000	124410000
3	124500000	124510000	3	124610000	124620000
3	126240000	126250000	3	126370000	126380000
3	126470000	126480000	3	126680000	126690000
3	126570000	126580000	3	126690000	126700000
3	126710000	126720000	3	126930000	126940000
3	126710000	126720000	3	127140000	127150000
3	126710000	126720000	3	127170000	127180000
3	126710000	126720000	3	127260000	127270000
3	126740000	126750000	3	126930000	126940000
3	127410000	127420000	3	127520000	127530000
3	127790000	127800000	3	128320000	128330000
3	129100000	129110000	3	129310000	129320000
3	129200000	129210000	3	129320000	129330000
3	129370000	129380000	3	129530000	129540000
3	130470000	130480000	3	130610000	130620000
3	131510000	131520000	3	131740000	131750000
3	131750000	131760000	3	131870000	131880000
3	131750000	131760000	3	131900000	131910000
3	132250000	132260000	3	132360000	132370000
3	132440000	132450000	3	133100000	133110000
3	133640000	133650000	3	134190000	134200000
3	134020000	134030000	3	134190000	134200000
3	134050000	134060000	3	134190000	134200000
3	135790000	135800000	3	136740000	136750000
3	138420000	138430000	3	138630000	138640000
3	138660000	138670000	3	139040000	139050000
3	138830000	138840000	3	139040000	139050000
3	139820000	139830000	3	140100000	140110000
3	140720000	140730000	3	140910000	140920000
3	141030000	141040000	3	141160000	141170000
3	141170000	141180000	3	141280000	141290000
3	142290000	142300000	3	142710000	142720000
3	142550000	142560000	3	142690000	142700000
3	145930000	145940000	3	146280000	146290000
3	149680000	149690000	3	149890000	149900000
3	150500000	150510000	3	150860000	150870000
3	152740000	152750000	3	153480000	153490000
3	153810000	153820000	3	153970000	153980000
3	155070000	155080000	3	155420000	155430000
3	155870000	155880000	3	156800000	156810000
3	155880000	155890000	3	156220000	156230000
3	155880000	155890000	3	156250000	156260000
3	156010000	156020000	3	156200000	156210000
3	156260000	156270000	3	156790000	156800000
3	156270000	156280000	3	156800000	156810000
3	158560000	158570000	3	158960000	158970000
3	158560000	158570000	3	158970000	158980000
3	158980000	158990000	3	159500000	159510000
3	159330000	159340000	3	159720000	159730000
3	159530000	159540000	3	159720000	159730000
3	160490000	160500000	3	160630000	160640000
3	160960000	160970000	3	161130000	161140000
3	160970000	160980000	3	161120000	161130000
3	160990000	161000000	3	161130000	161140000
3	167100000	167110000	3	167600000	167610000
3	167110000	167120000	3	167740000	167750000
3	170130000	170140000	3	170530000	170540000
3	171360000	171370000	3	171480000	171490000
3	176910000	176920000	3	177070000	177080000
3	177080000	177090000	3	177220000	177230000
3	177550000	177560000	3	177690000	177700000
3	177800000	177810000	3	177910000	177920000
3	177910000	177920000	3	178030000	178040000
3	179510000	179520000	3	180310000	180320000
3	179540000	179550000	3	180310000	180320000
3	179890000	179900000	3	180290000	180300000
3	181420000	181430000	3	182390000	182400000
3	182840000	182850000	3	183120000	183130000
3	182900000	182910000	3	183100000	183110000
3	183610000	183620000	3	184010000	184020000
3	184270000	184280000	3	184500000	184510000
3	184290000	184300000	3	184450000	184460000
3	184590000	184600000	3	184930000	184940000
3	185700000	185710000	3	185990000	186000000
3	185710000	185720000	3	185960000	185970000
3	185810000	185820000	3	185940000	185950000
3	185810000	185820000	3	185970000	185980000
3	186330000	186340000	3	186500000	186510000
3	186940000	186950000	3	187390000	187400000
3	187040000	187050000	3	187390000	187400000
3	190430000	190440000	3	190770000	190780000
3	192180000	192190000	3	192510000	192520000
3	192280000	192290000	3	192520000	192530000
3	192520000	192530000	3	193280000	193290000
3	193380000	193390000	3	193720000	193730000
3	193650000	193660000	3	194030000	194040000
3	193860000	193870000	3	193990000	194000000
3	193860000	193870000	3	194030000	194040000
3	194190000	194200000	3	194340000	194350000
3	194390000	194400000	3	194970000	194980000
3	194400000	194410000	3	194820000	194830000
3	194990000	195000000	3	195240000	195250000
3	195330000	195340000	3	195450000	195460000
3	195800000	195810000	3	195920000	195930000
3	196690000	196700000	3	196900000	196910000
3	196720000	196730000	3	196900000	196910000
3	196970000	196980000	3	197230000	197240000
4	70000	80000	4	230000	240000
4	2290000	2300000	4	2410000	2420000
4	6720000	6730000	4	7060000	7070000
4	7510000	7520000	4	7630000	7640000
4	7800000	7810000	4	7970000	7980000
4	8240000	8250000	4	8380000	8390000
4	8470000	8480000	4	8590000	8600000
4	8600000	8610000	4	8890000	8900000
4	9760000	9770000	4	10010000	10020000
4	10160000	10170000	4	10550000	10560000
4	11770000	11780000	4	12630000	12640000
4	12250000	12260000	4	12390000	12400000
4	15470000	15480000	4	16010000	16020000
4	16020000	16030000	4	16250000	16260000
4	16290000	16300000	4	16430000	16440000
4	16290000	16300000	4	16510000	16520000
4	16290000	16300000	4	16850000	16860000
4	16290000	16300000	4	17120000	17130000
4	16670000	16680000	4	16870000	16880000
4	16790000	16800000	4	17140000	17150000
4	16870000	16880000	4	17320000	17330000
4	17060000	17070000	4	17260000	17270000
4	17150000	17160000	4	17270000	17280000
4	17150000	17160000	4	17460000	17470000
4	17330000	17340000	4	17440000	17450000
4	17350000	17360000	4	17470000	17480000
4	21510000	21520000	4	21760000	21770000
4	21790000	21800000	4	22370000	22380000
4	21820000	21830000	4	21930000	21940000
4	21980000	21990000	4	22300000	22310000
4	22410000	22420000	4	22690000	22700000
4	25440000	25450000	4	25760000	25770000
4	26450000	26460000	4	27010000	27020000
4	36870000	36880000	4	37220000	37230000
4	37250000	37260000	4	37370000	37380000
4	37610000	37620000	4	38030000	38040000
4	40920000	40930000	4	41200000	41210000
4	41260000	41270000	4	41460000	41470000
4	41270000	41280000	4	41660000	41670000
4	41380000	41390000	4	41640000	41650000
4	41450000	41460000	4	41640000	41650000
4	43370000	43380000	4	43550000	43560000
4	43780000	43790000	4	44630000	44640000
4	47670000	47680000	4	47830000	47840000
4	48580000	48590000	4	48930000	48940000
4	48580000	48590000	4	48960000	48970000
4	52760000	52770000	4	52880000	52890000
4	53230000	53240000	4	53840000	53850000
4	53580000	53590000	4	53720000	53730000
4	53590000	53600000	4	53830000	53840000
4	53610000	53620000	4	53720000	53730000
4	53720000	53730000	4	53830000	53840000
4	54420000	54430000	4	54550000	54560000
4	54420000	54430000	4	54770000	54780000
4	54570000	54580000	4	55080000	55090000
4	55180000	55190000	4	55810000	55820000
4	57520000	57530000	4	57650000	57660000
4	65020000	65030000	4	65400000	65410000
4	65870000	65880000	4	66520000	66530000
4	68850000	68860000	4	69030000	69040000
4	69130000	69140000	4	69240000	69250000
4	69370000	69380000	4	69500000	69510000
4	72590000	72600000	4	73150000	73160000
4	73170000	73180000	4	73330000	73340000
4	73180000	73190000	4	73880000	73890000
4	74190000	74200000	4	74520000	74530000
4	74190000	74200000	4	74790000	74800000
4	74190000	74200000	4	74980000	74990000
4	74520000	74530000	4	74790000	74800000
4	74520000	74530000	4	74980000	74990000
4	75860000	75870000	4	76260000	76270000
4	75940000	75950000	4	76250000	76260000
4	76060000	76070000	4	76270000	76280000
4	76260000	76270000	4	76380000	76390000
4	77110000	77120000	4	77330000	77340000
4	77360000	77370000	4	77670000	77680000
4	77360000	77370000	4	77950000	77960000
4	77430000	77440000	4	77950000	77960000
4	77440000	77450000	4	77670000	77680000
4	77970000	77980000	4	78120000	78130000
4	78160000	78170000	4	78270000	78280000
4	78160000	78170000	4	78300000	78310000
4	78300000	78310000	4	78520000	78530000
4	78370000	78380000	4	78520000	78530000
4	78400000	78410000	4	78510000	78520000
4	79970000	79980000	4	80430000	80440000
4	81280000	81290000	4	81950000	81960000
4	82000000	82010000	4	82270000	82280000
4	82140000	82150000	4	82260000	82270000
4	82380000	82390000	4	82770000	82780000
4	84300000	84310000	4	84550000	84560000
4	84400000	84410000	4	84550000	84560000
4	85670000	85680000	4	85890000	85900000
4	85720000	85730000	4	85870000	85880000
4	87430000	87440000	4	87810000	87820000
4	87840000	87850000	4	88000000	88010000
4	87840000	87850000	4	88030000	88040000
4	87850000	87860000	4	88030000	88040000
4	87850000	87860000	4	88150000	88160000
4	88420000	88430000	4	88760000	88770000
4	88440000	88450000	4	88590000	88600000
4	88450000	88460000	4	88760000	88770000
4	88470000	88480000	4	88590000	88600000
4	88590000	88600000	4	88760000	88770000
4	88770000	88780000	4	88890000	88900000
4	90130000	90140000	4	90350000	90360000
4	90940000	90950000	4	91200000	91210000
4	91050000	91060000	4	91200000	91210000
4	101750000	101760000	4	101870000	101880000
4	103010000	103020000	4	103180000	103190000
4	103360000	103370000	4	103920000	103930000
4	103540000	103550000	4	103930000	103940000
4	104130000	104140000	4	104840000	104850000
4	107960000	107970000	4	108090000	108100000
4	110340000	110350000	4	110720000	110730000
4	110920000	110930000	4	111430000	111440000
4	111080000	111090000	4	111400000	111410000
4	111260000	111270000	4	111430000	111440000
4	114310000	114320000	4	115290000	115300000
4	114320000	114330000	4	115300000	115310000
4	115300000	115310000	4	115610000	115620000
4	119680000	119690000	4	119810000	119820000
4	119690000	119700000	4	119810000	119820000
4	120230000	120240000	4	120400000	120410000
4	120230000	120240000	4	120970000	120980000
4	120490000	120500000	4	120970000	120980000
4	121060000	121070000	4	122010000	122020000
4	129370000	129380000	4	129770000	129780000
4	130290000	130300000	4	130520000	130530000
4	130300000	130310000	4	130730000	130740000
4	130520000	130530000	4	130730000	130740000
4	140660000	140670000	4	140830000	140840000
4	141780000	141790000	4	142040000	142050000
4	143270000	143280000	4	143380000	143390000
4	143270000	143280000	4	143510000	143520000
4	143330000	143340000	4	143500000	143510000
4	143380000	143390000	4	143500000	143510000
4	144120000	144130000	4	144320000	144330000
4	144120000	144130000	4	144400000	144410000
4	144130000	144140000	4	144290000	144300000
4	145100000	145110000	4	145970000	145980000
4	146150000	146160000	4	146530000	146540000
4	148640000	148650000	4	148760000	148770000
4	150920000	150930000	4	151160000	151170000
4	151010000	151020000	4	151130000	151140000
4	152540000	152550000	4	152670000	152680000
4	152540000	152550000	4	152780000	152790000
4	152540000	152550000	4	152870000	152880000
4	152780000	152790000	4	152920000	152930000
4	152870000	152880000	4	153020000	153030000
4	152940000	152950000	4	153270000	153280000
4	154060000	154070000	4	154490000	154500000
4	154260000	154270000	4	154500000	154510000
4	158910000	158920000	4	159110000	159120000
4	158920000	158930000	4	159080000	159090000
4	159640000	159650000	4	160130000	160140000
4	163430000	163440000	4	163600000	163610000
4	163600000	163610000	4	163740000	163750000
4	164260000	164270000	4	164450000	164460000
4	165700000	165710000	4	165920000	165930000
4	166030000	166040000	4	166390000	166400000
4	166050000	166060000	4	166250000	166260000
4	166260000	166270000	4	166390000	166400000
4	170730000	170740000	4	170950000	170960000
4	173940000	173950000	4	174180000	174190000
4	176570000	176580000	4	176710000	176720000
4	176680000	176690000	4	176810000	176820000
4	183990000	184000000	4	184170000	184180000
4	184750000	184760000	4	185160000	185170000
4	184760000	184770000	4	184900000	184910000
4	184760000	184770000	4	185010000	185020000
4	184760000	184770000	4	185090000	185100000
4	186570000	186580000	4	186940000	186950000
4	186570000	186580000	4	187040000	187050000
4	186650000	186660000	4	186940000	186950000
4	186800000	186810000	4	186940000	186950000
4	188190000	188200000	4	188320000	188330000
5	60000	70000	5	190000	200000
5	310000	320000	5	420000	430000
5	930000	940000	5	1130000	1140000
5	4870000	4880000	5	5140000	5150000
5	4880000	4890000	5	5400000	5410000
5	5140000	5150000	5	5400000	5410000
5	5150000	5160000	5	5370000	5380000
5	5490000	5500000	5	5720000	5730000
5	5500000	5510000	5	5930000	5940000
5	5500000	5510000	5	6030000	6040000
5	5500000	5510000	5	6160000	6170000
5	5500000	5510000	5	6270000	6280000
5	5500000	5510000	5	6360000	6370000
5	6470000	6480000	5	6580000	6590000
5	6820000	6830000	5	6930000	6940000
5	6820000	6830000	5	7010000	7020000
5	6830000	6840000	5	7070000	7080000
5	6920000	6930000	5	7070000	7080000
5	7070000	7080000	5	7510000	7520000
5	7400000	7410000	5	7510000	7520000
5	7420000	7430000	5	7540000	7550000
5	10280000	10290000	5	10410000	10420000
5	10450000	10460000	5	10630000	10640000
5	10450000	10460000	5	11100000	11110000
5	13780000	13790000	5	13950000	13960000
5	13980000	13990000	5	14360000	14370000
5	13990000	14000000	5	14650000	14660000
5	14140000	14150000	5	14270000	14280000
5	14380000	14390000	5	14650000	14660000
5	14720000	14730000	5	15000000	15010000
5	16160000	16170000	5	16450000	16460000
5	16480000	16490000	5	16660000	16670000
5	16790000	16800000	5	17180000	17190000
5	17220000	17230000	5	18110000	18120000
5	18110000	18120000	5	18280000	18290000
5	31580000	31590000	5	31810000	31820000
5	31580000	31590000	5	32060000	32070000
5	31580000	31590000	5	32090000	32100000
5	31820000	31830000	5	32080000	32090000
5	32230000	32240000	5	32610000	32620000
5	32390000	32400000	5	32600000	32610000
5	32480000	32490000	5	32600000	32610000
5	33470000	33480000	5	33950000	33960000
5	35650000	35660000	5	35920000	35930000
5	35770000	35780000	5	35900000	35910000
5	36410000	36420000	5	36690000	36700000
5	36720000	36730000	5	36870000	36880000
5	37410000	37420000	5	38180000	38190000
5	38440000	38450000	5	38810000	38820000
5	39360000	39370000	5	39550000	39560000
5	40900000	40910000	5	41520000	41530000
5	41870000	41880000	5	42760000	42770000
5	42430000	42440000	5	42570000	42580000
5	43100000	43110000	5	43380000	43390000
5	45030000	45040000	5	45760000	45770000
5	49880000	49890000	5	50240000	50250000
5	53530000	53540000	5	54180000	54190000
5	54190000	54200000	5	54420000	54430000
5	54200000	54210000	5	54450000	54460000
5	56580000	56590000	5	57180000	57190000
5	56590000	56600000	5	57030000	57040000
5	56610000	56620000	5	56960000	56970000
5	56620000	56630000	5	56740000	56750000
5	56620000	56630000	5	56930000	56940000
5	56790000	56800000	5	57750000	57760000
5	57180000	57190000	5	57720000	57730000
5	57180000	57190000	5	57750000	57760000
5	57270000	57280000	5	57730000	57740000
5	57330000	57340000	5	57750000	57760000
5	57450000	57460000	5	57740000	57750000
5	57770000	57780000	5	58140000	58150000
5	57800000	57810000	5	58140000	58150000
5	58180000	58190000	5	58480000	58490000
5	58480000	58490000	5	58660000	58670000
5	58550000	58560000	5	59090000	59100000
5	58680000	58690000	5	58970000	58980000
5	58680000	58690000	5	59080000	59090000
5	58790000	58800000	5	59080000	59090000
5	59110000	59120000	5	59680000	59690000
5	59110000	59120000	5	59920000	59930000
5	63510000	63520000	5	63900000	63910000
5	63920000	63930000	5	64080000	64090000
5	64100000	64110000	5	64770000	64780000
5	65880000	65890000	5	66020000	66030000
5	67570000	67580000	5	68240000	68250000
5	67570000	67580000	5	68330000	68340000
5	67580000	67590000	5	67720000	67730000
5	67580000	67590000	5	68000000	68010000
5	67580000	67590000	5	68050000	68060000
5	67590000	67600000	5	67760000	67770000
5	67590000	67600000	5	68020000	68030000
5	67720000	67730000	5	68020000	68030000
5	67720000	67730000	5	68300000	68310000
5	67770000	67780000	5	68000000	68010000
5	67770000	67780000	5	68020000	68030000
5	67780000	67790000	5	68300000	68310000
5	67800000	67810000	5	68020000	68030000
5	68010000	68020000	5	68130000	68140000
5	68020000	68030000	5	68300000	68310000
5	71070000	71080000	5	71610000	71620000
5	71080000	71090000	5	71400000	71410000
5	71650000	71660000	5	71920000	71930000
5	71660000	71670000	5	71810000	71820000
5	71660000	71670000	5	72110000	72120000
5	71920000	71930000	5	72120000	72130000
5	72880000	72890000	5	73080000	73090000
5	73200000	73210000	5	73930000	73940000
5	73200000	73210000	5	73940000	73950000
5	73250000	73260000	5	73930000	73940000
5	73260000	73270000	5	73940000	73950000
5	73330000	73340000	5	73940000	73950000
5	73350000	73360000	5	73930000	73940000
5	73440000	73450000	5	73580000	73590000
5	73440000	73450000	5	73690000	73700000
5	73440000	73450000	5	73930000	73940000
5	73570000	73580000	5	73930000	73940000
5	73660000	73670000	5	73920000	73930000
5	73690000	73700000	5	73920000	73930000
5	74340000	74350000	5	74520000	74530000
5	76420000	76430000	5	76720000	76730000
5	78850000	78860000	5	79370000	79380000
5	79040000	79050000	5	79370000	79380000
5	79390000	79400000	5	79610000	79620000
5	86390000	86400000	5	86690000	86700000
5	87080000	87090000	5	87430000	87440000
5	87080000	87090000	5	87970000	87980000
5	87080000	87090000	5	87980000	87990000
5	87190000	87200000	5	87970000	87980000
5	87440000	87450000	5	87960000	87970000
5	88000000	88010000	5	88550000	88560000
5	88160000	88170000	5	88550000	88560000
5	88570000	88580000	5	89010000	89020000
5	89020000	89030000	5	89190000	89200000
5	89020000	89030000	5	89560000	89570000
5	89190000	89200000	5	89450000	89460000
5	89240000	89250000	5	89450000	89460000
5	90150000	90160000	5	90700000	90710000
5	90390000	90400000	5	90680000	90690000
5	91600000	91610000	5	92420000	92430000
5	92350000	92360000	5	92650000	92660000
5	92660000	92670000	5	92890000	92900000
5	92940000	92950000	5	93130000	93140000
5	94310000	94320000	5	94580000	94590000
5	94980000	94990000	5	95170000	95180000
5	95190000	95200000	5	95300000	95310000
5	95190000	95200000	5	95660000	95670000
5	96090000	96100000	5	96500000	96510000
5	98240000	98250000	5	98390000	98400000
5	100160000	100170000	5	100720000	100730000
5	102630000	102640000	5	102780000	102790000
5	108740000	108750000	5	109010000	109020000
5	109030000	109040000	5	109390000	109400000
5	109030000	109040000	5	109670000	109680000
5	110890000	110900000	5	111480000	111490000
5	111270000	111280000	5	111460000	111470000
5	111880000	111890000	5	112100000	112110000
5	112320000	112330000	5	112940000	112950000
5	114430000	114440000	5	114560000	114570000
5	114640000	114650000	5	114910000	114920000
5	125690000	125700000	5	125870000	125880000
5	126010000	126020000	5	126130000	126140000
5	126620000	126630000	5	126820000	126830000
5	129240000	129250000	5	129440000	129450000
5	129500000	129510000	5	130060000	130070000
5	132090000	132100000	5	132210000	132220000
5	132450000	132460000	5	132780000	132790000
5	132450000	132460000	5	133260000	133270000
5	132770000	132780000	5	132940000	132950000
5	132780000	132790000	5	133070000	133080000
5	132800000	132810000	5	132940000	132950000
5	132800000	132810000	5	133220000	133230000
5	132830000	132840000	5	133470000	133480000
5	133630000	133640000	5	133890000	133900000
5	133630000	133640000	5	133920000	133930000
5	134780000	134790000	5	135150000	135160000
5	134890000	134900000	5	135160000	135170000
5	135580000	135590000	5	136100000	136110000
5	135690000	135700000	5	136100000	136110000
5	136130000	136140000	5	136530000	136540000
5	136140000	136150000	5	136330000	136340000
5	136140000	136150000	5	136400000	136410000
5	136140000	136150000	5	136430000	136440000
5	136140000	136150000	5	136830000	136840000
5	136140000	136150000	5	136930000	136940000
5	136200000	136210000	5	136940000	136950000
5	136320000	136330000	5	136830000	136840000
5	136330000	136340000	5	136930000	136940000
5	136410000	136420000	5	136820000	136830000
5	136660000	136670000	5	136810000	136820000
5	136660000	136670000	5	136930000	136940000
5	136690000	136700000	5	136810000	136820000
5	136810000	136820000	5	136940000	136950000
5	136960000	136970000	5	137080000	137090000
5	137930000	137940000	5	138070000	138080000
5	138210000	138220000	5	138460000	138470000
5	138310000	138320000	5	138460000	138470000
5	138460000	138470000	5	138850000	138860000
5	138760000	138770000	5	138910000	138920000
5	138760000	138770000	5	138980000	138990000
5	138760000	138770000	5	139010000	139020000
5	138760000	138770000	5	139140000	139150000
5	138760000	138770000	5	139230000	139240000
5	138850000	138860000	5	139010000	139020000
5	139030000	139040000	5	139140000	139150000
5	139620000	139630000	5	139730000	139740000
5	140570000	140580000	5	140930000	140940000
5	141020000	141030000	5	141500000	141510000
5	141060000	141070000	5	141500000	141510000
5	141380000	141390000	5	141490000	141500000
5	141380000	141390000	5	141520000	141530000
5	142100000	142110000	5	142240000	142250000
5	142290000	142300000	5	143200000	143210000
5	143390000	143400000	5	143510000	143520000
5	143590000	143600000	5	143700000	143710000
5	145900000	145910000	5	146560000	146570000
5	145900000	145910000	5	146750000	146760000
5	146020000	146030000	5	146130000	146140000
5	146130000	146140000	5	146250000	146260000
5	146340000	146350000	5	146550000	146560000
5	146430000	146440000	5	146550000	146560000
5	147000000	147010000	5	147200000	147210000
5	147550000	147560000	5	147770000	147780000
5	147820000	147830000	5	148100000	148110000
5	148110000	148120000	5	148620000	148630000
5	148740000	148750000	5	148930000	148940000
5	148820000	148830000	5	148930000	148940000
5	149010000	149020000	5	149200000	149210000
5	149020000	149030000	5	149370000	149380000
5	149210000	149220000	5	149370000	149380000
5	149220000	149230000	5	149330000	149340000
5	149530000	149540000	5	149660000	149670000
5	149530000	149540000	5	149800000	149810000
5	149610000	149620000	5	149810000	149820000
5	149640000	149650000	5	149820000	149830000
5	149650000	149660000	5	149760000	149770000
5	149930000	149940000	5	150070000	150080000
5	150760000	150770000	5	150880000	150890000
5	151200000	151210000	5	151870000	151880000
5	151670000	151680000	5	151880000	151890000
5	152870000	152880000	5	153090000	153100000
5	154030000	154040000	5	154170000	154180000
5	156570000	156580000	5	156680000	156690000
5	156570000	156580000	5	157160000	157170000
5	156580000	156590000	5	156730000	156740000
5	156760000	156770000	5	157160000	157170000
5	158880000	158890000	5	159400000	159410000
5	159940000	159950000	5	160050000	160060000
5	163450000	163460000	5	163930000	163940000
5	166670000	166680000	5	166980000	166990000
5	167700000	167710000	5	167850000	167860000
5	169650000	169660000	5	169840000	169850000
5	169860000	169870000	5	170050000	170060000
5	170060000	170070000	5	170220000	170230000
5	170820000	170830000	5	171280000	171290000
5	170850000	170860000	5	171050000	171060000
5	170850000	170860000	5	171180000	171190000
5	170850000	170860000	5	171270000	171280000
5	171050000	171060000	5	171160000	171170000
5	171900000	171910000	5	172120000	172130000
5	172140000	172150000	5	172350000	172360000
5	172190000	172200000	5	172350000	172360000
5	172720000	172730000	5	173400000	173410000
5	173050000	173060000	5	173180000	173190000
5	173050000	173060000	5	173240000	173250000
5	173050000	173060000	5	173360000	173370000
5	173050000	173060000	5	173390000	173400000
5	173050000	173060000	5	173740000	173750000
5	173200000	173210000	5	173310000	173320000
5	173470000	173480000	5	173590000	173600000
5	173470000	173480000	5	173730000	173740000
5	173590000	173600000	5	173730000	173740000
5	173840000	173850000	5	174220000	174230000
5	174370000	174380000	5	174880000	174890000
5	174960000	174970000	5	175100000	175110000
5	174960000	174970000	5	175130000	175140000
5	176090000	176100000	5	176460000	176470000
5	180290000	180300000	5	180580000	180590000
6	800000	810000	6	1400000	1410000
6	960000	970000	6	1120000	1130000
6	1060000	1070000	6	1280000	1290000
6	3120000	3130000	6	3250000	3260000
6	3270000	3280000	6	3630000	3640000
6	3270000	3280000	6	3720000	3730000
6	3270000	3280000	6	3730000	3740000
6	3280000	3290000	6	3620000	3630000
6	3280000	3290000	6	3720000	3730000
6	3280000	3290000	6	3730000	3740000
6	3280000	3290000	6	3980000	3990000
6	3450000	3460000	6	3700000	3710000
6	3450000	3460000	6	3730000	3740000
6	3740000	3750000	6	3980000	3990000
6	5140000	5150000	6	5250000	5260000
6	5140000	5150000	6	5390000	5400000
6	5670000	5680000	6	5970000	5980000
6	5760000	5770000	6	5990000	6000000
6	5840000	5850000	6	5980000	5990000
6	6010000	6020000	6	6540000	6550000
6	11140000	11150000	6	11490000	11500000
6	11260000	11270000	6	11480000	11490000
6	11650000	11660000	6	12220000	12230000
6	12640000	12650000	6	12790000	12800000
6	12640000	12650000	6	12870000	12880000
6	12710000	12720000	6	12880000	12890000
6	12910000	12920000	6	13310000	13320000
6	13340000	13350000	6	13470000	13480000
6	15690000	15700000	6	16190000	16200000
6	15700000	15710000	6	16130000	16140000
6	16490000	16500000	6	16960000	16970000
6	16760000	16770000	6	17080000	17090000
6	17160000	17170000	6	17570000	17580000
6	18320000	18330000	6	18500000	18510000
6	19030000	19040000	6	19840000	19850000
6	20290000	20300000	6	20520000	20530000
6	21590000	21600000	6	22140000	22150000
6	23690000	23700000	6	24010000	24020000
6	24010000	24020000	6	24140000	24150000
6	24280000	24290000	6	24390000	24400000
6	24570000	24580000	6	24690000	24700000
6	24850000	24860000	6	25070000	25080000
6	26040000	26050000	6	26190000	26200000
6	27120000	27130000	6	27760000	27770000
6	29760000	29770000	6	29920000	29930000
6	30700000	30710000	6	31040000	31050000
6	31350000	31360000	6	31460000	31470000
6	31520000	31530000	6	31630000	31640000
6	31650000	31660000	6	31760000	31770000
6	32380000	32390000	6	32760000	32770000
6	32380000	32390000	6	32830000	32840000
6	32440000	32450000	6	32550000	32560000
6	32610000	32620000	6	32720000	32730000
6	32970000	32980000	6	33130000	33140000
6	33420000	33430000	6	33530000	33540000
6	33550000	33560000	6	33660000	33670000
6	33550000	33560000	6	33750000	33760000
6	33730000	33740000	6	34110000	34120000
6	34440000	34450000	6	34560000	34570000
6	35310000	35320000	6	35420000	35430000
6	35550000	35560000	6	35700000	35710000
6	36100000	36110000	6	36300000	36310000
6	36180000	36190000	6	36300000	36310000
6	37450000	37460000	6	37650000	37660000
6	39130000	39140000	6	39270000	39280000
6	39940000	39950000	6	40280000	40290000
6	40280000	40290000	6	41010000	41020000
6	40290000	40300000	6	40540000	40550000
6	40350000	40360000	6	40990000	41000000
6	40750000	40760000	6	40870000	40880000
6	41330000	41340000	6	41640000	41650000
6	41760000	41770000	6	42180000	42190000
6	42630000	42640000	6	42840000	42850000
6	43320000	43330000	6	43460000	43470000
6	43630000	43640000	6	44030000	44040000
6	43740000	43750000	6	44030000	44040000
6	43740000	43750000	6	44050000	44060000
6	47600000	47610000	6	47740000	47750000
6	47750000	47760000	6	48730000	48740000
6	48030000	48040000	6	48720000	48730000
6	48240000	48250000	6	48350000	48360000
6	48240000	48250000	6	48380000	48390000
6	52270000	52280000	6	52510000	52520000
6	55300000	55310000	6	55750000	55760000
6	55850000	55860000	6	56120000	56130000
6	55850000	55860000	6	56150000	56160000
6	56220000	56230000	6	56450000	56460000
6	56500000	56510000	6	56710000	56720000
6	56760000	56770000	6	57180000	57190000
6	64050000	64060000	6	64490000	64500000
6	65880000	65890000	6	66120000	66130000
6	71270000	71280000	6	71380000	71390000
6	73130000	73140000	6	73490000	73500000
6	73130000	73140000	6	73840000	73850000
6	73150000	73160000	6	73320000	73330000
6	73330000	73340000	6	73830000	73840000
6	73330000	73340000	6	73890000	73900000
6	73340000	73350000	6	73450000	73460000
6	74210000	74220000	6	74320000	74330000
6	75120000	75130000	6	75920000	75930000
6	82960000	82970000	6	83760000	83770000
6	82970000	82980000	6	83320000	83330000
6	83080000	83090000	6	83760000	83770000
6	83930000	83940000	6	84220000	84230000
6	84110000	84120000	6	84220000	84230000
6	84580000	84590000	6	84930000	84940000
6	86060000	86070000	6	86190000	86200000
6	89680000	89690000	6	89970000	89980000
6	90650000	90660000	6	91180000	91190000
6	90670000	90680000	6	90780000	90790000
6	90680000	90690000	6	90900000	90910000
6	91420000	91430000	6	91530000	91540000
6	97350000	97360000	6	97500000	97510000
6	97380000	97390000	6	97490000	97500000
6	99290000	99300000	6	99550000	99560000
6	100310000	100320000	6	100540000	100550000
6	100320000	100330000	6	100430000	100440000
6	107990000	108000000	6	108190000	108200000
6	108880000	108890000	6	109380000	109390000
6	110010000	110020000	6	110700000	110710000
6	110020000	110030000	6	110390000	110400000
6	110030000	110040000	6	110360000	110370000
6	110520000	110530000	6	110670000	110680000
6	112030000	112040000	6	112300000	112310000
6	112030000	112040000	6	112350000	112360000
6	112070000	112080000	6	112190000	112200000
6	112500000	112510000	6	112620000	112630000
6	112650000	112660000	6	113160000	113170000
6	114410000	114420000	6	114620000	114630000
6	116600000	116610000	6	116870000	116880000
6	117760000	117770000	6	117920000	117930000
6	118230000	118240000	6	118480000	118490000
6	118300000	118310000	6	118490000	118500000
6	123050000	123060000	6	123160000	123170000
6	123370000	123380000	6	123630000	123640000
6	124110000	124120000	6	125100000	125110000
6	125620000	125630000	6	126070000	126080000
6	125620000	125630000	6	126100000	126110000
6	125630000	125640000	6	126280000	126290000
6	126110000	126120000	6	126280000	126290000
6	128820000	128830000	6	129340000	129350000
6	130630000	130640000	6	131010000	131020000
6	131200000	131210000	6	131460000	131470000
6	131210000	131220000	6	131350000	131360000
6	131500000	131510000	6	131850000	131860000
6	132600000	132610000	6	132810000	132820000
6	132990000	133000000	6	133110000	133120000
6	133150000	133160000	6	133830000	133840000
6	133880000	133890000	6	134410000	134420000
6	133890000	133900000	6	134230000	134240000
6	134240000	134250000	6	134410000	134420000
6	134470000	134480000	6	135260000	135270000
6	134490000	134500000	6	135200000	135210000
6	135850000	135860000	6	136540000	136550000
6	136650000	136660000	6	136850000	136860000
6	138020000	138030000	6	138420000	138430000
6	138430000	138440000	6	138830000	138840000
6	139110000	139120000	6	139670000	139680000
6	139120000	139130000	6	139680000	139690000
6	139140000	139150000	6	139670000	139680000
6	139290000	139300000	6	139670000	139680000
6	139290000	139300000	6	139680000	139690000
6	143000000	143010000	6	143150000	143160000
6	143000000	143010000	6	143270000	143280000
6	143000000	143010000	6	143420000	143430000
6	143010000	143020000	6	143710000	143720000
6	143010000	143020000	6	143730000	143740000
6	143880000	143890000	6	144330000	144340000
6	146350000	146360000	6	146740000	146750000
6	146360000	146370000	6	146840000	146850000
6	146720000	146730000	6	146840000	146850000
6	148890000	148900000	6	149740000	149750000
6	150410000	150420000	6	150710000	150720000
6	150740000	150750000	6	151000000	151010000
6	150740000	150750000	6	151100000	151110000
6	150740000	150750000	6	151130000	151140000
6	150990000	151000000	6	151130000	151140000
6	151220000	151230000	6	151640000	151650000
6	152610000	152620000	6	152770000	152780000
6	152790000	152800000	6	152960000	152970000
6	153070000	153080000	6	153270000	153280000
6	154470000	154480000	6	154580000	154590000
6	155240000	155250000	6	155490000	155500000
6	155240000	155250000	6	155560000	155570000
6	156750000	156760000	6	157720000	157730000
6	156890000	156900000	6	157620000	157630000
6	157030000	157040000	6	157620000	157630000
6	157110000	157120000	6	157630000	157640000
6	157140000	157150000	6	157630000	157640000
6	157360000	157370000	6	157620000	157630000
6	157440000	157450000	6	157630000	157640000
6	157520000	157530000	6	157690000	157700000
6	157550000	157560000	6	157690000	157700000
6	157740000	157750000	6	158080000	158090000
6	157750000	157760000	6	157950000	157960000
6	158630000	158640000	6	159110000	159120000
6	158640000	158650000	6	159020000	159030000
6	160290000	160300000	6	160460000	160470000
6	160380000	160390000	6	160870000	160880000
6	160930000	160940000	6	161790000	161800000
6	161160000	161170000	6	161790000	161800000
6	161530000	161540000	6	161790000	161800000
6	166290000	166300000	6	166510000	166520000
6	166320000	166330000	6	166500000	166510000
6	167190000	167200000	6	167400000	167410000
6	167410000	167420000	6	167560000	167570000
6	167610000	167620000	6	167720000	167730000
6	170170000	170180000	6	170850000	170860000
7	60000	70000	7	180000	190000
7	300000	310000	7	450000	460000
7	360000	370000	7	540000	550000
7	370000	380000	7	800000	810000
7	1610000	1620000	7	2050000	2060000
7	2260000	2270000	7	2380000	2390000
7	2270000	2280000	7	2390000	2400000
7	2580000	2590000	7	2710000	2720000
7	5160000	5170000	7	5880000	5890000
7	5200000	5210000	7	5840000	5850000
7	5270000	5280000	7	5470000	5480000
7	5280000	5290000	7	5390000	5400000
7	5540000	5550000	7	5720000	5730000
7	5600000	5610000	7	5720000	5730000
7	6200000	6210000	7	6360000	6370000
7	8010000	8020000	7	8200000	8210000
7	8010000	8020000	7	8240000	8250000
7	12570000	12580000	7	13290000	13300000
7	14030000	14040000	7	14490000	14500000
7	14750000	14760000	7	15050000	15060000
7	16110000	16120000	7	16610000	16620000
7	16160000	16170000	7	16290000	16300000
7	16730000	16740000	7	16960000	16970000
7	16830000	16840000	7	16950000	16960000
7	17340000	17350000	7	17680000	17690000
7	18000000	18010000	7	18370000	18380000
7	18390000	18400000	7	18600000	18610000
7	18400000	18410000	7	18700000	18710000
7	18420000	18430000	7	18610000	18620000
7	19750000	19760000	7	20630000	20640000
7	19780000	19790000	7	20200000	20210000
7	19790000	19800000	7	20630000	20640000
7	22150000	22160000	7	22520000	22530000
7	22160000	22170000	7	22400000	22410000
7	22170000	22180000	7	22340000	22350000
7	22250000	22260000	7	22510000	22520000
7	24850000	24860000	7	25090000	25100000
7	24850000	24860000	7	25120000	25130000
7	24860000	24870000	7	24970000	24980000
7	24860000	24870000	7	25010000	25020000
7	25290000	25300000	7	25420000	25430000
7	25290000	25300000	7	25870000	25880000
7	25440000	25450000	7	25590000	25600000
7	25440000	25450000	7	25880000	25890000
7	25920000	25930000	7	26320000	26330000
7	25920000	25930000	7	26700000	26710000
7	25930000	25940000	7	26230000	26240000
7	25930000	25940000	7	26400000	26410000
7	25930000	25940000	7	26540000	26550000
7	26230000	26240000	7	26720000	26730000
7	26240000	26250000	7	26390000	26400000
7	26410000	26420000	7	26690000	26700000
7	26420000	26430000	7	26530000	26540000
7	26530000	26540000	7	26690000	26700000
7	28960000	28970000	7	29140000	29150000
7	29230000	29240000	7	29440000	29450000
7	29790000	29800000	7	29950000	29960000
7	31020000	31030000	7	31150000	31160000
7	31240000	31250000	7	31370000	31380000
7	31240000	31250000	7	31400000	31410000
7	31380000	31390000	7	31510000	31520000
7	31790000	31800000	7	32240000	32250000
7	32030000	32040000	7	32200000	32210000
7	32240000	32250000	7	32510000	32520000
7	34140000	34150000	7	34390000	34400000
7	34190000	34200000	7	34380000	34390000
7	34260000	34270000	7	34390000	34400000
7	35750000	35760000	7	35860000	35870000
7	35750000	35760000	7	35940000	35950000
7	36020000	36030000	7	36150000	36160000
7	36020000	36030000	7	36330000	36340000
7	36160000	36170000	7	36320000	36330000
7	36520000	36530000	7	37240000	37250000
7	36720000	36730000	7	37230000	37240000
7	36900000	36910000	7	37220000	37230000
7	37020000	37030000	7	37220000	37230000
7	37100000	37110000	7	37210000	37220000
7	37270000	37280000	7	37870000	37880000
7	38440000	38450000	7	38770000	38780000
7	38470000	38480000	7	38780000	38790000
7	38830000	38840000	7	39490000	39500000
7	38840000	38850000	7	38960000	38970000
7	38970000	38980000	7	39120000	39130000
7	38970000	38980000	7	39490000	39500000
7	39370000	39380000	7	39480000	39490000
7	39620000	39630000	7	39780000	39790000
7	42970000	42980000	7	43490000	43500000
7	42980000	42990000	7	43150000	43160000
7	43150000	43160000	7	43510000	43520000
7	43160000	43170000	7	43280000	43290000
7	43160000	43170000	7	43310000	43320000
7	44080000	44090000	7	44240000	44250000
7	44110000	44120000	7	44240000	44250000
7	44260000	44270000	7	44510000	44520000
7	44280000	44290000	7	44430000	44440000
7	44290000	44300000	7	44510000	44520000
7	44360000	44370000	7	44510000	44520000
7	44620000	44630000	7	45010000	45020000
7	44620000	44630000	7	45150000	45160000
7	44900000	44910000	7	45160000	45170000
7	45190000	45200000	7	45300000	45310000
7	45200000	45210000	7	45900000	45910000
7	45960000	45970000	7	46390000	46400000
7	47300000	47310000	7	47850000	47860000
7	50240000	50250000	7	50480000	50490000
7	54850000	54860000	7	55320000	55330000
7	55340000	55350000	7	55470000	55480000
7	56550000	56560000	7	57480000	57490000
7	57670000	57680000	7	57880000	57890000
7	57700000	57710000	7	57880000	57890000
7	69500000	69510000	7	70150000	70160000
7	70320000	70330000	7	70680000	70690000
7	70320000	70330000	7	71180000	71190000
7	70330000	70340000	7	70600000	70610000
7	70690000	70700000	7	71160000	71170000
7	70770000	70780000	7	71160000	71170000
7	71980000	71990000	7	72310000	72320000
7	73020000	73030000	7	73140000	73150000
7	73610000	73620000	7	73800000	73810000
7	73830000	73840000	7	74120000	74130000
7	75510000	75520000	7	75630000	75640000
7	75800000	75810000	7	75940000	75950000
7	79140000	79150000	7	79450000	79460000
7	80330000	80340000	7	81080000	81090000
7	81120000	81130000	7	81640000	81650000
7	81120000	81130000	7	81780000	81790000
7	81860000	81870000	7	82070000	82080000
7	81980000	81990000	7	82090000	82100000
7	84650000	84660000	7	85460000	85470000
7	86280000	86290000	7	86400000	86410000
7	86560000	86570000	7	86770000	86780000
7	86940000	86950000	7	87050000	87060000
7	90330000	90340000	7	90630000	90640000
7	90340000	90350000	7	90660000	90670000
7	90520000	90530000	7	90630000	90640000
7	90520000	90530000	7	90660000	90670000
7	92240000	92250000	7	92680000	92690000
7	95130000	95140000	7	95310000	95320000
7	95160000	95170000	7	95310000	95320000
7	95350000	95360000	7	95500000	95510000
7	96770000	96780000	7	97460000	97470000
7	97650000	97660000	7	97760000	97770000
7	97660000	97670000	7	97790000	97800000
7	97660000	97670000	7	97800000	97810000
7	97920000	97930000	7	98430000	98440000
7	98060000	98070000	7	98420000	98430000
7	98250000	98260000	7	98420000	98430000
7	98280000	98290000	7	98430000	98440000
7	98520000	98530000	7	98630000	98640000
7	98520000	98530000	7	98930000	98940000
7	98620000	98630000	7	98920000	98930000
7	100310000	100320000	7	100440000	100450000
7	100490000	100500000	7	100700000	100710000
7	101190000	101200000	7	101910000	101920000
7	101340000	101350000	7	101860000	101870000
7	101540000	101550000	7	102090000	102100000
7	101910000	101920000	7	102050000	102060000
7	101920000	101930000	7	102080000	102090000
7	104620000	104630000	7	104730000	104740000
7	104620000	104630000	7	104760000	104770000
7	105400000	105410000	7	105650000	105660000
7	105690000	105700000	7	105800000	105810000
7	105810000	105820000	7	106100000	106110000
7	106420000	106430000	7	106780000	106790000
7	106840000	106850000	7	106960000	106970000
7	106840000	106850000	7	107070000	107080000
7	106840000	106850000	7	107100000	107110000
7	106840000	106850000	7	107210000	107220000
7	106840000	106850000	7	107510000	107520000
7	107090000	107100000	7	107220000	107230000
7	107110000	107120000	7	107510000	107520000
7	107830000	107840000	7	108130000	108140000
7	108630000	108640000	7	108760000	108770000
7	108760000	108770000	7	109040000	109050000
7	110040000	110050000	7	110730000	110740000
7	111390000	111400000	7	111500000	111510000
7	111400000	111410000	7	112050000	112060000
7	112660000	112670000	7	113330000	113340000
7	113730000	113740000	7	113980000	113990000
7	113730000	113740000	7	114300000	114310000
7	113740000	113750000	7	114010000	114020000
7	113740000	113750000	7	114050000	114060000
7	115620000	115630000	7	115730000	115740000
7	115890000	115900000	7	116220000	116230000
7	115900000	115910000	7	116020000	116030000
7	116230000	116240000	7	116440000	116450000
7	117030000	117040000	7	117330000	117340000
7	117520000	117530000	7	117640000	117650000
7	121020000	121030000	7	121180000	121190000
7	123810000	123820000	7	124420000	124430000
7	127350000	127360000	7	127510000	127520000
7	127350000	127360000	7	127580000	127590000
7	127350000	127360000	7	127650000	127660000
7	127520000	127530000	7	127650000	127660000
7	129760000	129770000	7	129920000	129930000
7	129800000	129810000	7	130130000	130140000
7	129910000	129920000	7	130060000	130070000
7	130560000	130570000	7	130670000	130680000
7	130570000	130580000	7	130710000	130720000
7	131200000	131210000	7	131340000	131350000
7	131620000	131630000	7	132250000	132260000
7	131630000	131640000	7	131830000	131840000
7	132000000	132010000	7	132230000	132240000
7	132000000	132010000	7	132260000	132270000
7	134380000	134390000	7	134630000	134640000
7	137290000	137300000	7	137580000	137590000
7	137340000	137350000	7	137500000	137510000
7	137340000	137350000	7	137580000	137590000
7	137500000	137510000	7	137680000	137690000
7	137580000	137590000	7	137690000	137700000
7	139320000	139330000	7	139700000	139710000
7	139870000	139880000	7	140010000	140020000
7	140210000	140220000	7	140340000	140350000
7	140500000	140510000	7	140710000	140720000
7	140770000	140780000	7	141220000	141230000
7	140790000	140800000	7	140900000	140910000
7	141020000	141030000	7	141220000	141230000
7	142030000	142040000	7	142270000	142280000
7	142040000	142050000	7	142160000	142170000
7	142040000	142050000	7	142240000	142250000
7	142120000	142130000	7	142240000	142250000
7	142330000	142340000	7	142550000	142560000
7	142330000	142340000	7	142680000	142690000
7	142330000	142340000	7	143070000	143080000
7	142330000	142340000	7	143190000	143200000
7	142550000	142560000	7	142910000	142920000
7	142560000	142570000	7	142700000	142710000
7	142570000	142580000	7	142690000	142700000
7	142580000	142590000	7	142910000	142920000
7	142700000	142710000	7	142910000	142920000
7	142720000	142730000	7	143200000	143210000
7	142910000	142920000	7	143200000	143210000
7	143080000	143090000	7	143210000	143220000
7	144140000	144150000	7	144280000	144290000
7	147960000	147970000	7	148180000	148190000
7	150140000	150150000	7	150450000	150460000
7	155590000	155600000	7	156540000	156550000
7	155600000	155610000	7	156270000	156280000
8	690000	700000	8	800000	810000
8	700000	710000	8	880000	890000
8	990000	1000000	8	1300000	1310000
8	1000000	1010000	8	1210000	1220000
8	1000000	1010000	8	1530000	1540000
8	1830000	1840000	8	1940000	1950000
8	1830000	1840000	8	1970000	1980000
8	1840000	1850000	8	1970000	1980000
8	2190000	2200000	8	2340000	2350000
8	6270000	6280000	8	6640000	6650000
8	8110000	8120000	8	8580000	8590000
8	8130000	8140000	8	8250000	8260000
8	9770000	9780000	8	9960000	9970000
8	9770000	9780000	8	10000000	10010000
8	9770000	9780000	8	10260000	10270000
8	9780000	9790000	8	10200000	10210000
8	10440000	10450000	8	10650000	10660000
8	10440000	10450000	8	10680000	10690000
8	11420000	11430000	8	11820000	11830000
8	12890000	12900000	8	13510000	13520000
8	17570000	17580000	8	17770000	17780000
8	19780000	19790000	8	19960000	19970000
8	20080000	20090000	8	20220000	20230000
8	21190000	21200000	8	21300000	21310000
8	21480000	21490000	8	21600000	21610000
8	21770000	21780000	8	22010000	22020000
8	21880000	21890000	8	21990000	22000000
8	21880000	21890000	8	22080000	22090000
8	22090000	22100000	8	22210000	22220000
8	22090000	22100000	8	22240000	22250000
8	22470000	22480000	8	22760000	22770000
8	22530000	22540000	8	22760000	22770000
8	23150000	23160000	8	23260000	23270000
8	23610000	23620000	8	24050000	24060000
8	23610000	23620000	8	24080000	24090000
8	25430000	25440000	8	25930000	25940000
8	26240000	26250000	8	26510000	26520000
8	26540000	26550000	8	27060000	27070000
8	26540000	26550000	8	27070000	27080000
8	27320000	27330000	8	27440000	27450000
8	27460000	27470000	8	27600000	27610000
8	28210000	28220000	8	28450000	28460000
8	28470000	28480000	8	28590000	28600000
8	28990000	29000000	8	29170000	29180000
8	29190000	29200000	8	29870000	29880000
8	29190000	29200000	8	29910000	29920000
8	29200000	29210000	8	29590000	29600000
8	30770000	30780000	8	30960000	30970000
8	32430000	32440000	8	32960000	32970000
8	35340000	35350000	8	35820000	35830000
8	35450000	35460000	8	35830000	35840000
8	35510000	35520000	8	35630000	35640000
8	36700000	36710000	8	37570000	37580000
8	38260000	38270000	8	38560000	38570000
8	38700000	38710000	8	38820000	38830000
8	40230000	40240000	8	40390000	40400000
8	40230000	40240000	8	40630000	40640000
8	40230000	40240000	8	40680000	40690000
8	40420000	40430000	8	40730000	40740000
8	40630000	40640000	8	40740000	40750000
8	41570000	41580000	8	41690000	41700000
8	41570000	41580000	8	41730000	41740000
8	41570000	41580000	8	41990000	42000000
8	41850000	41860000	8	42000000	42010000
8	42020000	42030000	8	42180000	42190000
8	42020000	42030000	8	42240000	42250000
8	42030000	42040000	8	42230000	42240000
8	42260000	42270000	8	42530000	42540000
8	42550000	42560000	8	42660000	42670000
8	48260000	48270000	8	48520000	48530000
8	49030000	49040000	8	49830000	49840000
8	49230000	49240000	8	49830000	49840000
8	49890000	49900000	8	50200000	50210000
8	52760000	52770000	8	52920000	52930000
8	58120000	58130000	8	58250000	58260000
8	59780000	59790000	8	60020000	60030000
8	60010000	60020000	8	60510000	60520000
8	60010000	60020000	8	60750000	60760000
8	60020000	60030000	8	60200000	60210000
8	60180000	60190000	8	60750000	60760000
8	60200000	60210000	8	60510000	60520000
8	60200000	60210000	8	60580000	60590000
8	60510000	60520000	8	60760000	60770000
8	60520000	60530000	8	61040000	61050000
8	60570000	60580000	8	60750000	60760000
8	64310000	64320000	8	65300000	65310000
8	64510000	64520000	8	65170000	65180000
8	64510000	64520000	8	65290000	65300000
8	64540000	64550000	8	64660000	64670000
8	64540000	64550000	8	64880000	64890000
8	64540000	64550000	8	65180000	65190000
8	64540000	64550000	8	65280000	65290000
8	64610000	64620000	8	64880000	64890000
8	64650000	64660000	8	64880000	64890000
8	64660000	64670000	8	65300000	65310000
8	64880000	64890000	8	65170000	65180000
8	64880000	64890000	8	65260000	65270000
8	64890000	64900000	8	65290000	65300000
8	65170000	65180000	8	65280000	65290000
8	66970000	66980000	8	67330000	67340000
8	67050000	67060000	8	67330000	67340000
8	67180000	67190000	8	67320000	67330000
8	67360000	67370000	8	67510000	67520000
8	71760000	71770000	8	72720000	72730000
8	72740000	72750000	8	72880000	72890000
8	73220000	73230000	8	73830000	73840000
8	73220000	73230000	8	73890000	73900000
[truncated: 2,625 more rows]

## Sheet: L5
chr1	x1	x2	chr2	y1	y2
1	1340000	1350000	1	1470000	1480000
1	1490000	1500000	1	1650000	1660000
1	1680000	1690000	1	1810000	1820000
1	1870000	1880000	1	1990000	2000000
1	2120000	2130000	1	2230000	2240000
1	2130000	2140000	1	2310000	2320000
1	2160000	2170000	1	2310000	2320000
1	2340000	2350000	1	2450000	2460000
1	2340000	2350000	1	2710000	2720000
1	2350000	2360000	1	2510000	2520000
1	2730000	2740000	1	3350000	3360000
1	3400000	3410000	1	3530000	3540000
1	3820000	3830000	1	4080000	4090000
1	3820000	3830000	1	4480000	4490000
1	3820000	3830000	1	4580000	4590000
1	3820000	3830000	1	4660000	4670000
1	3830000	3840000	1	4010000	4020000
1	3830000	3840000	1	4160000	4170000
1	3830000	3840000	1	4230000	4240000
1	3830000	3840000	1	4290000	4300000
1	4000000	4010000	1	4200000	4210000
1	4720000	4730000	1	4830000	4840000
1	5560000	5570000	1	5820000	5830000
1	6090000	6100000	1	6220000	6230000
1	6120000	6130000	1	6240000	6250000
1	6310000	6320000	1	6460000	6470000
1	6850000	6860000	1	7700000	7710000
1	8050000	8060000	1	8370000	8380000
1	8070000	8080000	1	8380000	8390000
1	8080000	8090000	1	8370000	8380000
1	8440000	8450000	1	8580000	8590000
1	8440000	8450000	1	8770000	8780000
1	8470000	8480000	1	8580000	8590000
1	8610000	8620000	1	8770000	8780000
1	9330000	9340000	1	9550000	9560000
1	9790000	9800000	1	9910000	9920000
1	10100000	10110000	1	10410000	10420000
1	10550000	10560000	1	11000000	11010000
1	10580000	10590000	1	11000000	11010000
1	11300000	11310000	1	11690000	11700000
1	11350000	11360000	1	11690000	11700000
1	12360000	12370000	1	13180000	13190000
1	13180000	13190000	1	13830000	13840000
1	13180000	13190000	1	13860000	13870000
1	13790000	13800000	1	14270000	14280000
1	13990000	14000000	1	14280000	14290000
1	14060000	14070000	1	14270000	14280000
1	14090000	14100000	1	14280000	14290000
1	14140000	14150000	1	14270000	14280000
1	14440000	14450000	1	14560000	14570000
1	15460000	15470000	1	15610000	15620000
1	15640000	15650000	1	15750000	15760000
1	16400000	16410000	1	16510000	16520000
1	16750000	16760000	1	16940000	16950000
1	16810000	16820000	1	16950000	16960000
1	16930000	16940000	1	17370000	17380000
1	16940000	16950000	1	17340000	17350000
1	16950000	16960000	1	17270000	17280000
1	17990000	18000000	1	18890000	18900000
1	18240000	18250000	1	18430000	18440000
1	18240000	18250000	1	18540000	18550000
1	18240000	18250000	1	18900000	18910000
1	18920000	18930000	1	19210000	19220000
1	19220000	19230000	1	19410000	19420000
1	19250000	19260000	1	19410000	19420000
1	19410000	19420000	1	19520000	19530000
1	19650000	19660000	1	19980000	19990000
1	20240000	20250000	1	20390000	20400000
1	20240000	20250000	1	20470000	20480000
1	20240000	20250000	1	20530000	20540000
1	20240000	20250000	1	20820000	20830000
1	20240000	20250000	1	20950000	20960000
1	20390000	20400000	1	20530000	20540000
1	20400000	20410000	1	20820000	20830000
1	20490000	20500000	1	20820000	20830000
1	20530000	20540000	1	20810000	20820000
1	20690000	20700000	1	20810000	20820000
1	20850000	20860000	1	20960000	20970000
1	20850000	20860000	1	20990000	21000000
1	21550000	21560000	1	21660000	21670000
1	21560000	21570000	1	21690000	21700000
1	22430000	22440000	1	22730000	22740000
1	22740000	22750000	1	22960000	22970000
1	22840000	22850000	1	22960000	22970000
1	23000000	23010000	1	23190000	23200000
1	23000000	23010000	1	23250000	23260000
1	23030000	23040000	1	23210000	23220000
1	24100000	24110000	1	24240000	24250000
1	24520000	24530000	1	24730000	24740000
1	25180000	25190000	1	25520000	25530000
1	25560000	25570000	1	26130000	26140000
1	25670000	25680000	1	26130000	26140000
1	25840000	25850000	1	26120000	26130000
1	25890000	25900000	1	26020000	26030000
1	26160000	26170000	1	26350000	26360000
1	26220000	26230000	1	26340000	26350000
1	26930000	26940000	1	27090000	27100000
1	27370000	27380000	1	27620000	27630000
1	27420000	27430000	1	27620000	27630000
1	27470000	27480000	1	27620000	27630000
1	27720000	27730000	1	27860000	27870000
1	27740000	27750000	1	27920000	27930000
1	28420000	28430000	1	28540000	28550000
1	29100000	29110000	1	29210000	29220000
1	29560000	29570000	1	30140000	30150000
1	29670000	29680000	1	30140000	30150000
1	29850000	29860000	1	30040000	30050000
1	30030000	30040000	1	30520000	30530000
1	30040000	30050000	1	30200000	30210000
1	30040000	30050000	1	30580000	30590000
1	30140000	30150000	1	30570000	30580000
1	30260000	30270000	1	30540000	30550000
1	31200000	31210000	1	31370000	31380000
1	31270000	31280000	1	31380000	31390000
1	31650000	31660000	1	31810000	31820000
1	32030000	32040000	1	32200000	32210000
1	32120000	32130000	1	32230000	32240000
1	32530000	32540000	1	32650000	32660000
1	32690000	32700000	1	32810000	32820000
1	33390000	33400000	1	33540000	33550000
1	33430000	33440000	1	33550000	33560000
1	33810000	33820000	1	33930000	33940000
1	33950000	33960000	1	34060000	34070000
1	34100000	34110000	1	34230000	34240000
1	34100000	34110000	1	34630000	34640000
1	34100000	34110000	1	35070000	35080000
1	35320000	35330000	1	35480000	35490000
1	35320000	35330000	1	35640000	35650000
1	36020000	36030000	1	36180000	36190000
1	36610000	36620000	1	36740000	36750000
1	36760000	36770000	1	36880000	36890000
1	37600000	37610000	1	37750000	37760000
1	37750000	37760000	1	37870000	37880000
1	38490000	38500000	1	39280000	39290000
1	39320000	39330000	1	39450000	39460000
1	39550000	39560000	1	39730000	39740000
1	39580000	39590000	1	39730000	39740000
1	39970000	39980000	1	40240000	40250000
1	40060000	40070000	1	40180000	40190000
1	40980000	40990000	1	41110000	41120000
1	41070000	41080000	1	41230000	41240000
1	41080000	41090000	1	41310000	41320000
1	41130000	41140000	1	41310000	41320000
1	41740000	41750000	1	41870000	41880000
1	42110000	42120000	1	42600000	42610000
1	42200000	42210000	1	42320000	42330000
1	42200000	42210000	1	42590000	42600000
1	42640000	42650000	1	42780000	42790000
1	43040000	43050000	1	43200000	43210000
1	43230000	43240000	1	43540000	43550000
1	43240000	43250000	1	43400000	43410000
1	43370000	43380000	1	43530000	43540000
1	43690000	43700000	1	43820000	43830000
1	43690000	43700000	1	44160000	44170000
1	43700000	43710000	1	43850000	43860000
1	44000000	44010000	1	44150000	44160000
1	44030000	44040000	1	44150000	44160000
1	44680000	44690000	1	45120000	45130000
1	45300000	45310000	1	45450000	45460000
1	45480000	45490000	1	45770000	45780000
1	45810000	45820000	1	46030000	46040000
1	45820000	45830000	1	45950000	45960000
1	46490000	46500000	1	46640000	46650000
1	47320000	47330000	1	47570000	47580000
1	47890000	47900000	1	48190000	48200000
1	48560000	48570000	1	48690000	48700000
1	49140000	49150000	1	49640000	49650000
1	49320000	49330000	1	49640000	49650000
1	49410000	49420000	1	49620000	49630000
1	49650000	49660000	1	49760000	49770000
1	50650000	50660000	1	50790000	50800000
1	50840000	50850000	1	51180000	51190000
1	52350000	52360000	1	52460000	52470000
1	53740000	53750000	1	53860000	53870000
1	54700000	54710000	1	54820000	54830000
1	54730000	54740000	1	54850000	54860000
1	54800000	54810000	1	54940000	54950000
1	54840000	54850000	1	54950000	54960000
1	58980000	58990000	1	59110000	59120000
1	59200000	59210000	1	60160000	60170000
1	62630000	62640000	1	62860000	62870000
1	62630000	62640000	1	62870000	62880000
1	64730000	64740000	1	65150000	65160000
1	64730000	64740000	1	65290000	65300000
1	65140000	65150000	1	65290000	65300000
1	65520000	65530000	1	65660000	65670000
1	65730000	65740000	1	65870000	65880000
1	65890000	65900000	1	66160000	66170000
1	66420000	66430000	1	66710000	66720000
1	66710000	66720000	1	66910000	66920000
1	66730000	66740000	1	66840000	66850000
1	67680000	67690000	1	67960000	67970000
1	67800000	67810000	1	67930000	67940000
1	67810000	67820000	1	67960000	67970000
1	67990000	68000000	1	68220000	68230000
1	68320000	68330000	1	68570000	68580000
1	68580000	68590000	1	68800000	68810000
1	68610000	68620000	1	68800000	68810000
1	69050000	69060000	1	69690000	69700000
1	69080000	69090000	1	69690000	69700000
1	69420000	69430000	1	69560000	69570000
1	69420000	69430000	1	69590000	69600000
1	69570000	69580000	1	69690000	69700000
1	69600000	69610000	1	69710000	69720000
1	69690000	69700000	1	70030000	70040000
1	70990000	71000000	1	71510000	71520000
1	71670000	71680000	1	72310000	72320000
1	72020000	72030000	1	72750000	72760000
1	74970000	74980000	1	75140000	75150000
1	75000000	75010000	1	75140000	75150000
1	75230000	75240000	1	75660000	75670000
1	75700000	75710000	1	76090000	76100000
1	75860000	75870000	1	75970000	75980000
1	76620000	76630000	1	77320000	77330000
1	76820000	76830000	1	77220000	77230000
1	77220000	77230000	1	77330000	77340000
1	78600000	78610000	1	79140000	79150000
1	79990000	80000000	1	80280000	80290000
1	84360000	84370000	1	85220000	85230000
1	84390000	84400000	1	84590000	84600000
1	84390000	84400000	1	85090000	85100000
1	84620000	84630000	1	85220000	85230000
1	84680000	84690000	1	84830000	84840000
1	85070000	85080000	1	85220000	85230000
1	85070000	85080000	1	85400000	85410000
1	85250000	85260000	1	85380000	85390000
1	85410000	85420000	1	85710000	85720000
1	85760000	85770000	1	86140000	86150000
1	87620000	87630000	1	87750000	87760000
1	87800000	87810000	1	88420000	88430000
1	88410000	88420000	1	88760000	88770000
1	88430000	88440000	1	88640000	88650000
1	88440000	88450000	1	88760000	88770000
1	88640000	88650000	1	88750000	88760000
1	88640000	88650000	1	88920000	88930000
1	89440000	89450000	1	89910000	89920000
1	89470000	89480000	1	89910000	89920000
1	89940000	89950000	1	90050000	90060000
1	90270000	90280000	1	90450000	90460000
1	90300000	90310000	1	90450000	90460000
1	91970000	91980000	1	92390000	92400000
1	92460000	92470000	1	92750000	92760000
1	92490000	92500000	1	92750000	92760000
1	92620000	92630000	1	92750000	92760000
1	93310000	93320000	1	93420000	93430000
1	93320000	93330000	1	93450000	93460000
1	93910000	93920000	1	94020000	94030000
1	93920000	93930000	1	94070000	94080000
1	94080000	94090000	1	94280000	94290000
1	94080000	94090000	1	94310000	94320000
1	94090000	94100000	1	94210000	94220000
1	94090000	94100000	1	94290000	94300000
1	94510000	94520000	1	94790000	94800000
1	95320000	95330000	1	95500000	95510000
1	98320000	98330000	1	98500000	98510000
1	99640000	99650000	1	99940000	99950000
1	99760000	99770000	1	99930000	99940000
1	100920000	100930000	1	101330000	101340000
1	101400000	101410000	1	101740000	101750000
1	102260000	102270000	1	102440000	102450000
1	102290000	102300000	1	102440000	102450000
1	102320000	102330000	1	102440000	102450000
1	103590000	103600000	1	103770000	103780000
1	103770000	103780000	1	104030000	104040000
1	108320000	108330000	1	108660000	108670000
1	108350000	108360000	1	108660000	108670000
1	109050000	109060000	1	109180000	109190000
1	109790000	109800000	1	109930000	109940000
1	109820000	109830000	1	109940000	109950000
1	109950000	109960000	1	110070000	110080000
1	110100000	110110000	1	110310000	110320000
1	110310000	110320000	1	110530000	110540000
1	110410000	110420000	1	110520000	110530000
1	110600000	110610000	1	110720000	110730000
1	110740000	110750000	1	110850000	110860000
1	110740000	110750000	1	110880000	110890000
1	110750000	110760000	1	111030000	111040000
1	110950000	110960000	1	111330000	111340000
1	111060000	111070000	1	111170000	111180000
1	111060000	111070000	1	111310000	111320000
1	111170000	111180000	1	111300000	111310000
1	111170000	111180000	1	111310000	111320000
1	112390000	112400000	1	112510000	112520000
1	112920000	112930000	1	113150000	113160000
1	113270000	113280000	1	113610000	113620000
1	113670000	113680000	1	114210000	114220000
1	114360000	114370000	1	114480000	114490000
1	114510000	114520000	1	114960000	114970000
1	114530000	114540000	1	114810000	114820000
1	115520000	115530000	1	115660000	115670000
1	116660000	116670000	1	117030000	117040000
1	116690000	116700000	1	116920000	116930000
1	116690000	116700000	1	116940000	116950000
1	116690000	116700000	1	117020000	117030000
1	116700000	116710000	1	116950000	116960000
1	116720000	116730000	1	116900000	116910000
1	116900000	116910000	1	117020000	117030000
1	117120000	117130000	1	117590000	117600000
1	117270000	117280000	1	117580000	117590000
1	117610000	117620000	1	117820000	117830000
1	117670000	117680000	1	117820000	117830000
1	118060000	118070000	1	118220000	118230000
1	120090000	120100000	1	120210000	120220000
1	144530000	144540000	1	144860000	144870000
1	144900000	144910000	1	145060000	145070000
1	144910000	144920000	1	145100000	145110000
1	144930000	144940000	1	145040000	145050000
1	144930000	144940000	1	145070000	145080000
1	145420000	145430000	1	145540000	145550000
1	145420000	145430000	1	145580000	145590000
1	146960000	146970000	1	147080000	147090000
1	146960000	146970000	1	147110000	147120000
1	146960000	146970000	1	147360000	147370000
1	147110000	147120000	1	147360000	147370000
1	149870000	149880000	1	150020000	150030000
1	149900000	149910000	1	150020000	150030000
1	150040000	150050000	1	150150000	150160000
1	150040000	150050000	1	150180000	150190000
1	150550000	150560000	1	150780000	150790000
1	150980000	150990000	1	151120000	151130000
1	152010000	152020000	1	152430000	152440000
1	152170000	152180000	1	152420000	152430000
1	152850000	152860000	1	153190000	153200000
1	153320000	153330000	1	153460000	153470000
1	153320000	153330000	1	153930000	153940000
1	153630000	153640000	1	153740000	153750000
1	153760000	153770000	1	153950000	153960000
1	153960000	153970000	1	154120000	154130000
1	155220000	155230000	1	155560000	155570000
1	156100000	156110000	1	156210000	156220000
1	156110000	156120000	1	156240000	156250000
1	156450000	156460000	1	156570000	156580000
1	157050000	157060000	1	157460000	157470000
1	157140000	157150000	1	157460000	157470000
1	157150000	157160000	1	157460000	157470000
1	157340000	157350000	1	157470000	157480000
1	157930000	157940000	1	158090000	158100000
1	157960000	157970000	1	158090000	158100000
1	158170000	158180000	1	158960000	158970000
1	159740000	159750000	1	159970000	159980000
1	159750000	159760000	1	159860000	159870000
1	160070000	160080000	1	160180000	160190000
1	160070000	160080000	1	160220000	160230000
1	160400000	160410000	1	160580000	160590000
1	161170000	161180000	1	161340000	161350000
1	161190000	161200000	1	161340000	161350000
1	161750000	161760000	1	162000000	162010000
1	161760000	161770000	1	162240000	162250000
1	161760000	161770000	1	162350000	162360000
1	162020000	162030000	1	162240000	162250000
1	162020000	162030000	1	162350000	162360000
1	162820000	162830000	1	163270000	163280000
1	162820000	162830000	1	163280000	163290000
1	162820000	162830000	1	163500000	163510000
1	162830000	162840000	1	163140000	163150000
1	162850000	162860000	1	163000000	163010000
1	162850000	162860000	1	163030000	163040000
1	162890000	162900000	1	163020000	163030000
1	163010000	163020000	1	163140000	163150000
1	163030000	163040000	1	163140000	163150000
1	163140000	163150000	1	163270000	163280000
1	163330000	163340000	1	163490000	163500000
1	164550000	164560000	1	164730000	164740000
1	165090000	165100000	1	165540000	165550000
1	165110000	165120000	1	165330000	165340000
1	165350000	165360000	1	165550000	165560000
1	165360000	165370000	1	165560000	165570000
1	165370000	165380000	1	165550000	165560000
1	165680000	165690000	1	165880000	165890000
1	166860000	166870000	1	167020000	167030000
1	166900000	166910000	1	167020000	167030000
1	167040000	167050000	1	167180000	167190000
1	167040000	167050000	1	167410000	167420000
1	167370000	167380000	1	167490000	167500000
1	167520000	167530000	1	167650000	167660000
1	167900000	167910000	1	168030000	168040000
1	168300000	168310000	1	168550000	168560000
1	168400000	168410000	1	168550000	168560000
1	168570000	168580000	1	169070000	169080000
1	168570000	168580000	1	169320000	169330000
1	170930000	170940000	1	171190000	171200000
1	173840000	173850000	1	173990000	174000000
1	174230000	174240000	1	174490000	174500000
1	174230000	174240000	1	174700000	174710000
1	174230000	174240000	1	174950000	174960000
1	174740000	174750000	1	174960000	174970000
1	174750000	174760000	1	174950000	174960000
1	174760000	174770000	1	174950000	174960000
1	174840000	174850000	1	174950000	174960000
1	175000000	175010000	1	175110000	175120000
1	175000000	175010000	1	175290000	175300000
1	175110000	175120000	1	175450000	175460000
1	175120000	175130000	1	175280000	175290000
1	175120000	175130000	1	175310000	175320000
1	175340000	175350000	1	175460000	175470000
1	175340000	175350000	1	176020000	176030000
1	175460000	175470000	1	175590000	175600000
1	175460000	175470000	1	175710000	175720000
1	175460000	175470000	1	175850000	175860000
1	175700000	175710000	1	175850000	175860000
1	176510000	176520000	1	176650000	176660000
1	176520000	176530000	1	176810000	176820000
1	176870000	176880000	1	176980000	176990000
1	176870000	176880000	1	177080000	177090000
1	176870000	176880000	1	177160000	177170000
1	176980000	176990000	1	177140000	177150000
1	177920000	177930000	1	178070000	178080000
1	177920000	177930000	1	178110000	178120000
1	177920000	177930000	1	178250000	178260000
1	177920000	177930000	1	178350000	178360000
1	177920000	177930000	1	178420000	178430000
1	177930000	177940000	1	178040000	178050000
1	177930000	177940000	1	178500000	178510000
1	178270000	178280000	1	178490000	178500000
1	178330000	178340000	1	178490000	178500000
1	178500000	178510000	1	178960000	178970000
1	180160000	180170000	1	180440000	180450000
1	180230000	180240000	1	180440000	180450000
1	180490000	180500000	1	180830000	180840000
1	180870000	180880000	1	181130000	181140000
1	180920000	180930000	1	181120000	181130000
1	181000000	181010000	1	181110000	181120000
1	181150000	181160000	1	181390000	181400000
1	181180000	181190000	1	181380000	181390000
1	181440000	181450000	1	182030000	182040000
1	181450000	181460000	1	181640000	181650000
1	181480000	181490000	1	181640000	181650000
1	182050000	182060000	1	182750000	182760000
1	182110000	182120000	1	182360000	182370000
1	182570000	182580000	1	182750000	182760000
1	183260000	183270000	1	183380000	183390000
1	183610000	183620000	1	183880000	183890000
1	183900000	183910000	1	184010000	184020000
1	184040000	184050000	1	184610000	184620000
1	184040000	184050000	1	184650000	184660000
1	185130000	185140000	1	185650000	185660000
1	185790000	185800000	1	186180000	186190000
1	186450000	186460000	1	186650000	186660000
1	192440000	192450000	1	192980000	192990000
1	192440000	192450000	1	193010000	193020000
1	196280000	196290000	1	196610000	196620000
1	198730000	198740000	1	199510000	199520000
1	200590000	200600000	1	201080000	201090000
1	200940000	200950000	1	201070000	201080000
1	200940000	200950000	1	201080000	201090000
1	200970000	200980000	1	201080000	201090000
1	201220000	201230000	1	201330000	201340000
1	201520000	201530000	1	201680000	201690000
1	201840000	201850000	1	201950000	201960000
1	201980000	201990000	1	202100000	202110000
1	202150000	202160000	1	202260000	202270000
1	202160000	202170000	1	202290000	202300000
1	203000000	203010000	1	203230000	203240000
1	203000000	203010000	1	203670000	203680000
1	203010000	203020000	1	203120000	203130000
1	203010000	203020000	1	203150000	203160000
1	203240000	203250000	1	203450000	203460000
1	203300000	203310000	1	203660000	203670000
1	203310000	203320000	1	203450000	203460000
1	203340000	203350000	1	203450000	203460000
1	203470000	203480000	1	203660000	203670000
1	203830000	203840000	1	204350000	204360000
1	203840000	203850000	1	204090000	204100000
1	204120000	204130000	1	204360000	204370000
1	204130000	204140000	1	204330000	204340000
1	204180000	204190000	1	204320000	204330000
1	204210000	204220000	1	204320000	204330000
1	204530000	204540000	1	204640000	204650000
1	204530000	204540000	1	204930000	204940000
1	204800000	204810000	1	204910000	204920000
1	204950000	204960000	1	205110000	205120000
1	205040000	205050000	1	205220000	205230000
1	205310000	205320000	1	205480000	205490000
1	205490000	205500000	1	205600000	205610000
1	205770000	205780000	1	205890000	205900000
1	206650000	206660000	1	206760000	206770000
1	206900000	206910000	1	207080000	207090000
1	207790000	207800000	1	207910000	207920000
1	208200000	208210000	1	208390000	208400000
1	208250000	208260000	1	208360000	208370000
1	208250000	208260000	1	208400000	208410000
1	208420000	208430000	1	208600000	208610000
1	209740000	209750000	1	209860000	209870000
1	210020000	210030000	1	210160000	210170000
1	210030000	210040000	1	210490000	210500000
1	210310000	210320000	1	210480000	210490000
1	210310000	210320000	1	210570000	210580000
1	210580000	210590000	1	211300000	211310000
1	210620000	210630000	1	211300000	211310000
1	210750000	210760000	1	211300000	211310000
1	210770000	210780000	1	210970000	210980000
1	210880000	210890000	1	211300000	211310000
1	210960000	210970000	1	211290000	211300000
1	211070000	211080000	1	211290000	211300000
1	211180000	211190000	1	211290000	211300000
1	211690000	211700000	1	211820000	211830000
1	211850000	211860000	1	212620000	212630000
1	211870000	211880000	1	212000000	212010000
1	211870000	211880000	1	212200000	212210000
1	212250000	212260000	1	212630000	212640000
1	212630000	212640000	1	212940000	212950000
1	212980000	212990000	1	213150000	213160000
1	214380000	214390000	1	214500000	214510000
1	214510000	214520000	1	214620000	214630000
1	214530000	214540000	1	214720000	214730000
1	214830000	214840000	1	215690000	215700000
1	220380000	220390000	1	220940000	220950000
1	220450000	220460000	1	220940000	220950000
1	221640000	221650000	1	222620000	222630000
1	222970000	222980000	1	223240000	223250000
1	223300000	223310000	1	223870000	223880000
1	223310000	223320000	1	223520000	223530000
1	223380000	223390000	1	223690000	223700000
1	223400000	223410000	1	223520000	223530000
1	224700000	224710000	1	225040000	225050000
1	224700000	224710000	1	225110000	225120000
1	224710000	224720000	1	224820000	224830000
1	224710000	224720000	1	224890000	224900000
1	224710000	224720000	1	225080000	225090000
1	225650000	225660000	1	226160000	226170000
1	225660000	225670000	1	225950000	225960000
1	226600000	226610000	1	226730000	226740000
1	226600000	226610000	1	226760000	226770000
1	226600000	226610000	1	226870000	226880000
1	226820000	226830000	1	227010000	227020000
1	227470000	227480000	1	227610000	227620000
1	227940000	227950000	1	228280000	228290000
1	228790000	228800000	1	229610000	229620000
1	228800000	228810000	1	229480000	229490000
1	228800000	228810000	1	229580000	229590000
1	229390000	229400000	1	229610000	229620000
1	229790000	229800000	1	230450000	230460000
1	230470000	230480000	1	230900000	230910000
1	230510000	230520000	1	230770000	230780000
1	230550000	230560000	1	230770000	230780000
1	231990000	232000000	1	232640000	232650000
1	232000000	232010000	1	232560000	232570000
1	232010000	232020000	1	232750000	232760000
1	232560000	232570000	1	232750000	232760000
1	232620000	232630000	1	232750000	232760000
1	232650000	232660000	1	232760000	232770000
1	232760000	232770000	1	233380000	233390000
1	232770000	232780000	1	232920000	232930000
1	233750000	233760000	1	233920000	233930000
1	233760000	233770000	1	234200000	234210000
1	233800000	233810000	1	234200000	234210000
1	234250000	234260000	1	234540000	234550000
1	234250000	234260000	1	235250000	235260000
1	234280000	234290000	1	234540000	234550000
1	234280000	234290000	1	235260000	235270000
1	234350000	234360000	1	235250000	235260000
1	234600000	234610000	1	235250000	235260000
1	234620000	234630000	1	235110000	235120000
1	234630000	234640000	1	234740000	234750000
1	234630000	234640000	1	235250000	235260000
1	234640000	234650000	1	234860000	234870000
1	234720000	234730000	1	235250000	235260000
1	234740000	234750000	1	234850000	234860000
1	234750000	234760000	1	235250000	235260000
1	234840000	234850000	1	235250000	235260000
1	234860000	234870000	1	234990000	235000000
1	234870000	234880000	1	235250000	235260000
1	236270000	236280000	1	236650000	236660000
1	237210000	237220000	1	237480000	237490000
1	237300000	237310000	1	237430000	237440000
1	237300000	237310000	1	237480000	237490000
1	239570000	239580000	1	240060000	240070000
1	239580000	239590000	1	239750000	239760000
1	239770000	239780000	1	240060000	240070000
1	240180000	240190000	1	240850000	240860000
1	240190000	240200000	1	240330000	240340000
1	240190000	240200000	1	240650000	240660000
1	240190000	240200000	1	240820000	240830000
1	240360000	240370000	1	240850000	240860000
1	240560000	240570000	1	240850000	240860000
1	240650000	240660000	1	240850000	240860000
1	241530000	241540000	1	241650000	241660000
1	241690000	241700000	1	241990000	242000000
1	241700000	241710000	1	241870000	241880000
1	241700000	241710000	1	241900000	241910000
1	241770000	241780000	1	241900000	241910000
1	241770000	241780000	1	241990000	242000000
1	241780000	241790000	1	241990000	242000000
1	243500000	243510000	1	244430000	244440000
1	243510000	243520000	1	243630000	243640000
1	243510000	243520000	1	243660000	243670000
1	243510000	243520000	1	243690000	243700000
1	243890000	243900000	1	244430000	244440000
1	243920000	243930000	1	244430000	244440000
1	244120000	244130000	1	244430000	244440000
1	244230000	244240000	1	244430000	244440000
1	245000000	245010000	1	245120000	245130000
1	248780000	248790000	1	249100000	249110000
2	240000	250000	2	630000	640000
2	1930000	1940000	2	2040000	2050000
2	2330000	2340000	2	2750000	2760000
2	7060000	7070000	2	7170000	7180000
2	7250000	7260000	2	7860000	7870000
2	9280000	9290000	2	9510000	9520000
2	9770000	9780000	2	9920000	9930000
2	10260000	10270000	2	10550000	10560000
2	10960000	10970000	2	11260000	11270000
2	10970000	10980000	2	11080000	11090000
2	10970000	10980000	2	11160000	11170000
2	11050000	11060000	2	11260000	11270000
2	11080000	11090000	2	11260000	11270000
2	11090000	11100000	2	11720000	11730000
2	11370000	11380000	2	11550000	11560000
2	11610000	11620000	2	11720000	11730000
2	12460000	12470000	2	12680000	12690000
2	12860000	12870000	2	13070000	13080000
2	12900000	12910000	2	13050000	13060000
2	15770000	15780000	2	16660000	16670000
2	15770000	15780000	2	16690000	16700000
2	15780000	15790000	2	16050000	16060000
2	15780000	15790000	2	16080000	16090000
2	16070000	16080000	2	16670000	16680000
2	16460000	16470000	2	16670000	16680000
2	16730000	16740000	2	16930000	16940000
2	16790000	16800000	2	16900000	16910000
2	16790000	16800000	2	16930000	16940000
2	16940000	16950000	2	17850000	17860000
2	16950000	16960000	2	17130000	17140000
2	16950000	16960000	2	17820000	17830000
2	17140000	17150000	2	17840000	17850000
2	18030000	18040000	2	18550000	18560000
2	20600000	20610000	2	20820000	20830000
2	20630000	20640000	2	20830000	20840000
2	20650000	20660000	2	20800000	20810000
2	20870000	20880000	2	21120000	21130000
2	20870000	20880000	2	21190000	21200000
2	22160000	22170000	2	22580000	22590000
2	23620000	23630000	2	23730000	23740000
2	24630000	24640000	2	25040000	25050000
2	25200000	25210000	2	25350000	25360000
2	26820000	26830000	2	26960000	26970000
2	27050000	27060000	2	27160000	27170000
2	27180000	27190000	2	27290000	27300000
2	27320000	27330000	2	27430000	27440000
2	27320000	27330000	2	27540000	27550000
2	27340000	27350000	2	27510000	27520000
2	27420000	27430000	2	27540000	27550000
2	27710000	27720000	2	27840000	27850000
2	27920000	27930000	2	28620000	28630000
2	27960000	27970000	2	28620000	28630000
2	28810000	28820000	2	28980000	28990000
2	30380000	30390000	2	30930000	30940000
2	30430000	30440000	2	30920000	30930000
2	30630000	30640000	2	30910000	30920000
2	30930000	30940000	2	31150000	31160000
2	30930000	30940000	2	31350000	31360000
2	30930000	30940000	2	31380000	31390000
2	30930000	30940000	2	31550000	31560000
2	31160000	31170000	2	31350000	31360000
2	37610000	37620000	2	38500000	38510000
2	37630000	37640000	2	38050000	38060000
2	38200000	38210000	2	38500000	38510000
2	38560000	38570000	2	38950000	38960000
2	38790000	38800000	2	38950000	38960000
2	38820000	38830000	2	38950000	38960000
2	39170000	39180000	2	39450000	39460000
2	39290000	39300000	2	39450000	39460000
2	42080000	42090000	2	42300000	42310000
2	42080000	42090000	2	42550000	42560000
2	42090000	42100000	2	42310000	42320000
2	42090000	42100000	2	42550000	42560000
2	42100000	42110000	2	42280000	42290000
2	42310000	42320000	2	42550000	42560000
2	43170000	43180000	2	43700000	43710000
2	43920000	43930000	2	44040000	44050000
2	45200000	45210000	2	45720000	45730000
2	45210000	45220000	2	45710000	45720000
2	45870000	45880000	2	46150000	46160000
2	45880000	45890000	2	45990000	46000000
2	45990000	46000000	2	46150000	46160000
2	46240000	46250000	2	47110000	47120000
2	46690000	46700000	2	46850000	46860000
2	46700000	46710000	2	47110000	47120000
2	46870000	46880000	2	47100000	47110000
2	46880000	46890000	2	47010000	47020000
2	47210000	47220000	2	47400000	47410000
2	47210000	47220000	2	47540000	47550000
2	47290000	47300000	2	47400000	47410000
2	48330000	48340000	2	48650000	48660000
2	49510000	49520000	2	49620000	49630000
2	54110000	54120000	2	54290000	54300000
2	54950000	54960000	2	55230000	55240000
2	55240000	55250000	2	55390000	55400000
2	55470000	55480000	2	55730000	55740000
2	56430000	56440000	2	56560000	56570000
2	56430000	56440000	2	56970000	56980000
2	58800000	58810000	2	59090000	59100000
2	59460000	59470000	2	60210000	60220000
2	60210000	60220000	2	60320000	60330000
2	60210000	60220000	2	60700000	60710000
2	60320000	60330000	2	60750000	60760000
2	62140000	62150000	2	62640000	62650000
2	62680000	62690000	2	63010000	63020000
2	63910000	63920000	2	64110000	64120000
2	64570000	64580000	2	64680000	64690000
2	64750000	64760000	2	65100000	65110000
2	64810000	64820000	2	65090000	65100000
2	64870000	64880000	2	64990000	65000000
2	64870000	64880000	2	65090000	65100000
2	64980000	64990000	2	65090000	65100000
2	65490000	65500000	2	65770000	65780000
2	65500000	65510000	2	65770000	65780000
2	65520000	65530000	2	65630000	65640000
2	65530000	65540000	2	65660000	65670000
2	65630000	65640000	2	65770000	65780000
2	65660000	65670000	2	65770000	65780000
2	68350000	68360000	2	68510000	68520000
2	68500000	68510000	2	68660000	68670000
2	68530000	68540000	2	68640000	68650000
2	68700000	68710000	2	69140000	69150000
2	68700000	68710000	2	69520000	69530000
2	69240000	69250000	2	69530000	69540000
2	70140000	70150000	2	70370000	70380000
2	70150000	70160000	2	70280000	70290000
2	70530000	70540000	2	70860000	70870000
2	70530000	70540000	2	71010000	71020000
2	70560000	70570000	2	71010000	71020000
2	70890000	70900000	2	71000000	71010000
2	70890000	70900000	2	71170000	71180000
2	71010000	71020000	2	71150000	71160000
2	71010000	71020000	2	71180000	71190000
2	71770000	71780000	2	72380000	72390000
2	72170000	72180000	2	72360000	72370000
2	73110000	73120000	2	73380000	73390000
2	73980000	73990000	2	74370000	74380000
2	79260000	79270000	2	80090000	80100000
2	79290000	79300000	2	79400000	79410000
2	84710000	84720000	2	85090000	85100000
2	84720000	84730000	2	85150000	85160000
2	84950000	84960000	2	85070000	85080000
2	85280000	85290000	2	85520000	85530000
2	85650000	85660000	2	85760000	85770000
2	86440000	86450000	2	86560000	86570000
2	88350000	88360000	2	88460000	88470000
2	95850000	95860000	2	95960000	95970000
2	96070000	96080000	2	96390000	96400000
2	96940000	96950000	2	97170000	97180000
2	97500000	97510000	2	97610000	97620000
2	99050000	99060000	2	99180000	99190000
2	99430000	99440000	2	99540000	99550000
2	99430000	99440000	2	99680000	99690000
2	100880000	100890000	2	101020000	101030000
2	101220000	101230000	2	101440000	101450000
2	101220000	101230000	2	101600000	101610000
2	101250000	101260000	2	101420000	101430000
2	101450000	101460000	2	101570000	101580000
2	101640000	101650000	2	101820000	101830000
2	102500000	102510000	2	103060000	103070000
2	102630000	102640000	2	102850000	102860000
2	105490000	105500000	2	105670000	105680000
2	105980000	105990000	2	106130000	106140000
2	106720000	106730000	2	107160000	107170000
2	106720000	106730000	2	107190000	107200000
2	106780000	106790000	2	106950000	106960000
2	107470000	107480000	2	108410000	108420000
2	108550000	108560000	2	108780000	108790000
2	108970000	108980000	2	109190000	109200000
2	109390000	109400000	2	110090000	110100000
2	109520000	109530000	2	110260000	110270000
2	109750000	109760000	2	109940000	109950000
2	109750000	109760000	2	110080000	110090000
2	109750000	109760000	2	110260000	110270000
2	109820000	109830000	2	110260000	110270000
2	109900000	109910000	2	110080000	110090000
2	109940000	109950000	2	110060000	110070000
2	110030000	110040000	2	110260000	110270000
2	110070000	110080000	2	110260000	110270000
2	110100000	110110000	2	110260000	110270000
2	110290000	110300000	2	110480000	110490000
2	110320000	110330000	2	110480000	110490000
2	112650000	112660000	2	112810000	112820000
2	113210000	113220000	2	113320000	113330000
2	113350000	113360000	2	113510000	113520000
2	113360000	113370000	2	113480000	113490000
2	113890000	113900000	2	114130000	114140000
2	114730000	114740000	2	115300000	115310000
2	118570000	118580000	2	118750000	118760000
2	118580000	118590000	2	118690000	118700000
2	118790000	118800000	2	119590000	119600000
2	118800000	118810000	2	119620000	119630000
2	121070000	121080000	2	121430000	121440000
2	121450000	121460000	2	121830000	121840000
2	121850000	121860000	2	122110000	122120000
2	122140000	122150000	2	122470000	122480000
2	122280000	122290000	2	122480000	122490000
2	129370000	129380000	2	129740000	129750000
2	129560000	129570000	2	129740000	129750000
2	130930000	130940000	2	131090000	131100000
2	131550000	131560000	2	131780000	131790000
2	132250000	132260000	2	132430000	132440000
2	134640000	134650000	2	134860000	134870000
2	134640000	134650000	2	135180000	135190000
2	134870000	134880000	2	135200000	135210000
2	135220000	135230000	2	135650000	135660000
2	135930000	135940000	2	136080000	136090000
2	136070000	136080000	2	136340000	136350000
2	136660000	136670000	2	137130000	137140000
2	136880000	136890000	2	137120000	137130000
2	139970000	139980000	2	140280000	140290000
2	143020000	143030000	2	143130000	143140000
2	143440000	143450000	2	143730000	143740000
2	143790000	143800000	2	143980000	143990000
2	144700000	144710000	2	145150000	145160000
2	144700000	144710000	2	145260000	145270000
2	145080000	145090000	2	145250000	145260000
2	145140000	145150000	2	145250000	145260000
2	149280000	149290000	2	149670000	149680000
2	149370000	149380000	2	149660000	149670000
2	149400000	149410000	2	149660000	149670000
2	149400000	149410000	2	149810000	149820000
2	149400000	149410000	2	149850000	149860000
2	149550000	149560000	2	149820000	149830000
2	149550000	149560000	2	149850000	149860000
2	149660000	149670000	2	149820000	149830000
2	149670000	149680000	2	149850000	149860000
2	149670000	149680000	2	150410000	150420000
2	149870000	149880000	2	150410000	150420000
2	150450000	150460000	2	151340000	151350000
2	152890000	152900000	2	153010000	153020000
2	152890000	152900000	2	153040000	153050000
2	153040000	153050000	2	153480000	153490000
2	153190000	153200000	2	153300000	153310000
2	153190000	153200000	2	153470000	153480000
2	153590000	153600000	2	154330000	154340000
2	155280000	155290000	2	156170000	156180000
2	156230000	156240000	2	157200000	157210000
2	158900000	158910000	2	159600000	159610000
2	159750000	159760000	2	159970000	159980000
2	162090000	162100000	2	163040000	163050000
2	162260000	162270000	2	163150000	163160000
2	162280000	162290000	2	162950000	162960000
2	162440000	162450000	2	163140000	163150000
2	163040000	163050000	2	163150000	163160000
2	166250000	166260000	2	166550000	166560000
2	166430000	166440000	2	166540000	166550000
2	166550000	166560000	2	166710000	166720000
2	169200000	169210000	2	169610000	169620000
2	171230000	171240000	2	171660000	171670000
2	171820000	171830000	2	172270000	172280000
2	172030000	172040000	2	172270000	172280000
2	173030000	173040000	2	173330000	173340000
2	173460000	173470000	2	173570000	173580000
2	175560000	175570000	2	176030000	176040000
2	175630000	175640000	2	175850000	175860000
2	175640000	175650000	2	175760000	175770000
2	175700000	175710000	2	175850000	175860000
2	176990000	177000000	2	177500000	177510000
2	178980000	178990000	2	179280000	179290000
2	179650000	179660000	2	179780000	179790000
2	180270000	180280000	2	180940000	180950000
2	180630000	180640000	2	180840000	180850000
2	180990000	181000000	2	181930000	181940000
2	183050000	183060000	2	183510000	183520000
2	188460000	188470000	2	189360000	189370000
2	189380000	189390000	2	190270000	190280000
2	189960000	189970000	2	190270000	190280000
2	192040000	192050000	2	192360000	192370000
2	192070000	192080000	2	192360000	192370000
2	192410000	192420000	2	193030000	193040000
2	196290000	196300000	2	196520000	196530000
2	196540000	196550000	2	196920000	196930000
2	196930000	196940000	2	197140000	197150000
2	197150000	197160000	2	197610000	197620000
2	197190000	197200000	2	197330000	197340000
2	197330000	197340000	2	197450000	197460000
2	197980000	197990000	2	198240000	198250000
2	198050000	198060000	2	198230000	198240000
2	198660000	198670000	2	199140000	199150000
2	198660000	198670000	2	199170000	199180000
2	199240000	199250000	2	199520000	199530000
2	199250000	199260000	2	199360000	199370000
2	199510000	199520000	2	200170000	200180000
2	199520000	199530000	2	200310000	200320000
2	199520000	199530000	2	200340000	200350000
2	200170000	200180000	2	200290000	200300000
2	200830000	200840000	2	201570000	201580000
2	200840000	200850000	2	201300000	201310000
2	200840000	200850000	2	201340000	201350000
2	200850000	200860000	2	201170000	201180000
2	200850000	200860000	2	201200000	201210000
2	206630000	206640000	2	206780000	206790000
2	207540000	207550000	2	207650000	207660000
2	207550000	207560000	2	208360000	208370000
2	207660000	207670000	2	207830000	207840000
2	207660000	207670000	2	208110000	208120000
2	207660000	207670000	2	208330000	208340000
2	207690000	207700000	2	207820000	207830000
2	207850000	207860000	2	208330000	208340000
2	208010000	208020000	2	208330000	208340000
2	208120000	208130000	2	208330000	208340000
2	208190000	208200000	2	208330000	208340000
2	208480000	208490000	2	208590000	208600000
2	208620000	208630000	2	208930000	208940000
2	210290000	210300000	2	210440000	210450000
2	210440000	210450000	2	210550000	210560000
2	217130000	217140000	2	217270000	217280000
2	217380000	217390000	2	217520000	217530000
2	217550000	217560000	2	218370000	218380000
2	217560000	217570000	2	218030000	218040000
2	218390000	218400000	2	218580000	218590000
2	218650000	218660000	2	218850000	218860000
2	219740000	219750000	2	219850000	219860000
2	219900000	219910000	2	220010000	220020000
2	220040000	220050000	2	220160000	220170000
2	220260000	220270000	2	220390000	220400000
2	222310000	222320000	2	222420000	222430000
2	222460000	222470000	2	222630000	222640000
2	222460000	222470000	2	222750000	222760000
2	222630000	222640000	2	222750000	222760000
2	222910000	222920000	2	223470000	223480000
2	223180000	223190000	2	223440000	223450000
2	223180000	223190000	2	223470000	223480000
2	223570000	223580000	2	223770000	223780000
2	223840000	223850000	2	224460000	224470000
2	224850000	224860000	2	225150000	225160000
2	225980000	225990000	2	226520000	226530000
2	226150000	226160000	2	226510000	226520000
2	226260000	226270000	2	226520000	226530000
2	228490000	228500000	2	228630000	228640000
2	228520000	228530000	2	228630000	228640000
2	228750000	228760000	2	229520000	229530000
2	228920000	228930000	2	229530000	229540000
2	229990000	230000000	2	230290000	230300000
2	230300000	230310000	2	230450000	230460000
2	231950000	231960000	2	232310000	232320000
2	231960000	231970000	2	232070000	232080000
2	231980000	231990000	2	232310000	232320000
2	232080000	232090000	2	232310000	232320000
2	232770000	232780000	2	233300000	233310000
2	233190000	233200000	2	233300000	233310000
2	233710000	233720000	2	234150000	234160000
2	233740000	233750000	2	233880000	233890000
2	233750000	233760000	2	233910000	233920000
2	233750000	233760000	2	234050000	234060000
2	233750000	233760000	2	234150000	234160000
2	233780000	233790000	2	233910000	233920000
2	233880000	233890000	2	234110000	234120000
2	233890000	233900000	2	234140000	234150000
2	233900000	233910000	2	234050000	234060000
2	233910000	233920000	2	234110000	234120000
2	234190000	234200000	2	234370000	234380000
2	234880000	234890000	2	235040000	235050000
2	234880000	234890000	2	235400000	235410000
2	235040000	235050000	2	235410000	235420000
2	235460000	235470000	2	236020000	236030000
2	236510000	236520000	2	236650000	236660000
2	237250000	237260000	2	237970000	237980000
2	238020000	238030000	2	238480000	238490000
2	238490000	238500000	2	238650000	238660000
2	238520000	238530000	2	238650000	238660000
2	239270000	239280000	2	239690000	239700000
2	240050000	240060000	2	240310000	240320000
2	240060000	240070000	2	240240000	240250000
2	240160000	240170000	2	240700000	240710000
2	240240000	240250000	2	240420000	240430000
2	240430000	240440000	2	240550000	240560000
2	240550000	240560000	2	240720000	240730000
2	240960000	240970000	2	241080000	241090000
2	241090000	241100000	2	241370000	241380000
2	241180000	241190000	2	241370000	241380000
2	241520000	241530000	2	241650000	241660000
2	241530000	241540000	2	241750000	241760000
2	241640000	241650000	2	241750000	241760000
2	241930000	241940000	2	242150000	242160000
2	242020000	242030000	2	242250000	242260000
3	80000	90000	3	400000	410000
3	230000	240000	3	390000	400000
3	240000	250000	3	360000	370000
3	3240000	3250000	3	4040000	4050000
3	4380000	4390000	3	4670000	4680000
3	4750000	4760000	3	5090000	5100000
3	4760000	4770000	3	5020000	5030000
3	8500000	8510000	3	8640000	8650000
3	9010000	9020000	3	9340000	9350000
3	9020000	9030000	3	9130000	9140000
3	9030000	9040000	3	9260000	9270000
3	9030000	9040000	3	9290000	9300000
3	9110000	9120000	3	9290000	9300000
3	9720000	9730000	3	9830000	9840000
3	9740000	9750000	3	9960000	9970000
3	10040000	10050000	3	10160000	10170000
3	10140000	10150000	3	10320000	10330000
3	10380000	10390000	3	10500000	10510000
3	10380000	10390000	3	10530000	10540000
3	10380000	10390000	3	10730000	10740000
3	10410000	10420000	3	10530000	10540000
3	10800000	10810000	3	11090000	11100000
3	10800000	10810000	3	11200000	11210000
3	10800000	10810000	3	11380000	11390000
3	10980000	10990000	3	11090000	11100000
3	11880000	11890000	3	12530000	12540000
3	11890000	11900000	3	12080000	12090000
3	11950000	11960000	3	12930000	12940000
3	12220000	12230000	3	12520000	12530000
3	12610000	12620000	3	12840000	12850000
3	12740000	12750000	3	12870000	12880000
3	12950000	12960000	3	13690000	13700000
3	12970000	12980000	3	13500000	13510000
3	12980000	12990000	3	13090000	13100000
3	13090000	13100000	3	13510000	13520000
3	13130000	13140000	3	13490000	13500000
3	13140000	13150000	3	13920000	13930000
3	13410000	13420000	3	13910000	13920000
3	13420000	13430000	3	13920000	13930000
3	13520000	13530000	3	13910000	13920000
3	13530000	13540000	3	13690000	13700000
3	13530000	13540000	3	13920000	13930000
3	13550000	13560000	3	13680000	13690000
3	13690000	13700000	3	13920000	13930000
3	13700000	13710000	3	13910000	13920000
3	14710000	14720000	3	14960000	14970000
3	14830000	14840000	3	14940000	14950000
3	15310000	15320000	3	15420000	15430000
3	15310000	15320000	3	15450000	15460000
3	15470000	15480000	3	15590000	15600000
3	15830000	15840000	3	16290000	16300000
3	15860000	15870000	3	16280000	16290000
3	16090000	16100000	3	16210000	16220000
3	16090000	16100000	3	16290000	16300000
3	16170000	16180000	3	16290000	16300000
3	16320000	16330000	3	16590000	16600000
3	16320000	16330000	3	17270000	17280000
3	16330000	16340000	3	16570000	16580000
3	16630000	16640000	3	17270000	17280000
3	18020000	18030000	3	18250000	18260000
3	18020000	18030000	3	18440000	18450000
3	24290000	24300000	3	24400000	24410000
3	25010000	25020000	3	25630000	25640000
3	25460000	25470000	3	25610000	25620000
3	25490000	25500000	3	25620000	25630000
3	25880000	25890000	3	26750000	26760000
3	27750000	27760000	3	28360000	28370000
3	31650000	31660000	3	32190000	32200000
3	32060000	32070000	3	32180000	32190000
3	32540000	32550000	3	32700000	32710000
3	33170000	33180000	3	33410000	33420000
3	33950000	33960000	3	34250000	34260000
3	33950000	33960000	3	34390000	34400000
3	33950000	33960000	3	34420000	34430000
3	33950000	33960000	3	34730000	34740000
3	33960000	33970000	3	34080000	34090000
3	34070000	34080000	3	34260000	34270000
3	34070000	34080000	3	35010000	35020000
3	34240000	34250000	3	35010000	35020000
3	34300000	34310000	3	34420000	34430000
3	34300000	34310000	3	35010000	35020000
3	34400000	34410000	3	35020000	35030000
3	34430000	34440000	3	35010000	35020000
3	35020000	35030000	3	35430000	35440000
3	35020000	35030000	3	35660000	35670000
3	35020000	35030000	3	35690000	35700000
3	36000000	36010000	3	36730000	36740000
3	36770000	36780000	3	36880000	36890000
3	36770000	36780000	3	36910000	36920000
3	37480000	37490000	3	37820000	37830000
3	37900000	37910000	3	38030000	38040000
3	38170000	38180000	3	38520000	38530000
3	38560000	38570000	3	38880000	38890000
3	39140000	39150000	3	39300000	39310000
3	39140000	39150000	3	39330000	39340000
3	39450000	39460000	3	40350000	40360000
3	39850000	39860000	3	40220000	40230000
3	40000000	40010000	3	40130000	40140000
3	40230000	40240000	3	40350000	40360000
3	40620000	40630000	3	41010000	41020000
3	41010000	41020000	3	41170000	41180000
3	41930000	41940000	3	42130000	42140000
3	42270000	42280000	3	42580000	42590000
3	42270000	42280000	3	42770000	42780000
3	42270000	42280000	3	42810000	42820000
3	42280000	42290000	3	42480000	42490000
3	42310000	42320000	3	42480000	42490000
3	42480000	42490000	3	42590000	42600000
3	43000000	43010000	3	43190000	43200000
3	43200000	43210000	3	43540000	43550000
3	43580000	43590000	3	44220000	44230000
3	43920000	43930000	3	44070000	44080000
3	44370000	44380000	3	44530000	44540000
3	45080000	45090000	3	45530000	45540000
3	45080000	45090000	3	45700000	45710000
3	45550000	45560000	3	45700000	45710000
3	45700000	45710000	3	45970000	45980000
3	45790000	45800000	3	45970000	45980000
3	46740000	46750000	3	46930000	46940000
3	46740000	46750000	3	46960000	46970000
3	46740000	46750000	3	47380000	47390000
3	47550000	47560000	3	47830000	47840000
3	47640000	47650000	3	47820000	47830000
3	47870000	47880000	3	48030000	48040000
3	47880000	47890000	3	48030000	48040000
3	48310000	48320000	3	48470000	48480000
3	48480000	48490000	3	48590000	48600000
3	48720000	48730000	3	49030000	49040000
3	49200000	49210000	3	49320000	49330000
3	49590000	49600000	3	49700000	49710000
3	49730000	49740000	3	49930000	49940000
3	50380000	50390000	3	50600000	50610000
3	50470000	50480000	3	50580000	50590000
3	50650000	50660000	3	51410000	51420000
3	51260000	51270000	3	51390000	51400000
3	51530000	51540000	3	51710000	51720000
3	51530000	51540000	3	51990000	52000000
3	51720000	51730000	3	51830000	51840000
3	52020000	52030000	3	52170000	52180000
3	52030000	52040000	3	52250000	52260000
3	52050000	52060000	3	52170000	52180000
3	52250000	52260000	3	52430000	52440000
3	54180000	54190000	3	54400000	54410000
3	55530000	55540000	3	56280000	56290000
3	56360000	56370000	3	56580000	56590000
3	56360000	56370000	3	57010000	57020000
3	56370000	56380000	3	56510000	56520000
3	56730000	56740000	3	57020000	57030000
3	56830000	56840000	3	56960000	56970000
3	56830000	56840000	3	57020000	57030000
3	58170000	58180000	3	58280000	58290000
3	59550000	59560000	3	59800000	59810000
3	59560000	59570000	3	59830000	59840000
3	61550000	61560000	3	61740000	61750000
3	61550000	61560000	3	62170000	62180000
3	61850000	61860000	3	62170000	62180000
3	62600000	62610000	3	63210000	63220000
3	63330000	63340000	3	63980000	63990000
3	63340000	63350000	3	63770000	63780000
3	63340000	63350000	3	63800000	63810000
3	64010000	64020000	3	64200000	64210000
3	64010000	64020000	3	64470000	64480000
3	64030000	64040000	3	64380000	64390000
3	65770000	65780000	3	66130000	66140000
3	65770000	65780000	3	66290000	66300000
3	65860000	65870000	3	66140000	66150000
3	66030000	66040000	3	66140000	66150000
3	66300000	66310000	3	67150000	67160000
3	66310000	66320000	3	66870000	66880000
3	66340000	66350000	3	66860000	66870000
3	67150000	67160000	3	67720000	67730000
3	67160000	67170000	3	67410000	67420000
3	67160000	67170000	3	68040000	68050000
3	67160000	67170000	3	68070000	68080000
3	69730000	69740000	3	69890000	69900000
3	70110000	70120000	3	71100000	71110000
3	70130000	70140000	3	70400000	70410000
3	71090000	71100000	3	71620000	71630000
3	71170000	71180000	3	71290000	71300000
3	71170000	71180000	3	71620000	71630000
3	71460000	71470000	3	71590000	71600000
3	71920000	71930000	3	72860000	72870000
3	72190000	72200000	3	72300000	72310000
3	72880000	72890000	3	73120000	73130000
3	73260000	73270000	3	73540000	73550000
3	73560000	73570000	3	73900000	73910000
3	73910000	73920000	3	74660000	74670000
3	74400000	74410000	3	75050000	75060000
3	74670000	74680000	3	75060000	75070000
3	75300000	75310000	3	75460000	75470000
3	78700000	78710000	3	79540000	79550000
3	97760000	97770000	3	98280000	98290000
3	98310000	98320000	3	98530000	98540000
3	98540000	98550000	3	98710000	98720000
3	98540000	98550000	3	99460000	99470000
3	98730000	98740000	3	99470000	99480000
3	99560000	99570000	3	99750000	99760000
3	99560000	99570000	3	99960000	99970000
3	100480000	100490000	3	100900000	100910000
3	101530000	101540000	3	101940000	101950000
3	106990000	107000000	3	107130000	107140000
3	107390000	107400000	3	107650000	107660000
3	107670000	107680000	3	107800000	107810000
3	107670000	107680000	3	107920000	107930000
3	107790000	107800000	3	107920000	107930000
3	107920000	107930000	3	108190000	108200000
3	110240000	110250000	3	110790000	110800000
3	111430000	111440000	3	111620000	111630000
3	111430000	111440000	3	111650000	111660000
3	111430000	111440000	3	111680000	111690000
3	111850000	111860000	3	112250000	112260000
3	112030000	112040000	3	112250000	112260000
3	112530000	112540000	3	112680000	112690000
3	112760000	112770000	3	113000000	113010000
3	112790000	112800000	3	112990000	113000000
3	114930000	114940000	3	115350000	115360000
3	114950000	114960000	3	115320000	115330000
3	114950000	114960000	3	115500000	115510000
3	115100000	115110000	3	115230000	115240000
3	115760000	115770000	3	115870000	115880000
3	116490000	116500000	3	116660000	116670000
3	116500000	116510000	3	116720000	116730000
3	118610000	118620000	3	118810000	118820000
3	120140000	120150000	3	120270000	120280000
3	123040000	123050000	3	123210000	123220000
3	123310000	123320000	3	123430000	123440000
3	123660000	123670000	3	123800000	123810000
3	124070000	124080000	3	124180000	124190000
3	124480000	124490000	3	124610000	124620000
3	124710000	124720000	3	124920000	124930000
3	124710000	124720000	3	125170000	125180000
3	124710000	124720000	3	125300000	125310000
3	126460000	126470000	3	127260000	127270000
3	126700000	126710000	3	127170000	127180000
3	126700000	126710000	3	127260000	127270000
3	127040000	127050000	3	127160000	127170000
3	127370000	127380000	3	127690000	127700000
3	127390000	127400000	3	127500000	127510000
3	127810000	127820000	3	128320000	128330000
3	128340000	128350000	3	128970000	128980000
3	129210000	129220000	3	129320000	129330000
3	129350000	129360000	3	129540000	129550000
3	129370000	129380000	3	129550000	129560000
3	130470000	130480000	3	130610000	130620000
3	130750000	130760000	3	131040000	131050000
3	131450000	131460000	3	131720000	131730000
3	131510000	131520000	3	131730000	131740000
3	131750000	131760000	3	131890000	131900000
3	131770000	131780000	3	132120000	132130000
3	131800000	131810000	3	131960000	131970000
3	132240000	132250000	3	132360000	132370000
3	132440000	132450000	3	132980000	132990000
3	132440000	132450000	3	133100000	133110000
3	132440000	132450000	3	133300000	133310000
3	132450000	132460000	3	132750000	132760000
3	132750000	132760000	3	133110000	133120000
3	132760000	132770000	3	133080000	133090000
3	133530000	133540000	3	133640000	133650000
3	133600000	133610000	3	134190000	134200000
3	133630000	133640000	3	134190000	134200000
3	133650000	133660000	3	133930000	133940000
3	134020000	134030000	3	134190000	134200000
3	135790000	135800000	3	136470000	136480000
3	135790000	135800000	3	136730000	136740000
3	136470000	136480000	3	136720000	136730000
3	138050000	138060000	3	138310000	138320000
3	138050000	138060000	3	138640000	138650000
3	138310000	138320000	3	138640000	138650000
3	138320000	138330000	3	139040000	139050000
3	138410000	138420000	3	138630000	138640000
3	138650000	138660000	3	139040000	139050000
3	138830000	138840000	3	139040000	139050000
3	139420000	139430000	3	139540000	139550000
3	139540000	139550000	3	139740000	139750000
3	139540000	139550000	3	139960000	139970000
3	139660000	139670000	3	139960000	139970000
3	139820000	139830000	3	139950000	139960000
3	139960000	139970000	3	140560000	140570000
3	140720000	140730000	3	140900000	140910000
3	141020000	141030000	3	141180000	141190000
3	141310000	141320000	3	141460000	141470000
3	142300000	142310000	3	142700000	142710000
3	142540000	142550000	3	142700000	142710000
3	142840000	142850000	3	143350000	143360000
3	142850000	142860000	3	143010000	143020000
3	143500000	143510000	3	143680000	143690000
3	145930000	145940000	3	146050000	146060000
3	146050000	146060000	3	146280000	146290000
3	148090000	148100000	3	148660000	148670000
3	149680000	149690000	3	149900000	149910000
3	150490000	150500000	3	150860000	150870000
3	153810000	153820000	3	153970000	153980000
3	155080000	155090000	3	155400000	155410000
3	155080000	155090000	3	155410000	155420000
3	155860000	155870000	3	156850000	156860000
3	155870000	155880000	3	156790000	156800000
3	155880000	155890000	3	156220000	156230000
3	156250000	156260000	3	156850000	156860000
3	157320000	157330000	3	158150000	158160000
3	158560000	158570000	3	158970000	158980000
3	158560000	158570000	3	159510000	159520000
3	158980000	158990000	3	159540000	159550000
3	158980000	158990000	3	159570000	159580000
3	158980000	158990000	3	159710000	159720000
3	158990000	159000000	3	159240000	159250000
3	159020000	159030000	3	159240000	159250000
3	160470000	160480000	3	160630000	160640000
3	160990000	161000000	3	161120000	161130000
3	167100000	167110000	3	167750000	167760000
3	167110000	167120000	3	167440000	167450000
3	167120000	167130000	3	167280000	167290000
3	172700000	172710000	3	173110000	173120000
3	176910000	176920000	3	177070000	177080000
3	177070000	177080000	3	177230000	177240000
3	177800000	177810000	3	178030000	178040000
3	177890000	177900000	3	178030000	178040000
3	177920000	177930000	3	178030000	178040000
3	178150000	178160000	3	178680000	178690000
3	178730000	178740000	3	179030000	179040000
3	179140000	179150000	3	179250000	179260000
3	179520000	179530000	3	180310000	180320000
3	179740000	179750000	3	180300000	180310000
3	182840000	182850000	3	183110000	183120000
3	183890000	183900000	3	184020000	184030000
3	184070000	184080000	3	184260000	184270000
3	184080000	184090000	3	184250000	184260000
3	184080000	184090000	3	184500000	184510000
3	184270000	184280000	3	184490000	184500000
3	184290000	184300000	3	184440000	184450000
3	185070000	185080000	3	185190000	185200000
3	185690000	185700000	3	186250000	186260000
3	185700000	185710000	3	185810000	185820000
3	185700000	185710000	3	185990000	186000000
3	185760000	185770000	3	185960000	185970000
3	185810000	185820000	3	185940000	185950000
3	185810000	185820000	3	185970000	185980000
3	185990000	186000000	3	186250000	186260000
3	186300000	186310000	3	186520000	186530000
3	186320000	186330000	3	186490000	186500000
3	186930000	186940000	3	187400000	187410000
3	187030000	187040000	3	187400000	187410000
3	188120000	188130000	3	188610000	188620000
3	189690000	189700000	3	189910000	189920000
3	190200000	190210000	3	190420000	190430000
3	190230000	190240000	3	190410000	190420000
3	191130000	191140000	3	192130000	192140000
3	191140000	191150000	3	191340000	191350000
3	191340000	191350000	3	192140000	192150000
3	192190000	192200000	3	192510000	192520000
3	192530000	192540000	3	193290000	193300000
3	192560000	192570000	3	192750000	192760000
3	193390000	193400000	3	194030000	194040000
3	193730000	193740000	3	193840000	193850000
3	193860000	193870000	3	194020000	194030000
3	194370000	194380000	3	194970000	194980000
3	194400000	194410000	3	194970000	194980000
3	194410000	194420000	3	194820000	194830000
3	194990000	195000000	3	195240000	195250000
3	195800000	195810000	3	195910000	195920000
3	196680000	196690000	3	196910000	196920000
3	196710000	196720000	3	196820000	196830000
3	196710000	196720000	3	196900000	196910000
3	196790000	196800000	3	196900000	196910000
3	196980000	196990000	3	197230000	197240000
4	60000	70000	4	290000	300000
4	1220000	1230000	4	1330000	1340000
4	5010000	5020000	4	5790000	5800000
4	5040000	5050000	4	5790000	5800000
4	5840000	5850000	4	5950000	5960000
4	5840000	5850000	4	5980000	5990000
4	5990000	6000000	4	6320000	6330000
4	6010000	6020000	4	6220000	6230000
4	6070000	6080000	4	6220000	6230000
4	6080000	6090000	4	6190000	6200000
4	6250000	6260000	4	6540000	6550000
4	6250000	6260000	4	6690000	6700000
4	6370000	6380000	4	6540000	6550000
4	6710000	6720000	4	7070000	7080000
4	6720000	6730000	4	6850000	6860000
4	7190000	7200000	4	7720000	7730000
4	7310000	7320000	4	7720000	7730000
4	7810000	7820000	4	7970000	7980000
4	8050000	8060000	4	8160000	8170000
4	8240000	8250000	4	8400000	8410000
4	8450000	8460000	4	8590000	8600000
4	8460000	8470000	4	8590000	8600000
4	8610000	8620000	4	8910000	8920000
4	9760000	9770000	4	10010000	10020000
4	9780000	9790000	4	9890000	9900000
4	9810000	9820000	4	10010000	10020000
4	10160000	10170000	4	10400000	10410000
4	15230000	15240000	4	15450000	15460000
4	15800000	15810000	4	16250000	16260000
4	16020000	16030000	4	16270000	16280000
4	16290000	16300000	4	16790000	16800000
4	16290000	16300000	4	16880000	16890000
4	16290000	16300000	4	17280000	17290000
4	16450000	16460000	4	17320000	17330000
4	16670000	16680000	4	17330000	17340000
4	16870000	16880000	4	17320000	17330000
4	16900000	16910000	4	17320000	17330000
4	17140000	17150000	4	17260000	17270000
4	17140000	17150000	4	17320000	17330000
4	17340000	17350000	4	17450000	17460000
4	17340000	17350000	4	17470000	17480000
4	17820000	17830000	4	18590000	18600000
4	20410000	20420000	4	20540000	20550000
4	21510000	21520000	4	21760000	21770000
4	21780000	21790000	4	22380000	22390000
4	21790000	21800000	4	21940000	21950000
4	21940000	21950000	4	22390000	22400000
4	21960000	21970000	4	22360000	22370000
4	22390000	22400000	4	22700000	22710000
4	22420000	22430000	4	22690000	22700000
4	25440000	25450000	4	25760000	25770000
4	36400000	36410000	4	37240000	37250000
4	36420000	36430000	4	36580000	36590000
4	36680000	36690000	4	37240000	37250000
4	37260000	37270000	4	37380000	37390000
4	37610000	37620000	4	37800000	37810000
4	38060000	38070000	4	38680000	38690000
4	38910000	38920000	4	39080000	39090000
4	38930000	38940000	4	39050000	39060000
4	40060000	40070000	4	40310000	40320000
4	40920000	40930000	4	41240000	41250000
4	41280000	41290000	4	41670000	41680000
4	41340000	41350000	4	41650000	41660000
4	42570000	42580000	4	42870000	42880000
4	42650000	42660000	4	42950000	42960000
4	43000000	43010000	4	43130000	43140000
4	43120000	43130000	4	43770000	43780000
4	43360000	43370000	4	43540000	43550000
4	47040000	47050000	4	47190000	47200000
4	47040000	47050000	4	47380000	47390000
4	48570000	48580000	4	48960000	48970000
4	52750000	52760000	4	52880000	52890000
4	52760000	52770000	4	52880000	52890000
4	53110000	53120000	4	53240000	53250000
4	53240000	53250000	4	53840000	53850000
4	53580000	53590000	4	53730000	53740000
4	53610000	53620000	4	53720000	53730000
4	54420000	54430000	4	54540000	54550000
4	54420000	54430000	4	54570000	54580000
4	54560000	54570000	4	55080000	55090000
4	55200000	55210000	4	56170000	56180000
4	55840000	55850000	4	56180000	56190000
4	65020000	65030000	4	65400000	65410000
4	68850000	68860000	4	69030000	69040000
4	68880000	68890000	4	69030000	69040000
4	69130000	69140000	4	69240000	69250000
4	69370000	69380000	4	69490000	69500000
4	69680000	69690000	4	69880000	69890000
4	72590000	72600000	4	73140000	73150000
4	73180000	73190000	4	73880000	73890000
4	73190000	73200000	4	73330000	73340000
4	74180000	74190000	4	74520000	74530000
4	74290000	74300000	4	74520000	74530000
4	75050000	75060000	4	75180000	75190000
4	75970000	75980000	4	76390000	76400000
4	75980000	75990000	4	76250000	76260000
4	76070000	76080000	4	76250000	76260000
4	76900000	76910000	4	77020000	77030000
4	77430000	77440000	4	77960000	77970000
4	77440000	77450000	4	77670000	77680000
4	77440000	77450000	4	78120000	78130000
4	77450000	77460000	4	77640000	77650000
4	77680000	77690000	4	77820000	77830000
4	77970000	77980000	4	78120000	78130000
4	78010000	78020000	4	78120000	78130000
4	78160000	78170000	4	78270000	78280000
4	78300000	78310000	4	78510000	78520000
4	78300000	78310000	4	78520000	78530000
4	78300000	78310000	4	78530000	78540000
4	78400000	78410000	4	78510000	78520000
4	78410000	78420000	4	78520000	78530000
4	78870000	78880000	4	79430000	79440000
4	79960000	79970000	4	80430000	80440000
4	79970000	79980000	4	80100000	80110000
4	80920000	80930000	4	81100000	81110000
4	81290000	81300000	4	81950000	81960000
4	82320000	82330000	4	83180000	83190000
4	82380000	82390000	4	82950000	82960000
4	83990000	84000000	4	84190000	84200000
4	84560000	84570000	4	85430000	85440000
4	85720000	85730000	4	85890000	85900000
4	86070000	86080000	4	86660000	86670000
4	86710000	86720000	4	86890000	86900000
4	87420000	87430000	4	87810000	87820000
4	87840000	87850000	4	88010000	88020000
4	87840000	87850000	4	88150000	88160000
4	87850000	87860000	4	88040000	88050000
4	88450000	88460000	4	88590000	88600000
4	88460000	88470000	4	88760000	88770000
4	88590000	88600000	4	88750000	88760000
4	88760000	88770000	4	88880000	88890000
4	89140000	89150000	4	89430000	89440000
4	89640000	89650000	4	89940000	89950000
4	89740000	89750000	4	89940000	89950000
4	90150000	90160000	4	90350000	90360000
4	90640000	90650000	4	90750000	90760000
4	90940000	90950000	4	91200000	91210000
4	101750000	101760000	4	101880000	101890000
4	104120000	104130000	4	104830000	104840000
4	104940000	104950000	4	105790000	105800000
4	107280000	107290000	4	108100000	108110000
4	108680000	108690000	4	108830000	108840000
4	109760000	109770000	4	110320000	110330000
4	110340000	110350000	4	110730000	110740000
4	110730000	110740000	4	110880000	110890000
4	110920000	110930000	4	111130000	111140000
4	110920000	110930000	4	111430000	111440000
4	110930000	110940000	4	111260000	111270000
4	111230000	111240000	4	111420000	111430000
4	111550000	111560000	4	112550000	112560000
4	114300000	114310000	4	115300000	115310000
4	114450000	114460000	4	115290000	115300000
4	114690000	114700000	4	115300000	115310000
4	115300000	115310000	4	115610000	115620000
4	115310000	115320000	4	115570000	115580000
4	119680000	119690000	4	119800000	119810000
4	119680000	119690000	4	120220000	120230000
4	119690000	119700000	4	119900000	119910000
4	119910000	119920000	4	120200000	120210000
4	120220000	120230000	4	120400000	120410000
4	120220000	120230000	4	120960000	120970000
4	120480000	120490000	4	120970000	120980000
4	120550000	120560000	4	120960000	120970000
4	121080000	121090000	4	122020000	122030000
4	125240000	125250000	4	126190000	126200000
4	129110000	129120000	4	129780000	129790000
4	129370000	129380000	4	129780000	129790000
4	130290000	130300000	4	130520000	130530000
4	130290000	130300000	4	130740000	130750000
4	130290000	130300000	4	130830000	130840000
4	130300000	130310000	4	130420000	130430000
4	139310000	139320000	4	139780000	139790000
4	140680000	140690000	4	141060000	141070000
4	141270000	141280000	4	141770000	141780000
4	141780000	141790000	4	142040000	142050000
4	141780000	141790000	4	142050000	142060000
4	141930000	141940000	4	142040000	142050000
4	147260000	147270000	4	147820000	147830000
4	148620000	148630000	4	148780000	148790000
4	150930000	150940000	4	151160000	151170000
4	152050000	152060000	4	152870000	152880000
4	152550000	152560000	4	152780000	152790000
4	152580000	152590000	4	152780000	152790000
4	152590000	152600000	4	152870000	152880000
4	152600000	152610000	4	153270000	153280000
4	152610000	152620000	4	152780000	152790000
4	152660000	152670000	4	152780000	152790000
4	152680000	152690000	4	152870000	152880000
4	152680000	152690000	4	152930000	152940000
4	152680000	152690000	4	153010000	153020000
4	152680000	152690000	4	153290000	153300000
4	152780000	152790000	4	152930000	152940000
4	152780000	152790000	4	153010000	153020000
4	152780000	152790000	4	153270000	153280000
4	152780000	152790000	4	153300000	153310000
4	152870000	152880000	4	153260000	153270000
4	152880000	152890000	4	153010000	153020000
4	152930000	152940000	4	153270000	153280000
4	154060000	154070000	4	154240000	154250000
4	154060000	154070000	4	154490000	154500000
4	154260000	154270000	4	154490000	154500000
4	154290000	154300000	4	154490000	154500000
4	155890000	155900000	4	156280000	156290000
4	156320000	156330000	4	156830000	156840000
4	156320000	156330000	4	156860000	156870000
4	156530000	156540000	4	156700000	156710000
4	158130000	158140000	4	158890000	158900000
4	158150000	158160000	4	158280000	158290000
4	158160000	158170000	4	158890000	158900000
4	158250000	158260000	4	158890000	158900000
4	158280000	158290000	4	158890000	158900000
4	159330000	159340000	4	159440000	159450000
4	159640000	159650000	4	159770000	159780000
4	159640000	159650000	4	160120000	160130000
4	159640000	159650000	4	160360000	160370000
4	163600000	163610000	4	164460000	164470000
4	164980000	164990000	4	165640000	165650000
4	165690000	165700000	4	165920000	165930000
4	166040000	166050000	4	166380000	166390000
4	166050000	166060000	4	166260000	166270000
4	166270000	166280000	4	166380000	166390000
4	170690000	170700000	4	170940000	170950000
4	170720000	170730000	4	170950000	170960000
4	170820000	170830000	4	170940000	170950000
4	173940000	173950000	4	174180000	174190000
4	175290000	175300000	4	175550000	175560000
4	175680000	175690000	4	176440000	176450000
4	176480000	176490000	4	176680000	176690000
4	176480000	176490000	4	176810000	176820000
4	176490000	176500000	4	176870000	176880000
4	176510000	176520000	4	177260000	177270000
4	176620000	176630000	4	176820000	176830000
4	176690000	176700000	4	176820000	176830000
4	183870000	183880000	4	184180000	184190000
4	183990000	184000000	4	184170000	184180000
4	184390000	184400000	4	184580000	184590000
4	184750000	184760000	4	185170000	185180000
4	184760000	184770000	4	185020000	185030000
4	184760000	184770000	4	185080000	185090000
4	186560000	186570000	4	186940000	186950000
4	187380000	187390000	4	187500000	187510000
4	188190000	188200000	4	188310000	188320000
5	320000	330000	5	430000	440000
5	670000	680000	5	890000	900000
5	4880000	4890000	5	5410000	5420000
5	5140000	5150000	5	5410000	5420000
5	5150000	5160000	5	5400000	5410000
5	5500000	5510000	5	6470000	6480000
5	6090000	6100000	5	6570000	6580000
5	6430000	6440000	5	6570000	6580000
5	6460000	6470000	5	6570000	6580000
5	6610000	6620000	5	6740000	6750000
5	6820000	6830000	5	6930000	6940000
5	6820000	6830000	5	7070000	7080000
5	6820000	6830000	5	7390000	7400000
5	7410000	7420000	5	7520000	7530000
5	7410000	7420000	5	7740000	7750000
5	10250000	10260000	5	10410000	10420000
5	10280000	10290000	5	10420000	10430000
5	10450000	10460000	5	10620000	10630000
5	10450000	10460000	5	11040000	11050000
5	13580000	13590000	5	13780000	13790000
5	13590000	13600000	5	13950000	13960000
5	13990000	14000000	5	14130000	14140000
5	13990000	14000000	5	14350000	14360000
5	14000000	14010000	5	14270000	14280000
5	14030000	14040000	5	14140000	14150000
5	14150000	14160000	5	14260000	14270000
5	14690000	14700000	5	15000000	15010000
5	14730000	14740000	5	15000000	15010000
5	14860000	14870000	5	15000000	15010000
5	16170000	16180000	5	16450000	16460000
5	16480000	16490000	5	16660000	16670000
5	16490000	16500000	5	17180000	17190000
5	16790000	16800000	5	17190000	17200000
5	17220000	17230000	5	18110000	18120000
5	17230000	17240000	5	17400000	17410000
5	17230000	17240000	5	17790000	17800000
5	18110000	18120000	5	18280000	18290000
5	31570000	31580000	5	32070000	32080000
5	31580000	31590000	5	31810000	31820000
5	31810000	31820000	5	32060000	32070000
5	31820000	31830000	5	32070000	32080000
5	31820000	31830000	5	32080000	32090000
5	31820000	31830000	5	32090000	32100000
5	32230000	32240000	5	32610000	32620000
5	33450000	33460000	5	33960000	33970000
5	33470000	33480000	5	33930000	33940000
5	33990000	34000000	5	34450000	34460000
5	34480000	34490000	5	34890000	34900000
5	34520000	34530000	5	34890000	34900000
5	35620000	35630000	5	35920000	35930000
5	36410000	36420000	5	36680000	36690000
5	37840000	37850000	5	38190000	38200000
5	38430000	38440000	5	38800000	38810000
5	39210000	39220000	5	39560000	39570000
5	39370000	39380000	5	39520000	39530000
5	39370000	39380000	5	39550000	39560000
5	40900000	40910000	5	41850000	41860000
5	43070000	43080000	5	43390000	43400000
5	43100000	43110000	5	43380000	43390000
5	45630000	45640000	5	45760000	45770000
5	50260000	50270000	5	50670000	50680000
5	53810000	53820000	5	54150000	54160000
5	53810000	53820000	5	54180000	54190000
5	53820000	53830000	5	53930000	53940000
5	54640000	54650000	5	54990000	55000000
5	55560000	55570000	5	56130000	56140000
5	56590000	56600000	5	56740000	56750000
5	56790000	56800000	5	57030000	57040000
5	56790000	56800000	5	57750000	57760000
5	57030000	57040000	5	57750000	57760000
5	57060000	57070000	5	57750000	57760000
5	57150000	57160000	5	57750000	57760000
5	57180000	57190000	5	57750000	57760000
5	57390000	57400000	5	57740000	57750000
5	57450000	57460000	5	57740000	57750000
5	57520000	57530000	5	57720000	57730000
5	57780000	57790000	5	58140000	58150000
5	58490000	58500000	5	58630000	58640000
5	58490000	58500000	5	58660000	58670000
5	58490000	58500000	5	59090000	59100000
5	58680000	58690000	5	58960000	58970000
5	58680000	58690000	5	59090000	59100000
5	58740000	58750000	5	58880000	58890000
5	58970000	58980000	5	59080000	59090000
5	59100000	59110000	5	59940000	59950000
5	59110000	59120000	5	59550000	59560000
5	59110000	59120000	5	59670000	59680000
5	62690000	62700000	5	63250000	63260000
5	63520000	63530000	5	63910000	63920000
5	63940000	63950000	5	64070000	64080000
5	64260000	64270000	5	64770000	64780000
5	64280000	64290000	5	64420000	64430000
5	65470000	65480000	5	66060000	66070000
5	65600000	65610000	5	66060000	66070000
5	65650000	65660000	5	65880000	65890000
5	65880000	65890000	5	66030000	66040000
5	67580000	67590000	5	68030000	68040000
5	67580000	67590000	5	68130000	68140000
5	67580000	67590000	5	68300000	68310000
5	67580000	67590000	5	68340000	68350000
5	67590000	67600000	5	67770000	67780000
5	67590000	67600000	5	67800000	67810000
5	67780000	67790000	5	68020000	68030000
5	67780000	67790000	5	68130000	68140000
5	67780000	67790000	5	68300000	68310000
5	68020000	68030000	5	68300000	68310000
5	68040000	68050000	5	68240000	68250000
5	68130000	68140000	5	68240000	68250000
5	71070000	71080000	5	71420000	71430000
5	71070000	71080000	5	71470000	71480000
5	71070000	71080000	5	71580000	71590000
5	71070000	71080000	5	71920000	71930000
5	71130000	71140000	5	71440000	71450000
5	71440000	71450000	5	71580000	71590000
5	71460000	71470000	5	71920000	71930000
5	71650000	71660000	5	71920000	71930000
5	71650000	71660000	5	72110000	72120000
5	71770000	71780000	5	71920000	71930000
5	71920000	71930000	5	72110000	72120000
5	72880000	72890000	5	73080000	73090000
5	73200000	73210000	5	73330000	73340000
5	73200000	73210000	5	73580000	73590000
5	73200000	73210000	5	73940000	73950000
5	73230000	73240000	5	73930000	73940000
5	73250000	73260000	5	73660000	73670000
5	73260000	73270000	5	73500000	73510000
5	73260000	73270000	5	73930000	73940000
5	73330000	73340000	5	73930000	73940000
5	73440000	73450000	5	73920000	73930000
5	73500000	73510000	5	73920000	73930000
5	73650000	73660000	5	73920000	73930000
5	73680000	73690000	5	73920000	73930000
5	76160000	76170000	5	76300000	76310000
5	78610000	78620000	5	79370000	79380000
5	78850000	78860000	5	79370000	79380000
5	79160000	79170000	5	79280000	79290000
5	79160000	79170000	5	79370000	79380000
5	79390000	79400000	5	79580000	79590000
5	79970000	79980000	5	80490000	80500000
5	81050000	81060000	5	81450000	81460000
5	86170000	86180000	5	86670000	86680000
5	87070000	87080000	5	87970000	87980000
5	87080000	87090000	5	87960000	87970000
5	87080000	87090000	5	87970000	87980000
5	87190000	87200000	5	87950000	87960000
5	87420000	87430000	5	87960000	87970000
5	88010000	88020000	5	88150000	88160000
5	88550000	88560000	5	89450000	89460000
5	88560000	88570000	5	89020000	89030000
5	89010000	89020000	5	89240000	89250000
5	89020000	89030000	5	89300000	89310000
5	89020000	89030000	5	89450000	89460000
5	89730000	89740000	5	90080000	90090000
5	90790000	90800000	5	91610000	91620000
5	91230000	91240000	5	91700000	91710000
5	91600000	91610000	5	92020000	92030000
5	92020000	92030000	5	92190000	92200000
5	92200000	92210000	5	92650000	92660000
5	92530000	92540000	5	92920000	92930000
5	94300000	94310000	5	94590000	94600000
5	94980000	94990000	5	95180000	95190000
5	94990000	95000000	5	95670000	95680000
5	95000000	95010000	5	95150000	95160000
5	95190000	95200000	5	95590000	95600000
5	95190000	95200000	5	95660000	95670000
5	95290000	95300000	5	95660000	95670000
5	95480000	95490000	5	95650000	95660000
5	95680000	95690000	5	96020000	96030000
5	95680000	95690000	5	96050000	96060000
5	96080000	96090000	5	96480000	96490000
5	98920000	98930000	5	99070000	99080000
5	102580000	102590000	5	102780000	102790000
5	109210000	109220000	5	109320000	109330000
5	110850000	110860000	5	111480000	111490000
5	110880000	110890000	5	111470000	111480000
5	111060000	111070000	5	111470000	111480000
5	111090000	111100000	5	111270000	111280000
5	111090000	111100000	5	111450000	111460000
5	111180000	111190000	5	111460000	111470000
5	111270000	111280000	5	111460000	111470000
5	111280000	111290000	5	111450000	111460000
5	111880000	111890000	5	112090000	112100000
5	112320000	112330000	5	112940000	112950000
5	112330000	112340000	5	112840000	112850000
5	114270000	114280000	5	114570000	114580000
5	114640000	114650000	5	114910000	114920000
5	114640000	114650000	5	115170000	115180000
5	114960000	114970000	5	115160000	115170000
5	114970000	114980000	5	115130000	115140000
5	115170000	115180000	5	115390000	115400000
5	121520000	121530000	5	121740000	121750000
5	126010000	126020000	5	126130000	126140000
5	126200000	126210000	5	126350000	126360000
5	126610000	126620000	5	126820000	126830000
5	126900000	126910000	5	127540000	127550000
5	127550000	127560000	5	128170000	128180000
5	129240000	129250000	5	129500000	129510000
5	129250000	129260000	5	129430000	129440000
5	130490000	130500000	5	130740000	130750000
5	130940000	130950000	5	131140000	131150000
5	132450000	132460000	5	133220000	133230000
5	132790000	132800000	5	132910000	132920000
5	132800000	132810000	5	133050000	133060000
5	133060000	133070000	5	133260000	133270000
5	133070000	133080000	5	133220000	133230000
5	133740000	133750000	5	133850000	133860000
5	134240000	134250000	5	134670000	134680000
5	134790000	134800000	5	134900000	134910000
5	134900000	134910000	5	135170000	135180000
5	135580000	135590000	5	136100000	136110000
5	135700000	135710000	5	136100000	136110000
5	136130000	136140000	5	136420000	136430000
5	136130000	136140000	5	136930000	136940000
5	136140000	136150000	5	136820000	136830000
5	136340000	136350000	5	136930000	136940000
5	136410000	136420000	5	136540000	136550000
5	136420000	136430000	5	136820000	136830000
5	136550000	136560000	5	136820000	136830000
5	136550000	136560000	5	136930000	136940000
5	136630000	136640000	5	136830000	136840000
5	136650000	136660000	5	136930000	136940000
5	136660000	136670000	5	136820000	136830000
5	136960000	136970000	5	137070000	137080000
5	136980000	136990000	5	137280000	137290000
5	137100000	137110000	5	137370000	137380000
5	137920000	137930000	5	138460000	138470000
5	138200000	138210000	5	138470000	138480000
5	138460000	138470000	5	138590000	138600000
5	138750000	138760000	5	138950000	138960000
5	138750000	138760000	5	139070000	139080000
5	138750000	138760000	5	139130000	139140000
5	138760000	138770000	5	139230000	139240000
5	138760000	138770000	5	139390000	139400000
5	138770000	138780000	5	138890000	138900000
5	138770000	138780000	5	139520000	139530000
5	139020000	139030000	5	139140000	139150000
5	139160000	139170000	5	139520000	139530000
5	139400000	139410000	5	139520000	139530000
5	139620000	139630000	5	139730000	139740000
5	140250000	140260000	5	140420000	140430000
5	140700000	140710000	5	140940000	140950000
5	141040000	141050000	5	141330000	141340000
5	141040000	141050000	5	141500000	141510000
5	141140000	141150000	5	141250000	141260000
5	141380000	141390000	5	141500000	141510000
5	142090000	142100000	5	142240000	142250000
5	142090000	142100000	5	142270000	142280000
5	142350000	142360000	5	142520000	142530000
5	142430000	142440000	5	142620000	142630000
5	143380000	143390000	5	143510000	143520000
5	143610000	143620000	5	143950000	143960000
5	145190000	145200000	5	145420000	145430000
5	145220000	145230000	5	145420000	145430000
5	145920000	145930000	5	146340000	146350000
5	145920000	145930000	5	146570000	146580000
5	146010000	146020000	5	146320000	146330000
5	146340000	146350000	5	146560000	146570000
5	146840000	146850000	5	146950000	146960000
5	147000000	147010000	5	147200000	147210000
5	147010000	147020000	5	147160000	147170000
5	147040000	147050000	5	147160000	147170000
5	147820000	147830000	5	148100000	148110000
5	148110000	148120000	5	148480000	148490000
5	148820000	148830000	5	148930000	148940000
5	149000000	149010000	5	149360000	149370000
5	149020000	149030000	5	149200000	149210000
5	149210000	149220000	5	149360000	149370000
5	149400000	149410000	5	149610000	149620000
5	149640000	149650000	5	149760000	149770000
5	149640000	149650000	5	149810000	149820000
5	149930000	149940000	5	150040000	150050000
5	149940000	149950000	5	150070000	150080000
5	151190000	151200000	5	151650000	151660000
5	151190000	151200000	5	151880000	151890000
5	155110000	155120000	5	155300000	155310000
5	156570000	156580000	5	156680000	156690000
5	156570000	156580000	5	156720000	156730000
5	156570000	156580000	5	156750000	156760000
5	156760000	156770000	5	157160000	157170000
5	157600000	157610000	5	158530000	158540000
5	158860000	158870000	5	159800000	159810000
5	158870000	158880000	5	159400000	159410000
5	159040000	159050000	5	159190000	159200000
5	159440000	159450000	5	159800000	159810000
5	159860000	159870000	5	160050000	160060000
5	159860000	159870000	5	160390000	160400000
5	159930000	159940000	5	160800000	160810000
5	159940000	159950000	5	160050000	160060000
5	160960000	160970000	5	161270000	161280000
5	163020000	163030000	5	163890000	163900000
5	167020000	167030000	5	167130000	167140000
5	167690000	167700000	5	167850000	167860000
5	168580000	168590000	5	168700000	168710000
5	169520000	169530000	5	169640000	169650000
5	169650000	169660000	5	169850000	169860000
5	169680000	169690000	5	169840000	169850000
5	169850000	169860000	5	170060000	170070000
5	170830000	170840000	5	171280000	171290000
5	170840000	170850000	5	171330000	171340000
5	171060000	171070000	5	171170000	171180000
5	171900000	171910000	5	172360000	172370000
5	171910000	171920000	5	172110000	172120000
5	172130000	172140000	5	172380000	172390000
5	172140000	172150000	5	172270000	172280000
5	172140000	172150000	5	172350000	172360000
5	172190000	172200000	5	172360000	172370000
5	172420000	172430000	5	172560000	172570000
5	173030000	173040000	5	173740000	173750000
5	173040000	173050000	5	173390000	173400000
5	173050000	173060000	5	173320000	173330000
5	173060000	173070000	5	173200000	173210000
5	173090000	173100000	5	173200000	173210000
5	173090000	173100000	5	173320000	173330000
5	173200000	173210000	5	173320000	173330000
5	173200000	173210000	5	173390000	173400000
5	173390000	173400000	5	173740000	173750000
5	173470000	173480000	5	173730000	173740000
5	173530000	173540000	5	173730000	173740000
5	173600000	173610000	5	173710000	173720000
5	174370000	174380000	5	174880000	174890000
5	174390000	174400000	5	174670000	174680000
5	174400000	174410000	5	174870000	174880000
5	174480000	174490000	5	174880000	174890000
5	174660000	174670000	5	174860000	174870000
5	174710000	174720000	5	174870000	174880000
5	174750000	174760000	5	174870000	174880000
5	174960000	174970000	5	175140000	175150000
5	174970000	174980000	5	175290000	175300000
5	175160000	175170000	5	175300000	175310000
5	176080000	176090000	5	176240000	176250000
5	176080000	176090000	5	176520000	176530000
5	176540000	176550000	5	176720000	176730000
5	176740000	176750000	5	176870000	176880000
5	176740000	176750000	5	176930000	176940000
5	178150000	178160000	5	178260000	178270000
5	178150000	178160000	5	178290000	178300000
5	178590000	178600000	5	178910000	178920000
5	179330000	179340000	5	179490000	179500000
5	179550000	179560000	5	179710000	179720000
5	179550000	179560000	5	179890000	179900000
5	180290000	180300000	5	180600000	180610000
6	590000	600000	6	1400000	1410000
6	800000	810000	6	1360000	1370000
6	960000	970000	6	1120000	1130000
6	3130000	3140000	6	3250000	3260000
6	3280000	3290000	6	3420000	3430000
6	3280000	3290000	6	3610000	3620000
6	3280000	3290000	6	3700000	3710000
6	3280000	3290000	6	3730000	3740000
6	3280000	3290000	6	3990000	4000000
6	3430000	3440000	6	3700000	3710000
6	3730000	3740000	6	3880000	3890000
6	3730000	3740000	6	3990000	4000000
6	4800000	4810000	6	4910000	4920000
6	5140000	5150000	6	5250000	5260000
6	5140000	5150000	6	5990000	6000000
6	5770000	5780000	6	5980000	5990000
6	5860000	5870000	6	5970000	5980000
6	6050000	6060000	6	6540000	6550000
6	6310000	6320000	6	6520000	6530000
6	6910000	6920000	6	7200000	7210000
6	11140000	11150000	6	11490000	11500000
6	11210000	11220000	6	11350000	11360000
6	11340000	11350000	6	11490000	11500000
6	11640000	11650000	6	12230000	12240000
6	11710000	11720000	6	12020000	12030000
6	11730000	11740000	6	11850000	11860000
6	12720000	12730000	6	12870000	12880000
6	12760000	12770000	6	12870000	12880000
6	13350000	13360000	6	13480000	13490000
6	13480000	13490000	6	13600000	13610000
6	13610000	13620000	6	13760000	13770000
6	13900000	13910000	6	14060000	14070000
6	13920000	13930000	6	14030000	14040000
6	14280000	14290000	6	14460000	14470000
6	14460000	14470000	6	14610000	14620000
6	14460000	14470000	6	14710000	14720000
6	15250000	15260000	6	15480000	15490000
6	15510000	15520000	6	15620000	15630000
6	15680000	15690000	6	16120000	16130000
6	15680000	15690000	6	16200000	16210000
6	15690000	15700000	6	16130000	16140000
6	16330000	16340000	6	16480000	16490000
6	16410000	16420000	6	16750000	16760000
6	16520000	16530000	6	17080000	17090000
6	17980000	17990000	6	18120000	18130000
6	18330000	18340000	6	18500000	18510000
6	21590000	21600000	6	22140000	22150000
6	21860000	21870000	6	22140000	22150000
6	23690000	23700000	6	24000000	24010000
6	24430000	24440000	6	24690000	24700000
6	25280000	25290000	6	25480000	25490000
6	26020000	26030000	6	26190000	26200000
6	26600000	26610000	6	27040000	27050000
6	26600000	26610000	6	27110000	27120000
6	27120000	27130000	6	27770000	27780000
6	29800000	29810000	6	30120000	30130000
6	30880000	30890000	6	31010000	31020000
6	30880000	30890000	6	31040000	31050000
6	31210000	31220000	6	31320000	31330000
6	31360000	31370000	6	31470000	31480000
6	31510000	31520000	6	31630000	31640000
6	31510000	31520000	6	31820000	31830000
6	31630000	31640000	6	31920000	31930000
6	31640000	31650000	6	31800000	31810000
6	31650000	31660000	6	31830000	31840000
6	32180000	32190000	6	32400000	32410000
6	32390000	32400000	6	32660000	32670000
6	32400000	32410000	6	32760000	32770000
6	32440000	32450000	6	32550000	32560000
6	32610000	32620000	6	32720000	32730000
6	32970000	32980000	6	33090000	33100000
6	32970000	32980000	6	33120000	33130000
6	33280000	33290000	6	33410000	33420000
6	33550000	33560000	6	33660000	33670000
6	33550000	33560000	6	33750000	33760000
6	33730000	33740000	6	34110000	34120000
6	34210000	34220000	6	34340000	34350000
6	34420000	34430000	6	34550000	34560000
6	35310000	35320000	6	35420000	35430000
6	35800000	35810000	6	36070000	36080000
6	36080000	36090000	6	36330000	36340000
6	36090000	36100000	6	36300000	36310000
[truncated: 4,008 more rows]

## Sheet: L6
chr1	x1	x2	chr2	y1	y2
1	3390000	3400000	1	3530000	3540000
1	3820000	3830000	1	4700000	4710000
1	8090000	8100000	1	8370000	8380000
1	9790000	9800000	1	9900000	9910000
1	9790000	9800000	1	9930000	9940000
1	12430000	12440000	1	13180000	13190000
1	14830000	14840000	1	14950000	14960000
1	15640000	15650000	1	15750000	15760000
1	16400000	16410000	1	16510000	16520000
1	16950000	16960000	1	17270000	17280000
1	18010000	18020000	1	18240000	18250000
1	18240000	18250000	1	18370000	18380000
1	19230000	19240000	1	19420000	19430000
1	20240000	20250000	1	20820000	20830000
1	20840000	20850000	1	20960000	20970000
1	21570000	21580000	1	21680000	21690000
1	26210000	26220000	1	26330000	26340000
1	30380000	30390000	1	30550000	30560000
1	31270000	31280000	1	31380000	31390000
1	32110000	32120000	1	32220000	32230000
1	37760000	37770000	1	37890000	37900000
1	38040000	38050000	1	38150000	38160000
1	41730000	41740000	1	41870000	41880000
1	42200000	42210000	1	42310000	42320000
1	43240000	43250000	1	43390000	43400000
1	45290000	45300000	1	45470000	45480000
1	46490000	46500000	1	46650000	46660000
1	47330000	47340000	1	47570000	47580000
1	54680000	54690000	1	54950000	54960000
1	54760000	54770000	1	54940000	54950000
1	64730000	64740000	1	65290000	65300000
1	65710000	65720000	1	65870000	65880000
1	65890000	65900000	1	66150000	66160000
1	66430000	66440000	1	66700000	66710000
1	68010000	68020000	1	68210000	68220000
1	68310000	68320000	1	68570000	68580000
1	70980000	70990000	1	71510000	71520000
1	74970000	74980000	1	75150000	75160000
1	77620000	77630000	1	77740000	77750000
1	87600000	87610000	1	87750000	87760000
1	88640000	88650000	1	88750000	88760000
1	94080000	94090000	1	94290000	94300000
1	100920000	100930000	1	101340000	101350000
1	110320000	110330000	1	110510000	110520000
1	110320000	110330000	1	110520000	110530000
1	110740000	110750000	1	110850000	110860000
1	115520000	115530000	1	115670000	115680000
1	116680000	116690000	1	117020000	117030000
1	116690000	116700000	1	116920000	116930000
1	116690000	116700000	1	116950000	116960000
1	116710000	116720000	1	117020000	117030000
1	144920000	144930000	1	145040000	145050000
1	144920000	144930000	1	145070000	145080000
1	151580000	151590000	1	151700000	151710000
1	153780000	153790000	1	153900000	153910000
1	155320000	155330000	1	155440000	155450000
1	156060000	156070000	1	156170000	156180000
1	156440000	156450000	1	156570000	156580000
1	157150000	157160000	1	157460000	157470000
1	161160000	161170000	1	161340000	161350000
1	161190000	161200000	1	161330000	161340000
1	162030000	162040000	1	162360000	162370000
1	162040000	162050000	1	162240000	162250000
1	162070000	162080000	1	162180000	162190000
1	162810000	162820000	1	163280000	163290000
1	162840000	162850000	1	163280000	163290000
1	165370000	165380000	1	165550000	165560000
1	165670000	165680000	1	165880000	165890000
1	166860000	166870000	1	167020000	167030000
1	167040000	167050000	1	167490000	167500000
1	168400000	168410000	1	169080000	169090000
1	168410000	168420000	1	169320000	169330000
1	171760000	171770000	1	171950000	171960000
1	174230000	174240000	1	174690000	174700000
1	174760000	174770000	1	174960000	174970000
1	174770000	174780000	1	174930000	174940000
1	175720000	175730000	1	175860000	175870000
1	176980000	176990000	1	177090000	177100000
1	176980000	176990000	1	177130000	177140000
1	181440000	181450000	1	182050000	182060000
1	181470000	181480000	1	181620000	181630000
1	182570000	182580000	1	182750000	182760000
1	200930000	200940000	1	201090000	201100000
1	201840000	201850000	1	201950000	201960000
1	201960000	201970000	1	202110000	202120000
1	202150000	202160000	1	202270000	202280000
1	203000000	203010000	1	203120000	203130000
1	203000000	203010000	1	203230000	203240000
1	203320000	203330000	1	203450000	203460000
1	204800000	204810000	1	204910000	204920000
1	205900000	205910000	1	206300000	206310000
1	206660000	206670000	1	206770000	206780000
1	206790000	206800000	1	207080000	207090000
1	206900000	206910000	1	207080000	207090000
1	210580000	210590000	1	211310000	211320000
1	210970000	210980000	1	211290000	211300000
1	212250000	212260000	1	212610000	212620000
1	212470000	212480000	1	212620000	212630000
1	223100000	223110000	1	223260000	223270000
1	223320000	223330000	1	223510000	223520000
1	224810000	224820000	1	224940000	224950000
1	229390000	229400000	1	229610000	229620000
1	229400000	229410000	1	229620000	229630000
1	230490000	230500000	1	230630000	230640000
1	232000000	232010000	1	232760000	232770000
1	232570000	232580000	1	232750000	232760000
1	234260000	234270000	1	235250000	235260000
1	234310000	234320000	1	234450000	234460000
1	234630000	234640000	1	235250000	235260000
1	234880000	234890000	1	235250000	235260000
1	236920000	236930000	1	237490000	237500000
1	239560000	239570000	1	240050000	240060000
1	241700000	241710000	1	242000000	242010000
1	241770000	241780000	1	242000000	242010000
1	248750000	248760000	1	249080000	249090000
1	248780000	248790000	1	249100000	249110000
2	2000000	2010000	2	2830000	2840000
2	9280000	9290000	2	9510000	9520000
2	9710000	9720000	2	9910000	9920000
2	10260000	10270000	2	10570000	10580000
2	10970000	10980000	2	11260000	11270000
2	11270000	11280000	2	11720000	11730000
2	15790000	15800000	2	16060000	16070000
2	16800000	16810000	2	16910000	16920000
2	16950000	16960000	2	17830000	17840000
2	16960000	16970000	2	17240000	17250000
2	20630000	20640000	2	20840000	20850000
2	26830000	26840000	2	26960000	26970000
2	39300000	39310000	2	39440000	39450000
2	39740000	39750000	2	39910000	39920000
2	41930000	41940000	2	42050000	42060000
2	45210000	45220000	2	45720000	45730000
2	45870000	45880000	2	45980000	45990000
2	45870000	45880000	2	46140000	46150000
2	46880000	46890000	2	47110000	47120000
2	58790000	58800000	2	59120000	59130000
2	64880000	64890000	2	65090000	65100000
2	65530000	65540000	2	65640000	65650000
2	70880000	70890000	2	71000000	71010000
2	71020000	71030000	2	71170000	71180000
2	85650000	85660000	2	85760000	85770000
2	96060000	96070000	2	96400000	96410000
2	97060000	97070000	2	97170000	97180000
2	100890000	100900000	2	101020000	101030000
2	106260000	106270000	2	106390000	106400000
2	109750000	109760000	2	109860000	109870000
2	109750000	109760000	2	109900000	109910000
2	109750000	109760000	2	110080000	110090000
2	109750000	109760000	2	110250000	110260000
2	109870000	109880000	2	110260000	110270000
2	109900000	109910000	2	110260000	110270000
2	109910000	109920000	2	110060000	110070000
2	109950000	109960000	2	110250000	110260000
2	110060000	110070000	2	110260000	110270000
2	110090000	110100000	2	110260000	110270000
2	112660000	112670000	2	112800000	112810000
2	149390000	149400000	2	149810000	149820000
2	149400000	149410000	2	149660000	149670000
2	149400000	149410000	2	149840000	149850000
2	149640000	149650000	2	149840000	149850000
2	149670000	149680000	2	149840000	149850000
2	149670000	149680000	2	150120000	150130000
2	149870000	149880000	2	150410000	150420000
2	162070000	162080000	2	162260000	162270000
2	162080000	162090000	2	162270000	162280000
2	162090000	162100000	2	163040000	163050000
2	162870000	162880000	2	163050000	163060000
2	163030000	163040000	2	163160000	163170000
2	173670000	173680000	2	173790000	173800000
2	187730000	187740000	2	188320000	188330000
2	191380000	191390000	2	191660000	191670000
2	198660000	198670000	2	199150000	199160000
2	200190000	200200000	2	200310000	200320000
2	200830000	200840000	2	201350000	201360000
2	200830000	200840000	2	201560000	201570000
2	201350000	201360000	2	201560000	201570000
2	217380000	217390000	2	217530000	217540000
2	217560000	217570000	2	218370000	218380000
2	225220000	225230000	2	225500000	225510000
2	233460000	233470000	2	234080000	234090000
2	233730000	233740000	2	234160000	234170000
2	233780000	233790000	2	233890000	233900000
2	233910000	233920000	2	234090000	234100000
2	237250000	237260000	2	237940000	237950000
2	241500000	241510000	2	241650000	241660000
3	9830000	9840000	3	9980000	9990000
3	9990000	10000000	3	10330000	10340000
3	11880000	11890000	3	12080000	12090000
3	13020000	13030000	3	13680000	13690000
3	13500000	13510000	3	13690000	13700000
3	13530000	13540000	3	13680000	13690000
3	13540000	13550000	3	13900000	13910000
3	13700000	13710000	3	13910000	13920000
3	13710000	13720000	3	13830000	13840000
3	14710000	14720000	3	14940000	14950000
3	33940000	33950000	3	34400000	34410000
3	33940000	33950000	3	34890000	34900000
3	33950000	33960000	3	34300000	34310000
3	33960000	33970000	3	34080000	34090000
3	33960000	33970000	3	34170000	34180000
3	37900000	37910000	3	38020000	38030000
3	42270000	42280000	3	42590000	42600000
3	42290000	42300000	3	42480000	42490000
3	44040000	44050000	3	44160000	44170000
3	47550000	47560000	3	47830000	47840000
3	48310000	48320000	3	48480000	48490000
3	49580000	49590000	3	49690000	49700000
3	49760000	49770000	3	49960000	49970000
3	50400000	50410000	3	50600000	50610000
3	52030000	52040000	3	52160000	52170000
3	52040000	52050000	3	52170000	52180000
3	61550000	61560000	3	61830000	61840000
3	61830000	61840000	3	62170000	62180000
3	63340000	63350000	3	63800000	63810000
3	64020000	64030000	3	64470000	64480000
3	106940000	106950000	3	107470000	107480000
3	106950000	106960000	3	107130000	107140000
3	106950000	106960000	3	107140000	107150000
3	106960000	106970000	3	107130000	107140000
3	112350000	112360000	3	112700000	112710000
3	112780000	112790000	3	112990000	113000000
3	114930000	114940000	3	115410000	115420000
3	132250000	132260000	3	132360000	132370000
3	132440000	132450000	3	133120000	133130000
3	132450000	132460000	3	132760000	132770000
3	132760000	132770000	3	133090000	133100000
3	142550000	142560000	3	142690000	142700000
3	158560000	158570000	3	158960000	158970000
3	160810000	160820000	3	161110000	161120000
3	178730000	178740000	3	179020000	179030000
3	184280000	184290000	3	184490000	184500000
3	194390000	194400000	3	194980000	194990000
3	194400000	194410000	3	194960000	194970000
3	194990000	195000000	3	195230000	195240000
3	196720000	196730000	3	196910000	196920000
4	770000	780000	4	940000	950000
4	2280000	2290000	4	2390000	2400000
4	6720000	6730000	4	6880000	6890000
4	8460000	8470000	4	8590000	8600000
4	8470000	8480000	4	8580000	8590000
4	8470000	8480000	4	8610000	8620000
4	21510000	21520000	4	21760000	21770000
4	48580000	48590000	4	48900000	48910000
4	69370000	69380000	4	69500000	69510000
4	72590000	72600000	4	73160000	73170000
4	73160000	73170000	4	73870000	73880000
4	82380000	82390000	4	82760000	82770000
4	87420000	87430000	4	87810000	87820000
4	110950000	110960000	4	111430000	111440000
4	120220000	120230000	4	120960000	120970000
4	120510000	120520000	4	120970000	120980000
4	128520000	128530000	4	128650000	128660000
4	146140000	146150000	4	146530000	146540000
4	152030000	152040000	4	153010000	153020000
4	152660000	152670000	4	152780000	152790000
4	152780000	152790000	4	152900000	152910000
4	152780000	152790000	4	152930000	152940000
4	152790000	152800000	4	153280000	153290000
4	152930000	152940000	4	153260000	153270000
4	155320000	155330000	4	155430000	155440000
4	156340000	156350000	4	156850000	156860000
4	159650000	159660000	4	159770000	159780000
4	183840000	183850000	4	184170000	184180000
4	186570000	186580000	4	186930000	186940000
4	186570000	186580000	4	186940000	186950000
4	186770000	186780000	4	186940000	186950000
4	186780000	186790000	4	186930000	186940000
4	186800000	186810000	4	186930000	186940000
5	5480000	5490000	5	6440000	6450000
5	10450000	10460000	5	10650000	10660000
5	13990000	14000000	5	14270000	14280000
5	14700000	14710000	5	14990000	15000000
5	14730000	14740000	5	15000000	15010000
5	33450000	33460000	5	33960000	33970000
5	34520000	34530000	5	34890000	34900000
5	36720000	36730000	5	36850000	36860000
5	39350000	39360000	5	39560000	39570000
5	54200000	54210000	5	54440000	54450000
5	56600000	56610000	5	56780000	56790000
5	56630000	56640000	5	56740000	56750000
5	57070000	57080000	5	57750000	57760000
5	57190000	57200000	5	57740000	57750000
5	58490000	58500000	5	58660000	58670000
5	61730000	61740000	5	62700000	62710000
5	63510000	63520000	5	63910000	63920000
5	67590000	67600000	5	68300000	68310000
5	70880000	70890000	5	71850000	71860000
5	71070000	71080000	5	71400000	71410000
5	71070000	71080000	5	71440000	71450000
5	71070000	71080000	5	71580000	71590000
5	73200000	73210000	5	73940000	73950000
5	73250000	73260000	5	73930000	73940000
5	73440000	73450000	5	73920000	73930000
5	73580000	73590000	5	73920000	73930000
5	73650000	73660000	5	73930000	73940000
5	87070000	87080000	5	87950000	87960000
5	87070000	87080000	5	87980000	87990000
5	87080000	87090000	5	87960000	87970000
5	94640000	94650000	5	94840000	94850000
5	107980000	107990000	5	108090000	108100000
5	110870000	110880000	5	111490000	111500000
5	114640000	114650000	5	114900000	114910000
5	114640000	114650000	5	114930000	114940000
5	114970000	114980000	5	115170000	115180000
5	132450000	132460000	5	132650000	132660000
5	132760000	132770000	5	132910000	132920000
5	134890000	134900000	5	135160000	135170000
5	135220000	135230000	5	135520000	135530000
5	136140000	136150000	5	136400000	136410000
5	136140000	136150000	5	136920000	136930000
5	136960000	136970000	5	137070000	137080000
5	137770000	137780000	5	137880000	137890000
5	139020000	139030000	5	139140000	139150000
5	139620000	139630000	5	139730000	139740000
5	141070000	141080000	5	141250000	141260000
5	141380000	141390000	5	141490000	141500000
5	141380000	141390000	5	141520000	141530000
5	142100000	142110000	5	142250000	142260000
5	142510000	142520000	5	142770000	142780000
5	147020000	147030000	5	147150000	147160000
5	147810000	147820000	5	148110000	148120000
5	148120000	148130000	5	148490000	148500000
5	149610000	149620000	5	149810000	149820000
5	149640000	149650000	5	149810000	149820000
5	153420000	153430000	5	153560000	153570000
5	154030000	154040000	5	154180000	154190000
5	159440000	159450000	5	159820000	159830000
5	171900000	171910000	5	172110000	172120000
5	172130000	172140000	5	172360000	172370000
5	173470000	173480000	5	173730000	173740000
5	174370000	174380000	5	174880000	174890000
5	174380000	174390000	5	174860000	174870000
5	174670000	174680000	5	174870000	174880000
5	174700000	174710000	5	174860000	174870000
5	174970000	174980000	5	175300000	175310000
5	175160000	175170000	5	175280000	175290000
5	175160000	175170000	5	175310000	175320000
6	3270000	3280000	6	3990000	4000000
6	3740000	3750000	6	3990000	4000000
6	3740000	3750000	6	4000000	4010000
6	3880000	3890000	6	3990000	4000000
6	12720000	12730000	6	12890000	12900000
6	13340000	13350000	6	13570000	13580000
6	17150000	17160000	6	17580000	17590000
6	21610000	21620000	6	22140000	22150000
6	24570000	24580000	6	24680000	24690000
6	26320000	26330000	6	26540000	26550000
6	29760000	29770000	6	29920000	29930000
6	31340000	31350000	6	31450000	31460000
6	31510000	31520000	6	31640000	31650000
6	32440000	32450000	6	32550000	32560000
6	33550000	33560000	6	33680000	33690000
6	33550000	33560000	6	34110000	34120000
6	33680000	33690000	6	34100000	34110000
6	35560000	35570000	6	35690000	35700000
6	41770000	41780000	6	42010000	42020000
6	43320000	43330000	6	43460000	43470000
6	43740000	43750000	6	44040000	44050000
6	52270000	52280000	6	52520000	52530000
6	55830000	55840000	6	56150000	56160000
6	76000000	76010000	6	76230000	76240000
6	82950000	82960000	6	83760000	83770000
6	82960000	82970000	6	83770000	83780000
6	84580000	84590000	6	84930000	84940000
6	91410000	91420000	6	91570000	91580000
6	111000000	111010000	6	111260000	111270000
6	117670000	117680000	6	117920000	117930000
6	132620000	132630000	6	132810000	132820000
6	134280000	134290000	6	134390000	134400000
6	157740000	157750000	6	158080000	158090000
6	161350000	161360000	6	161790000	161800000
6	166290000	166300000	6	166530000	166540000
6	166300000	166310000	6	166510000	166520000
6	166570000	166580000	6	166800000	166810000
6	166910000	166920000	6	167170000	167180000
6	167170000	167180000	6	167550000	167560000
6	167180000	167190000	6	167550000	167560000
6	167190000	167200000	6	167400000	167410000
6	167610000	167620000	6	167720000	167730000
7	2580000	2590000	7	2710000	2720000
7	4670000	4680000	7	4780000	4790000
7	5180000	5190000	7	5840000	5850000
7	6200000	6210000	7	6370000	6380000
7	22140000	22150000	7	22520000	22530000
7	24860000	24870000	7	25110000	25120000
7	25430000	25440000	7	25600000	25610000
7	25910000	25920000	7	26400000	26410000
7	25910000	25920000	7	26700000	26710000
7	26230000	26240000	7	26400000	26410000
7	26400000	26410000	7	26700000	26710000
7	28980000	28990000	7	29440000	29450000
7	31770000	31780000	7	32240000	32250000
7	36530000	36540000	7	37230000	37240000
7	37020000	37030000	7	37220000	37230000
7	43620000	43630000	7	43740000	43750000
7	44110000	44120000	7	44250000	44260000
7	44270000	44280000	7	44500000	44510000
7	44360000	44370000	7	44490000	44500000
7	54850000	54860000	7	55320000	55330000
7	57700000	57710000	7	57880000	57890000
7	70280000	70290000	7	71190000	71200000
7	72750000	72760000	7	72860000	72870000
7	80320000	80330000	7	81080000	81090000
7	90320000	90330000	7	90650000	90660000
7	90520000	90530000	7	90650000	90660000
7	95360000	95370000	7	95490000	95500000
7	97660000	97670000	7	97780000	97790000
7	97920000	97930000	7	98420000	98430000
7	98060000	98070000	7	98440000	98450000
7	121010000	121020000	7	121180000	121190000
7	127350000	127360000	7	127620000	127630000
7	127350000	127360000	7	127650000	127660000
7	127360000	127370000	7	127520000	127530000
7	128980000	128990000	7	129110000	129120000
7	130570000	130580000	7	130700000	130710000
7	130600000	130610000	7	130710000	130720000
7	134370000	134380000	7	134630000	134640000
7	142340000	142350000	7	142920000	142930000
7	142350000	142360000	7	142480000	142490000
7	142570000	142580000	7	142680000	142690000
7	142700000	142710000	7	142910000	142920000
7	142700000	142710000	7	143200000	143210000
7	142930000	142940000	7	143200000	143210000
7	143080000	143090000	7	143200000	143210000
7	147970000	147980000	7	148170000	148180000
7	158840000	158850000	7	159060000	159070000
8	1700000	1710000	8	1970000	1980000
8	1830000	1840000	8	1970000	1980000
8	6280000	6290000	8	6630000	6640000
8	6290000	6300000	8	6670000	6680000
8	8630000	8640000	8	8840000	8850000
8	11420000	11430000	8	11590000	11600000
8	11430000	11440000	8	11810000	11820000
8	12710000	12720000	8	12880000	12890000
8	19460000	19470000	8	19600000	19610000
8	20090000	20100000	8	20210000	20220000
8	22100000	22110000	8	22230000	22240000
8	22470000	22480000	8	22770000	22780000
8	22530000	22540000	8	22770000	22780000
8	23150000	23160000	8	23260000	23270000
8	26540000	26550000	8	27060000	27070000
8	27170000	27180000	8	27430000	27440000
8	27320000	27330000	8	27440000	27450000
8	27460000	27470000	8	27600000	27610000
8	28480000	28490000	8	28590000	28600000
8	37230000	37240000	8	37570000	37580000
8	38270000	38280000	8	38570000	38580000
8	55080000	55090000	8	55350000	55360000
8	57880000	57890000	8	58030000	58040000
8	58120000	58130000	8	58250000	58260000
8	59890000	59900000	8	60020000	60030000
8	60030000	60040000	8	60180000	60190000
8	64510000	64520000	8	65270000	65280000
8	64880000	64890000	8	65280000	65290000
8	65170000	65180000	8	65300000	65310000
8	67350000	67360000	8	67520000	67530000
8	73220000	73230000	8	73830000	73840000
8	81900000	81910000	8	82140000	82150000
8	81920000	81930000	8	82150000	82160000
8	87060000	87070000	8	87360000	87370000
8	90740000	90750000	8	90990000	91000000
8	99170000	99180000	8	99300000	99310000
8	99170000	99180000	8	99450000	99460000
8	99170000	99180000	8	99490000	99500000
8	99180000	99190000	8	99310000	99320000
8	101160000	101170000	8	101550000	101560000
8	101570000	101580000	8	101830000	101840000
8	102330000	102340000	8	102650000	102660000
8	102340000	102350000	8	102930000	102940000
8	103650000	103660000	8	103810000	103820000
8	104090000	104100000	8	104510000	104520000
8	108550000	108560000	8	108780000	108790000
8	109900000	109910000	8	110340000	110350000
8	120270000	120280000	8	120440000	120450000
8	133880000	133890000	8	134200000	134210000
8	134040000	134050000	8	134210000	134220000
8	135310000	135320000	8	135420000	135430000
8	135920000	135930000	8	136460000	136470000
8	136340000	136350000	8	136450000	136460000
8	140820000	140830000	8	141070000	141080000
8	141230000	141240000	8	141620000	141630000
8	141480000	141490000	8	141650000	141660000
8	141700000	141710000	8	142180000	142190000
8	142070000	142080000	8	142180000	142190000
8	142520000	142530000	8	142720000	142730000
8	142610000	142620000	8	142720000	142730000
8	142720000	142730000	8	143050000	143060000
8	142720000	142730000	8	143260000	143270000
8	142840000	142850000	8	143400000	143410000
8	142840000	142850000	8	143770000	143780000
8	143580000	143590000	8	143690000	143700000
8	144200000	144210000	8	144310000	144320000
8	144200000	144210000	8	144340000	144350000
8	145030000	145040000	8	145260000	145270000
8	145170000	145180000	8	145280000	145290000
8	145260000	145270000	8	145510000	145520000
9	17520000	17530000	9	18200000	18210000
9	17530000	17540000	9	17800000	17810000
9	17690000	17700000	9	17800000	17810000
9	17810000	17820000	9	18210000	18220000
9	19460000	19470000	9	19910000	19920000
9	19480000	19490000	9	19610000	19620000
9	19490000	19500000	9	19920000	19930000
9	27330000	27340000	9	27530000	27540000
9	32580000	32590000	9	32960000	32970000
9	33100000	33110000	9	33230000	33240000
9	34700000	34710000	9	34830000	34840000
9	35890000	35900000	9	36020000	36030000
9	37930000	37940000	9	38050000	38060000
9	71680000	71690000	9	71810000	71820000
9	72940000	72950000	9	73220000	73230000
9	73020000	73030000	9	73210000	73220000
9	74310000	74320000	9	74620000	74630000
9	74640000	74650000	9	74880000	74890000
9	74660000	74670000	9	74870000	74880000
9	75230000	75240000	9	75430000	75440000
9	75470000	75480000	9	75680000	75690000
9	79060000	79070000	9	79310000	79320000
9	86550000	86560000	9	86920000	86930000
9	89950000	89960000	9	90270000	90280000
9	92020000	92030000	9	92150000	92160000
9	92020000	92030000	9	92160000	92170000
9	92160000	92170000	9	92490000	92500000
9	92230000	92240000	9	92510000	92520000
9	92490000	92500000	9	92810000	92820000
9	92680000	92690000	9	92830000	92840000
9	93010000	93020000	9	93130000	93140000
9	93020000	93030000	9	93280000	93290000
9	93110000	93120000	9	93280000	93290000
9	93280000	93290000	9	93480000	93490000
9	94890000	94900000	9	95010000	95020000
9	95410000	95420000	9	95550000	95560000
9	96100000	96110000	9	96270000	96280000
9	100160000	100170000	9	100370000	100380000
9	100230000	100240000	9	100360000	100370000
9	111930000	111940000	9	112070000	112080000
9	122130000	122140000	9	122720000	122730000
9	122550000	122560000	9	122710000	122720000
9	124880000	124890000	9	125570000	125580000
9	125240000	125250000	9	125550000	125560000
9	125840000	125850000	9	126090000	126100000
9	125850000	125860000	9	125990000	126000000
9	125870000	125880000	9	126100000	126110000
9	125880000	125890000	9	125990000	126000000
9	125970000	125980000	9	126100000	126110000
9	126300000	126310000	9	126810000	126820000
9	129990000	130000000	9	130120000	130130000
9	130350000	130360000	9	130490000	130500000
9	130540000	130550000	9	130670000	130680000
9	130700000	130710000	9	130830000	130840000
9	131890000	131900000	9	132370000	132380000
9	132080000	132090000	9	132200000	132210000
9	132390000	132400000	9	132550000	132560000
9	133570000	133580000	9	133710000	133720000
9	133580000	133590000	9	133740000	133750000
9	133730000	133740000	9	133910000	133920000
9	134060000	134070000	9	134170000	134180000
9	134240000	134250000	9	134360000	134370000
9	134470000	134480000	9	134610000	134620000
9	136230000	136240000	9	136350000	136360000
9	136900000	136910000	9	137010000	137020000
9	137020000	137030000	9	137320000	137330000
9	137020000	137030000	9	137850000	137860000
9	138000000	138010000	9	138130000	138140000
9	138840000	138850000	9	139010000	139020000
10	3820000	3830000	10	4370000	4380000
10	5480000	5490000	10	5660000	5670000
10	6150000	6160000	10	6430000	6440000
10	6150000	6160000	10	6440000	6450000
10	6160000	6170000	10	6430000	6440000
10	6160000	6170000	10	6440000	6450000
10	6240000	6250000	10	6440000	6450000
10	9380000	9390000	10	9960000	9970000
10	11550000	11560000	10	11760000	11770000
10	13830000	13840000	10	14130000	14140000
10	16900000	16910000	10	17470000	17480000
10	24290000	24300000	10	24400000	24410000
10	24670000	24680000	10	24790000	24800000
10	24700000	24710000	10	24810000	24820000
10	27570000	27580000	10	28250000	28260000
10	43350000	43360000	10	43580000	43590000
10	44200000	44210000	10	44540000	44550000
10	46990000	47000000	10	47130000	47140000
10	48440000	48450000	10	48630000	48640000
10	60550000	60560000	10	60690000	60700000
10	62210000	62220000	10	62360000	62370000
10	72680000	72690000	10	72970000	72980000
10	72680000	72690000	10	73040000	73050000
10	74120000	74130000	10	74590000	74600000
10	75620000	75630000	10	75860000	75870000
10	76860000	76870000	10	76980000	76990000
10	78930000	78940000	10	79390000	79400000
10	79610000	79620000	10	79740000	79750000
10	88460000	88470000	10	88670000	88680000
10	90700000	90710000	10	90970000	90980000
10	98790000	98800000	10	98970000	98980000
10	98810000	98820000	10	98940000	98950000
10	99510000	99520000	10	99620000	99630000
10	102320000	102330000	10	102620000	102630000
10	104680000	104690000	10	104830000	104840000
10	109180000	109190000	10	109310000	109320000
10	112070000	112080000	10	112300000	112310000
10	112510000	112520000	10	112630000	112640000
10	117760000	117770000	10	118030000	118040000
10	124040000	124050000	10	124320000	124330000
10	125340000	125350000	10	125720000	125730000
10	125750000	125760000	10	126080000	126090000
10	126220000	126230000	10	126420000	126430000
11	1860000	1870000	11	2170000	2180000
11	3860000	3870000	11	3990000	4000000
11	3870000	3880000	11	4000000	4010000
11	4220000	4230000	11	5130000	5140000
11	4650000	4660000	11	5020000	5030000
11	12070000	12080000	11	12290000	12300000
11	12910000	12920000	11	13180000	13190000
11	13250000	13260000	11	13380000	13390000
11	13790000	13800000	11	14250000	14260000
11	16790000	16800000	11	17080000	17090000
11	16820000	16830000	11	17080000	17090000
11	17400000	17410000	11	17520000	17530000
11	19590000	19600000	11	19750000	19760000
11	29460000	29470000	11	30330000	30340000
11	34600000	34610000	11	34910000	34920000
11	36310000	36320000	11	36500000	36510000
11	43570000	43580000	11	43870000	43880000
11	44630000	44640000	11	44940000	44950000
11	44960000	44970000	11	45110000	45120000
11	45130000	45140000	11	45340000	45350000
11	45380000	45390000	11	45790000	45800000
11	45560000	45570000	11	45670000	45680000
11	46920000	46930000	11	47160000	47170000
11	47490000	47500000	11	47630000	47640000
11	56610000	56620000	11	57010000	57020000
11	56610000	56620000	11	57040000	57050000
11	57090000	57100000	11	57400000	57410000
11	60700000	60710000	11	60880000	60890000
11	62670000	62680000	11	62790000	62800000
11	64670000	64680000	11	64780000	64790000
11	65150000	65160000	11	65280000	65290000
11	65490000	65500000	11	65610000	65620000
11	66470000	66480000	11	66600000	66610000
11	71810000	71820000	11	72130000	72140000
11	72180000	72190000	11	72370000	72380000
11	74840000	74850000	11	74950000	74960000
11	82990000	83000000	11	83510000	83520000
11	83560000	83570000	11	84220000	84230000
11	95160000	95170000	11	95430000	95440000
11	95290000	95300000	11	95430000	95440000
11	95300000	95310000	11	95420000	95430000
11	117540000	117550000	11	117650000	117660000
11	117700000	117710000	11	117810000	117820000
11	120370000	120380000	11	120980000	120990000
11	121190000	121200000	11	121400000	121410000
11	122970000	122980000	11	123110000	123120000
11	122980000	122990000	11	123110000	123120000
11	124290000	124300000	11	124510000	124520000
11	125790000	125800000	11	126050000	126060000
11	128050000	128060000	11	128500000	128510000
11	130300000	130310000	11	130730000	130740000
11	130790000	130800000	11	131530000	131540000
11	132960000	132970000	11	133690000	133700000
11	133300000	133310000	11	133690000	133700000
11	133390000	133400000	11	133680000	133690000
11	133530000	133540000	11	133690000	133700000
11	133790000	133800000	11	134080000	134090000
11	134210000	134220000	11	134900000	134910000
12	1760000	1770000	12	1890000	1900000
12	1760000	1770000	12	2040000	2050000
12	1920000	1930000	12	2040000	2050000
12	3990000	4000000	12	4410000	4420000
12	4390000	4400000	12	4630000	4640000
12	4460000	4470000	12	4630000	4640000
12	4960000	4970000	12	5100000	5110000
12	6840000	6850000	12	6950000	6960000
12	7380000	7390000	12	7600000	7610000
12	10920000	10930000	12	11640000	11650000
12	13060000	13070000	12	13350000	13360000
12	14110000	14120000	12	14300000	14310000
12	31560000	31570000	12	31780000	31790000
12	47420000	47430000	12	48070000	48080000
12	52780000	52790000	12	53250000	53260000
12	53460000	53470000	12	53580000	53590000
12	54620000	54630000	12	54750000	54760000
12	57670000	57680000	12	57840000	57850000
12	57980000	57990000	12	58110000	58120000
12	58000000	58010000	12	58110000	58120000
12	58190000	58200000	12	58300000	58310000
12	62980000	62990000	12	63180000	63190000
12	63080000	63090000	12	63190000	63200000
12	64230000	64240000	12	64630000	64640000
12	65700000	65710000	12	66510000	66520000
12	71140000	71150000	12	71250000	71260000
12	75900000	75910000	12	76430000	76440000
12	85290000	85300000	12	85420000	85430000
12	88540000	88550000	12	89390000	89400000
12	89420000	89430000	12	89840000	89850000
12	89450000	89460000	12	89610000	89620000
12	90240000	90250000	12	90380000	90390000
12	96640000	96650000	12	96800000	96810000
12	99140000	99150000	12	99260000	99270000
12	99420000	99430000	12	99760000	99770000
12	105810000	105820000	12	106530000	106540000
12	109050000	109060000	12	109190000	109200000
12	111370000	111380000	12	111740000	111750000
12	112640000	112650000	12	112820000	112830000
12	113480000	113490000	12	113600000	113610000
12	118620000	118630000	12	118810000	118820000
12	123330000	123340000	12	123440000	123450000
12	124920000	124930000	12	125240000	125250000
12	130530000	130540000	12	130820000	130830000
12	131730000	131740000	12	131880000	131890000
12	131770000	131780000	12	132150000	132160000
12	131820000	131830000	12	132100000	132110000
12	132330000	132340000	12	132460000	132470000
12	132670000	132680000	12	132840000	132850000
13	19770000	19780000	13	20290000	20300000
13	19780000	19790000	13	20260000	20270000
13	24590000	24600000	13	24780000	24790000
13	25940000	25950000	13	26060000	26070000
13	26140000	26150000	13	26630000	26640000
13	30720000	30730000	13	31030000	31040000
13	31360000	31370000	13	31490000	31500000
13	34110000	34120000	13	34290000	34300000
13	36400000	36410000	13	36520000	36530000
13	36420000	36430000	13	36850000	36860000
13	36540000	36550000	13	36680000	36690000
13	36550000	36560000	13	36710000	36720000
13	36560000	36570000	13	36850000	36860000
13	36700000	36710000	13	36840000	36850000
13	37020000	37030000	13	37240000	37250000
13	37080000	37090000	13	37240000	37250000
13	37670000	37680000	13	38170000	38180000
13	44730000	44740000	13	45010000	45020000
13	51710000	51720000	13	51850000	51860000
13	51720000	51730000	13	51850000	51860000
13	76450000	76460000	13	76730000	76740000
13	80730000	80740000	13	80900000	80910000
13	95840000	95850000	13	96060000	96070000
13	97870000	97880000	13	97990000	98000000
13	98810000	98820000	13	98960000	98970000
13	98830000	98840000	13	98950000	98960000
13	98840000	98850000	13	98960000	98970000
13	99920000	99930000	13	100080000	100090000
13	111120000	111130000	13	111280000	111290000
13	114280000	114290000	13	114760000	114770000
13	114300000	114310000	13	114990000	115000000
13	114620000	114630000	13	114750000	114760000
13	114750000	114760000	13	114880000	114890000
14	20780000	20790000	14	21070000	21080000
14	20900000	20910000	14	21070000	21080000
14	21170000	21180000	14	21310000	21320000
14	23030000	23040000	14	23370000	23380000
14	23790000	23800000	14	23910000	23920000
14	23930000	23940000	14	24040000	24050000
14	24790000	24800000	14	24900000	24910000
14	29220000	29230000	14	29980000	29990000
14	29240000	29250000	14	29690000	29700000
14	29250000	29260000	14	29990000	30000000
14	35900000	35910000	14	36010000	36020000
14	51460000	51470000	14	51670000	51680000
14	51550000	51560000	14	51670000	51680000
14	55030000	55040000	14	55230000	55240000
14	59100000	59110000	14	59330000	59340000
14	59950000	59960000	14	60170000	60180000
14	61920000	61930000	14	62180000	62190000
14	61920000	61930000	14	62260000	62270000
14	62300000	62310000	14	62580000	62590000
14	68400000	68410000	14	69280000	69290000
14	69700000	69710000	14	69820000	69830000
14	69700000	69710000	14	69930000	69940000
14	70710000	70720000	14	70920000	70930000
14	71280000	71290000	14	71430000	71440000
14	71630000	71640000	14	71790000	71800000
14	74190000	74200000	14	74330000	74340000
14	75600000	75610000	14	75760000	75770000
14	75610000	75620000	14	75750000	75760000
14	75770000	75780000	14	75930000	75940000
14	77340000	77350000	14	77530000	77540000
14	77370000	77380000	14	77530000	77540000
14	77380000	77390000	14	77490000	77500000
14	77400000	77410000	14	77530000	77540000
14	77620000	77630000	14	77770000	77780000
14	77650000	77660000	14	77780000	77790000
14	79070000	79080000	14	79300000	79310000
14	79250000	79260000	14	79370000	79380000
14	88460000	88470000	14	88850000	88860000
14	91070000	91080000	14	91360000	91370000
14	93430000	93440000	14	93560000	93570000
14	99740000	99750000	14	99870000	99880000
14	100190000	100200000	14	100350000	100360000
14	100850000	100860000	14	101110000	101120000
14	102820000	102830000	14	102960000	102970000
14	103240000	103250000	14	103370000	103380000
14	104040000	104050000	14	104150000	104160000
14	106470000	106480000	14	106760000	106770000
14	106550000	106560000	14	107180000	107190000
14	106800000	106810000	14	107100000	107110000
15	20560000	20570000	15	20860000	20870000
15	21910000	21920000	15	22450000	22460000
15	23870000	23880000	15	24110000	24120000
15	24480000	24490000	15	24790000	24800000
15	25760000	25770000	15	25930000	25940000
15	25800000	25810000	15	25930000	25940000
15	26310000	26320000	15	27100000	27110000
15	26420000	26430000	15	27100000	27110000
15	26930000	26940000	15	27100000	27110000
15	27150000	27160000	15	27460000	27470000
15	27210000	27220000	15	27590000	27600000
15	31510000	31520000	15	31630000	31640000
15	38280000	38290000	15	38960000	38970000
15	38770000	38780000	15	38970000	38980000
15	38820000	38830000	15	38960000	38970000
15	38830000	38840000	15	38960000	38970000
15	38830000	38840000	15	38970000	38980000
15	41770000	41780000	15	41890000	41900000
15	41770000	41780000	15	41910000	41920000
15	43640000	43650000	15	43810000	43820000
15	43670000	43680000	15	43810000	43820000
15	43750000	43760000	15	43920000	43930000
15	51940000	51950000	15	52070000	52080000
15	57630000	57640000	15	57830000	57840000
15	73860000	73870000	15	73990000	74000000
15	74910000	74920000	15	75070000	75080000
15	75060000	75070000	15	75190000	75200000
15	75310000	75320000	15	75500000	75510000
15	77930000	77940000	15	78070000	78080000
15	77930000	77940000	15	78110000	78120000
15	78200000	78210000	15	79020000	79030000
15	78270000	78280000	15	78390000	78400000
15	78270000	78280000	15	79040000	79050000
15	78270000	78280000	15	79070000	79080000
15	79310000	79320000	15	79460000	79470000
15	79340000	79350000	15	79460000	79470000
15	81550000	81560000	15	81690000	81700000
15	83220000	83230000	15	83480000	83490000
15	83230000	83240000	15	83350000	83360000
15	83240000	83250000	15	83640000	83650000
15	84110000	84120000	15	84240000	84250000
15	89030000	89040000	15	89150000	89160000
15	89890000	89900000	15	90010000	90020000
15	90440000	90450000	15	90580000	90590000
15	91170000	91180000	15	91430000	91440000
15	91200000	91210000	15	91420000	91430000
15	91640000	91650000	15	91750000	91760000
15	91660000	91670000	15	91780000	91790000
15	91660000	91670000	15	91810000	91820000
15	92220000	92230000	15	92380000	92390000
15	92450000	92460000	15	92610000	92620000
15	93340000	93350000	15	93460000	93470000
15	93650000	93660000	15	93790000	93800000
15	101550000	101560000	15	101790000	101800000
15	101840000	101850000	15	102170000	102180000
16	250000	260000	16	390000	400000
16	440000	450000	16	600000	610000
16	1660000	1670000	16	1790000	1800000
16	1830000	1840000	16	2000000	2010000
16	2050000	2060000	16	2190000	2200000
16	4150000	4160000	16	4290000	4300000
16	5000000	5010000	16	5120000	5130000
16	8170000	8180000	16	8340000	8350000
16	8200000	8210000	16	8350000	8360000
16	9010000	9020000	16	9190000	9200000
16	10140000	10150000	16	10250000	10260000
16	10610000	10620000	16	10820000	10830000
16	10610000	10620000	16	10830000	10840000
16	14370000	14380000	16	14620000	14630000
16	15520000	15530000	16	15630000	15640000
16	19610000	19620000	16	19890000	19900000
16	21190000	21200000	16	21300000	21310000
16	21950000	21960000	16	22680000	22690000
16	23850000	23860000	16	24000000	24010000
16	24060000	24070000	16	24520000	24530000
16	24150000	24160000	16	24510000	24520000
16	24160000	24170000	16	24480000	24490000
16	24370000	24380000	16	24490000	24500000
16	25270000	25280000	16	25870000	25880000
16	30440000	30450000	16	30570000	30580000
16	30760000	30770000	16	30910000	30920000
16	30790000	30800000	16	30900000	30910000
16	33590000	33600000	16	34180000	34190000
16	33620000	33630000	16	34180000	34190000
16	33860000	33870000	16	34180000	34190000
16	33870000	33880000	16	34470000	34480000
16	33870000	33880000	16	34560000	34570000
16	33870000	33880000	16	34670000	34680000
16	33880000	33890000	16	34330000	34340000
16	33890000	33900000	16	34180000	34190000
16	33890000	33900000	16	34290000	34300000
16	33890000	33900000	16	34380000	34390000
16	33890000	33900000	16	34420000	34430000
16	33890000	33900000	16	34590000	34600000
16	33890000	33900000	16	34730000	34740000
16	33890000	33900000	16	34810000	34820000
16	34180000	34190000	16	34380000	34390000
16	34180000	34190000	16	34420000	34430000
16	34180000	34190000	16	34580000	34590000
16	34180000	34190000	16	34670000	34680000
16	34180000	34190000	16	34810000	34820000
16	34190000	34200000	16	34460000	34470000
16	34190000	34200000	16	35010000	35020000
16	34190000	34200000	16	35110000	35120000
16	47180000	47190000	16	47640000	47650000
16	48270000	48280000	16	48400000	48410000
16	48310000	48320000	16	48640000	48650000
16	48390000	48400000	16	48570000	48580000
16	48390000	48400000	16	48650000	48660000
16	52220000	52230000	16	52940000	52950000
16	58370000	58380000	16	58510000	58520000
16	58380000	58390000	16	58500000	58510000
16	64280000	64290000	16	64440000	64450000
16	67570000	67580000	16	67690000	67700000
16	67710000	67720000	16	67900000	67910000
16	68130000	68140000	16	68260000	68270000
16	68400000	68410000	16	68540000	68550000
16	68430000	68440000	16	68540000	68550000
16	69180000	69190000	16	69320000	69330000
16	70560000	70570000	16	70680000	70690000
16	72460000	72470000	16	72850000	72860000
16	75030000	75040000	16	75140000	75150000
16	77260000	77270000	16	77610000	77620000
16	77700000	77710000	16	78020000	78030000
16	81430000	81440000	16	81740000	81750000
16	84540000	84550000	16	84650000	84660000
16	84780000	84790000	16	84990000	85000000
16	84780000	84790000	16	85000000	85010000
16	85830000	85840000	16	86570000	86580000
16	85850000	85860000	16	86030000	86040000
16	86590000	86600000	16	87080000	87090000
16	87440000	87450000	16	87570000	87580000
16	89140000	89150000	16	89280000	89290000
16	89770000	89780000	16	89890000	89900000
17	70000	80000	17	220000	230000
17	260000	270000	17	880000	890000
17	270000	280000	17	600000	610000
17	410000	420000	17	590000	600000
17	420000	430000	17	880000	890000
17	440000	450000	17	590000	600000
17	690000	700000	17	880000	890000
17	5490000	5500000	17	6320000	6330000
17	7620000	7630000	17	7760000	7770000
17	9960000	9970000	17	10500000	10510000
17	10200000	10210000	17	10510000	10520000
17	10220000	10230000	17	10520000	10530000
17	15150000	15160000	17	15410000	15420000
17	17080000	17090000	17	17200000	17210000
17	20770000	20780000	17	21480000	21490000
17	20770000	20780000	17	21510000	21520000
17	21210000	21220000	17	21540000	21550000
17	21240000	21250000	17	21550000	21560000
17	21310000	21320000	17	22200000	22210000
17	21380000	21390000	17	21970000	21980000
17	21540000	21550000	17	22180000	22190000
17	21540000	21550000	17	22210000	22220000
17	21550000	21560000	17	22190000	22200000
17	21550000	21560000	17	22200000	22210000
17	21550000	21560000	17	22230000	22240000
17	25700000	25710000	17	25920000	25930000
17	27070000	27080000	17	27260000	27270000
17	27280000	27290000	17	27390000	27400000
17	27300000	27310000	17	27420000	27430000
17	27480000	27490000	17	27630000	27640000
17	30520000	30530000	17	30640000	30650000
17	30810000	30820000	17	31070000	31080000
17	31360000	31370000	17	31610000	31620000
17	32110000	32120000	17	32230000	32240000
17	32120000	32130000	17	32480000	32490000
17	32290000	32300000	17	32470000	32480000
17	33920000	33930000	17	34150000	34160000
17	36700000	36710000	17	36810000	36820000
17	39030000	39040000	17	39800000	39810000
17	39060000	39070000	17	39800000	39810000
17	39700000	39710000	17	39810000	39820000
17	41440000	41450000	17	41570000	41580000
17	42260000	42270000	17	42420000	42430000
17	42280000	42290000	17	42390000	42400000
17	42290000	42300000	17	42420000	42430000
17	43470000	43480000	17	44340000	44350000
17	43650000	43660000	17	44160000	44170000
17	44100000	44110000	17	44340000	44350000
17	47650000	47660000	17	47760000	47770000
17	48920000	48930000	17	49030000	49040000
17	53070000	53080000	17	53590000	53600000
17	53350000	53360000	17	53570000	53580000
17	53600000	53610000	17	53830000	53840000
17	56790000	56800000	17	57080000	57090000
17	57820000	57830000	17	57930000	57940000
17	61500000	61510000	17	61690000	61700000
17	61780000	61790000	17	61900000	61910000
17	62220000	62230000	17	62360000	62370000
17	66250000	66260000	17	66440000	66450000
17	66520000	66530000	17	66750000	66760000
17	70720000	70730000	17	71180000	71190000
17	70940000	70950000	17	71150000	71160000
17	71250000	71260000	17	71360000	71370000
17	71660000	71670000	17	71950000	71960000
17	74550000	74560000	17	74660000	74670000
17	75080000	75090000	17	75230000	75240000
17	75090000	75100000	17	75240000	75250000
17	75540000	75550000	17	75680000	75690000
17	75570000	75580000	17	75680000	75690000
17	77170000	77180000	17	77380000	77390000
17	77410000	77420000	17	77530000	77540000
17	78620000	78630000	17	78800000	78810000
18	2920000	2930000	18	3240000	3250000
18	2930000	2940000	18	3230000	3240000
18	3710000	3720000	18	3850000	3860000
18	13460000	13470000	18	13610000	13620000
18	20710000	20720000	18	20820000	20830000
18	20710000	20720000	18	20830000	20840000
18	24110000	24120000	18	24220000	24230000
18	24110000	24120000	18	24230000	24240000
18	45550000	45560000	18	45970000	45980000
18	46000000	46010000	18	46180000	46190000
18	54740000	54750000	18	55000000	55010000
18	55710000	55720000	18	55840000	55850000
18	55860000	55870000	18	55980000	55990000
18	56450000	56460000	18	56730000	56740000
18	60250000	60260000	18	60650000	60660000
18	60280000	60290000	18	60640000	60650000
18	60700000	60710000	18	60990000	61000000
18	74570000	74580000	18	74690000	74700000
19	7100000	7110000	19	7420000	7430000
19	7130000	7140000	19	7410000	7420000
19	7130000	7140000	19	7420000	7430000
19	9730000	9740000	19	9880000	9890000
19	10370000	10380000	19	10500000	10510000
19	13090000	13100000	19	13210000	13220000
19	14250000	14260000	19	14600000	14610000
19	16330000	16340000	19	16490000	16500000
19	19470000	19480000	19	19590000	19600000
19	19640000	19650000	19	19750000	19760000
19	27730000	27740000	19	27940000	27950000
19	27730000	27740000	19	28060000	28070000
19	27730000	27740000	19	28220000	28230000
19	27730000	27740000	19	28400000	28410000
19	27730000	27740000	19	28640000	28650000
19	27740000	27750000	19	27900000	27910000
19	27750000	27760000	19	27900000	27910000
19	28610000	28620000	19	28800000	28810000
19	33720000	33730000	19	33890000	33900000
19	33910000	33920000	19	34250000	34260000
19	34270000	34280000	19	34640000	34650000
19	39600000	39610000	19	39820000	39830000
19	40650000	40660000	19	40770000	40780000
19	41190000	41200000	19	41310000	41320000
19	46890000	46900000	19	47000000	47010000
19	47360000	47370000	19	47480000	47490000
19	47790000	47800000	19	47910000	47920000
19	50190000	50200000	19	50350000	50360000
19	57190000	57200000	19	57340000	57350000
19	57220000	57230000	19	57330000	57340000
20	790000	800000	20	920000	930000
20	1290000	1300000	20	1410000	1420000
20	1300000	1310000	20	1410000	1420000
20	2510000	2520000	20	2630000	2640000
20	4220000	4230000	20	4560000	4570000
20	5540000	5550000	20	5770000	5780000
20	8040000	8050000	20	8700000	8710000
20	9600000	9610000	20	9780000	9790000
20	9960000	9970000	20	10220000	10230000
20	13790000	13800000	20	14030000	14040000
20	16780000	16790000	20	17410000	17420000
20	22660000	22670000	20	23310000	23320000
20	22660000	22670000	20	23320000	23330000
20	23980000	23990000	20	24100000	24110000
20	24970000	24980000	20	25840000	25850000
20	25210000	25220000	20	25840000	25850000
20	25460000	25470000	20	25840000	25850000
20	25860000	25870000	20	26230000	26240000
20	33890000	33900000	20	34030000	34040000
20	34860000	34870000	20	35040000	35050000
20	34960000	34970000	20	35070000	35080000
20	34960000	34970000	20	35230000	35240000
20	35820000	35830000	20	36160000	36170000
20	37390000	37400000	20	37510000	37520000
20	43670000	43680000	20	43920000	43930000
20	44430000	44440000	20	44570000	44580000
20	44460000	44470000	20	44570000	44580000
20	46330000	46340000	20	47230000	47240000
20	46400000	46410000	20	47230000	47240000
20	46500000	46510000	20	47130000	47140000
20	46530000	46540000	20	47130000	47140000
20	46750000	46760000	20	47130000	47140000
20	46830000	46840000	20	47210000	47220000
20	49620000	49630000	20	49920000	49930000
20	56090000	56100000	20	56770000	56780000
20	58160000	58170000	20	58320000	58330000
20	58360000	58370000	20	58520000	58530000
20	60580000	60590000	20	60700000	60710000
20	61280000	61290000	20	61400000	61410000
20	61290000	61300000	20	61430000	61440000
20	61690000	61700000	20	61810000	61820000
20	61850000	61860000	20	62010000	62020000
21	9850000	9860000	21	10840000	10850000
21	10700000	10710000	21	10810000	10820000
21	10700000	10710000	21	10840000	10850000
21	10700000	10710000	21	11070000	11080000
21	10710000	10720000	21	10850000	10860000
21	10710000	10720000	21	11070000	11080000
21	32460000	32470000	21	32960000	32970000
21	32480000	32490000	21	32970000	32980000
21	32490000	32500000	21	32640000	32650000
21	33160000	33170000	21	33630000	33640000
21	34570000	34580000	21	34810000	34820000
21	34590000	34600000	21	34710000	34720000
21	35010000	35020000	21	35130000	35140000
21	38120000	38130000	21	38280000	38290000
21	38120000	38130000	21	38290000	38300000
21	38330000	38340000	21	38460000	38470000
21	39150000	39160000	21	39280000	39290000
21	40170000	40180000	21	40310000	40320000
21	43010000	43020000	21	43120000	43130000
21	43020000	43030000	21	43210000	43220000
21	44600000	44610000	21	44840000	44850000
21	44610000	44620000	21	45060000	45070000
21	44870000	44880000	21	44990000	45000000
21	45550000	45560000	21	45730000	45740000
21	45560000	45570000	21	45730000	45740000
21	46710000	46720000	21	46850000	46860000
21	46980000	46990000	21	47240000	47250000
22	18310000	18320000	22	18550000	18560000
22	18320000	18330000	22	18480000	18490000
22	19490000	19500000	22	19610000	19620000
22	19950000	19960000	22	20070000	20080000
22	20130000	20140000	22	20240000	20250000
22	20130000	20140000	22	20270000	20280000
22	21100000	21110000	22	21230000	21240000
22	22080000	22090000	22	22210000	22220000
22	22080000	22090000	22	22280000	22290000
22	23290000	23300000	22	23470000	23480000
22	23510000	23520000	22	23620000	23630000
22	25320000	25330000	22	25460000	25470000
22	25350000	25360000	22	25460000	25470000
22	25460000	25470000	22	25580000	25590000
22	25620000	25630000	22	25840000	25850000
22	25870000	25880000	22	26090000	26100000
22	25880000	25890000	22	26050000	26060000
22	25950000	25960000	22	26090000	26100000
22	28270000	28280000	22	28390000	28400000
22	32050000	32060000	22	32360000	32370000
22	33920000	33930000	22	34090000	34100000
22	35820000	35830000	22	35980000	35990000
22	36690000	36700000	22	36860000	36870000
22	36710000	36720000	22	36870000	36880000
22	36910000	36920000	22	37160000	37170000
22	36960000	36970000	22	37090000	37100000
22	37710000	37720000	22	37820000	37830000
22	38230000	38240000	22	38360000	38370000
22	38570000	38580000	22	38680000	38690000
22	38840000	38850000	22	38960000	38970000
22	39160000	39170000	22	39270000	39280000
22	39560000	39570000	22	39710000	39720000
22	39940000	39950000	22	40430000	40440000
22	41790000	41800000	22	41900000	41910000
22	41790000	41800000	22	41930000	41940000
22	42080000	42090000	22	42330000	42340000
22	42360000	42370000	22	42480000	42490000
22	42380000	42390000	22	42840000	42850000
22	43170000	43180000	22	43330000	43340000
22	44410000	44420000	22	45020000	45030000
22	44480000	44490000	22	44590000	44600000
22	46390000	46400000	22	46500000	46510000
22	50070000	50080000	22	50240000	50250000
22	50340000	50350000	22	50460000	50470000
22	50940000	50950000	22	51050000	51060000

## Sheet: L23
chr1	x1	x2	chr2	y1	y2
1	970000	980000	1	1210000	1220000
1	1040000	1050000	1	1150000	1160000
1	1310000	1320000	1	1420000	1430000
1	1330000	1340000	1	1450000	1460000
1	1330000	1340000	1	1480000	1490000
1	1490000	1500000	1	1800000	1810000
1	1500000	1510000	1	1650000	1660000
1	1580000	1590000	1	1810000	1820000
1	1610000	1620000	1	1810000	1820000
1	1690000	1700000	1	1800000	1810000
1	1700000	1710000	1	1830000	1840000
1	1720000	1730000	1	1990000	2000000
1	1850000	1860000	1	1970000	1980000
1	1880000	1890000	1	1990000	2000000
1	2090000	2100000	1	2220000	2230000
1	2120000	2130000	1	2230000	2240000
1	2120000	2130000	1	2310000	2320000
1	2120000	2130000	1	2450000	2460000
1	2160000	2170000	1	2310000	2320000
1	2170000	2180000	1	2700000	2710000
1	2190000	2200000	1	2300000	2310000
1	2340000	2350000	1	2450000	2460000
1	2340000	2350000	1	2480000	2490000
1	2340000	2350000	1	3340000	3350000
1	2360000	2370000	1	2700000	2710000
1	2360000	2370000	1	2840000	2850000
1	2370000	2380000	1	3220000	3230000
1	2700000	2710000	1	2900000	2910000
1	2700000	2710000	1	3350000	3360000
1	2700000	2710000	1	3630000	3640000
1	2730000	2740000	1	3330000	3340000
1	3380000	3390000	1	3530000	3540000
1	3400000	3410000	1	3530000	3540000
1	3540000	3550000	1	3690000	3700000
1	3820000	3830000	1	4460000	4470000
1	3820000	3830000	1	4660000	4670000
1	3820000	3830000	1	4820000	4830000
1	3830000	3840000	1	4000000	4010000
1	3830000	3840000	1	4080000	4090000
1	3830000	3840000	1	4140000	4150000
1	3830000	3840000	1	4170000	4180000
1	3830000	3840000	1	4230000	4240000
1	3830000	3840000	1	4260000	4270000
1	3990000	4000000	1	4530000	4540000
1	4000000	4010000	1	4150000	4160000
1	4000000	4010000	1	4230000	4240000
1	4000000	4010000	1	4660000	4670000
1	4000000	4010000	1	4950000	4960000
1	4010000	4020000	1	4190000	4200000
1	4010000	4020000	1	4690000	4700000
1	4010000	4020000	1	4810000	4820000
1	4010000	4020000	1	4890000	4900000
1	4080000	4090000	1	4660000	4670000
1	4230000	4240000	1	4660000	4670000
1	4230000	4240000	1	4690000	4700000
1	4460000	4470000	1	4690000	4700000
1	4470000	4480000	1	4580000	4590000
1	4470000	4480000	1	4660000	4670000
1	4530000	4540000	1	4660000	4670000
1	4720000	4730000	1	4830000	4840000
1	4720000	4730000	1	4880000	4890000
1	4720000	4730000	1	5210000	5220000
1	4720000	4730000	1	5280000	5290000
1	4720000	4730000	1	5560000	5570000
1	4720000	4730000	1	5650000	5660000
1	4730000	4740000	1	5320000	5330000
1	5560000	5570000	1	5800000	5810000
1	5570000	5580000	1	5680000	5690000
1	5650000	5660000	1	5800000	5810000
1	5680000	5690000	1	5800000	5810000
1	5810000	5820000	1	5930000	5940000
1	5810000	5820000	1	5960000	5970000
1	5810000	5820000	1	6040000	6050000
1	6040000	6050000	1	6240000	6250000
1	6100000	6110000	1	6210000	6220000
1	6110000	6120000	1	6240000	6250000
1	6300000	6310000	1	6410000	6420000
1	6310000	6320000	1	6460000	6470000
1	6310000	6320000	1	6530000	6540000
1	6410000	6420000	1	6530000	6540000
1	6850000	6860000	1	7260000	7270000
1	6850000	6860000	1	7690000	7700000
1	6870000	6880000	1	7070000	7080000
1	6960000	6970000	1	7070000	7080000
1	7080000	7090000	1	7260000	7270000
1	7140000	7150000	1	7250000	7260000
1	7310000	7320000	1	7700000	7710000
1	7310000	7320000	1	7930000	7940000
1	7720000	7730000	1	7830000	7840000
1	7720000	7730000	1	7950000	7960000
1	7730000	7740000	1	7860000	7870000
1	7860000	7870000	1	8020000	8030000
1	8030000	8040000	1	8400000	8410000
1	8040000	8050000	1	8370000	8380000
1	8050000	8060000	1	8370000	8380000
1	8060000	8070000	1	8380000	8390000
1	8070000	8080000	1	8390000	8400000
1	8080000	8090000	1	8370000	8380000
1	8100000	8110000	1	8240000	8250000
1	8100000	8110000	1	8270000	8280000
1	8430000	8440000	1	8570000	8580000
1	8430000	8440000	1	8760000	8770000
1	8470000	8480000	1	8580000	8590000
1	8580000	8590000	1	8720000	8730000
1	8960000	8970000	1	9160000	9170000
1	9170000	9180000	1	9280000	9290000
1	9170000	9180000	1	9520000	9530000
1	9320000	9330000	1	9540000	9550000
1	9340000	9350000	1	9480000	9490000
1	9340000	9350000	1	9640000	9650000
1	9350000	9360000	1	9510000	9520000
1	9660000	9670000	1	10480000	10490000
1	9670000	9680000	1	9790000	9800000
1	9670000	9680000	1	9920000	9930000
1	9780000	9790000	1	9890000	9900000
1	9790000	9800000	1	9920000	9930000
1	10100000	10110000	1	10220000	10230000
1	10560000	10570000	1	10670000	10680000
1	10560000	10570000	1	10700000	10710000
1	10560000	10570000	1	10930000	10940000
1	10560000	10570000	1	11000000	11010000
1	10730000	10740000	1	10930000	10940000
1	10790000	10800000	1	11670000	11680000
1	10870000	10880000	1	10990000	11000000
1	11110000	11120000	1	11700000	11710000
1	11130000	11140000	1	11270000	11280000
1	11160000	11170000	1	11270000	11280000
1	11170000	11180000	1	11690000	11700000
1	11290000	11300000	1	11440000	11450000
1	11300000	11310000	1	11700000	11710000
1	11350000	11360000	1	11690000	11700000
1	11410000	11420000	1	11540000	11550000
1	11520000	11530000	1	11780000	11790000
1	11540000	11550000	1	11690000	11700000
1	11600000	11610000	1	11770000	11780000
1	11720000	11730000	1	11850000	11860000
1	11730000	11740000	1	11960000	11970000
1	11860000	11870000	1	11970000	11980000
1	11890000	11900000	1	12000000	12010000
1	11890000	11900000	1	12030000	12040000
1	12340000	12350000	1	12680000	12690000
1	12340000	12350000	1	12710000	12720000
1	12360000	12370000	1	12480000	12490000
1	12370000	12380000	1	12680000	12690000
1	12370000	12380000	1	12830000	12840000
1	12390000	12400000	1	12570000	12580000
1	12430000	12440000	1	12570000	12580000
1	12430000	12440000	1	12680000	12690000
1	12540000	12550000	1	12670000	12680000
1	12720000	12730000	1	12830000	12840000
1	13180000	13190000	1	13950000	13960000
1	13790000	13800000	1	14280000	14290000
1	13990000	14000000	1	14130000	14140000
1	13990000	14000000	1	14280000	14290000
1	14020000	14030000	1	14130000	14140000
1	14050000	14060000	1	14280000	14290000
1	14130000	14140000	1	14280000	14290000
1	14290000	14300000	1	14760000	14770000
1	14910000	14920000	1	15020000	15030000
1	15470000	15480000	1	15610000	15620000
1	15610000	15620000	1	15750000	15760000
1	15640000	15650000	1	15750000	15760000
1	15650000	15660000	1	15840000	15850000
1	15940000	15950000	1	16050000	16060000
1	15960000	15970000	1	16950000	16960000
1	16130000	16140000	1	16310000	16320000
1	16390000	16400000	1	16660000	16670000
1	16400000	16410000	1	16520000	16530000
1	16570000	16580000	1	16680000	16690000
1	16780000	16790000	1	16930000	16940000
1	16810000	16820000	1	16950000	16960000
1	16810000	16820000	1	17270000	17280000
1	16950000	16960000	1	17270000	17280000
1	17250000	17260000	1	17360000	17370000
1	17390000	17400000	1	17560000	17570000
1	17390000	17400000	1	17730000	17740000
1	17400000	17410000	1	17700000	17710000
1	17450000	17460000	1	17560000	17570000
1	17450000	17460000	1	17720000	17730000
1	17730000	17740000	1	17940000	17950000
1	17810000	17820000	1	17930000	17940000
1	17980000	17990000	1	18240000	18250000
1	17980000	17990000	1	18400000	18410000
1	17980000	17990000	1	18430000	18440000
1	17980000	17990000	1	18630000	18640000
1	17980000	17990000	1	18880000	18890000
1	18240000	18250000	1	18420000	18430000
1	18240000	18250000	1	18530000	18540000
1	18240000	18250000	1	18850000	18860000
1	18240000	18250000	1	18890000	18900000
1	18250000	18260000	1	18390000	18400000
1	18260000	18270000	1	18400000	18410000
1	18270000	18280000	1	18410000	18420000
1	18290000	18300000	1	18400000	18410000
1	18430000	18440000	1	18890000	18900000
1	18440000	18450000	1	18600000	18610000
1	18440000	18450000	1	18630000	18640000
1	18440000	18450000	1	18700000	18710000
1	18470000	18480000	1	18600000	18610000
1	18530000	18540000	1	18640000	18650000
1	18550000	18560000	1	18700000	18710000
1	18920000	18930000	1	19140000	19150000
1	18920000	18930000	1	19190000	19200000
1	18920000	18930000	1	19420000	19430000
1	19000000	19010000	1	19160000	19170000
1	19210000	19220000	1	19530000	19540000
1	19210000	19220000	1	19560000	19570000
1	19220000	19230000	1	19410000	19420000
1	19230000	19240000	1	19410000	19420000
1	19230000	19240000	1	19530000	19540000
1	19230000	19240000	1	19560000	19570000
1	19240000	19250000	1	19400000	19410000
1	19410000	19420000	1	19530000	19540000
1	19420000	19430000	1	19560000	19570000
1	19450000	19460000	1	19560000	19570000
1	19580000	19590000	1	19710000	19720000
1	19580000	19590000	1	19970000	19980000
1	19660000	19670000	1	19970000	19980000
1	19690000	19700000	1	19800000	19810000
1	19770000	19780000	1	19930000	19940000
1	19800000	19810000	1	19930000	19940000
1	20000000	20010000	1	20210000	20220000
1	20040000	20050000	1	20200000	20210000
1	20040000	20050000	1	20460000	20470000
1	20240000	20250000	1	20400000	20410000
1	20240000	20250000	1	20470000	20480000
1	20240000	20250000	1	20820000	20830000
1	20240000	20250000	1	20960000	20970000
1	20260000	20270000	1	20390000	20400000
1	20260000	20270000	1	20650000	20660000
1	20270000	20280000	1	20480000	20490000
1	20480000	20490000	1	20960000	20970000
1	20490000	20500000	1	20810000	20820000
1	20530000	20540000	1	20810000	20820000
1	20540000	20550000	1	20970000	20980000
1	20550000	20560000	1	20680000	20690000
1	20550000	20560000	1	20710000	20720000
1	20650000	20660000	1	20790000	20800000
1	20680000	20690000	1	20800000	20810000
1	20710000	20720000	1	20960000	20970000
1	20820000	20830000	1	20960000	20970000
1	20840000	20850000	1	21040000	21050000
1	20850000	20860000	1	20960000	20970000
1	20850000	20860000	1	21520000	21530000
1	21020000	21030000	1	21310000	21320000
1	21020000	21030000	1	21500000	21510000
1	21180000	21190000	1	21290000	21300000
1	21530000	21540000	1	21690000	21700000
1	21540000	21550000	1	21900000	21910000
1	21560000	21570000	1	21680000	21690000
1	21560000	21570000	1	21820000	21830000
1	21700000	21710000	1	21890000	21900000
1	22430000	22440000	1	22730000	22740000
1	22560000	22570000	1	22690000	22700000
1	22730000	22740000	1	22960000	22970000
1	22850000	22860000	1	22970000	22980000
1	22990000	23000000	1	23210000	23220000
1	23000000	23010000	1	23270000	23280000
1	23010000	23020000	1	23240000	23250000
1	23020000	23030000	1	23210000	23220000
1	23300000	23310000	1	23500000	23510000
1	23380000	23390000	1	23510000	23520000
1	23410000	23420000	1	23520000	23530000
1	23410000	23420000	1	23600000	23610000
1	24200000	24210000	1	24420000	24430000
1	24230000	24240000	1	24420000	24430000
1	24520000	24530000	1	24710000	24720000
1	24520000	24530000	1	24720000	24730000
1	24520000	24530000	1	24940000	24950000
1	24730000	24740000	1	24960000	24970000
1	24970000	24980000	1	25550000	25560000
1	25000000	25010000	1	25160000	25170000
1	25000000	25010000	1	25530000	25540000
1	25170000	25180000	1	25520000	25530000
1	25190000	25200000	1	25410000	25420000
1	25570000	25580000	1	25680000	25690000
1	25570000	25580000	1	26130000	26140000
1	25580000	25590000	1	25750000	25760000
1	25580000	25590000	1	25840000	25850000
1	25580000	25590000	1	26120000	26130000
1	25580000	25590000	1	26350000	26360000
1	25670000	25680000	1	25790000	25800000
1	25670000	25680000	1	25820000	25830000
1	25670000	25680000	1	26130000	26140000
1	25760000	25770000	1	26130000	26140000
1	25850000	25860000	1	26010000	26020000
1	25860000	25870000	1	26110000	26120000
1	25890000	25900000	1	26020000	26030000
1	25940000	25950000	1	26080000	26090000
1	25940000	25950000	1	26120000	26130000
1	25970000	25980000	1	26080000	26090000
1	26020000	26030000	1	26350000	26360000
1	26160000	26170000	1	26330000	26340000
1	26180000	26190000	1	26620000	26630000
1	26210000	26220000	1	26320000	26330000
1	26220000	26230000	1	26350000	26360000
1	26360000	26370000	1	26470000	26480000
1	26930000	26940000	1	27110000	27120000
1	27020000	27030000	1	27200000	27210000
1	27360000	27370000	1	27620000	27630000
1	27430000	27440000	1	27610000	27620000
1	27430000	27440000	1	27720000	27730000
1	27430000	27440000	1	27980000	27990000
1	27620000	27630000	1	27730000	27740000
1	27640000	27650000	1	27950000	27960000
1	27640000	27650000	1	27980000	27990000
1	27720000	27730000	1	27930000	27940000
1	27750000	27760000	1	27860000	27870000
1	27750000	27760000	1	27930000	27940000
1	28080000	28090000	1	28230000	28240000
1	28160000	28170000	1	28300000	28310000
1	28160000	28170000	1	28540000	28550000
1	28310000	28320000	1	28510000	28520000
1	28310000	28320000	1	28540000	28550000
1	28420000	28430000	1	28530000	28540000
1	28560000	28570000	1	28930000	28940000
1	28580000	28590000	1	28900000	28910000
1	28820000	28830000	1	28930000	28940000
1	28970000	28980000	1	29090000	29100000
1	29100000	29110000	1	29210000	29220000
1	29100000	29110000	1	29360000	29370000
1	29200000	29210000	1	29350000	29360000
1	29200000	29210000	1	29360000	29370000
1	29220000	29230000	1	29520000	29530000
1	29360000	29370000	1	29490000	29500000
1	29570000	29580000	1	29740000	29750000
1	29570000	29580000	1	30040000	30050000
1	29570000	29580000	1	30170000	30180000
1	29600000	29610000	1	30040000	30050000
1	29660000	29670000	1	30040000	30050000
1	29660000	29670000	1	30570000	30580000
1	29670000	29680000	1	30100000	30110000
1	29710000	29720000	1	29860000	29870000
1	29850000	29860000	1	30040000	30050000
1	29860000	29870000	1	30040000	30050000
1	30030000	30040000	1	30280000	30290000
1	30030000	30040000	1	30580000	30590000
1	30030000	30040000	1	30690000	30700000
1	30030000	30040000	1	30830000	30840000
1	30030000	30040000	1	30870000	30880000
1	30040000	30050000	1	30310000	30320000
1	30040000	30050000	1	30440000	30450000
1	30040000	30050000	1	30610000	30620000
1	30040000	30050000	1	30940000	30950000
1	30060000	30070000	1	30280000	30290000
1	30150000	30160000	1	30990000	31000000
1	30260000	30270000	1	30570000	30580000
1	30390000	30400000	1	30530000	30540000
1	30390000	30400000	1	30540000	30550000
1	30390000	30400000	1	30570000	30580000
1	30400000	30410000	1	30530000	30540000
1	30570000	30580000	1	31170000	31180000
1	30580000	30590000	1	30850000	30860000
1	30590000	30600000	1	30720000	30730000
1	30600000	30610000	1	31150000	31160000
1	30990000	31000000	1	31150000	31160000
1	31190000	31200000	1	31380000	31390000
1	31190000	31200000	1	31830000	31840000
[truncated: 18,971 more rows]

## Sheet: MG
chr1	x1	x2	chr2	y1	y2
[truncated: 13,545 more rows]

[truncated: 7 more sheets: NN1, Ndnf, ODC, OPC, Pvalb, Sst, Vip]
