# Supplementary material for: SnapHiC: a computational pipeline to identify chromatin loops from single-cell Hi-C data
Source: Nat Methods. 2021 Aug 26;18(9):1056–9. doi: 10.1038/s41592-021-01231-2 (PMC8440170; doi:10.1038/s41592-021-01231-2)
Supplement: Source Data Extended Data Fig. 8 — MAPS-identified interaction lists of human microglia (MG), oligodendrocytes (ODC) and neurons from the Nott. et al. study, which are used to calculate precision rate, recall rate and the F1 score for MG, ODC and eight neuronal subtypes (L2/3, L4, L5, L6, Sst, Vip, Ndnf and Pvalb), respectively. [file 41592_2021_1231_MOESM8_ESM.xlsx]

## Sheet: summary
Cell Type	Data	# of MAPS interactions after filtering to calculate precision rate, recall rate and F1 score
ODC	H3K4me3 PLACseq	21537
MG	H3K4me3 PLACseq	39178
Neuron	H3K4me3 PLACseq	42200

## Sheet: H3K4me3_PLACseq_ODC
chr1	x1	x2	chr2	y1	y2
1	1690000	1700000	1	1820000	1830000
1	1700000	1710000	1	1830000	1840000
1	1700000	1710000	1	1840000	1850000
1	1710000	1720000	1	1820000	1830000
1	1710000	1720000	1	1830000	1840000
1	2120000	2130000	1	2310000	2320000
1	2120000	2130000	1	2320000	2330000
1	2130000	2140000	1	2300000	2310000
1	3360000	3370000	1	3540000	3550000
1	3370000	3380000	1	3540000	3550000
1	3400000	3410000	1	3530000	3540000
1	3400000	3410000	1	3540000	3550000
1	4710000	4720000	1	4870000	4880000
1	4710000	4720000	1	4880000	4890000
1	6290000	6300000	1	6400000	6410000
1	6290000	6300000	1	6470000	6480000
1	6300000	6310000	1	6400000	6410000
1	6300000	6310000	1	6450000	6460000
1	6300000	6310000	1	6460000	6470000
1	6300000	6310000	1	6480000	6490000
1	6300000	6310000	1	6490000	6500000
1	6840000	6850000	1	7120000	7130000
1	7720000	7730000	1	7830000	7840000
1	8020000	8030000	1	8360000	8370000
1	8020000	8030000	1	8370000	8380000
1	8020000	8030000	1	8380000	8390000
1	8030000	8040000	1	8370000	8380000
1	8040000	8050000	1	8370000	8380000
1	8070000	8080000	1	8370000	8380000
1	8080000	8090000	1	8360000	8370000
1	8080000	8090000	1	8370000	8380000
1	8080000	8090000	1	8380000	8390000
1	8080000	8090000	1	8400000	8410000
1	8080000	8090000	1	8410000	8420000
1	8090000	8100000	1	8370000	8380000
1	8100000	8110000	1	8370000	8380000
1	8480000	8490000	1	8760000	8770000
1	8480000	8490000	1	8770000	8780000
1	8520000	8530000	1	8870000	8880000
1	8620000	8630000	1	8870000	8880000
1	8750000	8760000	1	8870000	8880000
1	8760000	8770000	1	8870000	8880000
1	8770000	8780000	1	8870000	8880000
1	8930000	8940000	1	9050000	9060000
1	9350000	9360000	1	9450000	9460000
1	9350000	9360000	1	9480000	9490000
1	9350000	9360000	1	9490000	9500000
1	9350000	9360000	1	9500000	9510000
1	9350000	9360000	1	9510000	9520000
1	9350000	9360000	1	9520000	9530000
1	9990000	10000000	1	10270000	10280000
1	10000000	10010000	1	10210000	10220000
1	10000000	10010000	1	10270000	10280000
1	10010000	10020000	1	10260000	10270000
1	10010000	10020000	1	10270000	10280000
1	10050000	10060000	1	10210000	10220000
1	10090000	10100000	1	10190000	10200000
1	10090000	10100000	1	10200000	10210000
1	10090000	10100000	1	10210000	10220000
1	10090000	10100000	1	10220000	10230000
1	10260000	10270000	1	10380000	10390000
1	10260000	10270000	1	10390000	10400000
1	10260000	10270000	1	10400000	10410000
1	10260000	10270000	1	10410000	10420000
1	10260000	10270000	1	10450000	10460000
1	10260000	10270000	1	10460000	10470000
1	10270000	10280000	1	10370000	10380000
1	10270000	10280000	1	10380000	10390000
1	10270000	10280000	1	10390000	10400000
1	10270000	10280000	1	10400000	10410000
1	10270000	10280000	1	10410000	10420000
1	10270000	10280000	1	10450000	10460000
1	10270000	10280000	1	10460000	10470000
1	10530000	10540000	1	10870000	10880000
1	11150000	11160000	1	11270000	11280000
1	11150000	11160000	1	11280000	11290000
1	11280000	11290000	1	11740000	11750000
1	11290000	11300000	1	11740000	11750000
1	11320000	11330000	1	11690000	11700000
1	11320000	11330000	1	11700000	11710000
1	11320000	11330000	1	11710000	11720000
1	11530000	11540000	1	11690000	11700000
1	14020000	14030000	1	14130000	14140000
1	14430000	14440000	1	14920000	14930000
1	14430000	14440000	1	15250000	15260000
1	14440000	14450000	1	15250000	15260000
1	14920000	14930000	1	15360000	15370000
1	14920000	14930000	1	15370000	15380000
1	15250000	15260000	1	15350000	15360000
1	15250000	15260000	1	15360000	15370000
1	15250000	15260000	1	15370000	15380000
1	15250000	15260000	1	15380000	15390000
1	15470000	15480000	1	15580000	15590000
1	15470000	15480000	1	15590000	15600000
1	15470000	15480000	1	15600000	15610000
1	15470000	15480000	1	15610000	15620000
1	15470000	15480000	1	15620000	15630000
1	15470000	15480000	1	15630000	15640000
1	15480000	15490000	1	15580000	15590000
1	15480000	15490000	1	15590000	15600000
1	15480000	15490000	1	15600000	15610000
1	15480000	15490000	1	15620000	15630000
1	16160000	16170000	1	16300000	16310000
1	16170000	16180000	1	16270000	16280000
1	16170000	16180000	1	16280000	16290000
1	16170000	16180000	1	16290000	16300000
1	16400000	16410000	1	16500000	16510000
1	16400000	16410000	1	16510000	16520000
1	16400000	16410000	1	16560000	16570000
1	16400000	16410000	1	16580000	16590000
1	16930000	16940000	1	17030000	17040000
1	16930000	16940000	1	17040000	17050000
1	16930000	16940000	1	17050000	17060000
1	16930000	16940000	1	17260000	17270000
1	16930000	16940000	1	17270000	17280000
1	16940000	16950000	1	17210000	17220000
1	16940000	16950000	1	17270000	17280000
1	17440000	17450000	1	17560000	17570000
1	18430000	18440000	1	18550000	18560000
1	18430000	18440000	1	18560000	18570000
1	18430000	18440000	1	18570000	18580000
1	19220000	19230000	1	19420000	19430000
1	19220000	19230000	1	19430000	19440000
1	19220000	19230000	1	19440000	19450000
1	19220000	19230000	1	19450000	19460000
1	19220000	19230000	1	19520000	19530000
1	19280000	19290000	1	19390000	19400000
1	19280000	19290000	1	19400000	19410000
1	19280000	19290000	1	19410000	19420000
1	19650000	19660000	1	19920000	19930000
1	19660000	19670000	1	19800000	19810000
1	19660000	19670000	1	19810000	19820000
1	19690000	19700000	1	19810000	19820000
1	19700000	19710000	1	19800000	19810000
1	19700000	19710000	1	19810000	19820000
1	19710000	19720000	1	19810000	19820000
1	19710000	19720000	1	19920000	19930000
1	19730000	19740000	1	19920000	19930000
1	19800000	19810000	1	19970000	19980000
1	19810000	19820000	1	19910000	19920000
1	19810000	19820000	1	19920000	19930000
1	19810000	19820000	1	19970000	19980000
1	19810000	19820000	1	19980000	19990000
1	20530000	20540000	1	20810000	20820000
1	20540000	20550000	1	20810000	20820000
1	20550000	20560000	1	20810000	20820000
1	20670000	20680000	1	20810000	20820000
1	20680000	20690000	1	20810000	20820000
1	20690000	20700000	1	20810000	20820000
1	20700000	20710000	1	20810000	20820000
1	20840000	20850000	1	20960000	20970000
1	20850000	20860000	1	20960000	20970000
1	21300000	21310000	1	21500000	21510000
1	21390000	21400000	1	21500000	21510000
1	21400000	21410000	1	21500000	21510000
1	21550000	21560000	1	21670000	21680000
1	21560000	21570000	1	21670000	21680000
1	21570000	21580000	1	21670000	21680000
1	21830000	21840000	1	21980000	21990000
1	21830000	21840000	1	21990000	22000000
1	23030000	23040000	1	23170000	23180000
1	23030000	23040000	1	23180000	23190000
1	23850000	23860000	1	23960000	23970000
1	23850000	23860000	1	23970000	23980000
1	24520000	24530000	1	24700000	24710000
1	24520000	24530000	1	24710000	24720000
1	24520000	24530000	1	24720000	24730000
1	24960000	24970000	1	25150000	25160000
1	24960000	24970000	1	25160000	25170000
1	24970000	24980000	1	25150000	25160000
1	24970000	24980000	1	25160000	25170000
1	24970000	24980000	1	25170000	25180000
1	24970000	24980000	1	25550000	25560000
1	25070000	25080000	1	25170000	25180000
1	25160000	25170000	1	25560000	25570000
1	25170000	25180000	1	25550000	25560000
1	25750000	25760000	1	26120000	26130000
1	25760000	25770000	1	26120000	26130000
1	25860000	25870000	1	26120000	26130000
1	25870000	25880000	1	26070000	26080000
1	25870000	25880000	1	26080000	26090000
1	25870000	25880000	1	26130000	26140000
1	25880000	25890000	1	26120000	26130000
1	25930000	25940000	1	26120000	26130000
1	25940000	25950000	1	26050000	26060000
1	25940000	25950000	1	26060000	26070000
1	25940000	25950000	1	26110000	26120000
1	25940000	25950000	1	26120000	26130000
1	25950000	25960000	1	26120000	26130000
1	26190000	26200000	1	26320000	26330000
1	26200000	26210000	1	26320000	26330000
1	26210000	26220000	1	26320000	26330000
1	26220000	26230000	1	26320000	26330000
1	26370000	26380000	1	26490000	26500000
1	26820000	26830000	1	27110000	27120000
1	26850000	26860000	1	27110000	27120000
1	26850000	26860000	1	27120000	27130000
1	26910000	26920000	1	27110000	27120000
1	26920000	26930000	1	27020000	27030000
1	26920000	26930000	1	27110000	27120000
1	26920000	26930000	1	27150000	27160000
1	26930000	26940000	1	27110000	27120000
1	26930000	26940000	1	27150000	27160000
1	26940000	26950000	1	27110000	27120000
1	26950000	26960000	1	27110000	27120000
1	27010000	27020000	1	27110000	27120000
1	27620000	27630000	1	27720000	27730000
1	27620000	27630000	1	27920000	27930000
1	27620000	27630000	1	27930000	27940000
1	27640000	27650000	1	27920000	27930000
1	27640000	27650000	1	27930000	27940000
1	27650000	27660000	1	27930000	27940000
1	27670000	27680000	1	27930000	27940000
1	27680000	27690000	1	27930000	27940000
1	27690000	27700000	1	27960000	27970000
1	27690000	27700000	1	27980000	27990000
1	27690000	27700000	1	27990000	28000000
1	27710000	27720000	1	27930000	27940000
1	27720000	27730000	1	27920000	27930000
1	27720000	27730000	1	27930000	27940000
1	27740000	27750000	1	27920000	27930000
1	27750000	27760000	1	27920000	27930000
1	28200000	28210000	1	28300000	28310000
1	28200000	28210000	1	28310000	28320000
1	28410000	28420000	1	28510000	28520000
1	28410000	28420000	1	28520000	28530000
1	28410000	28420000	1	28530000	28540000
1	28410000	28420000	1	28540000	28550000
1	28410000	28420000	1	28550000	28560000
1	28410000	28420000	1	28560000	28570000
1	28570000	28580000	1	28830000	28840000
1	28570000	28580000	1	28900000	28910000
1	28580000	28590000	1	28680000	28690000
1	28580000	28590000	1	28830000	28840000
1	28580000	28590000	1	28840000	28850000
1	28580000	28590000	1	28900000	28910000
1	28650000	28660000	1	28920000	28930000
1	28830000	28840000	1	28930000	28940000
1	29200000	29210000	1	29500000	29510000
1	29210000	29220000	1	29500000	29510000
1	31190000	31200000	1	31370000	31380000
1	31190000	31200000	1	31380000	31390000
1	31250000	31260000	1	31380000	31390000
1	31260000	31270000	1	31370000	31380000
1	31260000	31270000	1	31380000	31390000
1	31270000	31280000	1	31370000	31380000
1	31270000	31280000	1	31380000	31390000
1	31280000	31290000	1	31380000	31390000
1	31640000	31650000	1	31760000	31770000
1	31650000	31660000	1	31760000	31770000
1	31650000	31660000	1	31770000	31780000
1	32110000	32120000	1	32470000	32480000
1	32220000	32230000	1	32400000	32410000
1	32220000	32230000	1	32420000	32430000
1	32220000	32230000	1	32430000	32440000
1	32220000	32230000	1	32470000	32480000
1	32220000	32230000	1	32520000	32530000
1	32220000	32230000	1	32530000	32540000
1	32230000	32240000	1	32430000	32440000
1	32230000	32240000	1	32530000	32540000
1	32260000	32270000	1	32400000	32410000
1	32270000	32280000	1	32400000	32410000
1	32280000	32290000	1	32400000	32410000
1	32290000	32300000	1	32400000	32410000
1	32300000	32310000	1	32400000	32410000
1	32400000	32410000	1	32520000	32530000
1	32400000	32410000	1	32530000	32540000
1	32420000	32430000	1	32530000	32540000
1	32670000	32680000	1	32780000	32790000
1	32670000	32680000	1	32800000	32810000
1	32670000	32680000	1	32860000	32870000
1	32680000	32690000	1	32780000	32790000
1	32680000	32690000	1	32790000	32800000
1	32680000	32690000	1	32800000	32810000
1	32680000	32690000	1	32820000	32830000
1	32680000	32690000	1	32830000	32840000
1	32680000	32690000	1	32850000	32860000
1	32680000	32690000	1	32860000	32870000
1	32690000	32700000	1	32820000	32830000
1	32700000	32710000	1	32800000	32810000
1	32700000	32710000	1	32820000	32830000
1	32920000	32930000	1	33060000	33070000
1	33390000	33400000	1	33500000	33510000
1	33390000	33400000	1	33540000	33550000
1	33400000	33410000	1	33540000	33550000
1	33420000	33430000	1	33530000	33540000
1	33420000	33430000	1	33540000	33550000
1	33420000	33430000	1	33550000	33560000
1	33580000	33590000	1	33720000	33730000
1	33590000	33600000	1	33720000	33730000
1	33610000	33620000	1	33720000	33730000
1	33640000	33650000	1	33830000	33840000
1	33640000	33650000	1	33930000	33940000
1	33650000	33660000	1	33930000	33940000
1	33670000	33680000	1	33930000	33940000
1	33680000	33690000	1	33930000	33940000
1	33760000	33770000	1	33930000	33940000
1	34100000	34110000	1	34620000	34630000
1	34150000	34160000	1	34620000	34630000
1	34200000	34210000	1	34620000	34630000
1	34320000	34330000	1	34620000	34630000
1	34330000	34340000	1	34620000	34630000
1	34340000	34350000	1	34620000	34630000
1	34620000	34630000	1	35060000	35070000
1	34630000	34640000	1	35060000	35070000
1	35650000	35660000	1	35750000	35760000
1	35650000	35660000	1	35760000	35770000
1	35650000	35660000	1	35830000	35840000
1	35650000	35660000	1	35860000	35870000
1	35650000	35660000	1	35900000	35910000
1	35650000	35660000	1	35910000	35920000
1	35650000	35660000	1	36010000	36020000
1	35650000	35660000	1	36020000	36030000
1	35650000	35660000	1	36030000	36040000
1	35660000	35670000	1	36020000	36030000
1	35910000	35920000	1	36020000	36030000
1	35910000	35920000	1	36180000	36190000
1	35910000	35920000	1	36230000	36240000
1	36020000	36030000	1	36170000	36180000
1	36020000	36030000	1	36180000	36190000
1	36020000	36030000	1	36190000	36200000
1	36020000	36030000	1	36220000	36230000
1	36030000	36040000	1	36170000	36180000
1	36030000	36040000	1	36180000	36190000
1	36030000	36040000	1	36190000	36200000
1	36030000	36040000	1	36200000	36210000
1	36030000	36040000	1	36210000	36220000
1	36030000	36040000	1	36220000	36230000
1	36030000	36040000	1	36230000	36240000
1	36030000	36040000	1	36240000	36250000
1	36040000	36050000	1	36180000	36190000
1	36340000	36350000	1	36550000	36560000
1	36390000	36400000	1	36550000	36560000
1	36400000	36410000	1	36550000	36560000
1	36610000	36620000	1	36750000	36760000
1	36620000	36630000	1	36750000	36760000
1	37000000	37010000	1	37500000	37510000
1	37010000	37020000	1	37500000	37510000
1	37030000	37040000	1	37500000	37510000
1	37040000	37050000	1	37500000	37510000
1	37150000	37160000	1	37490000	37500000
1	37160000	37170000	1	37490000	37500000
1	37160000	37170000	1	37500000	37510000
1	37170000	37180000	1	37490000	37500000
1	37330000	37340000	1	37490000	37500000
1	37340000	37350000	1	37490000	37500000
1	37340000	37350000	1	37500000	37510000
1	37490000	37500000	1	37860000	37870000
1	37490000	37500000	1	37890000	37900000
1	37490000	37500000	1	37900000	37910000
1	37500000	37510000	1	37890000	37900000
1	38450000	38460000	1	39280000	39290000
1	38450000	38460000	1	39290000	39300000
1	38450000	38460000	1	39300000	39310000
1	38450000	38460000	1	39320000	39330000
1	38460000	38470000	1	39280000	39290000
1	38470000	38480000	1	39280000	39290000
1	38470000	38480000	1	39290000	39300000
1	38470000	38480000	1	39300000	39310000
1	38500000	38510000	1	39040000	39050000
1	38500000	38510000	1	39050000	39060000
1	38500000	38510000	1	39060000	39070000
1	38500000	38510000	1	39270000	39280000
1	39320000	39330000	1	39490000	39500000
1	39320000	39330000	1	39550000	39560000
1	39330000	39340000	1	39550000	39560000
1	39340000	39350000	1	39490000	39500000
1	39350000	39360000	1	39490000	39500000
1	39360000	39370000	1	39490000	39500000
1	39370000	39380000	1	39490000	39500000
1	39380000	39390000	1	39490000	39500000
1	40290000	40300000	1	40420000	40430000
1	40300000	40310000	1	40420000	40430000
1	40560000	40570000	1	40780000	40790000
1	40560000	40570000	1	40800000	40810000
1	40560000	40570000	1	40870000	40880000
1	40590000	40600000	1	40990000	41000000
1	40600000	40610000	1	40830000	40840000
1	40600000	40610000	1	40990000	41000000
1	40610000	40620000	1	40830000	40840000
1	40610000	40620000	1	40840000	40850000
1	40610000	40620000	1	40910000	40920000
1	40620000	40630000	1	40760000	40770000
1	40620000	40630000	1	40770000	40780000
1	40620000	40630000	1	40780000	40790000
1	40620000	40630000	1	40790000	40800000
1	40620000	40630000	1	40800000	40810000
1	40620000	40630000	1	40810000	40820000
1	40620000	40630000	1	40840000	40850000
1	40620000	40630000	1	40850000	40860000
1	40620000	40630000	1	40870000	40880000
1	40620000	40630000	1	40890000	40900000
1	40620000	40630000	1	40900000	40910000
1	40620000	40630000	1	40910000	40920000
1	40630000	40640000	1	40780000	40790000
1	40630000	40640000	1	40840000	40850000
1	41150000	41160000	1	41420000	41430000
1	42030000	42040000	1	42500000	42510000
1	42040000	42050000	1	42380000	42390000
1	42040000	42050000	1	42500000	42510000
1	42610000	42620000	1	42800000	42810000
1	42620000	42630000	1	42800000	42810000
1	42630000	42640000	1	42800000	42810000
1	42640000	42650000	1	42800000	42810000
1	42650000	42660000	1	42800000	42810000
1	43230000	43240000	1	43530000	43540000
1	43230000	43240000	1	43540000	43550000
1	43250000	43260000	1	43530000	43540000
1	43420000	43430000	1	43520000	43530000
1	43420000	43430000	1	43530000	43540000
1	43670000	43680000	1	43850000	43860000
1	43680000	43690000	1	43850000	43860000
1	43690000	43700000	1	43820000	43830000
1	43690000	43700000	1	43830000	43840000
1	43690000	43700000	1	43850000	43860000
1	43700000	43710000	1	43820000	43830000
1	43700000	43710000	1	43830000	43840000
1	43700000	43710000	1	43850000	43860000
1	43710000	43720000	1	43820000	43830000
1	43710000	43720000	1	43830000	43840000
1	43710000	43720000	1	43850000	43860000
1	43730000	43740000	1	43830000	43840000
1	43730000	43740000	1	43840000	43850000
1	43990000	44000000	1	44110000	44120000
1	43990000	44000000	1	44130000	44140000
1	44230000	44240000	1	44410000	44420000
1	44670000	44680000	1	44840000	44850000
1	44670000	44680000	1	45110000	45120000
1	44670000	44680000	1	45120000	45130000
1	44670000	44680000	1	45150000	45160000
1	44680000	44690000	1	44840000	44850000
1	44680000	44690000	1	45110000	45120000
1	44800000	44810000	1	45130000	45140000
1	44810000	44820000	1	45130000	45140000
1	44810000	44820000	1	45140000	45150000
1	44830000	44840000	1	45130000	45140000
1	44870000	44880000	1	44970000	44980000
1	44870000	44880000	1	44980000	44990000
1	44870000	44880000	1	44990000	45000000
1	44870000	44880000	1	45000000	45010000
1	44870000	44880000	1	45010000	45020000
1	44870000	44880000	1	45020000	45030000
1	44870000	44880000	1	45030000	45040000
1	44870000	44880000	1	45040000	45050000
1	44870000	44880000	1	45050000	45060000
1	44870000	44880000	1	45060000	45070000
1	44870000	44880000	1	45070000	45080000
1	44870000	44880000	1	45080000	45090000
1	44870000	44880000	1	45090000	45100000
1	44870000	44880000	1	45100000	45110000
1	44870000	44880000	1	45110000	45120000
1	44870000	44880000	1	45120000	45130000
1	44870000	44880000	1	45130000	45140000
1	45300000	45310000	1	45760000	45770000
1	45450000	45460000	1	45760000	45770000
1	45460000	45470000	1	45760000	45770000
1	45470000	45480000	1	45670000	45680000
1	45470000	45480000	1	45680000	45690000
1	45470000	45480000	1	45740000	45750000
1	45470000	45480000	1	45750000	45760000
1	45470000	45480000	1	45760000	45770000
1	45470000	45480000	1	45770000	45780000
1	45470000	45480000	1	45790000	45800000
1	45470000	45480000	1	45800000	45810000
1	45470000	45480000	1	45810000	45820000
1	45470000	45480000	1	45820000	45830000
1	45470000	45480000	1	45950000	45960000
1	45480000	45490000	1	45660000	45670000
1	45480000	45490000	1	45670000	45680000
1	45480000	45490000	1	45760000	45770000
1	45480000	45490000	1	45770000	45780000
1	45480000	45490000	1	45790000	45800000
1	45480000	45490000	1	45950000	45960000
1	45490000	45500000	1	45670000	45680000
1	45490000	45500000	1	45760000	45770000
1	45490000	45500000	1	45770000	45780000
1	45490000	45500000	1	45950000	45960000
1	45510000	45520000	1	45670000	45680000
1	45530000	45540000	1	45670000	45680000
1	45810000	45820000	1	45950000	45960000
1	45810000	45820000	1	46010000	46020000
1	45810000	45820000	1	46040000	46050000
1	45820000	45830000	1	45950000	45960000
1	45820000	45830000	1	45960000	45970000
1	45820000	45830000	1	46010000	46020000
1	45820000	45830000	1	46040000	46050000
1	45830000	45840000	1	45950000	45960000
1	45830000	45840000	1	46010000	46020000
1	45840000	45850000	1	45950000	45960000
1	45850000	45860000	1	45950000	45960000
1	45980000	45990000	1	46330000	46340000
1	46040000	46050000	1	46150000	46160000
1	46050000	46060000	1	46150000	46160000
1	46150000	46160000	1	46330000	46340000
1	46150000	46160000	1	46340000	46350000
1	46500000	46510000	1	46660000	46670000
1	46500000	46510000	1	46670000	46680000
1	46500000	46510000	1	46680000	46690000
1	46500000	46510000	1	46760000	46770000
1	46990000	47000000	1	47180000	47190000
1	47000000	47010000	1	47180000	47190000
1	47080000	47090000	1	47190000	47200000
1	51240000	51250000	1	51420000	51430000
1	51240000	51250000	1	51430000	51440000
1	51250000	51260000	1	51420000	51430000
1	51250000	51260000	1	51430000	51440000
1	51700000	51710000	1	51990000	52000000
1	51700000	51710000	1	52000000	52010000
1	51880000	51890000	1	51980000	51990000
1	52600000	52610000	1	52750000	52760000
1	52600000	52610000	1	52760000	52770000
1	52600000	52610000	1	52770000	52780000
1	52600000	52610000	1	52780000	52790000
1	52600000	52610000	1	52790000	52800000
1	52600000	52610000	1	52800000	52810000
1	52600000	52610000	1	52810000	52820000
1	52870000	52880000	1	53010000	53020000
1	52870000	52880000	1	53200000	53210000
1	52870000	52880000	1	53210000	53220000
1	54300000	54310000	1	54420000	54430000
1	54520000	54530000	1	54870000	54880000
1	54530000	54540000	1	54870000	54880000
1	54570000	54580000	1	54870000	54880000
1	54580000	54590000	1	54870000	54880000
1	54660000	54670000	1	54950000	54960000
1	54670000	54680000	1	54870000	54880000
1	54680000	54690000	1	54870000	54880000
1	54720000	54730000	1	54870000	54880000
1	54730000	54740000	1	54860000	54870000
1	54730000	54740000	1	54870000	54880000
1	54740000	54750000	1	54860000	54870000
1	54740000	54750000	1	54870000	54880000
1	54750000	54760000	1	54860000	54870000
1	54750000	54760000	1	54870000	54880000
1	54760000	54770000	1	54870000	54880000
1	54770000	54780000	1	54870000	54880000
1	56040000	56050000	1	57040000	57050000
1	56050000	56060000	1	57040000	57050000
1	56060000	56070000	1	57040000	57050000
1	56310000	56320000	1	57040000	57050000
1	56320000	56330000	1	57040000	57050000
1	56520000	56530000	1	57040000	57050000
1	56530000	56540000	1	57040000	57050000
1	56540000	56550000	1	57040000	57050000
1	56550000	56560000	1	57040000	57050000
1	56600000	56610000	1	57040000	57050000
1	56620000	56630000	1	57040000	57050000
1	56630000	56640000	1	57040000	57050000
1	56640000	56650000	1	57040000	57050000
1	56650000	56660000	1	57040000	57050000
1	56710000	56720000	1	57040000	57050000
1	56720000	56730000	1	57040000	57050000
1	56750000	56760000	1	57040000	57050000
1	56760000	56770000	1	57040000	57050000
1	56780000	56790000	1	57040000	57050000
1	56800000	56810000	1	57040000	57050000
1	56810000	56820000	1	57040000	57050000
1	56830000	56840000	1	57040000	57050000
1	56840000	56850000	1	57040000	57050000
1	56850000	56860000	1	57040000	57050000
1	56860000	56870000	1	57040000	57050000
1	56870000	56880000	1	57040000	57050000
1	56880000	56890000	1	57040000	57050000
1	56890000	56900000	1	57040000	57050000
1	56900000	56910000	1	57040000	57050000
1	56910000	56920000	1	57040000	57050000
1	56920000	56930000	1	57040000	57050000
1	56930000	56940000	1	57040000	57050000
1	56940000	56950000	1	57040000	57050000
1	59010000	59020000	1	59110000	59120000
1	59010000	59020000	1	59120000	59130000
1	59010000	59020000	1	59130000	59140000
1	59200000	59210000	1	59760000	59770000
1	59210000	59220000	1	59760000	59770000
1	59240000	59250000	1	59360000	59370000
1	59240000	59250000	1	59520000	59530000
1	59240000	59250000	1	59750000	59760000
1	59240000	59250000	1	59760000	59770000
1	59240000	59250000	1	60130000	60140000
1	59240000	59250000	1	60140000	60150000
1	59240000	59250000	1	60150000	60160000
1	59240000	59250000	1	60160000	60170000
1	59240000	59250000	1	60170000	60180000
1	59240000	59250000	1	60180000	60190000
1	59240000	59250000	1	60190000	60200000
1	59240000	59250000	1	60200000	60210000
1	59240000	59250000	1	60210000	60220000
1	59240000	59250000	1	60220000	60230000
1	59240000	59250000	1	60230000	60240000
1	59250000	59260000	1	59350000	59360000
1	59250000	59260000	1	59360000	59370000
1	59250000	59260000	1	59530000	59540000
1	59250000	59260000	1	59750000	59760000
1	59250000	59260000	1	59760000	59770000
1	59250000	59260000	1	60120000	60130000
1	59250000	59260000	1	60130000	60140000
1	59250000	59260000	1	60140000	60150000
1	59250000	59260000	1	60150000	60160000
1	59250000	59260000	1	60160000	60170000
1	59250000	59260000	1	60170000	60180000
1	59250000	59260000	1	60180000	60190000
1	59250000	59260000	1	60190000	60200000
1	59250000	59260000	1	60200000	60210000
1	59250000	59260000	1	60210000	60220000
1	59250000	59260000	1	60220000	60230000
1	59250000	59260000	1	60230000	60240000
1	59270000	59280000	1	59760000	59770000
1	59280000	59290000	1	59760000	59770000
1	61430000	61440000	1	61790000	61800000
1	61430000	61440000	1	61800000	61810000
1	61430000	61440000	1	61810000	61820000
1	61430000	61440000	1	61900000	61910000
1	61430000	61440000	1	61910000	61920000
1	61430000	61440000	1	62310000	62320000
1	61510000	61520000	1	61720000	61730000
1	61520000	61530000	1	61720000	61730000
1	61530000	61540000	1	61720000	61730000
1	61540000	61550000	1	61640000	61650000
1	61540000	61550000	1	61650000	61660000
1	61540000	61550000	1	61660000	61670000
1	61540000	61550000	1	61670000	61680000
1	61540000	61550000	1	61680000	61690000
1	61540000	61550000	1	61690000	61700000
1	61540000	61550000	1	61720000	61730000
1	61540000	61550000	1	61730000	61740000
1	61540000	61550000	1	61740000	61750000
1	61540000	61550000	1	61750000	61760000
1	61540000	61550000	1	61760000	61770000
1	61540000	61550000	1	61790000	61800000
1	61540000	61550000	1	61800000	61810000
1	61540000	61550000	1	61810000	61820000
1	61540000	61550000	1	62190000	62200000
1	61550000	61560000	1	61670000	61680000
1	61550000	61560000	1	61680000	61690000
1	61550000	61560000	1	61720000	61730000
1	61550000	61560000	1	61730000	61740000
1	61550000	61560000	1	61740000	61750000
1	61550000	61560000	1	61750000	61760000
1	61550000	61560000	1	61800000	61810000
1	61570000	61580000	1	61720000	61730000
1	62990000	63000000	1	63240000	63250000
1	62990000	63000000	1	63250000	63260000
1	64050000	64060000	1	64700000	64710000
1	64050000	64060000	1	64710000	64720000
1	64060000	64070000	1	64710000	64720000
1	64230000	64240000	1	64370000	64380000
1	64230000	64240000	1	64380000	64390000
1	64230000	64240000	1	64580000	64590000
1	64230000	64240000	1	64590000	64600000
1	64230000	64240000	1	64600000	64610000
1	64230000	64240000	1	64610000	64620000
1	64230000	64240000	1	64620000	64630000
1	64230000	64240000	1	64630000	64640000
1	64230000	64240000	1	64690000	64700000
1	64230000	64240000	1	64700000	64710000
1	64240000	64250000	1	64340000	64350000
1	64240000	64250000	1	64350000	64360000
1	64240000	64250000	1	64370000	64380000
1	64240000	64250000	1	64380000	64390000
1	64240000	64250000	1	64560000	64570000
1	64240000	64250000	1	64580000	64590000
1	64240000	64250000	1	64590000	64600000
1	64240000	64250000	1	64600000	64610000
1	64240000	64250000	1	64610000	64620000
1	64240000	64250000	1	64620000	64630000
1	64240000	64250000	1	64630000	64640000
1	64240000	64250000	1	64680000	64690000
1	64240000	64250000	1	64700000	64710000
1	65530000	65540000	1	65670000	65680000
1	65530000	65540000	1	65680000	65690000
1	65530000	65540000	1	65880000	65890000
1	65530000	65540000	1	65890000	65900000
1	65670000	65680000	1	65880000	65890000
1	65680000	65690000	1	65880000	65890000
1	65700000	65710000	1	65880000	65890000
1	65710000	65720000	1	65880000	65890000
1	65720000	65730000	1	65880000	65890000
1	65730000	65740000	1	65850000	65860000
1	65730000	65740000	1	65870000	65880000
1	65730000	65740000	1	65880000	65890000
1	65740000	65750000	1	65880000	65890000
1	65750000	65760000	1	65880000	65890000
1	65760000	65770000	1	65880000	65890000
1	65770000	65780000	1	65870000	65880000
1	65770000	65780000	1	65880000	65890000
1	65770000	65780000	1	65890000	65900000
1	65780000	65790000	1	65880000	65890000
1	65880000	65890000	1	66410000	66420000
1	65880000	65890000	1	66430000	66440000
1	66450000	66460000	1	66560000	66570000
1	66450000	66460000	1	66570000	66580000
1	66450000	66460000	1	66580000	66590000
1	66450000	66460000	1	66600000	66610000
1	66450000	66460000	1	66610000	66620000
1	66450000	66460000	1	66620000	66630000
1	66450000	66460000	1	66630000	66640000
1	66450000	66460000	1	66650000	66660000
1	66450000	66460000	1	66680000	66690000
1	66450000	66460000	1	66700000	66710000
1	66450000	66460000	1	66710000	66720000
1	66460000	66470000	1	66560000	66570000
1	66460000	66470000	1	66580000	66590000
1	66460000	66470000	1	66590000	66600000
1	66460000	66470000	1	66600000	66610000
1	66460000	66470000	1	66610000	66620000
1	66460000	66470000	1	66620000	66630000
1	66460000	66470000	1	66630000	66640000
1	66460000	66470000	1	66660000	66670000
1	66460000	66470000	1	66670000	66680000
1	66460000	66470000	1	66680000	66690000
1	66460000	66470000	1	66690000	66700000
1	66460000	66470000	1	66700000	66710000
1	66460000	66470000	1	66710000	66720000
1	66710000	66720000	1	66820000	66830000
1	66720000	66730000	1	66820000	66830000
1	66990000	67000000	1	67100000	67110000
1	66990000	67000000	1	67160000	67170000
1	66990000	67000000	1	67180000	67190000
1	66990000	67000000	1	67190000	67200000
1	67000000	67010000	1	67120000	67130000
1	67000000	67010000	1	67130000	67140000
1	67000000	67010000	1	67180000	67190000
1	67000000	67010000	1	67190000	67200000
1	67220000	67230000	1	67510000	67520000
1	67220000	67230000	1	67520000	67530000
1	67510000	67520000	1	67610000	67620000
1	70030000	70040000	1	70130000	70140000
1	70030000	70040000	1	70140000	70150000
1	70030000	70040000	1	70170000	70180000
1	70030000	70040000	1	70180000	70190000
1	70030000	70040000	1	70190000	70200000
1	70030000	70040000	1	70200000	70210000
1	70030000	70040000	1	70210000	70220000
1	70030000	70040000	1	70220000	70230000
1	70030000	70040000	1	70230000	70240000
1	70030000	70040000	1	70310000	70320000
1	70030000	70040000	1	70320000	70330000
1	72650000	72660000	1	72750000	72760000
1	77600000	77610000	1	78140000	78150000
1	77610000	77620000	1	78140000	78150000
1	77620000	77630000	1	78140000	78150000
1	77620000	77630000	1	78240000	78250000
1	77670000	77680000	1	78140000	78150000
1	77680000	77690000	1	78000000	78010000
1	77680000	77690000	1	78140000	78150000
1	77690000	77700000	1	78140000	78150000
1	77730000	77740000	1	78140000	78150000
1	77740000	77750000	1	77860000	77870000
1	77740000	77750000	1	77970000	77980000
1	77740000	77750000	1	77980000	77990000
1	77740000	77750000	1	77990000	78000000
1	77740000	77750000	1	78000000	78010000
1	77740000	77750000	1	78010000	78020000
1	77750000	77760000	1	77860000	77870000
1	77750000	77760000	1	77970000	77980000
1	77750000	77760000	1	77980000	77990000
1	77750000	77760000	1	77990000	78000000
1	77750000	77760000	1	78000000	78010000
1	77750000	77760000	1	78140000	78150000
1	77770000	77780000	1	78140000	78150000
1	77780000	77790000	1	78140000	78150000
1	77790000	77800000	1	78140000	78150000
1	77940000	77950000	1	78140000	78150000
1	77950000	77960000	1	78140000	78150000
1	77970000	77980000	1	78140000	78150000
1	77980000	77990000	1	78140000	78150000
1	77990000	78000000	1	78140000	78150000
1	78000000	78010000	1	78140000	78150000
1	78010000	78020000	1	78140000	78150000
1	78020000	78030000	1	78140000	78150000
1	78030000	78040000	1	78140000	78150000
1	78140000	78150000	1	78260000	78270000
1	78440000	78450000	1	78550000	78560000
1	78440000	78450000	1	78560000	78570000
1	78440000	78450000	1	78570000	78580000
1	78440000	78450000	1	78590000	78600000
1	78460000	78470000	1	78570000	78580000
1	78470000	78480000	1	78570000	78580000
1	84330000	84340000	1	84540000	84550000
1	84350000	84360000	1	84540000	84550000
1	84360000	84370000	1	84460000	84470000
1	84370000	84380000	1	84540000	84550000
1	84390000	84400000	1	84540000	84550000
1	84400000	84410000	1	84540000	84550000
1	84450000	84460000	1	84590000	84600000
1	84460000	84470000	1	84570000	84580000
1	84460000	84470000	1	84580000	84590000
1	84460000	84470000	1	84590000	84600000
1	84460000	84470000	1	84890000	84900000
1	84540000	84550000	1	84890000	84900000
1	84540000	84550000	1	84900000	84910000
1	84600000	84610000	1	84760000	84770000
1	84610000	84620000	1	84760000	84770000
1	84620000	84630000	1	84720000	84730000
1	84620000	84630000	1	84750000	84760000
1	84620000	84630000	1	84760000	84770000
1	84620000	84630000	1	84770000	84780000
1	84620000	84630000	1	84890000	84900000
1	84620000	84630000	1	84900000	84910000
1	84630000	84640000	1	84760000	84770000
1	84630000	84640000	1	84770000	84780000
1	84630000	84640000	1	84810000	84820000
1	84630000	84640000	1	84890000	84900000
1	84630000	84640000	1	84900000	84910000
1	84640000	84650000	1	84760000	84770000
1	84650000	84660000	1	84760000	84770000
1	84660000	84670000	1	84760000	84770000
1	84760000	84770000	1	84870000	84880000
1	84760000	84770000	1	84880000	84890000
1	84760000	84770000	1	84890000	84900000
1	84760000	84770000	1	84900000	84910000
1	84970000	84980000	1	85080000	85090000
1	84970000	84980000	1	85090000	85100000
1	84970000	84980000	1	85210000	85220000
1	84970000	84980000	1	85230000	85240000
1	85400000	85410000	1	85720000	85730000
1	85410000	85420000	1	85720000	85730000
1	85730000	85740000	1	86170000	86180000
1	85770000	85780000	1	86040000	86050000
1	85770000	85780000	1	86170000	86180000
1	85780000	85790000	1	86040000	86050000
1	86980000	86990000	1	87160000	87170000
1	86990000	87000000	1	87160000	87170000
1	87590000	87600000	1	87790000	87800000
1	87590000	87600000	1	88420000	88430000
1	87600000	87610000	1	87790000	87800000
1	87790000	87800000	1	88140000	88150000
1	87790000	87800000	1	88150000	88160000
1	87790000	87800000	1	88410000	88420000
1	87800000	87810000	1	88140000	88150000
1	87800000	87810000	1	88390000	88400000
1	87800000	87810000	1	88410000	88420000
1	87800000	87810000	1	88420000	88430000
1	89450000	89460000	1	89820000	89830000
1	89450000	89460000	1	89830000	89840000
1	89450000	89460000	1	89900000	89910000
1	89450000	89460000	1	89910000	89920000
1	89450000	89460000	1	89920000	89930000
1	89450000	89460000	1	89960000	89970000
1	89460000	89470000	1	90090000	90100000
1	89940000	89950000	1	90090000	90100000
1	89940000	89950000	1	90100000	90110000
1	89980000	89990000	1	90090000	90100000
1	89980000	89990000	1	90220000	90230000
1	89990000	90000000	1	90090000	90100000
1	90090000	90100000	1	90210000	90220000
1	90090000	90100000	1	90220000	90230000
1	90090000	90100000	1	90230000	90240000
1	90090000	90100000	1	90240000	90250000
1	90090000	90100000	1	90430000	90440000
1	90090000	90100000	1	90440000	90450000
1	90090000	90100000	1	90450000	90460000
1	90090000	90100000	1	90460000	90470000
1	90100000	90110000	1	90220000	90230000
1	90100000	90110000	1	90460000	90470000
1	90240000	90250000	1	90460000	90470000
1	90250000	90260000	1	90460000	90470000
1	90260000	90270000	1	90460000	90470000
1	90270000	90280000	1	90460000	90470000
1	90280000	90290000	1	90440000	90450000
1	90280000	90290000	1	90450000	90460000
1	90290000	90300000	1	90460000	90470000
1	90300000	90310000	1	90450000	90460000
1	90300000	90310000	1	90460000	90470000
1	91300000	91310000	1	91480000	91490000
1	91310000	91320000	1	91470000	91480000
1	91310000	91320000	1	91480000	91490000
1	91370000	91380000	1	91480000	91490000
1	91380000	91390000	1	91480000	91490000
1	91480000	91490000	1	91630000	91640000
1	91740000	91750000	1	91860000	91870000
1	91740000	91750000	1	91870000	91880000
1	91960000	91970000	1	92340000	92350000
1	91960000	91970000	1	92350000	92360000
1	91960000	91970000	1	92360000	92370000
1	91960000	91970000	1	92380000	92390000
1	91960000	91970000	1	92390000	92400000
1	91960000	91970000	1	92750000	92760000
1	92760000	92770000	1	93090000	93100000
1	93320000	93330000	1	93420000	93430000
1	93340000	93350000	1	93450000	93460000
1	94520000	94530000	1	94880000	94890000
1	94530000	94540000	1	94880000	94890000
1	94550000	94560000	1	94880000	94890000
1	94880000	94890000	1	95260000	95270000
1	95000000	95010000	1	95260000	95270000
1	95000000	95010000	1	95270000	95280000
1	95000000	95010000	1	95280000	95290000
1	95390000	95400000	1	95500000	95510000
1	95520000	95530000	1	95690000	95700000
1	95530000	95540000	1	95690000	95700000
1	95540000	95550000	1	95690000	95700000
1	95540000	95550000	1	95700000	95710000
1	95550000	95560000	1	95690000	95700000
1	95550000	95560000	1	95700000	95710000
1	95570000	95580000	1	95700000	95710000
1	95580000	95590000	1	95690000	95700000
1	95580000	95590000	1	95700000	95710000
1	95580000	95590000	1	95710000	95720000
1	95590000	95600000	1	95700000	95710000
1	96950000	96960000	1	97180000	97190000
1	96970000	96980000	1	97180000	97190000
1	96980000	96990000	1	97180000	97190000
1	97060000	97070000	1	97180000	97190000
1	97180000	97190000	1	97290000	97300000
1	97180000	97190000	1	97300000	97310000
1	97590000	97600000	1	98510000	98520000
1	97600000	97610000	1	98510000	98520000
1	97610000	97620000	1	98510000	98520000
1	97690000	97700000	1	98510000	98520000
1	97710000	97720000	1	98510000	98520000
1	97720000	97730000	1	98510000	98520000
1	97970000	97980000	1	98510000	98520000
1	97990000	98000000	1	98510000	98520000
1	98000000	98010000	1	98500000	98510000
1	98010000	98020000	1	98510000	98520000
1	98270000	98280000	1	98500000	98510000
1	98270000	98280000	1	98510000	98520000
1	98380000	98390000	1	98510000	98520000
1	98390000	98400000	1	98510000	98520000
1	98510000	98520000	1	98930000	98940000
1	98510000	98520000	1	98950000	98960000
1	100260000	100270000	1	100500000	100510000
1	100270000	100280000	1	100500000	100510000
1	100590000	100600000	1	100710000	100720000
1	100590000	100600000	1	100720000	100730000
1	100590000	100600000	1	100730000	100740000
1	107680000	107690000	1	108070000	108080000
1	109220000	109230000	1	109420000	109430000
1	109230000	109240000	1	109360000	109370000
1	109230000	109240000	1	109370000	109380000
1	109230000	109240000	1	109410000	109420000
1	109230000	109240000	1	109420000	109430000
1	109230000	109240000	1	109430000	109440000
1	109230000	109240000	1	109440000	109450000
1	109230000	109240000	1	109460000	109470000
1	109250000	109260000	1	109420000	109430000
1	109280000	109290000	1	109420000	109430000
1	109280000	109290000	1	109430000	109440000
1	109280000	109290000	1	109440000	109450000
1	109290000	109300000	1	109410000	109420000
1	109290000	109300000	1	109420000	109430000
1	109300000	109310000	1	109420000	109430000
1	109460000	109470000	1	109630000	109640000
1	109460000	109470000	1	109650000	109660000
1	109470000	109480000	1	109610000	109620000
1	109500000	109510000	1	109610000	109620000
1	109620000	109630000	1	109930000	109940000
1	109630000	109640000	1	109940000	109950000
1	109640000	109650000	1	109750000	109760000
1	109640000	109650000	1	109760000	109770000
1	109640000	109650000	1	109930000	109940000
1	109640000	109650000	1	109940000	109950000
1	109650000	109660000	1	109940000	109950000
1	109660000	109670000	1	109940000	109950000
1	109740000	109750000	1	109930000	109940000
1	109740000	109750000	1	109940000	109950000
1	109750000	109760000	1	109920000	109930000
1	109750000	109760000	1	109930000	109940000
1	109750000	109760000	1	109940000	109950000
1	109750000	109760000	1	109950000	109960000
1	109760000	109770000	1	109930000	109940000
1	109770000	109780000	1	109940000	109950000
1	109780000	109790000	1	109940000	109950000
1	109790000	109800000	1	109930000	109940000
1	109800000	109810000	1	109930000	109940000
1	109800000	109810000	1	109940000	109950000
1	109810000	109820000	1	109930000	109940000
1	109810000	109820000	1	109940000	109950000
1	109820000	109830000	1	109920000	109930000
1	109820000	109830000	1	109930000	109940000
1	109820000	109830000	1	109940000	109950000
1	109830000	109840000	1	109930000	109940000
1	109830000	109840000	1	109940000	109950000
1	109840000	109850000	1	109940000	109950000
1	110070000	110080000	1	110520000	110530000
1	110080000	110090000	1	110180000	110190000
1	110080000	110090000	1	110190000	110200000
1	110080000	110090000	1	110200000	110210000
1	110080000	110090000	1	110280000	110290000
1	110080000	110090000	1	110300000	110310000
1	110080000	110090000	1	110310000	110320000
1	110080000	110090000	1	110320000	110330000
1	110080000	110090000	1	110520000	110530000
1	110090000	110100000	1	110190000	110200000
1	110090000	110100000	1	110200000	110210000
1	110090000	110100000	1	110270000	110280000
1	110090000	110100000	1	110290000	110300000
1	110090000	110100000	1	110300000	110310000
1	110090000	110100000	1	110310000	110320000
1	110090000	110100000	1	110320000	110330000
1	110090000	110100000	1	110520000	110530000
1	110090000	110100000	1	110530000	110540000
1	110130000	110140000	1	110520000	110530000
1	110140000	110150000	1	110520000	110530000
1	110160000	110170000	1	110520000	110530000
1	110160000	110170000	1	110540000	110550000
1	110170000	110180000	1	110520000	110530000
1	110180000	110190000	1	110520000	110530000
1	110190000	110200000	1	110290000	110300000
1	110190000	110200000	1	110300000	110310000
1	110190000	110200000	1	110310000	110320000
1	110190000	110200000	1	110320000	110330000
1	110190000	110200000	1	110520000	110530000
1	110200000	110210000	1	110520000	110530000
1	110270000	110280000	1	110520000	110530000
1	110280000	110290000	1	110530000	110540000
1	110300000	110310000	1	110520000	110530000
1	110310000	110320000	1	110520000	110530000
1	110320000	110330000	1	110450000	110460000
1	110320000	110330000	1	110520000	110530000
1	110330000	110340000	1	110450000	110460000
1	110330000	110340000	1	110520000	110530000
1	110340000	110350000	1	110450000	110460000
1	110340000	110350000	1	110520000	110530000
1	110350000	110360000	1	110520000	110530000
1	110750000	110760000	1	110860000	110870000
1	110750000	110760000	1	110990000	111000000
1	110750000	110760000	1	111000000	111010000
1	111050000	111060000	1	111150000	111160000
1	111150000	111160000	1	111320000	111330000
1	111990000	112000000	1	112290000	112300000
1	111990000	112000000	1	112310000	112320000
1	112000000	112010000	1	112290000	112300000
1	112010000	112020000	1	112270000	112280000
1	112010000	112020000	1	112280000	112290000
1	112010000	112020000	1	112290000	112300000
1	112020000	112030000	1	112160000	112170000
1	112020000	112030000	1	112270000	112280000
1	112020000	112030000	1	112280000	112290000
1	112020000	112030000	1	112290000	112300000
1	112030000	112040000	1	112290000	112300000
1	112040000	112050000	1	112160000	112170000
1	112040000	112050000	1	112280000	112290000
1	112040000	112050000	1	112290000	112300000
1	112050000	112060000	1	112160000	112170000
1	112050000	112060000	1	112270000	112280000
1	112050000	112060000	1	112280000	112290000
1	112050000	112060000	1	112290000	112300000
1	112320000	112330000	1	112530000	112540000
1	112330000	112340000	1	112530000	112540000
1	112340000	112350000	1	112530000	112540000
1	112930000	112940000	1	113150000	113160000
1	112930000	112940000	1	113160000	113170000
1	112930000	112940000	1	113240000	113250000
1	112940000	112950000	1	113160000	113170000
1	112950000	112960000	1	113160000	113170000
1	113040000	113050000	1	113160000	113170000
1	113040000	113050000	1	113210000	113220000
1	113040000	113050000	1	113240000	113250000
1	113040000	113050000	1	113250000	113260000
1	113150000	113160000	1	113250000	113260000
1	113250000	113260000	1	113350000	113360000
1	113250000	113260000	1	113580000	113590000
1	113260000	113270000	1	113580000	113590000
1	113610000	113620000	1	114220000	114230000
1	113640000	113650000	1	114470000	114480000
1	114350000	114360000	1	114470000	114480000
1	116340000	116350000	1	116520000	116530000
1	116350000	116360000	1	116520000	116530000
1	116360000	116370000	1	116520000	116530000
1	116370000	116380000	1	116510000	116520000
1	116370000	116380000	1	116520000	116530000
1	116380000	116390000	1	116480000	116490000
1	116380000	116390000	1	116510000	116520000
1	116380000	116390000	1	116520000	116530000
1	116380000	116390000	1	116540000	116550000
1	116380000	116390000	1	116550000	116560000
1	116380000	116390000	1	116560000	116570000
1	116380000	116390000	1	116570000	116580000
1	116380000	116390000	1	116580000	116590000
1	116380000	116390000	1	116610000	116620000
1	116390000	116400000	1	116520000	116530000
1	116710000	116720000	1	116910000	116920000
1	116710000	116720000	1	116920000	116930000
1	117110000	117120000	1	117590000	117600000
1	117110000	117120000	1	117600000	117610000
1	117280000	117290000	1	117600000	117610000
1	117600000	117610000	1	117820000	117830000
1	117660000	117670000	1	117820000	117830000
1	117910000	117920000	1	118040000	118050000
1	117910000	117920000	1	118050000	118060000
1	144520000	144530000	1	145040000	145050000
1	144520000	144530000	1	145070000	145080000
1	144530000	144540000	1	145030000	145040000
1	144530000	144540000	1	145040000	145050000
1	144530000	144540000	1	145070000	145080000
1	144910000	144920000	1	145030000	145040000
1	144910000	144920000	1	145040000	145050000
1	144910000	144920000	1	145070000	145080000
1	144910000	144920000	1	145090000	145100000
1	144920000	144930000	1	145020000	145030000
1	144920000	144930000	1	145040000	145050000
1	144920000	144930000	1	145050000	145060000
1	144920000	144930000	1	145060000	145070000
1	144920000	144930000	1	145090000	145100000
1	144920000	144930000	1	145110000	145120000
1	144930000	144940000	1	145030000	145040000
1	144930000	144940000	1	145040000	145050000
1	144930000	144940000	1	145050000	145060000
1	144930000	144940000	1	145060000	145070000
1	144930000	144940000	1	145080000	145090000
1	144930000	144940000	1	145090000	145100000
1	144930000	144940000	1	145100000	145110000
1	145410000	145420000	1	145540000	145550000
1	145420000	145430000	1	145540000	145550000
1	145420000	145430000	1	145570000	145580000
1	145430000	145440000	1	145590000	145600000
1	146640000	146650000	1	146740000	146750000
1	149860000	149870000	1	150010000	150020000
1	149930000	149940000	1	150030000	150040000
1	149940000	149950000	1	150040000	150050000
1	150030000	150040000	1	150150000	150160000
1	150040000	150050000	1	150140000	150150000
1	150040000	150050000	1	150150000	150160000
1	150040000	150050000	1	150160000	150170000
1	150330000	150340000	1	150430000	150440000
1	150330000	150340000	1	150440000	150450000
1	150550000	150560000	1	150930000	150940000
1	150590000	150600000	1	150970000	150980000
1	150600000	150610000	1	150960000	150970000
1	150980000	150990000	1	151140000	151150000
1	150990000	151000000	1	151130000	151140000
1	151010000	151020000	1	151120000	151130000
1	151010000	151020000	1	151130000	151140000
1	151020000	151030000	1	151120000	151130000
1	151020000	151030000	1	151140000	151150000
1	151230000	151240000	1	151370000	151380000
1	151250000	151260000	1	151360000	151370000
1	151250000	151260000	1	151370000	151380000
1	151260000	151270000	1	151370000	151380000
1	151270000	151280000	1	151370000	151380000
1	151420000	151430000	1	151730000	151740000
1	151430000	151440000	1	151560000	151570000
1	151430000	151440000	1	151580000	151590000
1	151430000	151440000	1	151730000	151740000
1	151560000	151570000	1	151690000	151700000
1	153530000	153540000	1	153960000	153970000
1	153540000	153550000	1	153960000	153970000
1	153630000	153640000	1	153950000	153960000
1	153640000	153650000	1	153930000	153940000
1	153640000	153650000	1	153940000	153950000
1	153640000	153650000	1	153950000	153960000
1	153640000	153650000	1	153960000	153970000
1	153650000	153660000	1	153960000	153970000
1	153690000	153700000	1	153960000	153970000
1	153710000	153720000	1	153960000	153970000
1	153740000	153750000	1	153950000	153960000
1	153740000	153750000	1	153960000	153970000
1	153750000	153760000	1	153920000	153930000
1	153750000	153760000	1	153950000	153960000
1	153750000	153760000	1	153960000	153970000
1	153760000	153770000	1	153920000	153930000
1	153760000	153770000	1	153940000	153950000
1	153760000	153770000	1	153950000	153960000
1	153760000	153770000	1	153960000	153970000
1	153770000	153780000	1	153890000	153900000
1	153770000	153780000	1	153920000	153930000
1	153770000	153780000	1	153930000	153940000
1	153770000	153780000	1	153950000	153960000
1	153770000	153780000	1	153960000	153970000
1	153780000	153790000	1	153890000	153900000
1	153780000	153790000	1	153920000	153930000
1	153780000	153790000	1	153930000	153940000
1	153780000	153790000	1	153950000	153960000
1	153780000	153790000	1	153960000	153970000
1	153790000	153800000	1	153890000	153900000
1	153790000	153800000	1	153910000	153920000
1	153790000	153800000	1	153940000	153950000
1	153790000	153800000	1	153950000	153960000
1	153790000	153800000	1	153960000	153970000
1	153800000	153810000	1	153920000	153930000
1	153800000	153810000	1	153930000	153940000
1	153800000	153810000	1	153960000	153970000
1	153820000	153830000	1	153930000	153940000
1	154520000	154530000	1	154830000	154840000
1	154520000	154530000	1	154940000	154950000
1	154530000	154540000	1	154840000	154850000
1	154530000	154540000	1	154850000	154860000
1	154530000	154540000	1	154900000	154910000
1	154530000	154540000	1	154910000	154920000
1	154530000	154540000	1	154940000	154950000
1	154600000	154610000	1	154850000	154860000
1	155170000	155180000	1	155570000	155580000
1	155190000	155200000	1	155560000	155570000
1	155210000	155220000	1	155560000	155570000
1	155220000	155230000	1	155560000	155570000
1	155220000	155230000	1	155660000	155670000
1	155220000	155230000	1	155700000	155710000
1	155230000	155240000	1	155530000	155540000
1	155230000	155240000	1	155570000	155580000
1	155230000	155240000	1	155670000	155680000
1	155230000	155240000	1	155710000	155720000
1	155240000	155250000	1	155530000	155540000
1	155240000	155250000	1	155550000	155560000
1	155240000	155250000	1	155560000	155570000
1	155240000	155250000	1	155570000	155580000
1	155250000	155260000	1	155530000	155540000
1	155250000	155260000	1	155570000	155580000
1	155260000	155270000	1	155530000	155540000
1	155260000	155270000	1	155710000	155720000
1	155270000	155280000	1	155530000	155540000
1	155270000	155280000	1	155540000	155550000
1	155270000	155280000	1	155560000	155570000
1	155270000	155280000	1	155570000	155580000
1	155270000	155280000	1	155710000	155720000
1	155280000	155290000	1	155530000	155540000
1	155290000	155300000	1	155530000	155540000
1	155290000	155300000	1	155540000	155550000
1	155290000	155300000	1	155570000	155580000
1	155300000	155310000	1	155530000	155540000
1	155310000	155320000	1	155530000	155540000
1	155310000	155320000	1	155570000	155580000
1	155320000	155330000	1	155530000	155540000
1	155320000	155330000	1	155570000	155580000
1	155330000	155340000	1	155530000	155540000
1	155330000	155340000	1	155570000	155580000
1	155340000	155350000	1	155530000	155540000
1	155350000	155360000	1	155530000	155540000
1	155360000	155370000	1	155530000	155540000
1	155360000	155370000	1	155570000	155580000
1	155400000	155410000	1	155530000	155540000
1	155410000	155420000	1	155530000	155540000
1	155430000	155440000	1	155530000	155540000
1	155560000	155570000	1	155710000	155720000
1	155570000	155580000	1	155710000	155720000
1	155810000	155820000	1	155990000	156000000
1	155830000	155840000	1	155940000	155950000
1	155830000	155840000	1	155950000	155960000
1	155830000	155840000	1	155970000	155980000
1	155850000	155860000	1	156020000	156030000
1	155900000	155910000	1	156000000	156010000
1	155900000	155910000	1	156010000	156020000
1	155900000	155910000	1	156020000	156030000
1	156050000	156060000	1	156200000	156210000
1	156050000	156060000	1	156230000	156240000
1	156460000	156470000	1	156570000	156580000
1	156690000	156700000	1	156850000	156860000
1	156690000	156700000	1	156860000	156870000
1	157960000	157970000	1	158080000	158090000
1	157960000	157970000	1	158090000	158100000
1	158160000	158170000	1	158960000	158970000
1	158170000	158180000	1	158960000	158970000
1	158180000	158190000	1	158980000	158990000
1	158470000	158480000	1	158960000	158970000
1	160050000	160060000	1	160160000	160170000
1	160050000	160060000	1	160220000	160230000
1	160060000	160070000	1	160160000	160170000
1	160060000	160070000	1	160180000	160190000
1	160060000	160070000	1	160190000	160200000
1	160060000	160070000	1	160200000	160210000
1	160060000	160070000	1	160210000	160220000
1	160060000	160070000	1	160220000	160230000
1	160080000	160090000	1	160180000	160190000
1	161120000	161130000	1	161340000	161350000
1	161120000	161130000	1	161350000	161360000
1	161130000	161140000	1	161350000	161360000
1	161140000	161150000	1	161350000	161360000
1	161160000	161170000	1	161330000	161340000
1	161160000	161170000	1	161340000	161350000
1	161160000	161170000	1	161350000	161360000
1	161170000	161180000	1	161280000	161290000
1	161170000	161180000	1	161330000	161340000
1	161170000	161180000	1	161340000	161350000
1	161170000	161180000	1	161350000	161360000
1	161190000	161200000	1	161330000	161340000
1	161190000	161200000	1	161340000	161350000
1	161190000	161200000	1	161350000	161360000
1	161190000	161200000	1	161360000	161370000
1	161440000	161450000	1	161720000	161730000
1	161450000	161460000	1	161710000	161720000
1	161450000	161460000	1	161730000	161740000
1	161750000	161760000	1	161990000	162000000
1	161760000	161770000	1	161990000	162000000
1	162030000	162040000	1	162140000	162150000
1	162030000	162040000	1	162150000	162160000
1	162030000	162040000	1	162170000	162180000
1	162030000	162040000	1	162190000	162200000
1	162030000	162040000	1	162200000	162210000
1	162030000	162040000	1	162210000	162220000
1	162030000	162040000	1	162220000	162230000
1	162030000	162040000	1	162230000	162240000
1	162030000	162040000	1	162240000	162250000
1	162030000	162040000	1	162360000	162370000
1	162040000	162050000	1	162150000	162160000
1	162040000	162050000	1	162190000	162200000
1	162040000	162050000	1	162200000	162210000
1	162040000	162050000	1	162210000	162220000
1	162040000	162050000	1	162230000	162240000
1	162040000	162050000	1	162240000	162250000
1	162040000	162050000	1	162360000	162370000
1	164520000	164530000	1	164720000	164730000
1	164520000	164530000	1	164730000	164740000
1	164520000	164530000	1	164740000	164750000
1	164520000	164530000	1	164750000	164760000
1	164520000	164530000	1	164760000	164770000
1	164530000	164540000	1	164710000	164720000
1	164530000	164540000	1	164750000	164760000
1	164530000	164540000	1	164760000	164770000
1	165600000	165610000	1	165880000	165890000
1	165600000	165610000	1	165890000	165900000
1	165660000	165670000	1	165880000	165890000
1	166840000	166850000	1	166940000	166950000
1	166840000	166850000	1	167010000	167020000
1	166840000	166850000	1	167020000	167030000
1	166840000	166850000	1	167030000	167040000
1	167030000	167040000	1	167180000	167190000
1	167030000	167040000	1	167190000	167200000
1	167190000	167200000	1	167410000	167420000
1	167230000	167240000	1	167510000	167520000
1	167240000	167250000	1	167510000	167520000
1	167680000	167690000	1	167900000	167910000
1	167900000	167910000	1	168040000	168050000
1	167900000	167910000	1	168050000	168060000
1	168550000	168560000	1	169330000	169340000
1	168560000	168570000	1	169330000	169340000
1	168570000	168580000	1	169070000	169080000
1	168570000	168580000	1	169080000	169090000
1	168570000	168580000	1	169330000	169340000
1	168580000	168590000	1	169070000	169080000
1	168580000	168590000	1	169330000	169340000
1	168590000	168600000	1	169070000	169080000
1	168590000	168600000	1	169080000	169090000
1	168590000	168600000	1	169330000	169340000
1	168600000	168610000	1	169070000	169080000
1	168600000	168610000	1	169080000	169090000
1	168600000	168610000	1	169330000	169340000
1	168620000	168630000	1	169070000	169080000
1	168640000	168650000	1	169070000	169080000
1	168650000	168660000	1	169070000	169080000
1	168680000	168690000	1	169080000	169090000
1	168690000	168700000	1	169070000	169080000
1	168700000	168710000	1	169070000	169080000
1	168700000	168710000	1	169080000	169090000
1	168710000	168720000	1	169080000	169090000
1	168720000	168730000	1	169070000	169080000
1	168740000	168750000	1	169070000	169080000
1	168750000	168760000	1	169080000	169090000
1	168760000	168770000	1	169070000	169080000
1	168760000	168770000	1	169080000	169090000
1	168770000	168780000	1	169070000	169080000
1	168770000	168780000	1	169080000	169090000
1	168780000	168790000	1	169070000	169080000
1	168850000	168860000	1	169070000	169080000
1	168860000	168870000	1	169070000	169080000
1	168860000	168870000	1	169080000	169090000
1	168870000	168880000	1	169070000	169080000
1	168880000	168890000	1	169070000	169080000
1	168880000	168890000	1	169080000	169090000
1	168890000	168900000	1	169070000	169080000
1	168910000	168920000	1	169070000	169080000
1	168920000	168930000	1	169070000	169080000
1	168920000	168930000	1	169080000	169090000
1	168930000	168940000	1	169070000	169080000
1	168930000	168940000	1	169080000	169090000
1	168940000	168950000	1	169070000	169080000
1	168950000	168960000	1	169070000	169080000
1	168970000	168980000	1	169070000	169080000
1	169070000	169080000	1	169310000	169320000
1	169070000	169080000	1	169320000	169330000
1	169070000	169080000	1	169330000	169340000
1	169080000	169090000	1	169300000	169310000
1	169080000	169090000	1	169310000	169320000
1	169080000	169090000	1	169320000	169330000
1	169080000	169090000	1	169330000	169340000
1	169090000	169100000	1	169330000	169340000
1	169890000	169900000	1	170630000	170640000
1	171750000	171760000	1	171950000	171960000
1	171750000	171760000	1	171960000	171970000
1	171800000	171810000	1	171910000	171920000
1	171800000	171810000	1	171940000	171950000
1	171800000	171810000	1	171950000	171960000
1	171800000	171810000	1	171960000	171970000
1	171810000	171820000	1	171910000	171920000
1	171810000	171820000	1	171920000	171930000
1	171810000	171820000	1	171940000	171950000
1	171810000	171820000	1	171950000	171960000
1	171810000	171820000	1	172370000	172380000
1	171970000	171980000	1	172410000	172420000
1	171980000	171990000	1	172410000	172420000
1	173370000	173380000	1	173790000	173800000
1	173380000	173390000	1	173790000	173800000
1	173390000	173400000	1	173790000	173800000
1	173400000	173410000	1	173790000	173800000
1	173430000	173440000	1	173790000	173800000
1	173440000	173450000	1	173790000	173800000
1	173450000	173460000	1	173790000	173800000
1	174730000	174740000	1	174960000	174970000
1	174740000	174750000	1	174960000	174970000
1	174760000	174770000	1	174890000	174900000
1	174760000	174770000	1	174900000	174910000
1	174760000	174770000	1	174930000	174940000
1	174760000	174770000	1	174940000	174950000
1	174760000	174770000	1	174950000	174960000
1	174760000	174770000	1	174960000	174970000
1	174770000	174780000	1	174950000	174960000
1	174790000	174800000	1	174960000	174970000
1	175420000	175430000	1	175710000	175720000
1	175440000	175450000	1	175710000	175720000
1	175450000	175460000	1	175710000	175720000
1	175700000	175710000	1	176040000	176050000
1	175710000	175720000	1	175840000	175850000
1	175710000	175720000	1	175850000	175860000
1	175710000	175720000	1	175860000	175870000
1	175710000	175720000	1	176030000	176040000
1	175710000	175720000	1	176040000	176050000
1	176850000	176860000	1	177140000	177150000
1	176860000	176870000	1	177130000	177140000
1	176860000	176870000	1	177140000	177150000
1	176870000	176880000	1	177130000	177140000
1	176870000	176880000	1	177140000	177150000
1	176880000	176890000	1	177130000	177140000
1	176920000	176930000	1	177130000	177140000
1	177000000	177010000	1	177130000	177140000
1	177000000	177010000	1	177140000	177150000
1	177140000	177150000	1	177760000	177770000
1	178060000	178070000	1	178240000	178250000
1	178500000	178510000	1	178990000	179000000
1	178510000	178520000	1	178680000	178690000
1	178510000	178520000	1	178700000	178710000
1	178510000	178520000	1	178710000	178720000
1	178510000	178520000	1	178720000	178730000
1	178510000	178520000	1	178960000	178970000
1	178510000	178520000	1	178970000	178980000
1	178510000	178520000	1	178980000	178990000
1	178730000	178740000	1	179330000	179340000
1	178740000	178750000	1	179330000	179340000
1	179040000	179050000	1	179330000	179340000
1	179050000	179060000	1	179330000	179340000
1	179060000	179070000	1	179330000	179340000
1	179840000	179850000	1	180120000	180130000
1	179850000	179860000	1	180120000	180130000
1	179850000	179860000	1	180130000	180140000
1	179850000	179860000	1	180140000	180150000
1	180830000	180840000	1	181000000	181010000
1	180840000	180850000	1	180990000	181000000
1	180840000	180850000	1	181050000	181060000
1	180850000	180860000	1	180990000	181000000
1	180850000	180860000	1	181050000	181060000
1	180850000	180860000	1	181060000	181070000
1	180870000	180880000	1	180990000	181000000
1	180870000	180880000	1	181050000	181060000
1	180880000	180890000	1	180990000	181000000
1	180890000	180900000	1	180990000	181000000
1	181000000	181010000	1	181100000	181110000
1	181000000	181010000	1	181110000	181120000
1	181440000	181450000	1	182360000	182370000
1	181450000	181460000	1	181640000	181650000
1	181450000	181460000	1	181650000	181660000
1	181450000	181460000	1	182030000	182040000
1	181450000	181460000	1	182050000	182060000
1	181450000	181460000	1	182360000	182370000
1	182020000	182030000	1	182360000	182370000
1	182040000	182050000	1	182350000	182360000
1	182040000	182050000	1	182360000	182370000
1	182050000	182060000	1	182350000	182360000
1	182050000	182060000	1	182360000	182370000
1	182050000	182060000	1	182550000	182560000
1	182060000	182070000	1	182350000	182360000
1	182060000	182070000	1	182360000	182370000
1	182060000	182070000	1	182550000	182560000
1	182070000	182080000	1	182350000	182360000
1	182070000	182080000	1	182360000	182370000
1	182080000	182090000	1	182350000	182360000
1	182080000	182090000	1	182360000	182370000
1	182090000	182100000	1	182350000	182360000
1	182090000	182100000	1	182360000	182370000
1	182100000	182110000	1	182350000	182360000
1	182100000	182110000	1	182360000	182370000
1	182110000	182120000	1	182350000	182360000
1	182110000	182120000	1	182360000	182370000
1	182120000	182130000	1	182350000	182360000
1	182120000	182130000	1	182360000	182370000
1	182130000	182140000	1	182350000	182360000
1	182130000	182140000	1	182360000	182370000
1	182140000	182150000	1	182360000	182370000
1	182150000	182160000	1	182360000	182370000
1	182160000	182170000	1	182360000	182370000
1	182170000	182180000	1	182350000	182360000
1	182170000	182180000	1	182360000	182370000
1	182240000	182250000	1	182350000	182360000
1	182240000	182250000	1	182360000	182370000
1	182250000	182260000	1	182350000	182360000
1	182250000	182260000	1	182360000	182370000
1	182260000	182270000	1	182360000	182370000
1	182550000	182560000	1	182740000	182750000
1	182550000	182560000	1	182750000	182760000
1	182550000	182560000	1	182760000	182770000
1	182550000	182560000	1	182790000	182800000
1	182560000	182570000	1	182750000	182760000
1	182560000	182570000	1	182760000	182770000
1	182570000	182580000	1	182750000	182760000
1	182570000	182580000	1	182760000	182770000
1	182570000	182580000	1	182800000	182810000
1	182580000	182590000	1	182720000	182730000
1	182580000	182590000	1	182750000	182760000
1	182580000	182590000	1	182810000	182820000
1	183230000	183240000	1	183440000	183450000
1	183240000	183250000	1	183440000	183450000
1	183250000	183260000	1	183430000	183440000
1	183250000	183260000	1	183440000	183450000
1	183430000	183440000	1	183530000	183540000
1	183430000	183440000	1	183570000	183580000
1	183430000	183440000	1	183590000	183600000
1	183440000	183450000	1	183550000	183560000
1	183440000	183450000	1	183560000	183570000
1	183440000	183450000	1	183570000	183580000
1	183440000	183450000	1	183580000	183590000
1	183440000	183450000	1	183590000	183600000
1	183440000	183450000	1	183600000	183610000
1	183440000	183450000	1	183610000	183620000
1	183440000	183450000	1	183870000	183880000
1	183440000	183450000	1	183880000	183890000
1	183600000	183610000	1	183870000	183880000
1	183600000	183610000	1	183880000	183890000
1	183600000	183610000	1	183890000	183900000
1	183610000	183620000	1	183770000	183780000
1	183610000	183620000	1	184000000	184010000
1	183620000	183630000	1	183770000	183780000
1	183620000	183630000	1	184000000	184010000
1	183650000	183660000	1	183770000	183780000
1	183660000	183670000	1	183770000	183780000
1	183770000	183780000	1	183870000	183880000
1	183770000	183780000	1	183880000	183890000
1	183870000	183880000	1	184000000	184010000
1	183880000	183890000	1	184000000	184010000
1	183880000	183890000	1	184020000	184030000
1	183890000	183900000	1	184000000	184010000
1	183890000	183900000	1	184020000	184030000
1	183900000	183910000	1	184000000	184010000
1	183900000	183910000	1	184020000	184030000
1	183910000	183920000	1	184020000	184030000
1	183920000	183930000	1	184020000	184030000
1	184040000	184050000	1	184350000	184360000
1	184050000	184060000	1	184350000	184360000
1	184350000	184360000	1	184470000	184480000
1	184350000	184360000	1	184480000	184490000
1	184350000	184360000	1	184520000	184530000
1	184350000	184360000	1	184530000	184540000
1	184350000	184360000	1	184540000	184550000
1	184350000	184360000	1	184630000	184640000
1	184700000	184710000	1	185120000	185130000
1	184720000	184730000	1	185120000	185130000
1	184720000	184730000	1	185130000	185140000
1	184770000	184780000	1	185120000	185130000
1	185280000	185290000	1	185640000	185650000
1	197160000	197170000	1	197280000	197290000
1	197160000	197170000	1	197290000	197300000
1	197170000	197180000	1	197270000	197280000
1	197170000	197180000	1	197280000	197290000
1	197170000	197180000	1	197300000	197310000
1	198120000	198130000	1	198240000	198250000
1	198120000	198130000	1	198250000	198260000
1	198730000	198740000	1	198890000	198900000
1	198740000	198750000	1	198900000	198910000
1	198790000	198800000	1	198900000	198910000
1	198890000	198900000	1	199050000	199060000
1	198890000	198900000	1	199060000	199070000
1	198890000	198900000	1	199210000	199220000
1	198900000	198910000	1	199000000	199010000
1	198900000	198910000	1	199010000	199020000
1	198900000	198910000	1	199020000	199030000
1	198900000	198910000	1	199030000	199040000
1	198900000	198910000	1	199040000	199050000
1	198900000	198910000	1	199050000	199060000
1	198900000	198910000	1	199060000	199070000
1	198900000	198910000	1	199070000	199080000
1	198900000	198910000	1	199080000	199090000
1	198900000	198910000	1	199090000	199100000
1	198900000	198910000	1	199200000	199210000
1	198900000	198910000	1	199210000	199220000
1	200250000	200260000	1	200370000	200380000
1	200260000	200270000	1	200370000	200380000
1	200270000	200280000	1	200370000	200380000
1	200580000	200590000	1	200790000	200800000
1	200580000	200590000	1	200800000	200810000
1	200590000	200600000	1	200740000	200750000
1	200590000	200600000	1	200750000	200760000
1	200590000	200600000	1	200770000	200780000
1	200590000	200600000	1	200780000	200790000
1	200590000	200600000	1	200800000	200810000
1	200860000	200870000	1	201010000	201020000
1	201500000	201510000	1	201790000	201800000
1	201520000	201530000	1	201700000	201710000
1	201520000	201530000	1	201790000	201800000
1	201530000	201540000	1	201710000	201720000
1	201530000	201540000	1	201790000	201800000
1	201540000	201550000	1	201790000	201800000
1	201610000	201620000	1	201750000	201760000
1	201610000	201620000	1	201770000	201780000
1	201610000	201620000	1	201790000	201800000
1	201790000	201800000	1	201930000	201940000
1	201790000	201800000	1	201940000	201950000
1	201800000	201810000	1	202090000	202100000
1	201810000	201820000	1	202090000	202100000
1	201840000	201850000	1	202090000	202100000
1	201850000	201860000	1	202090000	202100000
1	201960000	201970000	1	202090000	202100000
1	201960000	201970000	1	202110000	202120000
1	201970000	201980000	1	202090000	202100000
1	201970000	201980000	1	202110000	202120000
1	201980000	201990000	1	202090000	202100000
1	201980000	201990000	1	202110000	202120000
1	203330000	203340000	1	203440000	203450000
1	203470000	203480000	1	203590000	203600000
1	203480000	203490000	1	203590000	203600000
1	203820000	203830000	1	204040000	204050000
1	203830000	203840000	1	204030000	204040000
1	203830000	203840000	1	204040000	204050000
1	203830000	203840000	1	204050000	204060000
1	203830000	203840000	1	204060000	204070000
1	203830000	203840000	1	204070000	204080000
1	203830000	203840000	1	204080000	204090000
1	203830000	203840000	1	204090000	204100000
1	203830000	203840000	1	204100000	204110000
1	203830000	203840000	1	204110000	204120000
1	203840000	203850000	1	204040000	204050000
1	204130000	204140000	1	204320000	204330000
1	204130000	204140000	1	204330000	204340000
1	204170000	204180000	1	204320000	204330000
1	204170000	204180000	1	204330000	204340000
1	204180000	204190000	1	204320000	204330000
1	204180000	204190000	1	204330000	204340000
1	204180000	204190000	1	204370000	204380000
1	204200000	204210000	1	204330000	204340000
1	204210000	204220000	1	204320000	204330000
1	204220000	204230000	1	204320000	204330000
1	204220000	204230000	1	204330000	204340000
1	204370000	204380000	1	204470000	204480000
1	204380000	204390000	1	204480000	204490000
1	204790000	204800000	1	204890000	204900000
1	204790000	204800000	1	204900000	204910000
1	204790000	204800000	1	204910000	204920000
1	204790000	204800000	1	204920000	204930000
1	204790000	204800000	1	204940000	204950000
1	204800000	204810000	1	204910000	204920000
1	205090000	205100000	1	205190000	205200000
1	205090000	205100000	1	205220000	205230000
1	205750000	205760000	1	206220000	206230000
1	205760000	205770000	1	206220000	206230000
1	206780000	206790000	1	207150000	207160000
1	206800000	206810000	1	207080000	207090000
1	206800000	206810000	1	207090000	207100000
1	206800000	206810000	1	207150000	207160000
1	206810000	206820000	1	207080000	207090000
1	206850000	206860000	1	207080000	207090000
1	207220000	207230000	1	207570000	207580000
1	207220000	207230000	1	207580000	207590000
1	207220000	207230000	1	207590000	207600000
1	207220000	207230000	1	207600000	207610000
1	207220000	207230000	1	207660000	207670000
1	207220000	207230000	1	207670000	207680000
1	207220000	207230000	1	207750000	207760000
1	207220000	207230000	1	207760000	207770000
1	208170000	208180000	1	208410000	208420000
1	208180000	208190000	1	208410000	208420000
1	208190000	208200000	1	208410000	208420000
1	208200000	208210000	1	208410000	208420000
1	208210000	208220000	1	208410000	208420000
1	208220000	208230000	1	208410000	208420000
1	208230000	208240000	1	208410000	208420000
1	208240000	208250000	1	208410000	208420000
1	208250000	208260000	1	208410000	208420000
1	208260000	208270000	1	208410000	208420000
1	208270000	208280000	1	208410000	208420000
1	208290000	208300000	1	208410000	208420000
1	208300000	208310000	1	208410000	208420000
1	210520000	210530000	1	211300000	211310000
1	210530000	210540000	1	211300000	211310000
1	210550000	210560000	1	211300000	211310000
1	210570000	210580000	1	211300000	211310000
1	210580000	210590000	1	211300000	211310000
1	210590000	210600000	1	211300000	211310000
1	210600000	210610000	1	211300000	211310000
1	210610000	210620000	1	211300000	211310000
1	210620000	210630000	1	211300000	211310000
1	210630000	210640000	1	211300000	211310000
1	210640000	210650000	1	211300000	211310000
1	210660000	210670000	1	211300000	211310000
1	210710000	210720000	1	211300000	211310000
1	210720000	210730000	1	211300000	211310000
1	210730000	210740000	1	211300000	211310000
1	210740000	210750000	1	211300000	211310000
1	210750000	210760000	1	211300000	211310000
1	210750000	210760000	1	211430000	211440000
1	210760000	210770000	1	211300000	211310000
1	210760000	210770000	1	211430000	211440000
1	210770000	210780000	1	211300000	211310000
1	210790000	210800000	1	211300000	211310000
1	210800000	210810000	1	211300000	211310000
1	210810000	210820000	1	211300000	211310000
1	210820000	210830000	1	211300000	211310000
1	210850000	210860000	1	211300000	211310000
1	210870000	210880000	1	211300000	211310000
1	210880000	210890000	1	211300000	211310000
1	210890000	210900000	1	211300000	211310000
1	210910000	210920000	1	211300000	211310000
1	211040000	211050000	1	211300000	211310000
1	211070000	211080000	1	211300000	211310000
1	211080000	211090000	1	211300000	211310000
1	211830000	211840000	1	212200000	212210000
1	211840000	211850000	1	212000000	212010000
1	211840000	211850000	1	212200000	212210000
1	211850000	211860000	1	212000000	212010000
1	211860000	211870000	1	212000000	212010000
1	211870000	211880000	1	211990000	212000000
1	211870000	211880000	1	212000000	212010000
1	211880000	211890000	1	212000000	212010000
1	211890000	211900000	1	212000000	212010000
1	211900000	211910000	1	212000000	212010000
1	212230000	212240000	1	212460000	212470000
1	212230000	212240000	1	212600000	212610000
1	212240000	212250000	1	212450000	212460000
1	212240000	212250000	1	212460000	212470000
1	212240000	212250000	1	212600000	212610000
1	212460000	212470000	1	212630000	212640000
1	212470000	212480000	1	212600000	212610000
1	212620000	212630000	1	212780000	212790000
1	212630000	212640000	1	212780000	212790000
1	212630000	212640000	1	212960000	212970000
1	212640000	212650000	1	212780000	212790000
1	212650000	212660000	1	212780000	212790000
1	212660000	212670000	1	212780000	212790000
1	213280000	213290000	1	214160000	214170000
1	213290000	213300000	1	214160000	214170000
1	213300000	213310000	1	214150000	214160000
1	213300000	213310000	1	214160000	214170000
1	213310000	213320000	1	214160000	214170000
1	213330000	213340000	1	214160000	214170000
1	213410000	213420000	1	214160000	214170000
1	213420000	213430000	1	214150000	214160000
1	213420000	213430000	1	214160000	214170000
1	213540000	213550000	1	214150000	214160000
1	213540000	213550000	1	214160000	214170000
1	213550000	213560000	1	214150000	214160000
1	213550000	213560000	1	214160000	214170000
1	213560000	213570000	1	214150000	214160000
1	213560000	213570000	1	214160000	214170000
1	214160000	214170000	1	214290000	214300000
1	214160000	214170000	1	214300000	214310000
1	220440000	220450000	1	220700000	220710000
1	221050000	221060000	1	221370000	221380000
1	221710000	221720000	1	221910000	221920000
1	221720000	221730000	1	221910000	221920000
1	221730000	221740000	1	221900000	221910000
1	221760000	221770000	1	221910000	221920000
1	221770000	221780000	1	221910000	221920000
1	221790000	221800000	1	221910000	221920000
1	221810000	221820000	1	221910000	221920000
1	221910000	221920000	1	222150000	222160000
1	221910000	221920000	1	222160000	222170000
1	221910000	221920000	1	222270000	222280000
1	221910000	221920000	1	222280000	222290000
1	221910000	221920000	1	222330000	222340000
1	221910000	221920000	1	222340000	222350000
1	221910000	221920000	1	222620000	222630000
1	222640000	222650000	1	222810000	222820000
1	222980000	222990000	1	223250000	223260000
1	222990000	223000000	1	223260000	223270000
1	224290000	224300000	1	224510000	224520000
1	224300000	224310000	1	224490000	224500000
1	224300000	224310000	1	224500000	224510000
1	224300000	224310000	1	224510000	224520000
1	224300000	224310000	1	224520000	224530000
1	224300000	224310000	1	224530000	224540000
1	224300000	224310000	1	224540000	224550000
1	224310000	224320000	1	224510000	224520000
1	224320000	224330000	1	224510000	224520000
1	224360000	224370000	1	224510000	224520000
1	224370000	224380000	1	224470000	224480000
1	224370000	224380000	1	224510000	224520000
1	225610000	225620000	1	225950000	225960000
1	225620000	225630000	1	225960000	225970000
1	225620000	225630000	1	226240000	226250000
1	225630000	225640000	1	225960000	225970000
1	225640000	225650000	1	225960000	225970000
1	225650000	225660000	1	225830000	225840000
1	225650000	225660000	1	225960000	225970000
1	225660000	225670000	1	225830000	225840000
1	225660000	225670000	1	225840000	225850000
1	225660000	225670000	1	225960000	225970000
1	225670000	225680000	1	225830000	225840000
1	225670000	225680000	1	225840000	225850000
1	225670000	225680000	1	225960000	225970000
1	225680000	225690000	1	225830000	225840000
1	225680000	225690000	1	225960000	225970000
1	225690000	225700000	1	225960000	225970000
1	225700000	225710000	1	225960000	225970000
1	225710000	225720000	1	225960000	225970000
1	225720000	225730000	1	225960000	225970000
1	225730000	225740000	1	225840000	225850000
1	225730000	225740000	1	225960000	225970000
1	225740000	225750000	1	225840000	225850000
1	225740000	225750000	1	225960000	225970000
1	225750000	225760000	1	225960000	225970000
1	225760000	225770000	1	225960000	225970000
1	225830000	225840000	1	225960000	225970000
1	225840000	225850000	1	225940000	225950000
1	225840000	225850000	1	225950000	225960000
1	225840000	225850000	1	225960000	225970000
1	225850000	225860000	1	225960000	225970000
1	225960000	225970000	1	226060000	226070000
1	225960000	225970000	1	226090000	226100000
1	225960000	225970000	1	226100000	226110000
1	225960000	225970000	1	226110000	226120000
1	225960000	225970000	1	226140000	226150000
1	225960000	225970000	1	226150000	226160000
1	225960000	225970000	1	226160000	226170000
1	225960000	225970000	1	226170000	226180000
1	226240000	226250000	1	226380000	226390000
1	226260000	226270000	1	226370000	226380000
1	226600000	226610000	1	226730000	226740000
1	226620000	226630000	1	226730000	226740000
1	226630000	226640000	1	226730000	226740000
1	227120000	227130000	1	227600000	227610000
1	227120000	227130000	1	227610000	227620000
1	227120000	227130000	1	227620000	227630000
1	227120000	227130000	1	227630000	227640000
1	227160000	227170000	1	227500000	227510000
1	227170000	227180000	1	227500000	227510000
1	227330000	227340000	1	227500000	227510000
1	227400000	227410000	1	227500000	227510000
1	227500000	227510000	1	227610000	227620000
1	227500000	227510000	1	227620000	227630000
1	227500000	227510000	1	227630000	227640000
1	227940000	227950000	1	228130000	228140000
1	227950000	227960000	1	228130000	228140000
1	228310000	228320000	1	228670000	228680000
1	228320000	228330000	1	228630000	228640000
1	228320000	228330000	1	228640000	228650000
1	228320000	228330000	1	228670000	228680000
1	228320000	228330000	1	228680000	228690000
1	228320000	228330000	1	228690000	228700000
1	228780000	228790000	1	229470000	229480000
1	228780000	228790000	1	229640000	229650000
1	228790000	228800000	1	229470000	229480000
1	228790000	228800000	1	229640000	229650000
1	228800000	228810000	1	229470000	229480000
1	228800000	228810000	1	229640000	229650000
1	228810000	228820000	1	229470000	229480000
1	228810000	228820000	1	229640000	229650000
1	228820000	228830000	1	229470000	229480000
1	228820000	228830000	1	229640000	229650000
1	228840000	228850000	1	229640000	229650000
1	228850000	228860000	1	229640000	229650000
1	228860000	228870000	1	229470000	229480000
1	228860000	228870000	1	229640000	229650000
1	228870000	228880000	1	228970000	228980000
1	228870000	228880000	1	228980000	228990000
1	228870000	228880000	1	228990000	229000000
1	228870000	228880000	1	229000000	229010000
1	228870000	228880000	1	229010000	229020000
1	228870000	228880000	1	229020000	229030000
1	228870000	228880000	1	229030000	229040000
1	228870000	228880000	1	229040000	229050000
1	228870000	228880000	1	229050000	229060000
1	228870000	228880000	1	229060000	229070000
1	228870000	228880000	1	229070000	229080000
1	228870000	228880000	1	229080000	229090000
1	228870000	228880000	1	229090000	229100000
1	228870000	228880000	1	229100000	229110000
1	228870000	228880000	1	229110000	229120000
1	228870000	228880000	1	229120000	229130000
1	228870000	228880000	1	229130000	229140000
1	228870000	228880000	1	229140000	229150000
1	228870000	228880000	1	229150000	229160000
1	228870000	228880000	1	229160000	229170000
1	228870000	228880000	1	229170000	229180000
1	228870000	228880000	1	229180000	229190000
1	228870000	228880000	1	229190000	229200000
1	228870000	228880000	1	229200000	229210000
1	228870000	228880000	1	229210000	229220000
1	228870000	228880000	1	229220000	229230000
1	228870000	228880000	1	229230000	229240000
1	228870000	228880000	1	229240000	229250000
1	228870000	228880000	1	229250000	229260000
1	228870000	228880000	1	229260000	229270000
1	228870000	228880000	1	229270000	229280000
1	228870000	228880000	1	229280000	229290000
1	228870000	228880000	1	229290000	229300000
1	228870000	228880000	1	229300000	229310000
1	228870000	228880000	1	229320000	229330000
1	228870000	228880000	1	229330000	229340000
1	228870000	228880000	1	229340000	229350000
1	228870000	228880000	1	229350000	229360000
1	228870000	228880000	1	229360000	229370000
1	228870000	228880000	1	229370000	229380000
1	228870000	228880000	1	229380000	229390000
1	228870000	228880000	1	229390000	229400000
1	228870000	228880000	1	229400000	229410000
1	228870000	228880000	1	229470000	229480000
1	228870000	228880000	1	229610000	229620000
1	228870000	228880000	1	229640000	229650000
1	229360000	229370000	1	229470000	229480000
1	229360000	229370000	1	229640000	229650000
1	229370000	229380000	1	229470000	229480000
1	229370000	229380000	1	229640000	229650000
1	229380000	229390000	1	229640000	229650000
1	229390000	229400000	1	229640000	229650000
1	229390000	229400000	1	229760000	229770000
1	229400000	229410000	1	229560000	229570000
1	229400000	229410000	1	229580000	229590000
1	229400000	229410000	1	229590000	229600000
1	229400000	229410000	1	229600000	229610000
1	229400000	229410000	1	229610000	229620000
1	229400000	229410000	1	229630000	229640000
1	229400000	229410000	1	229640000	229650000
1	229400000	229410000	1	229650000	229660000
1	229410000	229420000	1	229640000	229650000
1	229430000	229440000	1	229640000	229650000
1	229440000	229450000	1	229640000	229650000
1	229450000	229460000	1	229640000	229650000
1	229460000	229470000	1	229640000	229650000
1	229470000	229480000	1	229570000	229580000
1	229470000	229480000	1	229580000	229590000
1	229470000	229480000	1	229590000	229600000
1	229470000	229480000	1	229600000	229610000
1	229470000	229480000	1	229610000	229620000
1	229470000	229480000	1	229620000	229630000
1	229470000	229480000	1	229630000	229640000
1	229470000	229480000	1	229640000	229650000
1	229470000	229480000	1	229650000	229660000
1	229760000	229770000	1	230390000	230400000
1	229760000	229770000	1	230400000	230410000
1	229760000	229770000	1	230430000	230440000
1	229760000	229770000	1	230440000	230450000
1	229760000	229770000	1	230460000	230470000
1	229790000	229800000	1	230200000	230210000
1	229990000	230000000	1	230200000	230210000
1	230200000	230210000	1	230390000	230400000
1	230200000	230210000	1	230430000	230440000
1	230770000	230780000	1	230880000	230890000
1	230770000	230780000	1	230890000	230900000
1	230770000	230780000	1	230900000	230910000
1	230770000	230780000	1	230910000	230920000
1	230920000	230930000	1	231110000	231120000
1	230930000	230940000	1	231110000	231120000
1	230940000	230950000	1	231110000	231120000
1	231110000	231120000	1	231340000	231350000
1	231110000	231120000	1	231350000	231360000
1	231220000	231230000	1	231320000	231330000
1	231460000	231470000	1	231730000	231740000
1	231470000	231480000	1	231660000	231670000
1	231470000	231480000	1	231730000	231740000
1	231470000	231480000	1	231740000	231750000
1	231470000	231480000	1	231750000	231760000
1	231480000	231490000	1	231660000	231670000
1	231490000	231500000	1	231660000	231670000
1	231500000	231510000	1	231660000	231670000
1	231510000	231520000	1	231660000	231670000
1	231550000	231560000	1	231650000	231660000
1	231550000	231560000	1	231660000	231670000
1	231550000	231560000	1	231670000	231680000
1	231550000	231560000	1	231680000	231690000
1	231550000	231560000	1	231710000	231720000
1	231550000	231560000	1	231720000	231730000
1	231550000	231560000	1	231730000	231740000
1	231550000	231560000	1	231740000	231750000
1	231560000	231570000	1	231660000	231670000
1	232760000	232770000	1	233080000	233090000
1	232770000	232780000	1	233080000	233090000
1	233750000	233760000	1	233910000	233920000
1	233750000	233760000	1	233920000	233930000
1	234340000	234350000	1	234440000	234450000
1	234610000	234620000	1	235100000	235110000
1	234610000	234620000	1	235240000	235250000
1	234610000	234620000	1	235250000	235260000
1	234610000	234620000	1	235260000	235270000
1	234610000	234620000	1	235290000	235300000
1	234620000	234630000	1	234730000	234740000
1	234620000	234630000	1	234740000	234750000
1	234620000	234630000	1	235290000	235300000
1	234630000	234640000	1	234730000	234740000
1	234630000	234640000	1	234740000	234750000
1	234730000	234740000	1	235240000	235250000
1	234730000	234740000	1	235250000	235260000
1	234740000	234750000	1	234850000	234860000
1	234740000	234750000	1	234860000	234870000
1	234740000	234750000	1	234870000	234880000
1	234740000	234750000	1	234880000	234890000
1	234740000	234750000	1	234890000	234900000
1	234740000	234750000	1	234900000	234910000
1	234740000	234750000	1	234970000	234980000
1	234740000	234750000	1	234980000	234990000
1	234740000	234750000	1	234990000	235000000
1	234740000	234750000	1	235100000	235110000
1	234740000	234750000	1	235110000	235120000
1	234740000	234750000	1	235120000	235130000
1	234740000	234750000	1	235130000	235140000
1	234740000	234750000	1	235150000	235160000
1	234740000	234750000	1	235170000	235180000
1	234740000	234750000	1	235180000	235190000
1	234740000	234750000	1	235190000	235200000
1	234740000	234750000	1	235240000	235250000
1	234740000	234750000	1	235250000	235260000
1	234740000	234750000	1	235260000	235270000
1	234850000	234860000	1	234990000	235000000
1	234850000	234860000	1	235100000	235110000
1	234850000	234860000	1	235240000	235250000
[truncated: 19,538 more rows]

## Sheet: H3K4me3_PLACseq_MG
chr1	x1	x2	chr2	y1	y2
1	940000	950000	1	1250000	1260000
1	960000	970000	1	1240000	1250000
1	1040000	1050000	1	1200000	1210000
1	1040000	1050000	1	1240000	1250000
1	1040000	1050000	1	1250000	1260000
1	1040000	1050000	1	1310000	1320000
1	1040000	1050000	1	1330000	1340000
1	1040000	1050000	1	1340000	1350000
1	1050000	1060000	1	1160000	1170000
1	1050000	1060000	1	1190000	1200000
1	1050000	1060000	1	1200000	1210000
1	1050000	1060000	1	1230000	1240000
1	1050000	1060000	1	1240000	1250000
1	1050000	1060000	1	1300000	1310000
1	1050000	1060000	1	1310000	1320000
1	1080000	1090000	1	1250000	1260000
1	1090000	1100000	1	1250000	1260000
1	1650000	1660000	1	1840000	1850000
1	1690000	1700000	1	1820000	1830000
1	1700000	1710000	1	1820000	1830000
1	1700000	1710000	1	1830000	1840000
1	1710000	1720000	1	1810000	1820000
1	1710000	1720000	1	1820000	1830000
1	1710000	1720000	1	1830000	1840000
1	1710000	1720000	1	1840000	1850000
1	1720000	1730000	1	1820000	1830000
1	1870000	1880000	1	1980000	1990000
1	2110000	2120000	1	2320000	2330000
1	2110000	2120000	1	2340000	2350000
1	2120000	2130000	1	2240000	2250000
1	2120000	2130000	1	2290000	2300000
1	2120000	2130000	1	2300000	2310000
1	2120000	2130000	1	2310000	2320000
1	2120000	2130000	1	2320000	2330000
1	2120000	2130000	1	2330000	2340000
1	2120000	2130000	1	2340000	2350000
1	2120000	2130000	1	2450000	2460000
1	2120000	2130000	1	2460000	2470000
1	2120000	2130000	1	2480000	2490000
1	2120000	2130000	1	2510000	2520000
1	2120000	2130000	1	2520000	2530000
1	2130000	2140000	1	2240000	2250000
1	2130000	2140000	1	2280000	2290000
1	2130000	2140000	1	2300000	2310000
1	2130000	2140000	1	2310000	2320000
1	2130000	2140000	1	2320000	2330000
1	2130000	2140000	1	2340000	2350000
1	2130000	2140000	1	2460000	2470000
1	2130000	2140000	1	2470000	2480000
1	2130000	2140000	1	2510000	2520000
1	2140000	2150000	1	2280000	2290000
1	2140000	2150000	1	2310000	2320000
1	2140000	2150000	1	2320000	2330000
1	2140000	2150000	1	2340000	2350000
1	2150000	2160000	1	2310000	2320000
1	2150000	2160000	1	2320000	2330000
1	2150000	2160000	1	2340000	2350000
1	2160000	2170000	1	2290000	2300000
1	2160000	2170000	1	2300000	2310000
1	2160000	2170000	1	2310000	2320000
1	2160000	2170000	1	2320000	2330000
1	2310000	2320000	1	2480000	2490000
1	2320000	2330000	1	2480000	2490000
1	2320000	2330000	1	2510000	2520000
1	2330000	2340000	1	2510000	2520000
1	2340000	2350000	1	2470000	2480000
1	2340000	2350000	1	2480000	2490000
1	2340000	2350000	1	2500000	2510000
1	2340000	2350000	1	2510000	2520000
1	2340000	2350000	1	2570000	2580000
1	2340000	2350000	1	2690000	2700000
1	2340000	2350000	1	2700000	2710000
1	2340000	2350000	1	3340000	3350000
1	2350000	2360000	1	2480000	2490000
1	3360000	3370000	1	3530000	3540000
1	3360000	3370000	1	3540000	3550000
1	3370000	3380000	1	3530000	3540000
1	3400000	3410000	1	3530000	3540000
1	3400000	3410000	1	3540000	3550000
1	6040000	6050000	1	6250000	6260000
1	6090000	6100000	1	6290000	6300000
1	6110000	6120000	1	6250000	6260000
1	6250000	6260000	1	6450000	6460000
1	6260000	6270000	1	6450000	6460000
1	6260000	6270000	1	6470000	6480000
1	6290000	6300000	1	6450000	6460000
1	6290000	6300000	1	6460000	6470000
1	6290000	6300000	1	6490000	6500000
1	6290000	6300000	1	6530000	6540000
1	6540000	6550000	1	6700000	6710000
1	6550000	6560000	1	6690000	6700000
1	6560000	6570000	1	6840000	6850000
1	6610000	6620000	1	6750000	6760000
1	6610000	6620000	1	6760000	6770000
1	8000000	8010000	1	8400000	8410000
1	8020000	8030000	1	8930000	8940000
1	8030000	8040000	1	8370000	8380000
1	8030000	8040000	1	8930000	8940000
1	8050000	8060000	1	8370000	8380000
1	8070000	8080000	1	8370000	8380000
1	8080000	8090000	1	8340000	8350000
1	8080000	8090000	1	8360000	8370000
1	8080000	8090000	1	8370000	8380000
1	8080000	8090000	1	8380000	8390000
1	8080000	8090000	1	8400000	8410000
1	8080000	8090000	1	8410000	8420000
1	8100000	8110000	1	8370000	8380000
1	8110000	8120000	1	8370000	8380000
1	8480000	8490000	1	8760000	8770000
1	8480000	8490000	1	8870000	8880000
1	8480000	8490000	1	8880000	8890000
1	8500000	8510000	1	8930000	8940000
1	8510000	8520000	1	8930000	8940000
1	8580000	8590000	1	8870000	8880000
1	8580000	8590000	1	8930000	8940000
1	8610000	8620000	1	8870000	8880000
1	8620000	8630000	1	8870000	8880000
1	8720000	8730000	1	8870000	8880000
1	9180000	9190000	1	9290000	9300000
1	9190000	9200000	1	9290000	9300000
1	9290000	9300000	1	9480000	9490000
1	9290000	9300000	1	9490000	9500000
1	9340000	9350000	1	9480000	9490000
1	9350000	9360000	1	9480000	9490000
1	9350000	9360000	1	9490000	9500000
1	9350000	9360000	1	9500000	9510000
1	9350000	9360000	1	9510000	9520000
1	9350000	9360000	1	9520000	9530000
1	9350000	9360000	1	9530000	9540000
1	9350000	9360000	1	9540000	9550000
1	9350000	9360000	1	9550000	9560000
1	9640000	9650000	1	9880000	9890000
1	9640000	9650000	1	9890000	9900000
1	9640000	9650000	1	10090000	10100000
1	9650000	9660000	1	9900000	9910000
1	9650000	9660000	1	10090000	10100000
1	9700000	9710000	1	10090000	10100000
1	9710000	9720000	1	9810000	9820000
1	9710000	9720000	1	9920000	9930000
1	9710000	9720000	1	9930000	9940000
1	9710000	9720000	1	10080000	10090000
1	9750000	9760000	1	9990000	10000000
1	9750000	9760000	1	10010000	10020000
1	9920000	9930000	1	10090000	10100000
1	9930000	9940000	1	10090000	10100000
1	9950000	9960000	1	10090000	10100000
1	9960000	9970000	1	10090000	10100000
1	9980000	9990000	1	10090000	10100000
1	9990000	10000000	1	10090000	10100000
1	10260000	10270000	1	10480000	10490000
1	10270000	10280000	1	10470000	10480000
1	10270000	10280000	1	10490000	10500000
1	10560000	10570000	1	11070000	11080000
1	10570000	10580000	1	11070000	11080000
1	11080000	11090000	1	11790000	11800000
1	11090000	11100000	1	11720000	11730000
1	11090000	11100000	1	11790000	11800000
1	11100000	11110000	1	11720000	11730000
1	11300000	11310000	1	11710000	11720000
1	11320000	11330000	1	11760000	11770000
1	11320000	11330000	1	11780000	11790000
1	11330000	11340000	1	11690000	11700000
1	11330000	11340000	1	11700000	11710000
1	11330000	11340000	1	11740000	11750000
1	11330000	11340000	1	11780000	11790000
1	11330000	11340000	1	11790000	11800000
1	11340000	11350000	1	11740000	11750000
1	12160000	12170000	1	12290000	12300000
1	12170000	12180000	1	12280000	12290000
1	12170000	12180000	1	12290000	12300000
1	12180000	12190000	1	12280000	12290000
1	12180000	12190000	1	12290000	12300000
1	12180000	12190000	1	12670000	12680000
1	12190000	12200000	1	12670000	12680000
1	12200000	12210000	1	12670000	12680000
1	12210000	12220000	1	12670000	12680000
1	12230000	12240000	1	12670000	12680000
1	12240000	12250000	1	12670000	12680000
1	12250000	12260000	1	12670000	12680000
1	12280000	12290000	1	12680000	12690000
1	12280000	12290000	1	12720000	12730000
1	12290000	12300000	1	12670000	12680000
1	12300000	12310000	1	12670000	12680000
1	12320000	12330000	1	12670000	12680000
1	12330000	12340000	1	12670000	12680000
1	12340000	12350000	1	12670000	12680000
1	12350000	12360000	1	12670000	12680000
1	12360000	12370000	1	12670000	12680000
1	12370000	12380000	1	12670000	12680000
1	12370000	12380000	1	12680000	12690000
1	12380000	12390000	1	12670000	12680000
1	12380000	12390000	1	12680000	12690000
1	12390000	12400000	1	12670000	12680000
1	12390000	12400000	1	12680000	12690000
1	12400000	12410000	1	12670000	12680000
1	12400000	12410000	1	12680000	12690000
1	12410000	12420000	1	12670000	12680000
1	12410000	12420000	1	12680000	12690000
1	12420000	12430000	1	12670000	12680000
1	12430000	12440000	1	12670000	12680000
1	12430000	12440000	1	12680000	12690000
1	12440000	12450000	1	12670000	12680000
1	12450000	12460000	1	12670000	12680000
1	12460000	12470000	1	12670000	12680000
1	12460000	12470000	1	12680000	12690000
1	12470000	12480000	1	12670000	12680000
1	12470000	12480000	1	12680000	12690000
1	12480000	12490000	1	12670000	12680000
1	12480000	12490000	1	12680000	12690000
1	12500000	12510000	1	12670000	12680000
1	12510000	12520000	1	12650000	12660000
1	12510000	12520000	1	12670000	12680000
1	12520000	12530000	1	12670000	12680000
1	12530000	12540000	1	12670000	12680000
1	12550000	12560000	1	12670000	12680000
1	12560000	12570000	1	12670000	12680000
1	12560000	12570000	1	12680000	12690000
1	12570000	12580000	1	12670000	12680000
1	12580000	12590000	1	12680000	12690000
1	13910000	13920000	1	14020000	14030000
1	15450000	15460000	1	15730000	15740000
1	15460000	15470000	1	15730000	15740000
1	15470000	15480000	1	15570000	15580000
1	15470000	15480000	1	15580000	15590000
1	15470000	15480000	1	15590000	15600000
1	15470000	15480000	1	15600000	15610000
1	15470000	15480000	1	15610000	15620000
1	15470000	15480000	1	15620000	15630000
1	15470000	15480000	1	15630000	15640000
1	15470000	15480000	1	15640000	15650000
1	15470000	15480000	1	15730000	15740000
1	15470000	15480000	1	15740000	15750000
1	15470000	15480000	1	15750000	15760000
1	15480000	15490000	1	15580000	15590000
1	15480000	15490000	1	15590000	15600000
1	15480000	15490000	1	15600000	15610000
1	15480000	15490000	1	15610000	15620000
1	15480000	15490000	1	15620000	15630000
1	15480000	15490000	1	15630000	15640000
1	15480000	15490000	1	15750000	15760000
1	15630000	15640000	1	15730000	15740000
1	15850000	15860000	1	15950000	15960000
1	15850000	15860000	1	16000000	16010000
1	15850000	15860000	1	16020000	16030000
1	15910000	15920000	1	16040000	16050000
1	16110000	16120000	1	16300000	16310000
1	16120000	16130000	1	16300000	16310000
1	16130000	16140000	1	16300000	16310000
1	16150000	16160000	1	16300000	16310000
1	16160000	16170000	1	16300000	16310000
1	16400000	16410000	1	16690000	16700000
1	16530000	16540000	1	16690000	16700000
1	16540000	16550000	1	16690000	16700000
1	16820000	16830000	1	17240000	17250000
1	16930000	16940000	1	17210000	17220000
1	16930000	16940000	1	17230000	17240000
1	16930000	16940000	1	17260000	17270000
1	16940000	16950000	1	17210000	17220000
1	16940000	16950000	1	17260000	17270000
1	16940000	16950000	1	17270000	17280000
1	16960000	16970000	1	17210000	17220000
1	16960000	16970000	1	17230000	17240000
1	17370000	17380000	1	17760000	17770000
1	17380000	17390000	1	17550000	17560000
1	17380000	17390000	1	17560000	17570000
1	17380000	17390000	1	17660000	17670000
1	17380000	17390000	1	17670000	17680000
1	17380000	17390000	1	17690000	17700000
1	17380000	17390000	1	17700000	17710000
1	17380000	17390000	1	17730000	17740000
1	17380000	17390000	1	17740000	17750000
1	17380000	17390000	1	17760000	17770000
1	17440000	17450000	1	17550000	17560000
1	17440000	17450000	1	17560000	17570000
1	17440000	17450000	1	17570000	17580000
1	17440000	17450000	1	17660000	17670000
1	17440000	17450000	1	17730000	17740000
1	17750000	17760000	1	17940000	17950000
1	17760000	17770000	1	17930000	17940000
1	17760000	17770000	1	17940000	17950000
1	17760000	17770000	1	17950000	17960000
1	17760000	17770000	1	17960000	17970000
1	17820000	17830000	1	17940000	17950000
1	17830000	17840000	1	17940000	17950000
1	17940000	17950000	1	18430000	18440000
1	17940000	17950000	1	18480000	18490000
1	17940000	17950000	1	18500000	18510000
1	17940000	17950000	1	18510000	18520000
1	17960000	17970000	1	18430000	18440000
1	17970000	17980000	1	18430000	18440000
1	18240000	18250000	1	18430000	18440000
1	18260000	18270000	1	18430000	18440000
1	18430000	18440000	1	18530000	18540000
1	18430000	18440000	1	18540000	18550000
1	18430000	18440000	1	18550000	18560000
1	18430000	18440000	1	18560000	18570000
1	19220000	19230000	1	19530000	19540000
1	19230000	19240000	1	19530000	19540000
1	19510000	19520000	1	19920000	19930000
1	19520000	19530000	1	19920000	19930000
1	19520000	19530000	1	19970000	19980000
1	19530000	19540000	1	19810000	19820000
1	19530000	19540000	1	19820000	19830000
1	19530000	19540000	1	19830000	19840000
1	19530000	19540000	1	19950000	19960000
1	19530000	19540000	1	19970000	19980000
1	19530000	19540000	1	19980000	19990000
1	19540000	19550000	1	19970000	19980000
1	19550000	19560000	1	19970000	19980000
1	19560000	19570000	1	19920000	19930000
1	19560000	19570000	1	19970000	19980000
1	19570000	19580000	1	19910000	19920000
1	19570000	19580000	1	19920000	19930000
1	19570000	19580000	1	19970000	19980000
1	19570000	19580000	1	19980000	19990000
1	19570000	19580000	1	19990000	20000000
1	19580000	19590000	1	19970000	19980000
1	19630000	19640000	1	19910000	19920000
1	19630000	19640000	1	19920000	19930000
1	19630000	19640000	1	19970000	19980000
1	19630000	19640000	1	19980000	19990000
1	19630000	19640000	1	19990000	20000000
1	19640000	19650000	1	19810000	19820000
1	19640000	19650000	1	19920000	19930000
1	19640000	19650000	1	19970000	19980000
1	19650000	19660000	1	19920000	19930000
1	19650000	19660000	1	19970000	19980000
1	19660000	19670000	1	19970000	19980000
1	19670000	19680000	1	19970000	19980000
1	19680000	19690000	1	19920000	19930000
1	19680000	19690000	1	19970000	19980000
1	19690000	19700000	1	19970000	19980000
1	19700000	19710000	1	19800000	19810000
1	19700000	19710000	1	19810000	19820000
1	19700000	19710000	1	19970000	19980000
1	19710000	19720000	1	19810000	19820000
1	19710000	19720000	1	19920000	19930000
1	19710000	19720000	1	19970000	19980000
1	19720000	19730000	1	19920000	19930000
1	19720000	19730000	1	19970000	19980000
1	19730000	19740000	1	19970000	19980000
1	19740000	19750000	1	19920000	19930000
1	19740000	19750000	1	19970000	19980000
1	19750000	19760000	1	19970000	19980000
1	19760000	19770000	1	19970000	19980000
1	19770000	19780000	1	19920000	19930000
1	19770000	19780000	1	19960000	19970000
1	19770000	19780000	1	19970000	19980000
1	19780000	19790000	1	19970000	19980000
1	19790000	19800000	1	19920000	19930000
1	19790000	19800000	1	19970000	19980000
1	19800000	19810000	1	19910000	19920000
1	19800000	19810000	1	19960000	19970000
1	19800000	19810000	1	19970000	19980000
1	19800000	19810000	1	19980000	19990000
1	19810000	19820000	1	19910000	19920000
1	19810000	19820000	1	19920000	19930000
1	19810000	19820000	1	19950000	19960000
1	19810000	19820000	1	19960000	19970000
1	19810000	19820000	1	19970000	19980000
1	19810000	19820000	1	19980000	19990000
1	19820000	19830000	1	19920000	19930000
1	19820000	19830000	1	19970000	19980000
1	19830000	19840000	1	19970000	19980000
1	19840000	19850000	1	19970000	19980000
1	20200000	20210000	1	20810000	20820000
1	20210000	20220000	1	20540000	20550000
1	20210000	20220000	1	20810000	20820000
1	20210000	20220000	1	20850000	20860000
1	20220000	20230000	1	20830000	20840000
1	20240000	20250000	1	20510000	20520000
1	20250000	20260000	1	20510000	20520000
1	20300000	20310000	1	20750000	20760000
1	20300000	20310000	1	20830000	20840000
1	20310000	20320000	1	20750000	20760000
1	20310000	20320000	1	20830000	20840000
1	20330000	20340000	1	20750000	20760000
1	20480000	20490000	1	20750000	20760000
1	20490000	20500000	1	20750000	20760000
1	20490000	20500000	1	20810000	20820000
1	20510000	20520000	1	20810000	20820000
1	20510000	20520000	1	20820000	20830000
1	20520000	20530000	1	20810000	20820000
1	20530000	20540000	1	20810000	20820000
1	20540000	20550000	1	20800000	20810000
1	20540000	20550000	1	20810000	20820000
1	20540000	20550000	1	20830000	20840000
1	20550000	20560000	1	20800000	20810000
1	20550000	20560000	1	20810000	20820000
1	20650000	20660000	1	20810000	20820000
1	20670000	20680000	1	20800000	20810000
1	20670000	20680000	1	20810000	20820000
1	20680000	20690000	1	20810000	20820000
1	20690000	20700000	1	20810000	20820000
1	20700000	20710000	1	20800000	20810000
1	20820000	20830000	1	20960000	20970000
1	20830000	20840000	1	20960000	20970000
1	20830000	20840000	1	20980000	20990000
1	20840000	20850000	1	20950000	20960000
1	20840000	20850000	1	20960000	20970000
1	20840000	20850000	1	20980000	20990000
1	20850000	20860000	1	20960000	20970000
1	20970000	20980000	1	21500000	21510000
1	20980000	20990000	1	21500000	21510000
1	21010000	21020000	1	21500000	21510000
1	21270000	21280000	1	21500000	21510000
1	21280000	21290000	1	21500000	21510000
1	22100000	22110000	1	22260000	22270000
1	22110000	22120000	1	22250000	22260000
1	22110000	22120000	1	22260000	22270000
1	22350000	22360000	1	22770000	22780000
1	22740000	22750000	1	22960000	22970000
1	22740000	22750000	1	22970000	22980000
1	22740000	22750000	1	22980000	22990000
1	22750000	22760000	1	22960000	22970000
1	22750000	22760000	1	22970000	22980000
1	22750000	22760000	1	22980000	22990000
1	22760000	22770000	1	22960000	22970000
1	22760000	22770000	1	22970000	22980000
1	22770000	22780000	1	22970000	22980000
1	22770000	22780000	1	22980000	22990000
1	22780000	22790000	1	22960000	22970000
1	22780000	22790000	1	22970000	22980000
1	22780000	22790000	1	22980000	22990000
1	22800000	22810000	1	22970000	22980000
1	22810000	22820000	1	22970000	22980000
1	22840000	22850000	1	22960000	22970000
1	22850000	22860000	1	22960000	22970000
1	22850000	22860000	1	22970000	22980000
1	22850000	22860000	1	22980000	22990000
1	22860000	22870000	1	22970000	22980000
1	22970000	22980000	1	23440000	23450000
1	23310000	23320000	1	23490000	23500000
1	23330000	23340000	1	23490000	23500000
1	23370000	23380000	1	23690000	23700000
1	23390000	23400000	1	23490000	23500000
1	23690000	23700000	1	23860000	23870000
1	23800000	23810000	1	23970000	23980000
1	23810000	23820000	1	23940000	23950000
1	23850000	23860000	1	23960000	23970000
1	23850000	23860000	1	24010000	24020000
1	23860000	23870000	1	24010000	24020000
1	24100000	24110000	1	24220000	24230000
1	24100000	24110000	1	24240000	24250000
1	24100000	24110000	1	24250000	24260000
1	24110000	24120000	1	24240000	24250000
1	24120000	24130000	1	24240000	24250000
1	24120000	24130000	1	24250000	24260000
1	24120000	24130000	1	24280000	24290000
1	24130000	24140000	1	24280000	24290000
1	24390000	24400000	1	24640000	24650000
1	24500000	24510000	1	24730000	24740000
1	24510000	24520000	1	24640000	24650000
1	24510000	24520000	1	24670000	24680000
1	24510000	24520000	1	24680000	24690000
1	24510000	24520000	1	24700000	24710000
1	24510000	24520000	1	24710000	24720000
1	24510000	24520000	1	24720000	24730000
1	24510000	24520000	1	24730000	24740000
1	24510000	24520000	1	24740000	24750000
1	24510000	24520000	1	24960000	24970000
1	24510000	24520000	1	24970000	24980000
1	24520000	24530000	1	24640000	24650000
1	24520000	24530000	1	24730000	24740000
1	24520000	24530000	1	24740000	24750000
1	24520000	24530000	1	24820000	24830000
1	24520000	24530000	1	24830000	24840000
1	24520000	24530000	1	24880000	24890000
1	24520000	24530000	1	24960000	24970000
1	24520000	24530000	1	24970000	24980000
1	24530000	24540000	1	24640000	24650000
1	24530000	24540000	1	24730000	24740000
1	24530000	24540000	1	24970000	24980000
1	24960000	24970000	1	25150000	25160000
1	24960000	24970000	1	25160000	25170000
1	24960000	24970000	1	25550000	25560000
1	24970000	24980000	1	25540000	25550000
1	24970000	24980000	1	25550000	25560000
1	24970000	24980000	1	25560000	25570000
1	24970000	24980000	1	25570000	25580000
1	24980000	24990000	1	25560000	25570000
1	25170000	25180000	1	25550000	25560000
1	25170000	25180000	1	25560000	25570000
1	25250000	25260000	1	25350000	25360000
1	25250000	25260000	1	25360000	25370000
1	25250000	25260000	1	25400000	25410000
1	25250000	25260000	1	25410000	25420000
1	25250000	25260000	1	25420000	25430000
1	25250000	25260000	1	25430000	25440000
1	25250000	25260000	1	25440000	25450000
1	25250000	25260000	1	25450000	25460000
1	25250000	25260000	1	25460000	25470000
1	25250000	25260000	1	25520000	25530000
1	25250000	25260000	1	25530000	25540000
1	25550000	25560000	1	25670000	25680000
1	25560000	25570000	1	25660000	25670000
1	25560000	25570000	1	25670000	25680000
1	25560000	25570000	1	26120000	26130000
1	25560000	25570000	1	26130000	26140000
1	25560000	25570000	1	26140000	26150000
1	25570000	25580000	1	25670000	25680000
1	25570000	25580000	1	26140000	26150000
1	25750000	25760000	1	25930000	25940000
1	25750000	25760000	1	26120000	26130000
1	25750000	25760000	1	26130000	26140000
1	25750000	25760000	1	26140000	26150000
1	25760000	25770000	1	25930000	25940000
1	25760000	25770000	1	26120000	26130000
1	25780000	25790000	1	26120000	26130000
1	25780000	25790000	1	26140000	26150000
1	25790000	25800000	1	26140000	26150000
1	25800000	25810000	1	26120000	26130000
1	25860000	25870000	1	26070000	26080000
1	25860000	25870000	1	26120000	26130000
1	25870000	25880000	1	26070000	26080000
1	25870000	25880000	1	26130000	26140000
1	25880000	25890000	1	26120000	26130000
1	25890000	25900000	1	26120000	26130000
1	25890000	25900000	1	26140000	26150000
1	25900000	25910000	1	26120000	26130000
1	25930000	25940000	1	26120000	26130000
1	25930000	25940000	1	26140000	26150000
1	25940000	25950000	1	26050000	26060000
1	25940000	25950000	1	26060000	26070000
1	25940000	25950000	1	26070000	26080000
1	25940000	25950000	1	26110000	26120000
1	25940000	25950000	1	26120000	26130000
1	25940000	25950000	1	26130000	26140000
1	25940000	25950000	1	26150000	26160000
1	25950000	25960000	1	26120000	26130000
1	25960000	25970000	1	26120000	26130000
1	25970000	25980000	1	26120000	26130000
1	26140000	26150000	1	26310000	26320000
1	26140000	26150000	1	26320000	26330000
1	26150000	26160000	1	26320000	26330000
1	26160000	26170000	1	26320000	26330000
1	26170000	26180000	1	26320000	26330000
1	26180000	26190000	1	26300000	26310000
1	26180000	26190000	1	26320000	26330000
1	26190000	26200000	1	26320000	26330000
1	26200000	26210000	1	26320000	26330000
1	26210000	26220000	1	26320000	26330000
1	26220000	26230000	1	26320000	26330000
1	26220000	26230000	1	26330000	26340000
1	26220000	26230000	1	26340000	26350000
1	26220000	26230000	1	26360000	26370000
1	26230000	26240000	1	26330000	26340000
1	26230000	26240000	1	26340000	26350000
1	26370000	26380000	1	26490000	26500000
1	26430000	26440000	1	26660000	26670000
1	26490000	26500000	1	26630000	26640000
1	26490000	26500000	1	26640000	26650000
1	26490000	26500000	1	26650000	26660000
1	26490000	26500000	1	26660000	26670000
1	26490000	26500000	1	26680000	26690000
1	26490000	26500000	1	26690000	26700000
1	26790000	26800000	1	27190000	27200000
1	26800000	26810000	1	27200000	27210000
1	26820000	26830000	1	27010000	27020000
1	26820000	26830000	1	27110000	27120000
1	26830000	26840000	1	27020000	27030000
1	26850000	26860000	1	27110000	27120000
1	26850000	26860000	1	27120000	27130000
1	26850000	26860000	1	27150000	27160000
1	26860000	26870000	1	27060000	27070000
1	26860000	26870000	1	27070000	27080000
1	26860000	26870000	1	27110000	27120000
1	26860000	26870000	1	27120000	27130000
1	26860000	26870000	1	27140000	27150000
1	26860000	26870000	1	27220000	27230000
1	26870000	26880000	1	27060000	27070000
1	26870000	26880000	1	27110000	27120000
1	26870000	26880000	1	27140000	27150000
1	26880000	26890000	1	27210000	27220000
1	26880000	26890000	1	27220000	27230000
1	26890000	26900000	1	27190000	27200000
1	26890000	26900000	1	27220000	27230000
1	26900000	26910000	1	27110000	27120000
1	26900000	26910000	1	27190000	27200000
1	26910000	26920000	1	27110000	27120000
1	26910000	26920000	1	27190000	27200000
1	26920000	26930000	1	27020000	27030000
1	26920000	26930000	1	27110000	27120000
1	26920000	26930000	1	27150000	27160000
1	26920000	26930000	1	27190000	27200000
1	26930000	26940000	1	27110000	27120000
1	26930000	26940000	1	27150000	27160000
1	26930000	26940000	1	27190000	27200000
1	26940000	26950000	1	27110000	27120000
1	26940000	26950000	1	27150000	27160000
1	26950000	26960000	1	27110000	27120000
1	26990000	27000000	1	27110000	27120000
1	27000000	27010000	1	27110000	27120000
1	27010000	27020000	1	27110000	27120000
1	27010000	27020000	1	27120000	27130000
1	27360000	27370000	1	27710000	27720000
1	27380000	27390000	1	27710000	27720000
1	27420000	27430000	1	27710000	27720000
1	27430000	27440000	1	27710000	27720000
1	27600000	27610000	1	27990000	28000000
1	27610000	27620000	1	27990000	28000000
1	27620000	27630000	1	27720000	27730000
1	27620000	27630000	1	27920000	27930000
1	27620000	27630000	1	27930000	27940000
1	27620000	27630000	1	27960000	27970000
1	27620000	27630000	1	27990000	28000000
1	27630000	27640000	1	27920000	27930000
1	27630000	27640000	1	27990000	28000000
1	27640000	27650000	1	27820000	27830000
1	27640000	27650000	1	27840000	27850000
1	27640000	27650000	1	27900000	27910000
1	27640000	27650000	1	27910000	27920000
1	27640000	27650000	1	27930000	27940000
1	27640000	27650000	1	27940000	27950000
1	27640000	27650000	1	27950000	27960000
1	27640000	27650000	1	27960000	27970000
1	27640000	27650000	1	27980000	27990000
1	27640000	27650000	1	27990000	28000000
1	27650000	27660000	1	27920000	27930000
1	27650000	27660000	1	27930000	27940000
1	27650000	27660000	1	27990000	28000000
1	27660000	27670000	1	27920000	27930000
1	27670000	27680000	1	27920000	27930000
1	27670000	27680000	1	27930000	27940000
1	27670000	27680000	1	27990000	28000000
1	27680000	27690000	1	27930000	27940000
1	27680000	27690000	1	27960000	27970000
1	27690000	27700000	1	27870000	27880000
1	27690000	27700000	1	27920000	27930000
1	27690000	27700000	1	27930000	27940000
1	27690000	27700000	1	27960000	27970000
1	27690000	27700000	1	27980000	27990000
1	27700000	27710000	1	27920000	27930000
1	27700000	27710000	1	27930000	27940000
1	27700000	27710000	1	27960000	27970000
1	27700000	27710000	1	27990000	28000000
1	27710000	27720000	1	27850000	27860000
1	27710000	27720000	1	27890000	27900000
1	27710000	27720000	1	27900000	27910000
1	27710000	27720000	1	27920000	27930000
1	27710000	27720000	1	27930000	27940000
1	27710000	27720000	1	27940000	27950000
1	27710000	27720000	1	27950000	27960000
1	27710000	27720000	1	27960000	27970000
1	27710000	27720000	1	27970000	27980000
1	27710000	27720000	1	27980000	27990000
1	27710000	27720000	1	27990000	28000000
1	27720000	27730000	1	27840000	27850000
1	27720000	27730000	1	27850000	27860000
1	27720000	27730000	1	27920000	27930000
1	27720000	27730000	1	27930000	27940000
1	27720000	27730000	1	27980000	27990000
1	27720000	27730000	1	27990000	28000000
1	27730000	27740000	1	27920000	27930000
1	27730000	27740000	1	27930000	27940000
1	27730000	27740000	1	27960000	27970000
1	27740000	27750000	1	27920000	27930000
1	27740000	27750000	1	27930000	27940000
1	27750000	27760000	1	27920000	27930000
1	27750000	27760000	1	27930000	27940000
1	27760000	27770000	1	27920000	27930000
1	27760000	27770000	1	27930000	27940000
1	27890000	27900000	1	27990000	28000000
1	28090000	28100000	1	28530000	28540000
1	28090000	28100000	1	28540000	28550000
1	28100000	28110000	1	28490000	28500000
1	28110000	28120000	1	28500000	28510000
1	28150000	28160000	1	28280000	28290000
1	28150000	28160000	1	28300000	28310000
1	28150000	28160000	1	28320000	28330000
1	28150000	28160000	1	28330000	28340000
1	28180000	28190000	1	28280000	28290000
1	28180000	28190000	1	28410000	28420000
1	28190000	28200000	1	28500000	28510000
1	28200000	28210000	1	28410000	28420000
1	28200000	28210000	1	28430000	28440000
1	28200000	28210000	1	28500000	28510000
1	28200000	28210000	1	28550000	28560000
1	28210000	28220000	1	28490000	28500000
1	28210000	28220000	1	28500000	28510000
1	28220000	28230000	1	28550000	28560000
1	28340000	28350000	1	28500000	28510000
1	28350000	28360000	1	28500000	28510000
1	28350000	28360000	1	28560000	28570000
1	28360000	28370000	1	28500000	28510000
1	28360000	28370000	1	28550000	28560000
1	28360000	28370000	1	28560000	28570000
1	28390000	28400000	1	28490000	28500000
1	28390000	28400000	1	28500000	28510000
1	28400000	28410000	1	28500000	28510000
1	28400000	28410000	1	28550000	28560000
1	28410000	28420000	1	28510000	28520000
1	28410000	28420000	1	28520000	28530000
1	28410000	28420000	1	28530000	28540000
1	28410000	28420000	1	28540000	28550000
1	28410000	28420000	1	28550000	28560000
1	28410000	28420000	1	28560000	28570000
1	28550000	28560000	1	28890000	28900000
1	28550000	28560000	1	28900000	28910000
1	28560000	28570000	1	28660000	28670000
1	28560000	28570000	1	28830000	28840000
1	28560000	28570000	1	28900000	28910000
1	28560000	28570000	1	28910000	28920000
1	28560000	28570000	1	28920000	28930000
1	28570000	28580000	1	28830000	28840000
1	28570000	28580000	1	28840000	28850000
1	28580000	28590000	1	28690000	28700000
1	28580000	28590000	1	28830000	28840000
1	28590000	28600000	1	28840000	28850000
1	28620000	28630000	1	28830000	28840000
1	28640000	28650000	1	28830000	28840000
1	28650000	28660000	1	28820000	28830000
1	28660000	28670000	1	28970000	28980000
1	28680000	28690000	1	28830000	28840000
1	28690000	28700000	1	28830000	28840000
1	28830000	28840000	1	28930000	28940000
1	28830000	28840000	1	29060000	29070000
1	28830000	28840000	1	29070000	29080000
1	28830000	28840000	1	29210000	29220000
1	28830000	28840000	1	29500000	29510000
1	28840000	28850000	1	29190000	29200000
1	28840000	28850000	1	29200000	29210000
1	28840000	28850000	1	29210000	29220000
1	28840000	28850000	1	29500000	29510000
1	28950000	28960000	1	29500000	29510000
1	28960000	28970000	1	29190000	29200000
1	28960000	28970000	1	29500000	29510000
1	28960000	28970000	1	29520000	29530000
1	28960000	28970000	1	29540000	29550000
1	28970000	28980000	1	29210000	29220000
1	29100000	29110000	1	29210000	29220000
1	29110000	29120000	1	29500000	29510000
1	29200000	29210000	1	29500000	29510000
1	29210000	29220000	1	29340000	29350000
1	29210000	29220000	1	29350000	29360000
1	29210000	29220000	1	29360000	29370000
1	29210000	29220000	1	29370000	29380000
1	29210000	29220000	1	29500000	29510000
1	29210000	29220000	1	29510000	29520000
1	29210000	29220000	1	29520000	29530000
1	29210000	29220000	1	29530000	29540000
1	29210000	29220000	1	29540000	29550000
1	29210000	29220000	1	29550000	29560000
1	29220000	29230000	1	29500000	29510000
1	31190000	31200000	1	31360000	31370000
1	31190000	31200000	1	31370000	31380000
1	31190000	31200000	1	31380000	31390000
1	31190000	31200000	1	31390000	31400000
1	31190000	31200000	1	31890000	31900000
1	31190000	31200000	1	31900000	31910000
1	31200000	31210000	1	31380000	31390000
1	31210000	31220000	1	31380000	31390000
1	31220000	31230000	1	31380000	31390000
1	31220000	31230000	1	31400000	31410000
1	31230000	31240000	1	31370000	31380000
1	31230000	31240000	1	31390000	31400000
1	31250000	31260000	1	31370000	31380000
1	31250000	31260000	1	31380000	31390000
1	31250000	31260000	1	31760000	31770000
1	31260000	31270000	1	31380000	31390000
1	31270000	31280000	1	31380000	31390000
1	31280000	31290000	1	31380000	31390000
1	32110000	32120000	1	32250000	32260000
1	32110000	32120000	1	32400000	32410000
1	32110000	32120000	1	32420000	32430000
1	32110000	32120000	1	32470000	32480000
1	32110000	32120000	1	32480000	32490000
1	32110000	32120000	1	32660000	32670000
1	32120000	32130000	1	32400000	32410000
1	32400000	32410000	1	32520000	32530000
1	32400000	32410000	1	32540000	32550000
1	32470000	32480000	1	32570000	32580000
1	32850000	32860000	1	33280000	33290000
1	32860000	32870000	1	33110000	33120000
1	32860000	32870000	1	33270000	33280000
1	32860000	32870000	1	33280000	33290000
1	32860000	32870000	1	33330000	33340000
1	32860000	32870000	1	33350000	33360000
1	33110000	33120000	1	33280000	33290000
1	33340000	33350000	1	33540000	33550000
1	33350000	33360000	1	33540000	33550000
1	33360000	33370000	1	33540000	33550000
1	33360000	33370000	1	33550000	33560000
1	33370000	33380000	1	33540000	33550000
1	33380000	33390000	1	33500000	33510000
1	33380000	33390000	1	33540000	33550000
1	33390000	33400000	1	33500000	33510000
1	33390000	33400000	1	33540000	33550000
1	33400000	33410000	1	33500000	33510000
1	33400000	33410000	1	33540000	33550000
1	33410000	33420000	1	33540000	33550000
1	33420000	33430000	1	33520000	33530000
1	33420000	33430000	1	33530000	33540000
1	33420000	33430000	1	33540000	33550000
1	33420000	33430000	1	33550000	33560000
1	33420000	33430000	1	33560000	33570000
1	33440000	33450000	1	33540000	33550000
1	33540000	33550000	1	33930000	33940000
1	33540000	33550000	1	33940000	33950000
1	33540000	33550000	1	34070000	34080000
1	33570000	33580000	1	33930000	33940000
1	33590000	33600000	1	33930000	33940000
1	33630000	33640000	1	33930000	33940000
1	33640000	33650000	1	33910000	33920000
1	33640000	33650000	1	33930000	33940000
1	33640000	33650000	1	34070000	34080000
1	33660000	33670000	1	33930000	33940000
1	33670000	33680000	1	33930000	33940000
1	33680000	33690000	1	33930000	33940000
1	33690000	33700000	1	33930000	33940000
1	33710000	33720000	1	33930000	33940000
1	33720000	33730000	1	33860000	33870000
1	33720000	33730000	1	33870000	33880000
1	33720000	33730000	1	33890000	33900000
1	33720000	33730000	1	33930000	33940000
1	33740000	33750000	1	33930000	33940000
1	33750000	33760000	1	33930000	33940000
1	33760000	33770000	1	33930000	33940000
1	33770000	33780000	1	33930000	33940000
1	33780000	33790000	1	33930000	33940000
1	33790000	33800000	1	33930000	33940000
1	33800000	33810000	1	33930000	33940000
1	33810000	33820000	1	33920000	33930000
1	33810000	33820000	1	33930000	33940000
1	33830000	33840000	1	33930000	33940000
1	35320000	35330000	1	35650000	35660000
1	35320000	35330000	1	35660000	35670000
1	35440000	35450000	1	35630000	35640000
1	35440000	35450000	1	35650000	35660000
1	35440000	35450000	1	35720000	35730000
1	35450000	35460000	1	35630000	35640000
1	35450000	35460000	1	35730000	35740000
1	35490000	35500000	1	35650000	35660000
1	35490000	35500000	1	35660000	35670000
1	35520000	35530000	1	35730000	35740000
1	35650000	35660000	1	35750000	35760000
1	35650000	35660000	1	35760000	35770000
1	35650000	35660000	1	35770000	35780000
1	35910000	35920000	1	36020000	36030000
1	35910000	35920000	1	36180000	36190000
1	35920000	35930000	1	36180000	36190000
1	36020000	36030000	1	36180000	36190000
1	36020000	36030000	1	36190000	36200000
1	36020000	36030000	1	36220000	36230000
1	36020000	36030000	1	36230000	36240000
1	36020000	36030000	1	36240000	36250000
1	36030000	36040000	1	36180000	36190000
1	36030000	36040000	1	36230000	36240000
1	36040000	36050000	1	36180000	36190000
1	36040000	36050000	1	36230000	36240000
1	36060000	36070000	1	36180000	36190000
1	36080000	36090000	1	36180000	36190000
1	36310000	36320000	1	36550000	36560000
1	36320000	36330000	1	36550000	36560000
1	36340000	36350000	1	36610000	36620000
1	36350000	36360000	1	36610000	36620000
1	36550000	36560000	1	36870000	36880000
1	36550000	36560000	1	36880000	36890000
1	36600000	36610000	1	36860000	36870000
1	36610000	36620000	1	36750000	36760000
1	36610000	36620000	1	36840000	36850000
1	36610000	36620000	1	36850000	36860000
1	36610000	36620000	1	36870000	36880000
1	36610000	36620000	1	36880000	36890000
1	36620000	36630000	1	36740000	36750000
1	36620000	36630000	1	36760000	36770000
1	36620000	36630000	1	36770000	36780000
1	36620000	36630000	1	36850000	36860000
1	36620000	36630000	1	36880000	36890000
1	36940000	36950000	1	37940000	37950000
1	36960000	36970000	1	37940000	37950000
1	36970000	36980000	1	37940000	37950000
1	37940000	37950000	1	38140000	38150000
1	37970000	37980000	1	38140000	38150000
1	37970000	37980000	1	38150000	38160000
1	37980000	37990000	1	38150000	38160000
1	38010000	38020000	1	38140000	38150000
1	38010000	38020000	1	38150000	38160000
1	38010000	38020000	1	38160000	38170000
1	38020000	38030000	1	38140000	38150000
1	38020000	38030000	1	38150000	38160000
1	38050000	38060000	1	38150000	38160000
1	38060000	38070000	1	38160000	38170000
1	38060000	38070000	1	38320000	38330000
1	38270000	38280000	1	38460000	38470000
1	38270000	38280000	1	38470000	38480000
1	38320000	38330000	1	38470000	38480000
1	38320000	38330000	1	39290000	39300000
1	38340000	38350000	1	38450000	38460000
1	38340000	38350000	1	38470000	38480000
1	38350000	38360000	1	38450000	38460000
1	38350000	38360000	1	38460000	38470000
1	38380000	38390000	1	39320000	39330000
1	38380000	38390000	1	39330000	39340000
1	38390000	38400000	1	39330000	39340000
1	38400000	38410000	1	39320000	39330000
1	38410000	38420000	1	39280000	39290000
1	38420000	38430000	1	39320000	39330000
1	38440000	38450000	1	39320000	39330000
1	38440000	38450000	1	39330000	39340000
1	38450000	38460000	1	39290000	39300000
1	38450000	38460000	1	39320000	39330000
1	38450000	38460000	1	39340000	39350000
1	38460000	38470000	1	39280000	39290000
1	38460000	38470000	1	39290000	39300000
1	38460000	38470000	1	39300000	39310000
1	38460000	38470000	1	39310000	39320000
1	38460000	38470000	1	39320000	39330000
1	38460000	38470000	1	39330000	39340000
1	38460000	38470000	1	39340000	39350000
1	38470000	38480000	1	39290000	39300000
1	38470000	38480000	1	39300000	39310000
1	38470000	38480000	1	39310000	39320000
1	38470000	38480000	1	39320000	39330000
1	38470000	38480000	1	39330000	39340000
1	38490000	38500000	1	39320000	39330000
1	38490000	38500000	1	39330000	39340000
1	39320000	39330000	1	39460000	39470000
1	39330000	39340000	1	39460000	39470000
1	39560000	39570000	1	39870000	39880000
1	39860000	39870000	1	40020000	40030000
1	40280000	40290000	1	40420000	40430000
1	40300000	40310000	1	40420000	40430000
1	40340000	40350000	1	40500000	40510000
1	40500000	40510000	1	40900000	40910000
1	40500000	40510000	1	40910000	40920000
1	40510000	40520000	1	40840000	40850000
1	40510000	40520000	1	40910000	40920000
1	40530000	40540000	1	40840000	40850000
1	40540000	40550000	1	40850000	40860000
1	40550000	40560000	1	40780000	40790000
1	40550000	40560000	1	40790000	40800000
1	40550000	40560000	1	40800000	40810000
1	40550000	40560000	1	40860000	40870000
1	40550000	40560000	1	40870000	40880000
1	40560000	40570000	1	40780000	40790000
1	40560000	40570000	1	40790000	40800000
1	40560000	40570000	1	40800000	40810000
1	40560000	40570000	1	40820000	40830000
1	40560000	40570000	1	40840000	40850000
1	40560000	40570000	1	40850000	40860000
1	40560000	40570000	1	40860000	40870000
1	40560000	40570000	1	40870000	40880000
1	40560000	40570000	1	40880000	40890000
1	40560000	40570000	1	40900000	40910000
1	40560000	40570000	1	40910000	40920000
1	40570000	40580000	1	40850000	40860000
1	40590000	40600000	1	40780000	40790000
1	40590000	40600000	1	40860000	40870000
1	40590000	40600000	1	40910000	40920000
1	40610000	40620000	1	40780000	40790000
1	40610000	40620000	1	40840000	40850000
1	40610000	40620000	1	40860000	40870000
1	40610000	40620000	1	40910000	40920000
1	40610000	40620000	1	40970000	40980000
1	40610000	40620000	1	41120000	41130000
1	40620000	40630000	1	40720000	40730000
1	40620000	40630000	1	40730000	40740000
1	40620000	40630000	1	40740000	40750000
1	40620000	40630000	1	40770000	40780000
1	40620000	40630000	1	40780000	40790000
1	40620000	40630000	1	40800000	40810000
1	40620000	40630000	1	40810000	40820000
1	40620000	40630000	1	40830000	40840000
1	40620000	40630000	1	40850000	40860000
1	40620000	40630000	1	40860000	40870000
1	40620000	40630000	1	40870000	40880000
1	40620000	40630000	1	40880000	40890000
1	40620000	40630000	1	40890000	40900000
1	40620000	40630000	1	40900000	40910000
1	40620000	40630000	1	40910000	40920000
1	40620000	40630000	1	40990000	41000000
1	40620000	40630000	1	41130000	41140000
1	40630000	40640000	1	40840000	40850000
1	40630000	40640000	1	40860000	40870000
1	40630000	40640000	1	40970000	40980000
1	40630000	40640000	1	40990000	41000000
1	40640000	40650000	1	40910000	40920000
1	40650000	40660000	1	40910000	40920000
1	40710000	40720000	1	40990000	41000000
1	40720000	40730000	1	40830000	40840000
1	40720000	40730000	1	40990000	41000000
1	42100000	42110000	1	42380000	42390000
1	42130000	42140000	1	42380000	42390000
1	42140000	42150000	1	42380000	42390000
1	42190000	42200000	1	42500000	42510000
1	42200000	42210000	1	42500000	42510000
1	42210000	42220000	1	42380000	42390000
1	42220000	42230000	1	42380000	42390000
1	42220000	42230000	1	42500000	42510000
1	42230000	42240000	1	42500000	42510000
1	42240000	42250000	1	42500000	42510000
1	42250000	42260000	1	42380000	42390000
1	42250000	42260000	1	42500000	42510000
1	42260000	42270000	1	42380000	42390000
1	42270000	42280000	1	42380000	42390000
1	42380000	42390000	1	42480000	42490000
1	42800000	42810000	1	42910000	42920000
1	42800000	42810000	1	43220000	43230000
1	42810000	42820000	1	42920000	42930000
1	42920000	42930000	1	43200000	43210000
1	42920000	42930000	1	43210000	43220000
1	42920000	42930000	1	43220000	43230000
1	43040000	43050000	1	43230000	43240000
1	43120000	43130000	1	43220000	43230000
1	43220000	43230000	1	43630000	43640000
1	43230000	43240000	1	43380000	43390000
1	43230000	43240000	1	43390000	43400000
1	43230000	43240000	1	43410000	43420000
1	43230000	43240000	1	43420000	43430000
1	43230000	43240000	1	43510000	43520000
1	43230000	43240000	1	43520000	43530000
1	43230000	43240000	1	43530000	43540000
1	43230000	43240000	1	43540000	43550000
1	43230000	43240000	1	43630000	43640000
1	43240000	43250000	1	43420000	43430000
1	43240000	43250000	1	43910000	43920000
1	43250000	43260000	1	43380000	43390000
1	43250000	43260000	1	43400000	43410000
1	43250000	43260000	1	43530000	43540000
1	43250000	43260000	1	43540000	43550000
1	43250000	43260000	1	43550000	43560000
1	43280000	43290000	1	43530000	43540000
1	43310000	43320000	1	43530000	43540000
1	43310000	43320000	1	43540000	43550000
1	43630000	43640000	1	43830000	43840000
1	43630000	43640000	1	43850000	43860000
1	43630000	43640000	1	43900000	43910000
1	43630000	43640000	1	43920000	43930000
1	43630000	43640000	1	44110000	44120000
1	43640000	43650000	1	43850000	43860000
1	43640000	43650000	1	44110000	44120000
1	43670000	43680000	1	43920000	43930000
1	43680000	43690000	1	43850000	43860000
1	43690000	43700000	1	43820000	43830000
1	43690000	43700000	1	43850000	43860000
1	43690000	43700000	1	43910000	43920000
1	43690000	43700000	1	43920000	43930000
1	43830000	43840000	1	44110000	44120000
1	43990000	44000000	1	44490000	44500000
1	44110000	44120000	1	44410000	44420000
1	44110000	44120000	1	44420000	44430000
1	44110000	44120000	1	44680000	44690000
1	44170000	44180000	1	44400000	44410000
1	44170000	44180000	1	44410000	44420000
1	44190000	44200000	1	44410000	44420000
1	44200000	44210000	1	44410000	44420000
1	44220000	44230000	1	44410000	44420000
1	44230000	44240000	1	44410000	44420000
1	44810000	44820000	1	45090000	45100000
1	44810000	44820000	1	45130000	45140000
1	44820000	44830000	1	45090000	45100000
1	45130000	45140000	1	46040000	46050000
1	45140000	45150000	1	45950000	45960000
1	45140000	45150000	1	46040000	46050000
1	45180000	45190000	1	45760000	45770000
1	45180000	45190000	1	45770000	45780000
1	45190000	45200000	1	45470000	45480000
1	45190000	45200000	1	45760000	45770000
1	45190000	45200000	1	45770000	45780000
1	45190000	45200000	1	45800000	45810000
1	45190000	45200000	1	45950000	45960000
1	45190000	45200000	1	45980000	45990000
1	45200000	45210000	1	45460000	45470000
1	45200000	45210000	1	45470000	45480000
1	45200000	45210000	1	45750000	45760000
1	45200000	45210000	1	45760000	45770000
1	45200000	45210000	1	45770000	45780000
1	45200000	45210000	1	45810000	45820000
1	45200000	45210000	1	45950000	45960000
1	45210000	45220000	1	45470000	45480000
1	45210000	45220000	1	45800000	45810000
1	45230000	45240000	1	45450000	45460000
1	45230000	45240000	1	45470000	45480000
1	45230000	45240000	1	45760000	45770000
1	45230000	45240000	1	45770000	45780000
1	45240000	45250000	1	45440000	45450000
1	45240000	45250000	1	45450000	45460000
1	45240000	45250000	1	45460000	45470000
1	45240000	45250000	1	45470000	45480000
1	45240000	45250000	1	45480000	45490000
1	45240000	45250000	1	45750000	45760000
1	45240000	45250000	1	45760000	45770000
1	45240000	45250000	1	45770000	45780000
1	45240000	45250000	1	45800000	45810000
1	45250000	45260000	1	45440000	45450000
1	45250000	45260000	1	45460000	45470000
1	45250000	45260000	1	45470000	45480000
1	45250000	45260000	1	45480000	45490000
1	45250000	45260000	1	45760000	45770000
1	45250000	45260000	1	45770000	45780000
1	45250000	45260000	1	45950000	45960000
1	45260000	45270000	1	45440000	45450000
1	45260000	45270000	1	45450000	45460000
1	45260000	45270000	1	45460000	45470000
1	45260000	45270000	1	45470000	45480000
1	45260000	45270000	1	45480000	45490000
1	45260000	45270000	1	45760000	45770000
1	45260000	45270000	1	46010000	46020000
1	45270000	45280000	1	45450000	45460000
1	45270000	45280000	1	45470000	45480000
1	45270000	45280000	1	45760000	45770000
1	45270000	45280000	1	45770000	45780000
1	45270000	45280000	1	45790000	45800000
1	45270000	45280000	1	45800000	45810000
1	45270000	45280000	1	45980000	45990000
1	45280000	45290000	1	45450000	45460000
1	45280000	45290000	1	45470000	45480000
1	45280000	45290000	1	45760000	45770000
1	45280000	45290000	1	45800000	45810000
1	45290000	45300000	1	45450000	45460000
1	45290000	45300000	1	45470000	45480000
1	45290000	45300000	1	45760000	45770000
1	45300000	45310000	1	45440000	45450000
1	45300000	45310000	1	45450000	45460000
1	45300000	45310000	1	45470000	45480000
1	45300000	45310000	1	45760000	45770000
1	45310000	45320000	1	45470000	45480000
1	45320000	45330000	1	45470000	45480000
1	45450000	45460000	1	45760000	45770000
1	45450000	45460000	1	45950000	45960000
1	45460000	45470000	1	45760000	45770000
1	45470000	45480000	1	45750000	45760000
1	45470000	45480000	1	45760000	45770000
1	45470000	45480000	1	45770000	45780000
1	45470000	45480000	1	45780000	45790000
1	45470000	45480000	1	45790000	45800000
1	45470000	45480000	1	45800000	45810000
1	45470000	45480000	1	45950000	45960000
1	45470000	45480000	1	45960000	45970000
1	45470000	45480000	1	45970000	45980000
1	45470000	45480000	1	46000000	46010000
1	45470000	45480000	1	46010000	46020000
1	45470000	45480000	1	46020000	46030000
1	45470000	45480000	1	46030000	46040000
1	45470000	45480000	1	46040000	46050000
1	45480000	45490000	1	45760000	45770000
1	45480000	45490000	1	45770000	45780000
1	45480000	45490000	1	45790000	45800000
1	45480000	45490000	1	45800000	45810000
1	45480000	45490000	1	45950000	45960000
1	45480000	45490000	1	45960000	45970000
1	45480000	45490000	1	46040000	46050000
1	45490000	45500000	1	45760000	45770000
1	45490000	45500000	1	45790000	45800000
1	45490000	45500000	1	45800000	45810000
1	45490000	45500000	1	45960000	45970000
1	45760000	45770000	1	45950000	45960000
1	45760000	45770000	1	45960000	45970000
1	45800000	45810000	1	45950000	45960000
1	45800000	45810000	1	45960000	45970000
1	45810000	45820000	1	45950000	45960000
1	45810000	45820000	1	45960000	45970000
1	45820000	45830000	1	45950000	45960000
1	45820000	45830000	1	45960000	45970000
1	45830000	45840000	1	45950000	45960000
1	45840000	45850000	1	45950000	45960000
1	46060000	46070000	1	46270000	46280000
1	46070000	46080000	1	46270000	46280000
1	46490000	46500000	1	46590000	46600000
1	46490000	46500000	1	46660000	46670000
1	46490000	46500000	1	46670000	46680000
1	46500000	46510000	1	46660000	46670000
1	46500000	46510000	1	46670000	46680000
1	46510000	46520000	1	46660000	46670000
1	46850000	46860000	1	47190000	47200000
1	46860000	46870000	1	46990000	47000000
1	46860000	46870000	1	47000000	47010000
1	46860000	46870000	1	47190000	47200000
1	46870000	46880000	1	47180000	47190000
1	46900000	46910000	1	47180000	47190000
1	46910000	46920000	1	47180000	47190000
1	46930000	46940000	1	47180000	47190000
1	46940000	46950000	1	47180000	47190000
1	46990000	47000000	1	47130000	47140000
1	46990000	47000000	1	47180000	47190000
1	47000000	47010000	1	47130000	47140000
1	47000000	47010000	1	47180000	47190000
1	47010000	47020000	1	47180000	47190000
1	47020000	47030000	1	47180000	47190000
1	47030000	47040000	1	47180000	47190000
1	47040000	47050000	1	47180000	47190000
1	47050000	47060000	1	47180000	47190000
1	47060000	47070000	1	47170000	47180000
1	47060000	47070000	1	47180000	47190000
1	47060000	47070000	1	47190000	47200000
1	47070000	47080000	1	47170000	47180000
1	47070000	47080000	1	47180000	47190000
1	47070000	47080000	1	47190000	47200000
1	47080000	47090000	1	47180000	47190000
1	47080000	47090000	1	47190000	47200000
1	47640000	47650000	1	47740000	47750000
1	47640000	47650000	1	47750000	47760000
1	47640000	47650000	1	47780000	47790000
1	47640000	47650000	1	47790000	47800000
1	47640000	47650000	1	47800000	47810000
1	47640000	47650000	1	47810000	47820000
1	47640000	47650000	1	47830000	47840000
1	47640000	47650000	1	47840000	47850000
1	47640000	47650000	1	47850000	47860000
1	47640000	47650000	1	47860000	47870000
1	47640000	47650000	1	47880000	47890000
1	47640000	47650000	1	47890000	47900000
1	47640000	47650000	1	47900000	47910000
1	47640000	47650000	1	48140000	48150000
1	47640000	47650000	1	48150000	48160000
1	47640000	47650000	1	48160000	48170000
1	47640000	47650000	1	48170000	48180000
1	47640000	47650000	1	48180000	48190000
1	47640000	47650000	1	48190000	48200000
1	47650000	47660000	1	47770000	47780000
1	47650000	47660000	1	47780000	47790000
1	47650000	47660000	1	47790000	47800000
1	47650000	47660000	1	47800000	47810000
1	47650000	47660000	1	47900000	47910000
1	47660000	47670000	1	47770000	47780000
1	47660000	47670000	1	47780000	47790000
1	47660000	47670000	1	47790000	47800000
1	47660000	47670000	1	47800000	47810000
1	47670000	47680000	1	47770000	47780000
1	47670000	47680000	1	47780000	47790000
1	47680000	47690000	1	47780000	47790000
1	47690000	47700000	1	47790000	47800000
1	47700000	47710000	1	47800000	47810000
1	47900000	47910000	1	48170000	48180000
1	47900000	47910000	1	48180000	48190000
1	47900000	47910000	1	48190000	48200000
1	47900000	47910000	1	48200000	48210000
1	48690000	48700000	1	48930000	48940000
1	48700000	48710000	1	48930000	48940000
1	48710000	48720000	1	48930000	48940000
1	50480000	50490000	1	50620000	50630000
1	50490000	50500000	1	50630000	50640000
1	51420000	51430000	1	51640000	51650000
1	51420000	51430000	1	51650000	51660000
1	51420000	51430000	1	51700000	51710000
1	51430000	51440000	1	51650000	51660000
1	51430000	51440000	1	51700000	51710000
1	51440000	51450000	1	51700000	51710000
1	51460000	51470000	1	51700000	51710000
1	52510000	52520000	1	52870000	52880000
1	52510000	52520000	1	53160000	53170000
1	52520000	52530000	1	52760000	52770000
1	52520000	52530000	1	52870000	52880000
1	52520000	52530000	1	53160000	53170000
1	52600000	52610000	1	52760000	52770000
1	52830000	52840000	1	53150000	53160000
1	52850000	52860000	1	53160000	53170000
1	52860000	52870000	1	53140000	53150000
1	52860000	52870000	1	53160000	53170000
1	52870000	52880000	1	53010000	53020000
1	52870000	52880000	1	53090000	53100000
1	52870000	52880000	1	53140000	53150000
1	52870000	52880000	1	53150000	53160000
1	52870000	52880000	1	53160000	53170000
1	52870000	52880000	1	53170000	53180000
1	52970000	52980000	1	53160000	53170000
1	53010000	53020000	1	53140000	53150000
1	53010000	53020000	1	53160000	53170000
1	53020000	53030000	1	53140000	53150000
1	53020000	53030000	1	53150000	53160000
1	53020000	53030000	1	53160000	53170000
1	53030000	53040000	1	53160000	53170000
1	53660000	53670000	1	54330000	54340000
1	54290000	54300000	1	54520000	54530000
1	54290000	54300000	1	54870000	54880000
1	54300000	54310000	1	54400000	54410000
1	54300000	54310000	1	54420000	54430000
1	54300000	54310000	1	54510000	54520000
1	54300000	54310000	1	54520000	54530000
1	54300000	54310000	1	54870000	54880000
1	54300000	54310000	1	54950000	54960000
1	54300000	54310000	1	55220000	55230000
1	54310000	54320000	1	54410000	54420000
1	54310000	54320000	1	54520000	54530000
1	54320000	54330000	1	54510000	54520000
1	54320000	54330000	1	55230000	55240000
1	54330000	54340000	1	54510000	54520000
1	54350000	54360000	1	54950000	54960000
1	54390000	54400000	1	55180000	55190000
1	54400000	54410000	1	55180000	55190000
1	54510000	54520000	1	54870000	54880000
1	54510000	54520000	1	54950000	54960000
1	54510000	54520000	1	55180000	55190000
1	54520000	54530000	1	54870000	54880000
1	54520000	54530000	1	54880000	54890000
1	54520000	54530000	1	54950000	54960000
1	54520000	54530000	1	55010000	55020000
1	54520000	54530000	1	55180000	55190000
1	54520000	54530000	1	55210000	55220000
1	54520000	54530000	1	55220000	55230000
1	54520000	54530000	1	55230000	55240000
1	54530000	54540000	1	54870000	54880000
1	54540000	54550000	1	54870000	54880000
1	54650000	54660000	1	55180000	55190000
1	54650000	54660000	1	55220000	55230000
1	54660000	54670000	1	54870000	54880000
1	54660000	54670000	1	54880000	54890000
1	54660000	54670000	1	54890000	54900000
1	54660000	54670000	1	54930000	54940000
1	54660000	54670000	1	54950000	54960000
1	54660000	54670000	1	55170000	55180000
1	54660000	54670000	1	55180000	55190000
1	54660000	54670000	1	55230000	55240000
1	54670000	54680000	1	54860000	54870000
1	54670000	54680000	1	54870000	54880000
1	54770000	54780000	1	54870000	54880000
1	56430000	56440000	1	57040000	57050000
1	58970000	58980000	1	59160000	59170000
1	58990000	59000000	1	59160000	59170000
1	59010000	59020000	1	59110000	59120000
1	59010000	59020000	1	59120000	59130000
1	59160000	59170000	1	59610000	59620000
1	59160000	59170000	1	59760000	59770000
1	59160000	59170000	1	59960000	59970000
1	59160000	59170000	1	60010000	60020000
1	59160000	59170000	1	60020000	60030000
1	59160000	59170000	1	60030000	60040000
1	59160000	59170000	1	60120000	60130000
1	59160000	59170000	1	60140000	60150000
1	59160000	59170000	1	60150000	60160000
1	59160000	59170000	1	60160000	60170000
1	59180000	59190000	1	59610000	59620000
1	59200000	59210000	1	59760000	59770000
1	59210000	59220000	1	59760000	59770000
1	59220000	59230000	1	59760000	59770000
1	59240000	59250000	1	59360000	59370000
1	59240000	59250000	1	59380000	59390000
1	59240000	59250000	1	59430000	59440000
1	59240000	59250000	1	59440000	59450000
1	59240000	59250000	1	59460000	59470000
1	59240000	59250000	1	59480000	59490000
1	59240000	59250000	1	59530000	59540000
1	59240000	59250000	1	59550000	59560000
1	59240000	59250000	1	59560000	59570000
1	59240000	59250000	1	59600000	59610000
1	59240000	59250000	1	59610000	59620000
1	59240000	59250000	1	59690000	59700000
1	59240000	59250000	1	59730000	59740000
1	59240000	59250000	1	59750000	59760000
1	59240000	59250000	1	59760000	59770000
1	59240000	59250000	1	60030000	60040000
1	59240000	59250000	1	60110000	60120000
1	59240000	59250000	1	60120000	60130000
1	59240000	59250000	1	60130000	60140000
1	59240000	59250000	1	60140000	60150000
1	59240000	59250000	1	60150000	60160000
1	59240000	59250000	1	60160000	60170000
1	59240000	59250000	1	60190000	60200000
1	59240000	59250000	1	60200000	60210000
1	59240000	59250000	1	60210000	60220000
1	59240000	59250000	1	60220000	60230000
1	59250000	59260000	1	59350000	59360000
1	59250000	59260000	1	59360000	59370000
1	59250000	59260000	1	59460000	59470000
1	59250000	59260000	1	59470000	59480000
1	59250000	59260000	1	59480000	59490000
1	59250000	59260000	1	59540000	59550000
1	59250000	59260000	1	59550000	59560000
1	59250000	59260000	1	59600000	59610000
1	59250000	59260000	1	59610000	59620000
1	59250000	59260000	1	59690000	59700000
1	59250000	59260000	1	59750000	59760000
1	59250000	59260000	1	59760000	59770000
1	59250000	59260000	1	59770000	59780000
1	59250000	59260000	1	59780000	59790000
1	59250000	59260000	1	59790000	59800000
1	59250000	59260000	1	59970000	59980000
1	59250000	59260000	1	60040000	60050000
1	59250000	59260000	1	60130000	60140000
1	59250000	59260000	1	60140000	60150000
1	59250000	59260000	1	60150000	60160000
1	59250000	59260000	1	60160000	60170000
1	59250000	59260000	1	60180000	60190000
1	59250000	59260000	1	60200000	60210000
1	59250000	59260000	1	60210000	60220000
1	59250000	59260000	1	60220000	60230000
1	59270000	59280000	1	59760000	59770000
1	59280000	59290000	1	59760000	59770000
1	59340000	59350000	1	59760000	59770000
1	59360000	59370000	1	59760000	59770000
1	59370000	59380000	1	59610000	59620000
1	59370000	59380000	1	59760000	59770000
1	59380000	59390000	1	59610000	59620000
1	59540000	59550000	1	59760000	59770000
1	59550000	59560000	1	59760000	59770000
1	59560000	59570000	1	59760000	59770000
1	59570000	59580000	1	59760000	59770000
1	59590000	59600000	1	59760000	59770000
1	59600000	59610000	1	59760000	59770000
1	59610000	59620000	1	59760000	59770000
1	59610000	59620000	1	60140000	60150000
1	59760000	59770000	1	59960000	59970000
1	59760000	59770000	1	60140000	60150000
1	59760000	59770000	1	60150000	60160000
1	59760000	59770000	1	60160000	60170000
1	59760000	59770000	1	60210000	60220000
1	59760000	59770000	1	60220000	60230000
1	61310000	61320000	1	61540000	61550000
1	61310000	61320000	1	61550000	61560000
1	61320000	61330000	1	61540000	61550000
1	61400000	61410000	1	62190000	62200000
1	61410000	61420000	1	62180000	62190000
1	61500000	61510000	1	61720000	61730000
1	61500000	61510000	1	62190000	62200000
1	61510000	61520000	1	61720000	61730000
1	61510000	61520000	1	62180000	62190000
1	61510000	61520000	1	62190000	62200000
1	61520000	61530000	1	61720000	61730000
1	61520000	61530000	1	62180000	62190000
1	61520000	61530000	1	62190000	62200000
1	61530000	61540000	1	62190000	62200000
1	61540000	61550000	1	61700000	61710000
1	61540000	61550000	1	61710000	61720000
1	61540000	61550000	1	61720000	61730000
1	61540000	61550000	1	61730000	61740000
1	61540000	61550000	1	61750000	61760000
1	61540000	61550000	1	61770000	61780000
1	61540000	61550000	1	61790000	61800000
1	61540000	61550000	1	61800000	61810000
1	61540000	61550000	1	61810000	61820000
1	61540000	61550000	1	61860000	61870000
1	61540000	61550000	1	61870000	61880000
1	61540000	61550000	1	61890000	61900000
1	61540000	61550000	1	61900000	61910000
1	61540000	61550000	1	61910000	61920000
1	61540000	61550000	1	61920000	61930000
1	61540000	61550000	1	61930000	61940000
1	61540000	61550000	1	61940000	61950000
1	61540000	61550000	1	62090000	62100000
1	61540000	61550000	1	62100000	62110000
1	61540000	61550000	1	62110000	62120000
1	61540000	61550000	1	62180000	62190000
1	61540000	61550000	1	62190000	62200000
1	61540000	61550000	1	62200000	62210000
1	61550000	61560000	1	61720000	61730000
1	61550000	61560000	1	61730000	61740000
1	61550000	61560000	1	61740000	61750000
1	61550000	61560000	1	61750000	61760000
1	61550000	61560000	1	61780000	61790000
1	61550000	61560000	1	61800000	61810000
1	61550000	61560000	1	61810000	61820000
1	61550000	61560000	1	61880000	61890000
1	61550000	61560000	1	61890000	61900000
1	61550000	61560000	1	61900000	61910000
1	61550000	61560000	1	61930000	61940000
1	61550000	61560000	1	62090000	62100000
1	61550000	61560000	1	62100000	62110000
1	61550000	61560000	1	62110000	62120000
1	61720000	61730000	1	61890000	61900000
1	61720000	61730000	1	61910000	61920000
1	61720000	61730000	1	61920000	61930000
1	61920000	61930000	1	62190000	62200000
1	62890000	62900000	1	63240000	63250000
1	62890000	62900000	1	63250000	63260000
1	62900000	62910000	1	63240000	63250000
1	62900000	62910000	1	63250000	63260000
1	62910000	62920000	1	63250000	63260000
1	62950000	62960000	1	63250000	63260000
1	62960000	62970000	1	63240000	63250000
1	62970000	62980000	1	63250000	63260000
1	63230000	63240000	1	63990000	64000000
1	63240000	63250000	1	63980000	63990000
1	63300000	63310000	1	63990000	64000000
1	63830000	63840000	1	63980000	63990000
1	64050000	64060000	1	64720000	64730000
1	65290000	65300000	1	65460000	65470000
1	65290000	65300000	1	65530000	65540000
1	65300000	65310000	1	65460000	65470000
1	65300000	65310000	1	65530000	65540000
1	65310000	65320000	1	65430000	65440000
1	65310000	65320000	1	65460000	65470000
1	65320000	65330000	1	65460000	65470000
1	65330000	65340000	1	65430000	65440000
1	65330000	65340000	1	65460000	65470000
1	65330000	65340000	1	65530000	65540000
1	65410000	65420000	1	65530000	65540000
1	65420000	65430000	1	65530000	65540000
1	65430000	65440000	1	65530000	65540000
1	65430000	65440000	1	65880000	65890000
1	65440000	65450000	1	65880000	65890000
1	65530000	65540000	1	66150000	66160000
1	65530000	65540000	1	66160000	66170000
1	65550000	65560000	1	65880000	65890000
1	65880000	65890000	1	66160000	66170000
1	65880000	65890000	1	66170000	66180000
1	65880000	65890000	1	66260000	66270000
1	65880000	65890000	1	66270000	66280000
1	65880000	65890000	1	66850000	66860000
1	65880000	65890000	1	66860000	66870000
1	66260000	66270000	1	66400000	66410000
1	66260000	66270000	1	66410000	66420000
1	66790000	66800000	1	66890000	66900000
1	66790000	66800000	1	66910000	66920000
1	66790000	66800000	1	67390000	67400000
1	66800000	66810000	1	66900000	66910000
1	66800000	66810000	1	66910000	66920000
1	66800000	66810000	1	67390000	67400000
1	67210000	67220000	1	67890000	67900000
1	67220000	67230000	1	67390000	67400000
1	67380000	67390000	1	67880000	67890000
1	67390000	67400000	1	67890000	67900000
1	67520000	67530000	1	67900000	67910000
1	68580000	68590000	1	68960000	68970000
1	68590000	68600000	1	68960000	68970000
1	68670000	68680000	1	68960000	68970000
1	68690000	68700000	1	68800000	68810000
1	68690000	68700000	1	68810000	68820000
1	68690000	68700000	1	68820000	68830000
1	68690000	68700000	1	68960000	68970000
1	68710000	68720000	1	68960000	68970000
1	70640000	70650000	1	71540000	71550000
1	70660000	70670000	1	71540000	71550000
1	70670000	70680000	1	70880000	70890000
1	70670000	70680000	1	71510000	71520000
1	70670000	70680000	1	71530000	71540000
1	70670000	70680000	1	71540000	71550000
1	70680000	70690000	1	70870000	70880000
1	70680000	70690000	1	71540000	71550000
1	70820000	70830000	1	71520000	71530000
1	70820000	70830000	1	71530000	71540000
1	70820000	70830000	1	71540000	71550000
1	70870000	70880000	1	71540000	71550000
1	74660000	74670000	1	75190000	75200000
1	76530000	76540000	1	76700000	76710000
1	76540000	76550000	1	76690000	76700000
1	76540000	76550000	1	76700000	76710000
1	76540000	76550000	1	76710000	76720000
1	76540000	76550000	1	76950000	76960000
1	76540000	76550000	1	76960000	76970000
1	78140000	78150000	1	78440000	78450000
1	78140000	78150000	1	78460000	78470000
1	78140000	78150000	1	78470000	78480000
1	78150000	78160000	1	78440000	78450000
1	78210000	78220000	1	78440000	78450000
1	78220000	78230000	1	78570000	78580000
1	78240000	78250000	1	78580000	78590000
1	84590000	84600000	1	84940000	84950000
1	84590000	84600000	1	84970000	84980000
1	84590000	84600000	1	85030000	85040000
1	84600000	84610000	1	84870000	84880000
1	84600000	84610000	1	84880000	84890000
1	84600000	84610000	1	84890000	84900000
1	84600000	84610000	1	84900000	84910000
1	84600000	84610000	1	84930000	84940000
1	84600000	84610000	1	84970000	84980000
1	84600000	84610000	1	85030000	85040000
1	84600000	84610000	1	85040000	85050000
1	84600000	84610000	1	85080000	85090000
1	84600000	84610000	1	85090000	85100000
1	84600000	84610000	1	85150000	85160000
1	84600000	84610000	1	85230000	85240000
1	84610000	84620000	1	84760000	84770000
1	84610000	84620000	1	84770000	84780000
1	84610000	84620000	1	84870000	84880000
1	84610000	84620000	1	84890000	84900000
1	84610000	84620000	1	84900000	84910000
1	84610000	84620000	1	84920000	84930000
1	84610000	84620000	1	84940000	84950000
1	84610000	84620000	1	84950000	84960000
1	84610000	84620000	1	84970000	84980000
1	84610000	84620000	1	85030000	85040000
1	84610000	84620000	1	85040000	85050000
1	84610000	84620000	1	85080000	85090000
1	84610000	84620000	1	85100000	85110000
1	84610000	84620000	1	85150000	85160000
1	84610000	84620000	1	85160000	85170000
1	84610000	84620000	1	85210000	85220000
1	84610000	84620000	1	85220000	85230000
1	84610000	84620000	1	85230000	85240000
1	84620000	84630000	1	84970000	84980000
1	84620000	84630000	1	85040000	85050000
1	84620000	84630000	1	85080000	85090000
1	84620000	84630000	1	85150000	85160000
1	84630000	84640000	1	84970000	84980000
1	84630000	84640000	1	85080000	85090000
1	84630000	84640000	1	85150000	85160000
1	84750000	84760000	1	84970000	84980000
1	84750000	84760000	1	85150000	85160000
1	84760000	84770000	1	84880000	84890000
1	84760000	84770000	1	84890000	84900000
1	84760000	84770000	1	84900000	84910000
1	84760000	84770000	1	84970000	84980000
1	84760000	84770000	1	85010000	85020000
1	84760000	84770000	1	85030000	85040000
1	84760000	84770000	1	85040000	85050000
1	84760000	84770000	1	85150000	85160000
1	84760000	84770000	1	85160000	85170000
1	84770000	84780000	1	85030000	85040000
1	84880000	84890000	1	85030000	85040000
1	84880000	84890000	1	85080000	85090000
1	84890000	84900000	1	85040000	85050000
1	84890000	84900000	1	85080000	85090000
1	84890000	84900000	1	85150000	85160000
1	84900000	84910000	1	85030000	85040000
1	84900000	84910000	1	85040000	85050000
1	84900000	84910000	1	85080000	85090000
1	84900000	84910000	1	85150000	85160000
1	84910000	84920000	1	85080000	85090000
1	84930000	84940000	1	85030000	85040000
1	84940000	84950000	1	85150000	85160000
1	84940000	84950000	1	85160000	85170000
1	84950000	84960000	1	85150000	85160000
1	84960000	84970000	1	85150000	85160000
1	84970000	84980000	1	85150000	85160000
1	84970000	84980000	1	85160000	85170000
1	85030000	85040000	1	85230000	85240000
1	85040000	85050000	1	85160000	85170000
1	85400000	85410000	1	85720000	85730000
1	85400000	85410000	1	85740000	85750000
1	85410000	85420000	1	85720000	85730000
1	85410000	85420000	1	85740000	85750000
1	85730000	85740000	1	86170000	86180000
1	85740000	85750000	1	86170000	86180000
1	86850000	86860000	1	87160000	87170000
1	86880000	86890000	1	87370000	87380000
1	86890000	86900000	1	87370000	87380000
1	86920000	86930000	1	87160000	87170000
1	86930000	86940000	1	87160000	87170000
1	86940000	86950000	1	87160000	87170000
1	86960000	86970000	1	87380000	87390000
1	87160000	87170000	1	87370000	87380000
1	87170000	87180000	1	87370000	87380000
1	87190000	87200000	1	87370000	87380000
1	87200000	87210000	1	87370000	87380000
1	87230000	87240000	1	87370000	87380000
1	87250000	87260000	1	87380000	87390000
1	87590000	87600000	1	88390000	88400000
1	87590000	87600000	1	88410000	88420000
1	87590000	87600000	1	88420000	88430000
1	87790000	87800000	1	88150000	88160000
1	87790000	87800000	1	88280000	88290000
1	87790000	87800000	1	88290000	88300000
1	87790000	87800000	1	88300000	88310000
1	87790000	87800000	1	88310000	88320000
1	87790000	87800000	1	88320000	88330000
1	87790000	87800000	1	88330000	88340000
1	87790000	87800000	1	88340000	88350000
1	87790000	87800000	1	88410000	88420000
1	87790000	87800000	1	88420000	88430000
1	87790000	87800000	1	88430000	88440000
1	87800000	87810000	1	88320000	88330000
1	87800000	87810000	1	88400000	88410000
1	89110000	89120000	1	89350000	89360000
1	89140000	89150000	1	89240000	89250000
1	89140000	89150000	1	89250000	89260000
1	89140000	89150000	1	89260000	89270000
1	89140000	89150000	1	89270000	89280000
1	89140000	89150000	1	89280000	89290000
1	89140000	89150000	1	89330000	89340000
1	89140000	89150000	1	89350000	89360000
1	89140000	89150000	1	89360000	89370000
1	89150000	89160000	1	89250000	89260000
1	89150000	89160000	1	89260000	89270000
1	89150000	89160000	1	89270000	89280000
1	89150000	89160000	1	89330000	89340000
1	89150000	89160000	1	89350000	89360000
1	89150000	89160000	1	89360000	89370000
1	89440000	89450000	1	90090000	90100000
1	89440000	89450000	1	90100000	90110000
1	89440000	89450000	1	90280000	90290000
1	89450000	89460000	1	89800000	89810000
1	89450000	89460000	1	89820000	89830000
1	89450000	89460000	1	89830000	89840000
1	89450000	89460000	1	89910000	89920000
1	89450000	89460000	1	89920000	89930000
1	89450000	89460000	1	89930000	89940000
1	89450000	89460000	1	89940000	89950000
1	89450000	89460000	1	89950000	89960000
1	89450000	89460000	1	89980000	89990000
1	89450000	89460000	1	90000000	90010000
1	89450000	89460000	1	90010000	90020000
1	89450000	89460000	1	90020000	90030000
1	89450000	89460000	1	90040000	90050000
1	89450000	89460000	1	90060000	90070000
1	89450000	89460000	1	90080000	90090000
1	89450000	89460000	1	90090000	90100000
1	89450000	89460000	1	90100000	90110000
1	89450000	89460000	1	90220000	90230000
1	89450000	89460000	1	90230000	90240000
1	89450000	89460000	1	90260000	90270000
1	89450000	89460000	1	90270000	90280000
1	89450000	89460000	1	90280000	90290000
1	89450000	89460000	1	90450000	90460000
1	89460000	89470000	1	89990000	90000000
1	89480000	89490000	1	89820000	89830000
1	89480000	89490000	1	89890000	89900000
1	89480000	89490000	1	89900000	89910000
1	89970000	89980000	1	90460000	90470000
1	89980000	89990000	1	90220000	90230000
1	89980000	89990000	1	90250000	90260000
1	89980000	89990000	1	90270000	90280000
1	89980000	89990000	1	90450000	90460000
1	90060000	90070000	1	90460000	90470000
1	90090000	90100000	1	90190000	90200000
1	90090000	90100000	1	90200000	90210000
1	90090000	90100000	1	90210000	90220000
1	90090000	90100000	1	90220000	90230000
1	90090000	90100000	1	90230000	90240000
1	90090000	90100000	1	90240000	90250000
1	90090000	90100000	1	90250000	90260000
1	90090000	90100000	1	90270000	90280000
1	90090000	90100000	1	90280000	90290000
1	90090000	90100000	1	90450000	90460000
1	90090000	90100000	1	90460000	90470000
1	90100000	90110000	1	90200000	90210000
1	90100000	90110000	1	90210000	90220000
1	90100000	90110000	1	90220000	90230000
1	90100000	90110000	1	90230000	90240000
1	90100000	90110000	1	90240000	90250000
1	90100000	90110000	1	90450000	90460000
1	90100000	90110000	1	90460000	90470000
1	90220000	90230000	1	90460000	90470000
1	90230000	90240000	1	90460000	90470000
1	90260000	90270000	1	90460000	90470000
1	90270000	90280000	1	90460000	90470000
1	90280000	90290000	1	90450000	90460000
1	90280000	90290000	1	90460000	90470000
1	90290000	90300000	1	90460000	90470000
1	90300000	90310000	1	90450000	90460000
1	90300000	90310000	1	90460000	90470000
1	91480000	91490000	1	91600000	91610000
1	91480000	91490000	1	91610000	91620000
1	91480000	91490000	1	91630000	91640000
1	92760000	92770000	1	93060000	93070000
1	92760000	92770000	1	93100000	93110000
1	92760000	92770000	1	93230000	93240000
1	92760000	92770000	1	93240000	93250000
1	93270000	93280000	1	93640000	93650000
1	93280000	93290000	1	93640000	93650000
1	93290000	93300000	1	93640000	93650000
1	93310000	93320000	1	93640000	93650000
1	93320000	93330000	1	93420000	93430000
1	93420000	93430000	1	93630000	93640000
1	93430000	93440000	1	93640000	93650000
1	93480000	93490000	1	93640000	93650000
1	93490000	93500000	1	93640000	93650000
1	93540000	93550000	1	93800000	93810000
1	93640000	93650000	1	93820000	93830000
1	93640000	93650000	1	93830000	93840000
1	93760000	93770000	1	94340000	94350000
1	93770000	93780000	1	93910000	93920000
1	93770000	93780000	1	94340000	94350000
1	93780000	93790000	1	93910000	93920000
1	93800000	93810000	1	94340000	94350000
1	93810000	93820000	1	94280000	94290000
1	93810000	93820000	1	94290000	94300000
1	93810000	93820000	1	94330000	94340000
1	93810000	93820000	1	94340000	94350000
1	93820000	93830000	1	94340000	94350000
1	93870000	93880000	1	94340000	94350000
1	93880000	93890000	1	94310000	94320000
1	93880000	93890000	1	94340000	94350000
1	93890000	93900000	1	94340000	94350000
1	93900000	93910000	1	94340000	94350000
1	93910000	93920000	1	94010000	94020000
1	93910000	93920000	1	94020000	94030000
1	93910000	93920000	1	94030000	94040000
1	93910000	93920000	1	94050000	94060000
1	93910000	93920000	1	94280000	94290000
1	93910000	93920000	1	94290000	94300000
1	93910000	93920000	1	94300000	94310000
1	93910000	93920000	1	94310000	94320000
1	93910000	93920000	1	94320000	94330000
1	93910000	93920000	1	94330000	94340000
1	93910000	93920000	1	94340000	94350000
1	93910000	93920000	1	94350000	94360000
1	93910000	93920000	1	94360000	94370000
1	93920000	93930000	1	94310000	94320000
1	93920000	93930000	1	94340000	94350000
1	93950000	93960000	1	94340000	94350000
1	93990000	94000000	1	94340000	94350000
1	94010000	94020000	1	94340000	94350000
1	94020000	94030000	1	94340000	94350000
1	94040000	94050000	1	94340000	94350000
1	94050000	94060000	1	94340000	94350000
1	94070000	94080000	1	94340000	94350000
1	94080000	94090000	1	94340000	94350000
1	94090000	94100000	1	94340000	94350000
1	94100000	94110000	1	94310000	94320000
1	94100000	94110000	1	94340000	94350000
1	94140000	94150000	1	94270000	94280000
1	94140000	94150000	1	94280000	94290000
1	94140000	94150000	1	94300000	94310000
1	94140000	94150000	1	94310000	94320000
1	94140000	94150000	1	94320000	94330000
1	94150000	94160000	1	94310000	94320000
1	94170000	94180000	1	94310000	94320000
1	94520000	94530000	1	94880000	94890000
1	95000000	95010000	1	95250000	95260000
1	95000000	95010000	1	95260000	95270000
1	95000000	95010000	1	95270000	95280000
1	95000000	95010000	1	95280000	95290000
1	95310000	95320000	1	95700000	95710000
1	95320000	95330000	1	95690000	95700000
1	95530000	95540000	1	95690000	95700000
1	95530000	95540000	1	95700000	95710000
1	95540000	95550000	1	95690000	95700000
1	95540000	95550000	1	95700000	95710000
1	95550000	95560000	1	95690000	95700000
1	95550000	95560000	1	95700000	95710000
1	95560000	95570000	1	95690000	95700000
1	95560000	95570000	1	95700000	95710000
1	100270000	100280000	1	100710000	100720000
1	100270000	100280000	1	100730000	100740000
1	100300000	100310000	1	100710000	100720000
1	100310000	100320000	1	100720000	100730000
1	100310000	100320000	1	100730000	100740000
1	100310000	100320000	1	100740000	100750000
1	100310000	100320000	1	100810000	100820000
1	100310000	100320000	1	100820000	100830000
1	100310000	100320000	1	100850000	100860000
1	100310000	100320000	1	100860000	100870000
1	100330000	100340000	1	100710000	100720000
1	100480000	100490000	1	100730000	100740000
1	100490000	100500000	1	100590000	100600000
1	100500000	100510000	1	100730000	100740000
1	100500000	100510000	1	101360000	101370000
1	100500000	100510000	1	101370000	101380000
1	100510000	100520000	1	100710000	100720000
1	100510000	100520000	1	100730000	100740000
1	100520000	100530000	1	100810000	100820000
1	100540000	100550000	1	100810000	100820000
1	100550000	100560000	1	101360000	101370000
1	100560000	100570000	1	101360000	101370000
1	100590000	100600000	1	100730000	100740000
1	100590000	100600000	1	100740000	100750000
1	100590000	100600000	1	100870000	100880000
1	100590000	100600000	1	101360000	101370000
1	100600000	100610000	1	100730000	100740000
1	100600000	100610000	1	101360000	101370000
1	100710000	100720000	1	100810000	100820000
1	100710000	100720000	1	100820000	100830000
1	100710000	100720000	1	100830000	100840000
1	100710000	100720000	1	100920000	100930000
1	100710000	100720000	1	101330000	101340000
1	100710000	100720000	1	101340000	101350000
1	100710000	100720000	1	101360000	101370000
1	100720000	100730000	1	101360000	101370000
1	100730000	100740000	1	100830000	100840000
1	100730000	100740000	1	100910000	100920000
1	100730000	100740000	1	100920000	100930000
1	100730000	100740000	1	101360000	101370000
1	100740000	100750000	1	101350000	101360000
1	100920000	100930000	1	101360000	101370000
1	100930000	100940000	1	101360000	101370000
1	101360000	101370000	1	101720000	101730000
1	101360000	101370000	1	101730000	101740000
1	101360000	101370000	1	101750000	101760000
1	101360000	101370000	1	101760000	101770000
1	101490000	101500000	1	101700000	101710000
1	101490000	101500000	1	101750000	101760000
1	109090000	109100000	1	109230000	109240000
1	109100000	109110000	1	109230000	109240000
1	109100000	109110000	1	109250000	109260000
1	109180000	109190000	1	109280000	109290000
1	109200000	109210000	1	109420000	109430000
1	109230000	109240000	1	109430000	109440000
1	109230000	109240000	1	109440000	109450000
1	109620000	109630000	1	109960000	109970000
1	109630000	109640000	1	109890000	109900000
1	109630000	109640000	1	109960000	109970000
1	109640000	109650000	1	109740000	109750000
1	109640000	109650000	1	109750000	109760000
1	109640000	109650000	1	109960000	109970000
1	109650000	109660000	1	109960000	109970000
1	109740000	109750000	1	109970000	109980000
1	109750000	109760000	1	109910000	109920000
1	109750000	109760000	1	109940000	109950000
1	109750000	109760000	1	109950000	109960000
1	109750000	109760000	1	109960000	109970000
1	109750000	109760000	1	110010000	110020000
1	109770000	109780000	1	109940000	109950000
1	109780000	109790000	1	110020000	110030000
1	109790000	109800000	1	109930000	109940000
1	109790000	109800000	1	109940000	109950000
1	109790000	109800000	1	109950000	109960000
1	109790000	109800000	1	109960000	109970000
1	109790000	109800000	1	110020000	110030000
1	109790000	109800000	1	110050000	110060000
1	109800000	109810000	1	109930000	109940000
1	109800000	109810000	1	109940000	109950000
1	109800000	109810000	1	109960000	109970000
1	109800000	109810000	1	109970000	109980000
1	109810000	109820000	1	109930000	109940000
1	109810000	109820000	1	109940000	109950000
1	109820000	109830000	1	109920000	109930000
1	109820000	109830000	1	109930000	109940000
1	109820000	109830000	1	109940000	109950000
1	109830000	109840000	1	109930000	109940000
1	109830000	109840000	1	109940000	109950000
1	109840000	109850000	1	109940000	109950000
1	110010000	110020000	1	110570000	110580000
1	110020000	110030000	1	110560000	110570000
1	110020000	110030000	1	110570000	110580000
1	110030000	110040000	1	110550000	110560000
1	110030000	110040000	1	110580000	110590000
1	110060000	110070000	1	110160000	110170000
1	110060000	110070000	1	110280000	110290000
1	110060000	110070000	1	110520000	110530000
1	110070000	110080000	1	110520000	110530000
1	110080000	110090000	1	110180000	110190000
1	110080000	110090000	1	110190000	110200000
1	110080000	110090000	1	110210000	110220000
1	110080000	110090000	1	110250000	110260000
1	110080000	110090000	1	110260000	110270000
1	110080000	110090000	1	110300000	110310000
1	110080000	110090000	1	110310000	110320000
1	110080000	110090000	1	110320000	110330000
1	110080000	110090000	1	110330000	110340000
1	110080000	110090000	1	110520000	110530000
1	110080000	110090000	1	110530000	110540000
1	110080000	110090000	1	110540000	110550000
1	110080000	110090000	1	110550000	110560000
1	110080000	110090000	1	110560000	110570000
1	110080000	110090000	1	110570000	110580000
1	110090000	110100000	1	110190000	110200000
1	110090000	110100000	1	110200000	110210000
1	110090000	110100000	1	110300000	110310000
1	110090000	110100000	1	110310000	110320000
1	110090000	110100000	1	110320000	110330000
1	110090000	110100000	1	110520000	110530000
1	110090000	110100000	1	110530000	110540000
1	110090000	110100000	1	110550000	110560000
1	110090000	110100000	1	110570000	110580000
1	110100000	110110000	1	110520000	110530000
1	110110000	110120000	1	110520000	110530000
1	110150000	110160000	1	110520000	110530000
1	110160000	110170000	1	110290000	110300000
1	110160000	110170000	1	110510000	110520000
1	110160000	110170000	1	110520000	110530000
1	110160000	110170000	1	110530000	110540000
1	110160000	110170000	1	110540000	110550000
1	110160000	110170000	1	110550000	110560000
1	110160000	110170000	1	110560000	110570000
1	110160000	110170000	1	110570000	110580000
1	110170000	110180000	1	110280000	110290000
1	110170000	110180000	1	110520000	110530000
1	110180000	110190000	1	110280000	110290000
1	110180000	110190000	1	110520000	110530000
1	110190000	110200000	1	110290000	110300000
1	110190000	110200000	1	110300000	110310000
1	110190000	110200000	1	110310000	110320000
1	110190000	110200000	1	110320000	110330000
1	110190000	110200000	1	110330000	110340000
1	110190000	110200000	1	110340000	110350000
1	110190000	110200000	1	110510000	110520000
1	110190000	110200000	1	110520000	110530000
1	110190000	110200000	1	110530000	110540000
1	110190000	110200000	1	110540000	110550000
1	110190000	110200000	1	110550000	110560000
1	110190000	110200000	1	110560000	110570000
1	110190000	110200000	1	110570000	110580000
1	110200000	110210000	1	110520000	110530000
1	110200000	110210000	1	110570000	110580000
1	110210000	110220000	1	110310000	110320000
1	110210000	110220000	1	110320000	110330000
1	110210000	110220000	1	110510000	110520000
1	110210000	110220000	1	110520000	110530000
1	110210000	110220000	1	110540000	110550000
1	110210000	110220000	1	110550000	110560000
1	110210000	110220000	1	110570000	110580000
1	110270000	110280000	1	110520000	110530000
1	110280000	110290000	1	110510000	110520000
1	110280000	110290000	1	110520000	110530000
1	110280000	110290000	1	110530000	110540000
1	110280000	110290000	1	110550000	110560000
1	110280000	110290000	1	110570000	110580000
1	110290000	110300000	1	110520000	110530000
1	110300000	110310000	1	110520000	110530000
1	110310000	110320000	1	110520000	110530000
1	110310000	110320000	1	110570000	110580000
1	110320000	110330000	1	110520000	110530000
1	110320000	110330000	1	110570000	110580000
1	110330000	110340000	1	110450000	110460000
1	110330000	110340000	1	110520000	110530000
1	110330000	110340000	1	110570000	110580000
1	110340000	110350000	1	110450000	110460000
1	110340000	110350000	1	110520000	110530000
1	110350000	110360000	1	110520000	110530000
1	110360000	110370000	1	110520000	110530000
1	110380000	110390000	1	110570000	110580000
1	110570000	110580000	1	110940000	110950000
1	110570000	110580000	1	110950000	110960000
1	110740000	110750000	1	110950000	110960000
1	110750000	110760000	1	110850000	110860000
1	110750000	110760000	1	110860000	110870000
1	110750000	110760000	1	110870000	110880000
1	110750000	110760000	1	110880000	110890000
1	110750000	110760000	1	110950000	110960000
1	110750000	110760000	1	110980000	110990000
1	110750000	110760000	1	110990000	111000000
1	110750000	110760000	1	111000000	111010000
1	110750000	110760000	1	111010000	111020000
1	111320000	111330000	1	111500000	111510000
1	111330000	111340000	1	111500000	111510000
1	111360000	111370000	1	111500000	111510000
1	111370000	111380000	1	111500000	111510000
1	111400000	111410000	1	111500000	111510000
[truncated: 37,179 more rows]

## Sheet: H3K4me3_PLACseq_Neuron
chr1	x1	x2	chr2	y1	y2
1	1050000	1060000	1	1160000	1170000
1	2120000	2130000	1	2300000	2310000
1	2120000	2130000	1	2320000	2330000
1	2160000	2170000	1	2300000	2310000
1	2160000	2170000	1	2310000	2320000
1	2160000	2170000	1	2320000	2330000
1	3360000	3370000	1	3530000	3540000
1	3360000	3370000	1	3540000	3550000
1	3370000	3380000	1	3540000	3550000
1	3390000	3400000	1	3540000	3550000
1	3400000	3410000	1	3530000	3540000
1	3400000	3410000	1	3540000	3550000
1	3770000	3780000	1	4650000	4660000
1	3770000	3780000	1	4660000	4670000
1	3770000	3780000	1	4710000	4720000
1	3810000	3820000	1	4710000	4720000
1	3820000	3830000	1	4710000	4720000
1	3840000	3850000	1	4710000	4720000
1	4000000	4010000	1	4710000	4720000
1	4490000	4500000	1	4710000	4720000
1	4710000	4720000	1	4820000	4830000
1	4710000	4720000	1	4830000	4840000
1	4710000	4720000	1	4870000	4880000
1	4710000	4720000	1	4890000	4900000
1	4710000	4720000	1	5550000	5560000
1	4710000	4720000	1	5560000	5570000
1	4710000	4720000	1	5660000	5670000
1	4710000	4720000	1	5670000	5680000
1	4710000	4720000	1	5680000	5690000
1	6100000	6110000	1	6250000	6260000
1	6110000	6120000	1	6250000	6260000
1	6120000	6130000	1	6240000	6250000
1	6120000	6130000	1	6250000	6260000
1	6140000	6150000	1	6260000	6270000
1	6150000	6160000	1	6250000	6260000
1	6250000	6260000	1	6450000	6460000
1	6250000	6260000	1	6460000	6470000
1	6250000	6260000	1	6490000	6500000
1	6290000	6300000	1	6400000	6410000
1	6300000	6310000	1	6400000	6410000
1	6300000	6310000	1	6450000	6460000
1	6300000	6310000	1	6490000	6500000
1	6300000	6310000	1	6530000	6540000
1	6310000	6320000	1	6460000	6470000
1	6310000	6320000	1	6540000	6550000
1	6320000	6330000	1	6440000	6450000
1	6320000	6330000	1	6450000	6460000
1	6320000	6330000	1	6460000	6470000
1	6840000	6850000	1	7270000	7280000
1	6840000	6850000	1	7280000	7290000
1	6840000	6850000	1	7700000	7710000
1	6840000	6850000	1	7710000	7720000
1	7720000	7730000	1	7830000	7840000
1	7720000	7730000	1	7840000	7850000
1	7730000	7740000	1	7830000	7840000
1	7730000	7740000	1	7840000	7850000
1	7830000	7840000	1	8010000	8020000
1	8020000	8030000	1	8360000	8370000
1	8020000	8030000	1	8370000	8380000
1	8030000	8040000	1	8370000	8380000
1	8040000	8050000	1	8370000	8380000
1	8060000	8070000	1	8370000	8380000
1	8070000	8080000	1	8370000	8380000
1	8080000	8090000	1	8340000	8350000
1	8080000	8090000	1	8350000	8360000
1	8080000	8090000	1	8360000	8370000
1	8080000	8090000	1	8370000	8380000
1	8080000	8090000	1	8380000	8390000
1	8080000	8090000	1	8390000	8400000
1	8090000	8100000	1	8370000	8380000
1	8100000	8110000	1	8370000	8380000
1	8480000	8490000	1	8760000	8770000
1	8480000	8490000	1	8770000	8780000
1	8580000	8590000	1	8930000	8940000
1	8600000	8610000	1	8870000	8880000
1	8620000	8630000	1	8870000	8880000
1	9310000	9320000	1	9640000	9650000
1	9320000	9330000	1	9640000	9650000
1	9350000	9360000	1	9550000	9560000
1	9640000	9650000	1	9910000	9920000
1	9640000	9650000	1	9920000	9930000
1	9780000	9790000	1	9880000	9890000
1	10000000	10010000	1	10400000	10410000
1	10090000	10100000	1	10190000	10200000
1	10090000	10100000	1	10200000	10210000
1	10090000	10100000	1	10210000	10220000
1	10090000	10100000	1	10220000	10230000
1	10090000	10100000	1	10260000	10270000
1	10090000	10100000	1	10270000	10280000
1	10090000	10100000	1	10280000	10290000
1	10090000	10100000	1	10290000	10300000
1	10090000	10100000	1	10300000	10310000
1	10090000	10100000	1	10310000	10320000
1	10260000	10270000	1	10400000	10410000
1	10270000	10280000	1	10400000	10410000
1	10540000	10550000	1	11070000	11080000
1	10550000	10560000	1	11070000	11080000
1	10560000	10570000	1	11070000	11080000
1	10570000	10580000	1	11070000	11080000
1	11110000	11120000	1	11770000	11780000
1	11120000	11130000	1	11770000	11780000
1	11280000	11290000	1	11710000	11720000
1	11290000	11300000	1	11710000	11720000
1	11290000	11300000	1	11720000	11730000
1	11300000	11310000	1	11710000	11720000
1	11320000	11330000	1	11560000	11570000
1	11320000	11330000	1	11670000	11680000
1	11320000	11330000	1	11690000	11700000
1	11320000	11330000	1	11700000	11710000
1	11320000	11330000	1	11710000	11720000
1	11320000	11330000	1	11740000	11750000
1	11330000	11340000	1	11510000	11520000
1	11330000	11340000	1	11530000	11540000
1	11330000	11340000	1	11540000	11550000
1	11330000	11340000	1	11700000	11710000
1	11330000	11340000	1	11710000	11720000
1	11360000	11370000	1	11540000	11550000
1	11370000	11380000	1	11530000	11540000
1	11380000	11390000	1	11530000	11540000
1	11390000	11400000	1	11530000	11540000
1	11400000	11410000	1	11530000	11540000
1	12280000	12290000	1	12720000	12730000
1	12290000	12300000	1	12710000	12720000
1	12310000	12320000	1	12670000	12680000
1	12330000	12340000	1	12670000	12680000
1	12340000	12350000	1	12670000	12680000
1	12350000	12360000	1	12670000	12680000
1	12360000	12370000	1	12670000	12680000
1	12370000	12380000	1	12670000	12680000
1	12370000	12380000	1	12680000	12690000
1	12380000	12390000	1	12670000	12680000
1	12380000	12390000	1	12680000	12690000
1	12390000	12400000	1	12670000	12680000
1	12390000	12400000	1	12680000	12690000
1	12400000	12410000	1	12670000	12680000
1	12410000	12420000	1	12670000	12680000
1	12420000	12430000	1	12670000	12680000
1	12430000	12440000	1	12670000	12680000
1	12440000	12450000	1	12670000	12680000
1	12450000	12460000	1	12670000	12680000
1	12460000	12470000	1	12670000	12680000
1	12470000	12480000	1	12670000	12680000
1	12480000	12490000	1	12670000	12680000
1	12500000	12510000	1	12670000	12680000
1	12510000	12520000	1	12670000	12680000
1	12520000	12530000	1	12670000	12680000
1	12530000	12540000	1	12670000	12680000
1	12540000	12550000	1	12670000	12680000
1	12570000	12580000	1	12670000	12680000
1	14020000	14030000	1	14120000	14130000
1	14020000	14030000	1	14280000	14290000
1	14430000	14440000	1	14920000	14930000
1	14450000	14460000	1	14920000	14930000
1	14470000	14480000	1	14920000	14930000
1	15470000	15480000	1	15570000	15580000
1	15470000	15480000	1	15580000	15590000
1	15470000	15480000	1	15590000	15600000
1	15470000	15480000	1	15610000	15620000
1	15480000	15490000	1	15600000	15610000
1	15630000	15640000	1	15730000	15740000
1	15650000	15660000	1	15850000	15860000
1	15850000	15860000	1	15950000	15960000
1	15850000	15860000	1	16010000	16020000
1	15850000	15860000	1	16030000	16040000
1	16140000	16150000	1	16300000	16310000
1	16150000	16160000	1	16300000	16310000
1	16170000	16180000	1	16270000	16280000
1	16390000	16400000	1	16560000	16570000
1	16400000	16410000	1	16560000	16570000
1	16400000	16410000	1	16670000	16680000
1	16400000	16410000	1	16680000	16690000
1	16400000	16410000	1	16690000	16700000
1	16930000	16940000	1	17040000	17050000
1	16930000	16940000	1	17050000	17060000
1	16930000	16940000	1	17230000	17240000
1	16930000	16940000	1	17250000	17260000
1	16940000	16950000	1	17230000	17240000
1	16940000	16950000	1	17240000	17250000
1	16940000	16950000	1	17250000	17260000
1	16940000	16950000	1	17270000	17280000
1	17440000	17450000	1	17720000	17730000
1	17440000	17450000	1	17730000	17740000
1	17440000	17450000	1	17740000	17750000
1	17440000	17450000	1	17750000	17760000
1	17440000	17450000	1	17760000	17770000
1	17970000	17980000	1	18430000	18440000
1	17980000	17990000	1	18430000	18440000
1	17990000	18000000	1	18430000	18440000
1	18240000	18250000	1	18430000	18440000
1	18250000	18260000	1	18430000	18440000
1	18260000	18270000	1	18430000	18440000
1	18270000	18280000	1	18430000	18440000
1	18280000	18290000	1	18430000	18440000
1	18430000	18440000	1	18530000	18540000
1	18430000	18440000	1	18550000	18560000
1	18430000	18440000	1	18580000	18590000
1	18430000	18440000	1	18590000	18600000
1	18430000	18440000	1	18610000	18620000
1	18430000	18440000	1	18620000	18630000
1	18430000	18440000	1	18630000	18640000
1	18430000	18440000	1	18640000	18650000
1	18430000	18440000	1	18650000	18660000
1	18430000	18440000	1	18660000	18670000
1	18430000	18440000	1	18670000	18680000
1	18430000	18440000	1	18830000	18840000
1	18430000	18440000	1	18840000	18850000
1	18430000	18440000	1	18850000	18860000
1	18430000	18440000	1	18880000	18890000
1	18430000	18440000	1	18890000	18900000
1	18430000	18440000	1	18900000	18910000
1	19220000	19230000	1	19390000	19400000
1	19220000	19230000	1	19400000	19410000
1	19220000	19230000	1	19420000	19430000
1	19240000	19250000	1	19530000	19540000
1	19280000	19290000	1	19410000	19420000
1	19280000	19290000	1	19420000	19430000
1	19420000	19430000	1	19530000	19540000
1	19430000	19440000	1	19530000	19540000
1	19630000	19640000	1	19960000	19970000
1	19630000	19640000	1	19970000	19980000
1	19630000	19640000	1	19980000	19990000
1	19640000	19650000	1	19970000	19980000
1	19650000	19660000	1	19970000	19980000
1	19660000	19670000	1	19800000	19810000
1	19660000	19670000	1	19920000	19930000
1	19660000	19670000	1	19970000	19980000
1	19660000	19670000	1	19990000	20000000
1	19670000	19680000	1	19810000	19820000
1	19670000	19680000	1	19920000	19930000
1	19670000	19680000	1	19970000	19980000
1	19680000	19690000	1	19920000	19930000
1	19680000	19690000	1	19970000	19980000
1	19690000	19700000	1	19970000	19980000
1	19700000	19710000	1	19920000	19930000
1	19700000	19710000	1	19970000	19980000
1	19710000	19720000	1	19810000	19820000
1	19710000	19720000	1	19920000	19930000
1	19710000	19720000	1	19970000	19980000
1	19710000	19720000	1	19990000	20000000
1	19720000	19730000	1	19920000	19930000
1	19720000	19730000	1	19970000	19980000
1	19730000	19740000	1	19970000	19980000
1	19740000	19750000	1	19920000	19930000
1	19740000	19750000	1	19970000	19980000
1	19750000	19760000	1	19970000	19980000
1	19760000	19770000	1	19920000	19930000
1	19760000	19770000	1	19970000	19980000
1	19770000	19780000	1	19960000	19970000
1	19780000	19790000	1	19970000	19980000
1	19790000	19800000	1	19970000	19980000
1	19800000	19810000	1	19910000	19920000
1	19800000	19810000	1	19970000	19980000
1	19810000	19820000	1	19910000	19920000
1	19810000	19820000	1	19920000	19930000
1	19810000	19820000	1	19930000	19940000
1	19810000	19820000	1	19940000	19950000
1	19810000	19820000	1	19950000	19960000
1	19810000	19820000	1	19960000	19970000
1	19810000	19820000	1	19970000	19980000
1	19810000	19820000	1	19980000	19990000
1	19820000	19830000	1	19920000	19930000
1	19820000	19830000	1	19970000	19980000
1	19840000	19850000	1	19970000	19980000
1	19980000	19990000	1	20200000	20210000
1	19980000	19990000	1	20210000	20220000
1	19990000	20000000	1	20200000	20210000
1	19990000	20000000	1	20210000	20220000
1	20200000	20210000	1	20830000	20840000
1	20210000	20220000	1	20810000	20820000
1	20210000	20220000	1	20820000	20830000
1	20210000	20220000	1	20830000	20840000
1	20210000	20220000	1	20850000	20860000
1	20220000	20230000	1	20810000	20820000
1	20220000	20230000	1	20830000	20840000
1	20230000	20240000	1	20810000	20820000
1	20230000	20240000	1	20830000	20840000
1	20240000	20250000	1	20510000	20520000
1	20240000	20250000	1	20810000	20820000
1	20250000	20260000	1	20810000	20820000
1	20260000	20270000	1	20810000	20820000
1	20280000	20290000	1	20810000	20820000
1	20290000	20300000	1	20810000	20820000
1	20410000	20420000	1	20810000	20820000
1	20420000	20430000	1	20810000	20820000
1	20430000	20440000	1	20810000	20820000
1	20440000	20450000	1	20810000	20820000
1	20460000	20470000	1	20810000	20820000
1	20470000	20480000	1	20810000	20820000
1	20480000	20490000	1	20810000	20820000
1	20490000	20500000	1	20800000	20810000
1	20490000	20500000	1	20810000	20820000
1	20500000	20510000	1	20810000	20820000
1	20510000	20520000	1	20800000	20810000
1	20510000	20520000	1	20810000	20820000
1	20510000	20520000	1	20820000	20830000
1	20510000	20520000	1	20830000	20840000
1	20520000	20530000	1	20810000	20820000
1	20530000	20540000	1	20800000	20810000
1	20530000	20540000	1	20810000	20820000
1	20530000	20540000	1	20830000	20840000
1	20530000	20540000	1	21050000	21060000
1	20540000	20550000	1	20800000	20810000
1	20540000	20550000	1	20810000	20820000
1	20540000	20550000	1	20830000	20840000
1	20550000	20560000	1	20800000	20810000
1	20550000	20560000	1	20810000	20820000
1	20560000	20570000	1	20810000	20820000
1	20570000	20580000	1	20810000	20820000
1	20580000	20590000	1	20810000	20820000
1	20590000	20600000	1	20810000	20820000
1	20600000	20610000	1	20810000	20820000
1	20650000	20660000	1	20810000	20820000
1	20660000	20670000	1	20810000	20820000
1	20670000	20680000	1	20800000	20810000
1	20670000	20680000	1	20810000	20820000
1	20680000	20690000	1	20800000	20810000
1	20680000	20690000	1	20810000	20820000
1	20690000	20700000	1	20800000	20810000
1	20690000	20700000	1	20810000	20820000
1	20700000	20710000	1	20810000	20820000
1	20710000	20720000	1	20810000	20820000
1	20820000	20830000	1	20960000	20970000
1	20830000	20840000	1	20960000	20970000
1	20840000	20850000	1	20950000	20960000
1	20840000	20850000	1	20960000	20970000
1	20850000	20860000	1	20950000	20960000
1	20850000	20860000	1	20960000	20970000
1	20860000	20870000	1	20960000	20970000
1	21040000	21050000	1	21500000	21510000
1	21050000	21060000	1	21490000	21500000
1	21050000	21060000	1	21500000	21510000
1	21050000	21060000	1	21510000	21520000
1	21050000	21060000	1	21520000	21530000
1	21060000	21070000	1	21500000	21510000
1	21080000	21090000	1	21500000	21510000
1	21090000	21100000	1	21500000	21510000
1	21100000	21110000	1	21500000	21510000
1	21110000	21120000	1	21490000	21500000
1	21110000	21120000	1	21510000	21520000
1	21170000	21180000	1	21500000	21510000
1	21180000	21190000	1	21500000	21510000
1	21550000	21560000	1	21670000	21680000
1	21560000	21570000	1	21670000	21680000
1	21570000	21580000	1	21670000	21680000
1	21760000	21770000	1	21890000	21900000
1	21760000	21770000	1	21900000	21910000
1	21760000	21770000	1	21980000	21990000
1	22030000	22040000	1	22370000	22380000
1	22050000	22060000	1	22380000	22390000
1	22460000	22470000	1	22730000	22740000
1	22460000	22470000	1	22740000	22750000
1	23370000	23380000	1	23690000	23700000
1	23380000	23390000	1	23660000	23670000
1	23660000	23670000	1	23860000	23870000
1	23660000	23670000	1	23960000	23970000
1	23670000	23680000	1	23850000	23860000
1	23670000	23680000	1	23860000	23870000
1	23670000	23680000	1	23870000	23880000
1	23670000	23680000	1	24000000	24010000
1	23670000	23680000	1	24010000	24020000
1	23690000	23700000	1	23800000	23810000
1	23690000	23700000	1	23810000	23820000
1	23690000	23700000	1	23850000	23860000
1	23690000	23700000	1	23860000	23870000
1	24510000	24520000	1	24710000	24720000
1	24510000	24520000	1	24960000	24970000
1	24520000	24530000	1	24730000	24740000
1	24520000	24530000	1	24960000	24970000
1	24730000	24740000	1	24960000	24970000
1	24740000	24750000	1	24960000	24970000
1	24750000	24760000	1	24960000	24970000
1	24960000	24970000	1	25550000	25560000
1	24970000	24980000	1	25550000	25560000
1	24990000	25000000	1	25550000	25560000
1	25170000	25180000	1	25550000	25560000
1	25550000	25560000	1	25780000	25790000
1	25550000	25560000	1	26140000	26150000
1	25560000	25570000	1	25660000	25670000
1	25560000	25570000	1	25750000	25760000
1	25560000	25570000	1	25760000	25770000
1	25560000	25570000	1	25800000	25810000
1	25560000	25570000	1	26120000	26130000
1	25560000	25570000	1	26130000	26140000
1	25560000	25570000	1	26140000	26150000
1	25560000	25570000	1	26150000	26160000
1	25560000	25570000	1	26160000	26170000
1	25570000	25580000	1	25760000	25770000
1	25570000	25580000	1	25780000	25790000
1	25570000	25580000	1	26120000	26130000
1	25570000	25580000	1	26130000	26140000
1	25570000	25580000	1	26140000	26150000
1	25570000	25580000	1	26150000	26160000
1	25660000	25670000	1	25760000	25770000
1	25660000	25670000	1	25770000	25780000
1	25660000	25670000	1	25840000	25850000
1	25660000	25670000	1	25850000	25860000
1	25660000	25670000	1	26120000	26130000
1	25670000	25680000	1	26120000	26130000
1	25760000	25770000	1	26120000	26130000
1	25760000	25770000	1	26130000	26140000
1	25760000	25770000	1	26140000	26150000
1	25840000	25850000	1	26120000	26130000
1	25850000	25860000	1	26120000	26130000
1	25860000	25870000	1	26120000	26130000
1	25930000	25940000	1	26120000	26130000
1	25940000	25950000	1	26040000	26050000
1	25940000	25950000	1	26070000	26080000
1	25940000	25950000	1	26080000	26090000
1	25940000	25950000	1	26090000	26100000
1	25940000	25950000	1	26100000	26110000
1	25940000	25950000	1	26110000	26120000
1	25940000	25950000	1	26120000	26130000
1	25940000	25950000	1	26130000	26140000
1	25940000	25950000	1	26140000	26150000
1	25950000	25960000	1	26120000	26130000
1	26160000	26170000	1	26320000	26330000
1	26160000	26170000	1	26350000	26360000
1	26180000	26190000	1	26340000	26350000
1	26180000	26190000	1	26350000	26360000
1	26180000	26190000	1	26360000	26370000
1	26190000	26200000	1	26350000	26360000
1	26200000	26210000	1	26340000	26350000
1	26200000	26210000	1	26350000	26360000
1	26210000	26220000	1	26320000	26330000
1	26210000	26220000	1	26340000	26350000
1	26210000	26220000	1	26350000	26360000
1	26220000	26230000	1	26320000	26330000
1	26220000	26230000	1	26340000	26350000
1	26220000	26230000	1	26350000	26360000
1	26230000	26240000	1	26330000	26340000
1	26230000	26240000	1	26340000	26350000
1	26230000	26240000	1	26350000	26360000
1	26240000	26250000	1	26340000	26350000
1	26240000	26250000	1	26350000	26360000
1	26430000	26440000	1	26540000	26550000
1	26430000	26440000	1	26560000	26570000
1	26430000	26440000	1	26640000	26650000
1	26430000	26440000	1	26650000	26660000
1	26430000	26440000	1	26750000	26760000
1	26430000	26440000	1	26760000	26770000
1	26910000	26920000	1	27110000	27120000
1	26910000	26920000	1	27150000	27160000
1	26910000	26920000	1	27190000	27200000
1	26920000	26930000	1	27020000	27030000
1	26920000	26930000	1	27110000	27120000
1	26920000	26930000	1	27190000	27200000
1	26930000	26940000	1	27110000	27120000
1	26930000	26940000	1	27150000	27160000
1	26930000	26940000	1	27190000	27200000
1	26940000	26950000	1	27110000	27120000
1	27010000	27020000	1	27120000	27130000
1	27020000	27030000	1	27120000	27130000
1	27320000	27330000	1	27600000	27610000
1	27410000	27420000	1	27710000	27720000
1	27430000	27440000	1	27710000	27720000
1	27620000	27630000	1	27920000	27930000
1	27620000	27630000	1	27930000	27940000
1	27620000	27630000	1	27990000	28000000
1	27640000	27650000	1	27880000	27890000
1	27640000	27650000	1	27920000	27930000
1	27640000	27650000	1	27930000	27940000
1	27650000	27660000	1	27920000	27930000
1	27650000	27660000	1	27930000	27940000
1	27680000	27690000	1	27920000	27930000
1	27690000	27700000	1	27930000	27940000
1	27700000	27710000	1	27920000	27930000
1	27710000	27720000	1	27920000	27930000
1	27710000	27720000	1	27930000	27940000
1	27710000	27720000	1	27960000	27970000
1	27710000	27720000	1	27980000	27990000
1	27710000	27720000	1	27990000	28000000
1	27720000	27730000	1	27920000	27930000
1	27720000	27730000	1	27930000	27940000
1	27720000	27730000	1	27990000	28000000
1	27730000	27740000	1	27920000	27930000
1	27730000	27740000	1	27930000	27940000
1	27740000	27750000	1	27920000	27930000
1	27740000	27750000	1	27930000	27940000
1	27750000	27760000	1	27920000	27930000
1	27750000	27760000	1	27930000	27940000
1	27760000	27770000	1	27920000	27930000
1	28150000	28160000	1	28530000	28540000
1	28410000	28420000	1	28510000	28520000
1	28410000	28420000	1	28520000	28530000
1	28410000	28420000	1	28530000	28540000
1	28410000	28420000	1	28540000	28550000
1	28410000	28420000	1	28550000	28560000
1	28560000	28570000	1	28890000	28900000
1	28570000	28580000	1	28870000	28880000
1	28580000	28590000	1	28870000	28880000
1	28580000	28590000	1	28900000	28910000
1	28580000	28590000	1	28910000	28920000
1	28580000	28590000	1	28920000	28930000
1	28580000	28590000	1	28930000	28940000
1	28580000	28590000	1	28940000	28950000
1	28650000	28660000	1	28810000	28820000
1	28650000	28660000	1	28830000	28840000
1	28650000	28660000	1	28840000	28850000
1	28680000	28690000	1	28870000	28880000
1	28690000	28700000	1	28830000	28840000
1	28690000	28700000	1	28860000	28870000
1	28690000	28700000	1	28870000	28880000
1	28690000	28700000	1	28920000	28930000
1	28690000	28700000	1	28930000	28940000
1	28690000	28700000	1	28940000	28950000
1	28700000	28710000	1	28830000	28840000
1	28730000	28740000	1	28830000	28840000
1	28740000	28750000	1	28840000	28850000
1	29240000	29250000	1	29500000	29510000
1	29250000	29260000	1	29500000	29510000
1	29550000	29560000	1	30550000	30560000
1	29560000	29570000	1	30150000	30160000
1	29560000	29570000	1	30160000	30170000
1	29560000	29570000	1	30310000	30320000
1	29560000	29570000	1	30550000	30560000
1	29560000	29570000	1	30560000	30570000
1	31190000	31200000	1	31380000	31390000
1	31190000	31200000	1	31400000	31410000
1	31200000	31210000	1	31380000	31390000
1	31240000	31250000	1	31380000	31390000
1	31250000	31260000	1	31370000	31380000
1	31250000	31260000	1	31380000	31390000
1	31260000	31270000	1	31370000	31380000
1	31260000	31270000	1	31380000	31390000
1	31270000	31280000	1	31370000	31380000
1	31270000	31280000	1	31380000	31390000
1	31280000	31290000	1	31380000	31390000
1	31650000	31660000	1	31760000	31770000
1	31650000	31660000	1	31770000	31780000
1	31660000	31670000	1	31760000	31770000
1	32110000	32120000	1	32400000	32410000
1	32110000	32120000	1	32420000	32430000
1	32120000	32130000	1	32220000	32230000
1	32120000	32130000	1	32470000	32480000
1	32120000	32130000	1	32480000	32490000
1	32130000	32140000	1	32480000	32490000
1	32220000	32230000	1	32340000	32350000
1	32220000	32230000	1	32400000	32410000
1	32220000	32230000	1	32420000	32430000
1	32220000	32230000	1	32430000	32440000
1	32220000	32230000	1	32460000	32470000
1	32220000	32230000	1	32470000	32480000
1	32220000	32230000	1	32510000	32520000
1	32220000	32230000	1	32520000	32530000
1	32220000	32230000	1	32530000	32540000
1	32230000	32240000	1	32340000	32350000
1	32230000	32240000	1	32400000	32410000
1	32230000	32240000	1	32410000	32420000
1	32230000	32240000	1	32420000	32430000
1	32230000	32240000	1	32430000	32440000
1	32230000	32240000	1	32450000	32460000
1	32230000	32240000	1	32480000	32490000
1	32230000	32240000	1	32490000	32500000
1	32230000	32240000	1	32530000	32540000
1	32240000	32250000	1	32400000	32410000
1	32250000	32260000	1	32400000	32410000
1	32260000	32270000	1	32400000	32410000
1	32680000	32690000	1	32810000	32820000
1	32690000	32700000	1	32800000	32810000
1	32700000	32710000	1	32810000	32820000
1	32840000	32850000	1	33110000	33120000
1	32850000	32860000	1	33090000	33100000
1	32850000	32860000	1	33250000	33260000
1	32860000	32870000	1	33000000	33010000
1	32860000	32870000	1	33030000	33040000
1	32860000	32870000	1	33050000	33060000
1	32860000	32870000	1	33060000	33070000
1	32860000	32870000	1	33070000	33080000
1	32860000	32870000	1	33080000	33090000
1	32860000	32870000	1	33090000	33100000
1	32860000	32870000	1	33110000	33120000
1	32860000	32870000	1	33120000	33130000
1	32860000	32870000	1	33130000	33140000
1	32860000	32870000	1	33210000	33220000
1	32860000	32870000	1	33220000	33230000
1	32860000	32870000	1	33230000	33240000
1	32860000	32870000	1	33240000	33250000
1	32860000	32870000	1	33250000	33260000
1	32860000	32870000	1	33260000	33270000
1	32860000	32870000	1	33270000	33280000
1	32860000	32870000	1	33280000	33290000
1	32860000	32870000	1	33290000	33300000
1	32870000	32880000	1	33110000	33120000
1	32870000	32880000	1	33200000	33210000
1	32930000	32940000	1	33070000	33080000
1	33110000	33120000	1	33220000	33230000
1	33110000	33120000	1	33230000	33240000
1	33110000	33120000	1	33240000	33250000
1	33260000	33270000	1	33540000	33550000
1	33280000	33290000	1	33540000	33550000
1	33290000	33300000	1	33540000	33550000
1	33310000	33320000	1	33540000	33550000
1	33320000	33330000	1	33540000	33550000
1	33340000	33350000	1	33540000	33550000
1	33350000	33360000	1	33540000	33550000
1	33350000	33360000	1	33550000	33560000
1	33360000	33370000	1	33530000	33540000
1	33360000	33370000	1	33540000	33550000
1	33370000	33380000	1	33540000	33550000
1	33380000	33390000	1	33540000	33550000
1	33390000	33400000	1	33540000	33550000
1	33400000	33410000	1	33540000	33550000
1	33420000	33430000	1	33540000	33550000
1	33420000	33430000	1	33550000	33560000
1	33560000	33570000	1	33930000	33940000
1	33590000	33600000	1	33720000	33730000
1	33590000	33600000	1	33930000	33940000
1	33640000	33650000	1	33930000	33940000
1	33650000	33660000	1	33930000	33940000
1	33720000	33730000	1	33930000	33940000
1	33760000	33770000	1	33930000	33940000
1	33770000	33780000	1	33930000	33940000
1	33790000	33800000	1	33930000	33940000
1	33800000	33810000	1	33930000	33940000
1	33810000	33820000	1	33930000	33940000
1	33810000	33820000	1	33940000	33950000
1	34090000	34100000	1	34620000	34630000
1	34100000	34110000	1	34620000	34630000
1	34110000	34120000	1	34620000	34630000
1	34120000	34130000	1	34620000	34630000
1	34120000	34130000	1	34630000	34640000
1	34150000	34160000	1	34620000	34630000
1	34180000	34190000	1	34620000	34630000
1	34180000	34190000	1	34630000	34640000
1	34190000	34200000	1	34620000	34630000
1	34200000	34210000	1	34620000	34630000
1	34200000	34210000	1	34630000	34640000
1	34210000	34220000	1	34620000	34630000
1	34220000	34230000	1	34620000	34630000
1	34230000	34240000	1	34620000	34630000
1	34310000	34320000	1	34620000	34630000
1	34320000	34330000	1	34620000	34630000
1	34330000	34340000	1	34630000	34640000
1	34420000	34430000	1	34620000	34630000
1	34620000	34630000	1	35050000	35060000
1	34620000	34630000	1	35060000	35070000
1	34620000	34630000	1	35140000	35150000
1	34620000	34630000	1	35200000	35210000
1	34620000	34630000	1	35210000	35220000
1	34630000	34640000	1	34730000	34740000
1	34630000	34640000	1	35060000	35070000
1	35240000	35250000	1	35650000	35660000
1	35310000	35320000	1	35450000	35460000
1	35310000	35320000	1	35650000	35660000
1	35320000	35330000	1	35440000	35450000
1	35320000	35330000	1	35450000	35460000
1	35320000	35330000	1	35650000	35660000
1	35330000	35340000	1	35450000	35460000
1	35330000	35340000	1	35650000	35660000
1	35340000	35350000	1	35650000	35660000
1	35370000	35380000	1	35650000	35660000
1	35380000	35390000	1	35650000	35660000
1	35390000	35400000	1	35650000	35660000
1	35440000	35450000	1	35650000	35660000
1	35450000	35460000	1	35640000	35650000
1	35450000	35460000	1	35650000	35660000
1	35460000	35470000	1	35650000	35660000
1	35650000	35660000	1	35750000	35760000
1	35650000	35660000	1	35760000	35770000
1	35650000	35660000	1	35770000	35780000
1	35650000	35660000	1	35800000	35810000
1	35650000	35660000	1	35810000	35820000
1	35650000	35660000	1	35920000	35930000
1	35650000	35660000	1	36030000	36040000
1	35650000	35660000	1	36180000	36190000
1	35660000	35670000	1	36020000	36030000
1	35660000	35670000	1	36180000	36190000
1	35660000	35670000	1	36230000	36240000
1	35900000	35910000	1	36020000	36030000
1	35900000	35910000	1	36180000	36190000
1	35910000	35920000	1	36020000	36030000
1	35910000	35920000	1	36100000	36110000
1	35910000	35920000	1	36180000	36190000
1	35920000	35930000	1	36020000	36030000
1	35920000	35930000	1	36100000	36110000
1	35920000	35930000	1	36180000	36190000
1	36010000	36020000	1	36180000	36190000
1	36020000	36030000	1	36180000	36190000
1	36020000	36030000	1	36190000	36200000
1	36020000	36030000	1	36200000	36210000
1	36020000	36030000	1	36210000	36220000
1	36020000	36030000	1	36230000	36240000
1	36020000	36030000	1	36250000	36260000
1	36030000	36040000	1	36180000	36190000
1	36030000	36040000	1	36230000	36240000
1	36040000	36050000	1	36180000	36190000
1	36040000	36050000	1	36230000	36240000
1	36060000	36070000	1	36180000	36190000
1	36070000	36080000	1	36180000	36190000
1	36080000	36090000	1	36180000	36190000
1	36100000	36110000	1	36210000	36220000
1	36550000	36560000	1	36750000	36760000
1	36550000	36560000	1	36880000	36890000
1	36560000	36570000	1	36770000	36780000
1	36610000	36620000	1	36720000	36730000
1	36610000	36620000	1	36750000	36760000
1	36610000	36620000	1	36760000	36770000
1	36610000	36620000	1	36830000	36840000
1	36610000	36620000	1	36840000	36850000
1	36620000	36630000	1	36740000	36750000
1	36620000	36630000	1	36750000	36760000
1	36620000	36630000	1	36830000	36840000
1	36630000	36640000	1	36850000	36860000
1	37000000	37010000	1	37940000	37950000
1	37010000	37020000	1	37490000	37500000
1	37010000	37020000	1	37940000	37950000
1	37010000	37020000	1	37970000	37980000
1	37010000	37020000	1	37980000	37990000
1	37020000	37030000	1	37490000	37500000
1	37020000	37030000	1	37500000	37510000
1	37020000	37030000	1	37940000	37950000
1	37020000	37030000	1	37970000	37980000
1	37030000	37040000	1	37490000	37500000
1	37030000	37040000	1	37940000	37950000
1	37040000	37050000	1	37490000	37500000
1	37040000	37050000	1	37500000	37510000
1	37040000	37050000	1	37970000	37980000
1	37050000	37060000	1	37490000	37500000
1	37060000	37070000	1	37490000	37500000
1	37060000	37070000	1	37500000	37510000
1	37070000	37080000	1	37490000	37500000
1	37070000	37080000	1	37500000	37510000
1	37150000	37160000	1	37490000	37500000
1	37160000	37170000	1	37490000	37500000
1	37160000	37170000	1	37500000	37510000
1	37170000	37180000	1	37490000	37500000
1	37190000	37200000	1	37490000	37500000
1	37310000	37320000	1	37490000	37500000
1	37310000	37320000	1	37500000	37510000
1	37330000	37340000	1	37490000	37500000
1	37340000	37350000	1	37490000	37500000
1	37490000	37500000	1	37750000	37760000
1	37490000	37500000	1	37760000	37770000
1	37490000	37500000	1	37770000	37780000
1	37490000	37500000	1	37880000	37890000
1	37490000	37500000	1	37890000	37900000
1	37490000	37500000	1	37900000	37910000
1	37500000	37510000	1	37760000	37770000
1	37500000	37510000	1	37870000	37880000
1	37500000	37510000	1	37890000	37900000
1	37500000	37510000	1	37900000	37910000
1	38390000	38400000	1	39320000	39330000
1	38410000	38420000	1	39300000	39310000
1	38410000	38420000	1	39310000	39320000
1	38410000	38420000	1	39320000	39330000
1	38420000	38430000	1	39320000	39330000
1	38430000	38440000	1	39320000	39330000
1	38440000	38450000	1	39320000	39330000
1	38450000	38460000	1	39290000	39300000
1	38450000	38460000	1	39300000	39310000
1	38450000	38460000	1	39320000	39330000
1	38460000	38470000	1	39290000	39300000
1	38460000	38470000	1	39300000	39310000
1	38460000	38470000	1	39310000	39320000
1	38460000	38470000	1	39320000	39330000
1	38470000	38480000	1	39270000	39280000
1	38470000	38480000	1	39280000	39290000
1	38470000	38480000	1	39290000	39300000
1	38470000	38480000	1	39300000	39310000
1	38470000	38480000	1	39310000	39320000
1	38470000	38480000	1	39320000	39330000
1	38470000	38480000	1	39460000	39470000
1	38480000	38490000	1	39320000	39330000
1	38490000	38500000	1	39330000	39340000
1	38500000	38510000	1	39260000	39270000
1	38500000	38510000	1	39270000	39280000
1	38500000	38510000	1	39280000	39290000
1	38500000	38510000	1	39290000	39300000
1	38500000	38510000	1	39300000	39310000
1	38500000	38510000	1	39320000	39330000
1	38510000	38520000	1	39010000	39020000
1	38510000	38520000	1	39260000	39270000
1	38510000	38520000	1	39270000	39280000
1	38510000	38520000	1	39280000	39290000
1	38510000	38520000	1	39290000	39300000
1	38510000	38520000	1	39300000	39310000
1	39320000	39330000	1	39450000	39460000
1	39320000	39330000	1	39460000	39470000
1	39320000	39330000	1	39470000	39480000
1	39320000	39330000	1	39480000	39490000
1	39320000	39330000	1	39490000	39500000
1	39330000	39340000	1	39450000	39460000
1	39340000	39350000	1	39450000	39460000
1	39800000	39810000	1	40020000	40030000
1	39810000	39820000	1	40020000	40030000
1	39820000	39830000	1	40030000	40040000
1	40260000	40270000	1	40500000	40510000
1	40300000	40310000	1	40560000	40570000
1	40350000	40360000	1	40500000	40510000
1	40360000	40370000	1	40500000	40510000
1	40380000	40390000	1	40500000	40510000
1	40390000	40400000	1	40500000	40510000
1	40540000	40550000	1	40840000	40850000
1	40550000	40560000	1	40800000	40810000
1	40560000	40570000	1	40720000	40730000
1	40560000	40570000	1	40790000	40800000
1	40560000	40570000	1	40800000	40810000
1	40560000	40570000	1	40820000	40830000
1	40560000	40570000	1	40830000	40840000
1	40560000	40570000	1	40840000	40850000
1	40560000	40570000	1	40850000	40860000
1	40560000	40570000	1	40870000	40880000
1	40560000	40570000	1	40890000	40900000
1	40560000	40570000	1	40910000	40920000
1	40570000	40580000	1	40840000	40850000
1	40610000	40620000	1	40830000	40840000
1	40610000	40620000	1	40840000	40850000
1	40620000	40630000	1	40790000	40800000
1	40620000	40630000	1	40800000	40810000
1	40620000	40630000	1	40810000	40820000
1	40620000	40630000	1	40820000	40830000
1	40620000	40630000	1	40830000	40840000
1	40620000	40630000	1	40840000	40850000
1	40620000	40630000	1	40850000	40860000
1	40620000	40630000	1	40860000	40870000
1	40620000	40630000	1	40870000	40880000
1	40620000	40630000	1	40890000	40900000
1	40620000	40630000	1	40910000	40920000
1	40720000	40730000	1	40830000	40840000
1	40720000	40730000	1	40840000	40850000
1	40730000	40740000	1	40840000	40850000
1	40970000	40980000	1	41410000	41420000
1	40970000	40980000	1	41420000	41430000
1	40990000	41000000	1	41360000	41370000
1	40990000	41000000	1	41380000	41390000
1	40990000	41000000	1	41390000	41400000
1	40990000	41000000	1	41400000	41410000
1	40990000	41000000	1	41410000	41420000
1	40990000	41000000	1	41420000	41430000
1	40990000	41000000	1	41430000	41440000
1	41150000	41160000	1	41310000	41320000
1	42000000	42010000	1	42380000	42390000
1	42020000	42030000	1	42380000	42390000
1	42030000	42040000	1	42380000	42390000
1	42030000	42040000	1	42500000	42510000
1	42040000	42050000	1	42380000	42390000
1	42040000	42050000	1	42500000	42510000
1	42080000	42090000	1	42380000	42390000
1	42110000	42120000	1	42380000	42390000
1	42120000	42130000	1	42380000	42390000
1	42130000	42140000	1	42380000	42390000
1	42140000	42150000	1	42380000	42390000
1	42380000	42390000	1	42500000	42510000
1	42380000	42390000	1	42510000	42520000
1	42380000	42390000	1	42590000	42600000
1	42380000	42390000	1	42600000	42610000
1	42380000	42390000	1	42610000	42620000
1	42770000	42780000	1	42920000	42930000
1	42780000	42790000	1	42920000	42930000
1	42800000	42810000	1	42910000	42920000
1	42800000	42810000	1	42920000	42930000
1	42800000	42810000	1	42930000	42940000
1	42800000	42810000	1	43120000	43130000
1	42800000	42810000	1	43140000	43150000
1	42810000	42820000	1	42920000	42930000
1	42810000	42820000	1	43120000	43130000
1	42810000	42820000	1	43140000	43150000
1	42820000	42830000	1	42920000	42930000
1	43230000	43240000	1	43380000	43390000
1	43230000	43240000	1	43420000	43430000
1	43230000	43240000	1	43430000	43440000
1	43230000	43240000	1	43530000	43540000
1	43230000	43240000	1	43540000	43550000
1	43230000	43240000	1	43550000	43560000
1	43240000	43250000	1	43420000	43430000
1	43250000	43260000	1	43380000	43390000
1	43280000	43290000	1	43380000	43390000
1	43690000	43700000	1	43820000	43830000
1	43690000	43700000	1	43830000	43840000
1	43690000	43700000	1	43850000	43860000
1	43690000	43700000	1	44110000	44120000
1	43700000	43710000	1	43820000	43830000
1	43700000	43710000	1	43850000	43860000
1	43700000	43710000	1	44110000	44120000
1	43710000	43720000	1	43820000	43830000
1	43710000	43720000	1	43850000	43860000
1	43710000	43720000	1	44110000	44120000
1	43990000	44000000	1	44110000	44120000
1	43990000	44000000	1	44400000	44410000
1	44000000	44010000	1	44110000	44120000
1	44170000	44180000	1	44410000	44420000
1	44210000	44220000	1	44410000	44420000
1	44230000	44240000	1	44410000	44420000
1	44670000	44680000	1	45090000	45100000
1	44670000	44680000	1	45110000	45120000
1	44670000	44680000	1	45120000	45130000
1	44680000	44690000	1	45090000	45100000
1	44680000	44690000	1	45100000	45110000
1	44680000	44690000	1	45110000	45120000
1	45190000	45200000	1	45470000	45480000
1	45270000	45280000	1	45460000	45470000
1	45290000	45300000	1	45470000	45480000
1	45300000	45310000	1	45450000	45460000
1	45300000	45310000	1	45470000	45480000
1	45300000	45310000	1	45760000	45770000
1	45310000	45320000	1	45470000	45480000
1	45450000	45460000	1	45760000	45770000
1	45460000	45470000	1	45760000	45770000
1	45460000	45470000	1	45770000	45780000
1	45470000	45480000	1	45670000	45680000
1	45470000	45480000	1	45740000	45750000
1	45470000	45480000	1	45750000	45760000
1	45470000	45480000	1	45760000	45770000
1	45470000	45480000	1	45770000	45780000
1	45470000	45480000	1	45780000	45790000
1	45470000	45480000	1	45790000	45800000
1	45470000	45480000	1	45800000	45810000
1	45470000	45480000	1	45810000	45820000
1	45470000	45480000	1	45950000	45960000
1	45470000	45480000	1	45960000	45970000
1	45470000	45480000	1	46010000	46020000
1	45470000	45480000	1	46030000	46040000
1	45480000	45490000	1	45670000	45680000
1	45480000	45490000	1	45760000	45770000
1	45480000	45490000	1	45770000	45780000
1	45480000	45490000	1	45800000	45810000
1	45480000	45490000	1	45950000	45960000
1	45480000	45490000	1	46010000	46020000
1	45490000	45500000	1	45670000	45680000
1	45490000	45500000	1	45760000	45770000
1	45490000	45500000	1	45770000	45780000
1	45490000	45500000	1	45950000	45960000
1	45790000	45800000	1	45950000	45960000
1	45800000	45810000	1	45950000	45960000
1	45800000	45810000	1	45960000	45970000
1	45810000	45820000	1	45950000	45960000
1	45810000	45820000	1	45960000	45970000
1	45820000	45830000	1	45950000	45960000
1	45820000	45830000	1	45960000	45970000
1	45830000	45840000	1	45950000	45960000
1	45840000	45850000	1	45950000	45960000
1	45850000	45860000	1	45950000	45960000
1	46150000	46160000	1	46310000	46320000
1	46150000	46160000	1	46320000	46330000
1	46150000	46160000	1	46330000	46340000
1	46260000	46270000	1	46660000	46670000
1	46490000	46500000	1	46630000	46640000
1	46500000	46510000	1	46630000	46640000
1	46510000	46520000	1	46630000	46640000
1	46910000	46920000	1	47010000	47020000
1	46910000	46920000	1	47170000	47180000
1	46910000	46920000	1	47180000	47190000
1	46910000	46920000	1	47190000	47200000
1	49640000	49650000	1	50570000	50580000
1	49650000	49660000	1	50570000	50580000
1	49750000	49760000	1	50480000	50490000
1	49760000	49770000	1	50480000	50490000
1	50510000	50520000	1	50780000	50790000
1	50570000	50580000	1	50780000	50790000
1	50570000	50580000	1	50790000	50800000
1	50570000	50580000	1	50800000	50810000
1	51230000	51240000	1	51420000	51430000
1	51230000	51240000	1	51700000	51710000
1	51240000	51250000	1	51420000	51430000
1	51240000	51250000	1	51700000	51710000
1	51250000	51260000	1	51420000	51430000
1	51420000	51430000	1	51700000	51710000
1	51430000	51440000	1	51650000	51660000
1	51430000	51440000	1	51700000	51710000
1	51880000	51890000	1	51980000	51990000
1	51880000	51890000	1	51990000	52000000
1	51880000	51890000	1	52000000	52010000
1	52330000	52340000	1	52490000	52500000
1	52340000	52350000	1	52460000	52470000
1	52340000	52350000	1	52480000	52490000
1	52520000	52530000	1	52760000	52770000
1	52520000	52530000	1	52770000	52780000
1	52520000	52530000	1	52780000	52790000
1	52520000	52530000	1	52830000	52840000
1	52600000	52610000	1	52700000	52710000
1	52600000	52610000	1	52710000	52720000
1	52600000	52610000	1	52720000	52730000
1	52600000	52610000	1	52730000	52740000
1	52600000	52610000	1	52740000	52750000
1	52600000	52610000	1	52750000	52760000
1	52600000	52610000	1	52760000	52770000
1	52600000	52610000	1	52770000	52780000
1	52600000	52610000	1	52780000	52790000
1	52600000	52610000	1	52790000	52800000
1	52600000	52610000	1	52800000	52810000
1	52600000	52610000	1	52810000	52820000
1	52600000	52610000	1	52820000	52830000
1	52600000	52610000	1	52830000	52840000
1	52600000	52610000	1	52840000	52850000
1	52870000	52880000	1	53130000	53140000
1	52870000	52880000	1	53140000	53150000
1	52870000	52880000	1	53150000	53160000
1	52870000	52880000	1	53160000	53170000
1	53010000	53020000	1	53130000	53140000
1	53010000	53020000	1	53140000	53150000
1	53160000	53170000	1	53390000	53400000
1	53160000	53170000	1	53650000	53660000
1	53160000	53170000	1	53660000	53670000
1	53390000	53400000	1	53640000	53650000
1	53390000	53400000	1	53650000	53660000
1	53390000	53400000	1	53660000	53670000
1	53400000	53410000	1	53660000	53670000
1	53410000	53420000	1	53660000	53670000
1	53790000	53800000	1	54200000	54210000
1	53950000	53960000	1	54300000	54310000
1	54300000	54310000	1	54430000	54440000
1	54510000	54520000	1	54690000	54700000
1	54510000	54520000	1	54850000	54860000
1	54510000	54520000	1	54950000	54960000
1	54510000	54520000	1	54960000	54970000
1	54510000	54520000	1	55180000	55190000
1	54510000	54520000	1	55190000	55200000
1	54520000	54530000	1	54700000	54710000
1	54520000	54530000	1	54860000	54870000
1	54520000	54530000	1	54870000	54880000
1	54520000	54530000	1	54950000	54960000
1	54530000	54540000	1	54660000	54670000
1	54530000	54540000	1	54860000	54870000
1	54530000	54540000	1	54870000	54880000
1	54540000	54550000	1	54660000	54670000
1	54540000	54550000	1	54860000	54870000
1	54540000	54550000	1	54870000	54880000
1	54550000	54560000	1	54870000	54880000
1	54560000	54570000	1	54870000	54880000
1	54570000	54580000	1	54870000	54880000
1	54580000	54590000	1	54860000	54870000
1	54580000	54590000	1	54870000	54880000
1	54650000	54660000	1	54870000	54880000
1	54660000	54670000	1	54820000	54830000
1	54660000	54670000	1	54830000	54840000
1	54660000	54670000	1	54870000	54880000
1	54660000	54670000	1	54940000	54950000
1	54660000	54670000	1	54950000	54960000
1	54660000	54670000	1	54960000	54970000
1	54680000	54690000	1	54870000	54880000
1	54690000	54700000	1	54870000	54880000
1	54700000	54710000	1	54860000	54870000
1	54700000	54710000	1	54870000	54880000
1	54710000	54720000	1	54870000	54880000
1	54720000	54730000	1	54860000	54870000
1	54720000	54730000	1	54870000	54880000
1	54740000	54750000	1	54870000	54880000
1	54750000	54760000	1	54870000	54880000
1	54770000	54780000	1	54870000	54880000
1	54960000	54970000	1	55260000	55270000
1	56200000	56210000	1	57040000	57050000
1	56280000	56290000	1	57040000	57050000
1	56300000	56310000	1	57040000	57050000
1	56310000	56320000	1	57040000	57050000
1	57770000	57780000	1	58710000	58720000
1	57780000	57790000	1	58710000	58720000
1	57830000	57840000	1	58710000	58720000
1	57840000	57850000	1	58710000	58720000
1	57880000	57890000	1	58710000	58720000
1	57890000	57900000	1	58710000	58720000
1	58520000	58530000	1	59010000	59020000
1	58540000	58550000	1	59010000	59020000
1	58700000	58710000	1	59010000	59020000
1	58710000	58720000	1	58890000	58900000
1	58710000	58720000	1	58900000	58910000
1	58710000	58720000	1	58970000	58980000
1	58710000	58720000	1	58980000	58990000
1	58710000	58720000	1	59010000	59020000
1	58720000	58730000	1	59010000	59020000
1	59010000	59020000	1	59110000	59120000
1	59010000	59020000	1	59120000	59130000
1	59160000	59170000	1	60150000	60160000
1	59160000	59170000	1	60160000	60170000
1	59220000	59230000	1	59760000	59770000
1	59230000	59240000	1	59760000	59770000
1	59240000	59250000	1	59550000	59560000
1	59240000	59250000	1	59600000	59610000
1	59240000	59250000	1	59610000	59620000
1	59240000	59250000	1	59750000	59760000
1	59240000	59250000	1	59760000	59770000
1	59240000	59250000	1	59940000	59950000
1	59240000	59250000	1	59950000	59960000
1	59240000	59250000	1	60060000	60070000
1	59240000	59250000	1	60120000	60130000
1	59240000	59250000	1	60130000	60140000
1	59240000	59250000	1	60140000	60150000
1	59240000	59250000	1	60150000	60160000
1	59240000	59250000	1	60160000	60170000
1	59240000	59250000	1	60170000	60180000
1	59240000	59250000	1	60180000	60190000
1	59240000	59250000	1	60190000	60200000
1	59240000	59250000	1	60210000	60220000
1	59240000	59250000	1	60220000	60230000
1	59240000	59250000	1	60230000	60240000
1	59250000	59260000	1	59380000	59390000
1	59250000	59260000	1	59390000	59400000
1	59250000	59260000	1	59540000	59550000
1	59250000	59260000	1	59550000	59560000
1	59250000	59260000	1	59590000	59600000
1	59250000	59260000	1	59610000	59620000
1	59250000	59260000	1	59750000	59760000
1	59250000	59260000	1	59760000	59770000
1	59250000	59260000	1	60060000	60070000
1	59250000	59260000	1	60120000	60130000
1	59250000	59260000	1	60150000	60160000
1	59250000	59260000	1	60160000	60170000
1	59250000	59260000	1	60170000	60180000
1	59250000	59260000	1	60180000	60190000
1	59250000	59260000	1	60190000	60200000
1	59250000	59260000	1	60220000	60230000
1	59270000	59280000	1	59760000	59770000
1	59280000	59290000	1	59760000	59770000
1	59360000	59370000	1	59760000	59770000
1	59370000	59380000	1	59760000	59770000
1	59540000	59550000	1	59760000	59770000
1	59550000	59560000	1	59760000	59770000
1	59610000	59620000	1	59760000	59770000
1	59620000	59630000	1	59760000	59770000
1	59760000	59770000	1	60130000	60140000
1	59760000	59770000	1	60150000	60160000
1	59760000	59770000	1	60160000	60170000
1	59760000	59770000	1	60170000	60180000
1	61430000	61440000	1	62190000	62200000
1	61510000	61520000	1	62200000	62210000
1	61520000	61530000	1	62190000	62200000
1	61520000	61530000	1	62200000	62210000
1	61530000	61540000	1	62190000	62200000
1	61540000	61550000	1	61720000	61730000
1	61540000	61550000	1	61730000	61740000
1	61540000	61550000	1	62100000	62110000
1	61540000	61550000	1	62190000	62200000
1	61550000	61560000	1	62100000	62110000
1	61550000	61560000	1	62180000	62190000
1	61550000	61560000	1	62200000	62210000
1	61560000	61570000	1	62190000	62200000
1	62960000	62970000	1	63240000	63250000
1	62970000	62980000	1	63150000	63160000
1	62970000	62980000	1	63240000	63250000
1	62980000	62990000	1	63150000	63160000
1	62990000	63000000	1	63150000	63160000
1	62990000	63000000	1	63240000	63250000
1	63010000	63020000	1	63250000	63260000
1	63240000	63250000	1	63830000	63840000
1	63240000	63250000	1	63980000	63990000
1	63250000	63260000	1	63830000	63840000
1	63250000	63260000	1	63980000	63990000
1	63250000	63260000	1	63990000	64000000
1	63250000	63260000	1	64000000	64010000
1	63270000	63280000	1	63980000	63990000
1	63280000	63290000	1	63990000	64000000
1	63290000	63300000	1	63980000	63990000
1	63290000	63300000	1	63990000	64000000
1	63300000	63310000	1	63980000	63990000
1	63300000	63310000	1	63990000	64000000
1	63310000	63320000	1	63980000	63990000
1	63310000	63320000	1	63990000	64000000
1	63320000	63330000	1	63980000	63990000
1	63330000	63340000	1	63980000	63990000
1	63330000	63340000	1	63990000	64000000
1	63340000	63350000	1	63990000	64000000
1	63350000	63360000	1	63980000	63990000
1	64050000	64060000	1	64690000	64700000
1	64050000	64060000	1	64700000	64710000
1	64050000	64060000	1	64730000	64740000
1	64050000	64060000	1	64740000	64750000
1	64060000	64070000	1	64680000	64690000
1	64060000	64070000	1	64700000	64710000
1	64060000	64070000	1	64710000	64720000
1	64060000	64070000	1	64720000	64730000
1	64230000	64240000	1	64600000	64610000
1	64240000	64250000	1	64600000	64610000
1	64730000	64740000	1	65200000	65210000
1	64740000	64750000	1	65200000	65210000
1	64980000	64990000	1	65200000	65210000
1	64980000	64990000	1	65210000	65220000
1	65520000	65530000	1	65730000	65740000
1	65530000	65540000	1	65630000	65640000
1	65530000	65540000	1	65640000	65650000
1	65530000	65540000	1	65650000	65660000
1	65530000	65540000	1	65660000	65670000
1	65530000	65540000	1	65670000	65680000
1	65690000	65700000	1	65880000	65890000
1	65700000	65710000	1	65880000	65890000
1	65710000	65720000	1	65880000	65890000
1	65720000	65730000	1	65880000	65890000
1	65730000	65740000	1	65830000	65840000
1	65730000	65740000	1	65840000	65850000
1	65730000	65740000	1	65870000	65880000
1	65730000	65740000	1	65880000	65890000
1	65740000	65750000	1	65880000	65890000
1	65750000	65760000	1	65880000	65890000
1	65880000	65890000	1	66140000	66150000
1	65880000	65890000	1	66150000	66160000
1	65880000	65890000	1	66160000	66170000
1	65880000	65890000	1	66430000	66440000
1	65880000	65890000	1	66450000	66460000
1	66450000	66460000	1	66700000	66710000
1	66460000	66470000	1	66670000	66680000
1	66460000	66470000	1	66680000	66690000
1	66460000	66470000	1	66690000	66700000
1	66460000	66470000	1	66700000	66710000
1	67210000	67220000	1	67630000	67640000
1	67220000	67230000	1	67380000	67390000
1	67220000	67230000	1	67390000	67400000
1	67220000	67230000	1	67510000	67520000
1	68000000	68010000	1	68150000	68160000
1	68020000	68030000	1	68150000	68160000
1	68580000	68590000	1	68960000	68970000
1	68590000	68600000	1	68690000	68700000
1	68690000	68700000	1	68790000	68800000
1	69030000	69040000	1	70030000	70040000
1	69040000	69050000	1	70030000	70040000
1	69050000	69060000	1	70030000	70040000
1	69060000	69070000	1	70030000	70040000
1	69070000	69080000	1	70030000	70040000
1	69080000	69090000	1	70030000	70040000
1	69210000	69220000	1	70030000	70040000
1	69220000	69230000	1	70030000	70040000
1	69230000	69240000	1	70030000	70040000
1	69270000	69280000	1	70030000	70040000
1	69280000	69290000	1	70030000	70040000
1	69360000	69370000	1	70030000	70040000
1	69370000	69380000	1	70030000	70040000
1	69380000	69390000	1	70030000	70040000
1	69410000	69420000	1	70030000	70040000
1	69420000	69430000	1	70030000	70040000
1	69430000	69440000	1	70030000	70040000
1	69440000	69450000	1	70030000	70040000
1	69470000	69480000	1	70030000	70040000
1	69480000	69490000	1	70030000	70040000
1	69540000	69550000	1	70030000	70040000
1	69550000	69560000	1	70030000	70040000
1	69560000	69570000	1	70030000	70040000
1	69570000	69580000	1	70030000	70040000
1	69580000	69590000	1	70030000	70040000
1	69590000	69600000	1	70030000	70040000
1	69600000	69610000	1	70030000	70040000
1	69630000	69640000	1	70030000	70040000
1	69640000	69650000	1	70030000	70040000
1	69650000	69660000	1	70030000	70040000
1	69660000	69670000	1	70030000	70040000
1	69670000	69680000	1	70030000	70040000
1	69680000	69690000	1	70030000	70040000
1	69690000	69700000	1	70030000	70040000
1	69700000	69710000	1	70030000	70040000
1	69710000	69720000	1	70030000	70040000
1	69720000	69730000	1	70030000	70040000
1	70030000	70040000	1	70590000	70600000
1	70030000	70040000	1	70600000	70610000
1	70810000	70820000	1	71500000	71510000
1	70820000	70830000	1	71490000	71500000
1	70820000	70830000	1	71500000	71510000
1	70820000	70830000	1	71510000	71520000
1	70870000	70880000	1	71510000	71520000
1	70870000	70880000	1	71530000	71540000
1	70890000	70900000	1	71510000	71520000
1	70900000	70910000	1	71510000	71520000
1	70910000	70920000	1	71510000	71520000
1	70930000	70940000	1	71510000	71520000
1	70940000	70950000	1	71510000	71520000
1	70950000	70960000	1	71510000	71520000
1	70970000	70980000	1	71510000	71520000
1	70980000	70990000	1	71510000	71520000
1	70990000	71000000	1	71510000	71520000
1	71000000	71010000	1	71510000	71520000
1	71010000	71020000	1	71510000	71520000
1	71020000	71030000	1	71510000	71520000
1	71140000	71150000	1	71510000	71520000
1	71160000	71170000	1	71510000	71520000
1	71990000	72000000	1	72740000	72750000
1	72010000	72020000	1	72740000	72750000
1	72010000	72020000	1	72750000	72760000
1	72020000	72030000	1	72740000	72750000
1	72030000	72040000	1	72740000	72750000
1	72050000	72060000	1	72740000	72750000
1	72060000	72070000	1	72740000	72750000
1	72080000	72090000	1	72740000	72750000
1	72080000	72090000	1	72750000	72760000
1	72090000	72100000	1	72740000	72750000
1	72110000	72120000	1	72740000	72750000
1	72300000	72310000	1	72740000	72750000
1	72320000	72330000	1	72740000	72750000
1	72340000	72350000	1	72740000	72750000
1	74660000	74670000	1	74930000	74940000
1	74660000	74670000	1	74940000	74950000
1	74660000	74670000	1	74960000	74970000
1	74660000	74670000	1	74970000	74980000
1	74660000	74670000	1	75130000	75140000
1	74660000	74670000	1	75150000	75160000
1	74660000	74670000	1	75190000	75200000
1	74930000	74940000	1	75130000	75140000
1	74960000	74970000	1	75130000	75140000
1	74970000	74980000	1	75130000	75140000
1	74980000	74990000	1	75130000	75140000
1	74990000	75000000	1	75130000	75140000
1	75020000	75030000	1	75130000	75140000
1	75030000	75040000	1	75130000	75140000
1	75660000	75670000	1	76190000	76200000
1	75680000	75690000	1	76190000	76200000
1	75690000	75700000	1	76080000	76090000
1	75690000	75700000	1	76180000	76190000
1	75690000	75700000	1	76190000	76200000
1	75700000	75710000	1	76180000	76190000
1	75700000	75710000	1	76190000	76200000
1	75710000	75720000	1	76070000	76080000
1	75710000	75720000	1	76190000	76200000
1	75720000	75730000	1	76070000	76080000
1	75730000	75740000	1	76070000	76080000
1	75730000	75740000	1	76180000	76190000
1	75730000	75740000	1	76190000	76200000
1	75740000	75750000	1	76070000	76080000
1	75760000	75770000	1	76080000	76090000
1	75770000	75780000	1	76070000	76080000
1	75860000	75870000	1	76070000	76080000
1	76530000	76540000	1	77330000	77340000
1	76540000	76550000	1	77330000	77340000
1	76540000	76550000	1	77340000	77350000
1	76600000	76610000	1	77330000	77340000
1	76610000	76620000	1	77330000	77340000
1	76620000	76630000	1	77330000	77340000
1	76630000	76640000	1	77330000	77340000
1	76640000	76650000	1	77330000	77340000
1	76650000	76660000	1	77330000	77340000
1	76660000	76670000	1	77330000	77340000
1	76700000	76710000	1	77330000	77340000
1	76710000	76720000	1	77330000	77340000
1	76780000	76790000	1	77330000	77340000
1	76790000	76800000	1	77330000	77340000
1	76800000	76810000	1	77330000	77340000
1	76810000	76820000	1	77330000	77340000
1	76820000	76830000	1	77330000	77340000
1	76830000	76840000	1	77330000	77340000
1	76840000	76850000	1	77330000	77340000
1	76850000	76860000	1	77330000	77340000
1	76860000	76870000	1	77330000	77340000
1	76880000	76890000	1	77330000	77340000
1	76890000	76900000	1	77330000	77340000
1	76900000	76910000	1	77330000	77340000
1	76910000	76920000	1	77330000	77340000
1	76920000	76930000	1	77330000	77340000
1	76930000	76940000	1	77330000	77340000
1	76940000	76950000	1	77330000	77340000
1	76950000	76960000	1	77330000	77340000
1	76960000	76970000	1	77330000	77340000
1	76980000	76990000	1	77330000	77340000
1	77040000	77050000	1	77330000	77340000
1	77060000	77070000	1	77330000	77340000
1	77080000	77090000	1	77330000	77340000
1	77090000	77100000	1	77330000	77340000
1	77120000	77130000	1	77330000	77340000
1	77140000	77150000	1	77330000	77340000
1	77210000	77220000	1	77330000	77340000
1	77220000	77230000	1	77330000	77340000
1	77230000	77240000	1	77330000	77340000
1	77330000	77340000	1	77590000	77600000
1	77330000	77340000	1	77600000	77610000
1	77600000	77610000	1	78140000	78150000
1	77610000	77620000	1	78140000	78150000
1	77620000	77630000	1	78140000	78150000
1	77630000	77640000	1	78140000	78150000
1	77680000	77690000	1	77900000	77910000
1	77680000	77690000	1	77920000	77930000
1	77680000	77690000	1	78000000	78010000
1	77740000	77750000	1	77990000	78000000
1	77740000	77750000	1	78000000	78010000
1	77750000	77760000	1	78000000	78010000
1	78000000	78010000	1	78140000	78150000
1	78010000	78020000	1	78140000	78150000
1	78020000	78030000	1	78140000	78150000
1	78440000	78450000	1	78570000	78580000
1	78440000	78450000	1	78580000	78590000
1	78440000	78450000	1	78590000	78600000
1	78460000	78470000	1	78570000	78580000
1	78460000	78470000	1	78580000	78590000
1	78470000	78480000	1	78570000	78580000
1	78470000	78480000	1	78580000	78590000
1	81760000	81770000	1	82260000	82270000
1	81770000	81780000	1	82260000	82270000
1	81770000	81780000	1	82270000	82280000
1	84370000	84380000	1	84540000	84550000
1	84390000	84400000	1	84540000	84550000
1	84460000	84470000	1	84900000	84910000
1	84540000	84550000	1	85220000	85230000
1	84540000	84550000	1	85230000	85240000
1	84610000	84620000	1	84760000	84770000
1	84610000	84620000	1	84940000	84950000
1	84610000	84620000	1	84970000	84980000
1	84610000	84620000	1	85080000	85090000
1	84610000	84620000	1	85150000	85160000
1	84620000	84630000	1	84760000	84770000
1	84620000	84630000	1	84830000	84840000
1	84620000	84630000	1	84840000	84850000
1	84620000	84630000	1	84870000	84880000
1	84620000	84630000	1	84880000	84890000
1	84620000	84630000	1	84890000	84900000
1	84620000	84630000	1	84900000	84910000
1	84620000	84630000	1	84930000	84940000
1	84620000	84630000	1	84940000	84950000
1	84620000	84630000	1	84970000	84980000
1	84620000	84630000	1	85060000	85070000
1	84620000	84630000	1	85080000	85090000
1	84620000	84630000	1	85100000	85110000
1	84620000	84630000	1	85110000	85120000
1	84620000	84630000	1	85130000	85140000
1	84620000	84630000	1	85150000	85160000
1	84620000	84630000	1	85160000	85170000
1	84620000	84630000	1	85170000	85180000
1	84620000	84630000	1	85200000	85210000
1	84620000	84630000	1	85210000	85220000
1	84620000	84630000	1	85220000	85230000
1	84620000	84630000	1	85230000	85240000
1	84630000	84640000	1	84760000	84770000
1	84630000	84640000	1	84770000	84780000
1	84630000	84640000	1	84820000	84830000
1	84630000	84640000	1	84830000	84840000
1	84630000	84640000	1	84840000	84850000
1	84630000	84640000	1	84850000	84860000
1	84630000	84640000	1	84860000	84870000
1	84630000	84640000	1	84870000	84880000
1	84630000	84640000	1	84880000	84890000
1	84630000	84640000	1	84890000	84900000
1	84630000	84640000	1	84900000	84910000
1	84630000	84640000	1	84930000	84940000
1	84630000	84640000	1	84940000	84950000
1	84630000	84640000	1	84970000	84980000
1	84630000	84640000	1	85060000	85070000
1	84630000	84640000	1	85070000	85080000
1	84630000	84640000	1	85080000	85090000
1	84630000	84640000	1	85110000	85120000
1	84630000	84640000	1	85130000	85140000
1	84630000	84640000	1	85150000	85160000
1	84630000	84640000	1	85160000	85170000
1	84630000	84640000	1	85170000	85180000
1	84630000	84640000	1	85210000	85220000
1	84630000	84640000	1	85220000	85230000
1	84630000	84640000	1	85230000	85240000
1	84760000	84770000	1	84870000	84880000
1	84760000	84770000	1	84880000	84890000
1	84760000	84770000	1	84890000	84900000
1	84760000	84770000	1	84900000	84910000
1	84760000	84770000	1	85150000	85160000
1	84760000	84770000	1	85160000	85170000
1	84900000	84910000	1	85150000	85160000
1	84940000	84950000	1	85230000	85240000
1	84970000	84980000	1	85070000	85080000
1	84970000	84980000	1	85080000	85090000
1	84970000	84980000	1	85210000	85220000
1	84970000	84980000	1	85230000	85240000
1	85390000	85400000	1	85720000	85730000
1	85400000	85410000	1	85660000	85670000
1	85400000	85410000	1	85720000	85730000
1	85400000	85410000	1	85740000	85750000
1	85410000	85420000	1	85660000	85670000
1	85410000	85420000	1	85720000	85730000
1	85410000	85420000	1	85740000	85750000
1	85420000	85430000	1	85720000	85730000
1	85430000	85440000	1	85720000	85730000
1	85440000	85450000	1	85720000	85730000
1	85720000	85730000	1	86160000	86170000
1	85740000	85750000	1	86130000	86140000
1	85740000	85750000	1	86140000	86150000
1	85740000	85750000	1	86160000	86170000
1	85740000	85750000	1	86170000	86180000
1	85750000	85760000	1	86170000	86180000
1	85770000	85780000	1	86040000	86050000
1	85770000	85780000	1	86170000	86180000
1	85780000	85790000	1	86040000	86050000
1	85900000	85910000	1	86040000	86050000
1	86170000	86180000	1	86810000	86820000
1	86170000	86180000	1	86820000	86830000
1	86840000	86850000	1	87160000	87170000
1	86890000	86900000	1	87160000	87170000
1	87370000	87380000	1	87530000	87540000
1	87370000	87380000	1	87540000	87550000
1	87370000	87380000	1	87550000	87560000
1	87380000	87390000	1	87540000	87550000
1	87380000	87390000	1	87550000	87560000
1	87590000	87600000	1	87790000	87800000
1	87590000	87600000	1	87800000	87810000
1	87590000	87600000	1	88400000	88410000
1	87590000	87600000	1	88410000	88420000
1	87590000	87600000	1	88420000	88430000
1	87600000	87610000	1	87790000	87800000
1	87600000	87610000	1	87800000	87810000
1	87610000	87620000	1	87790000	87800000
1	87790000	87800000	1	88290000	88300000
1	87790000	87800000	1	88300000	88310000
1	87790000	87800000	1	88320000	88330000
1	87790000	87800000	1	88350000	88360000
1	87790000	87800000	1	88390000	88400000
1	87790000	87800000	1	88400000	88410000
1	87790000	87800000	1	88410000	88420000
1	87790000	87800000	1	88420000	88430000
1	87790000	87800000	1	88430000	88440000
1	87790000	87800000	1	88460000	88470000
1	87790000	87800000	1	88470000	88480000
1	87790000	87800000	1	88500000	88510000
1	87790000	87800000	1	88510000	88520000
1	87790000	87800000	1	88520000	88530000
1	87790000	87800000	1	88530000	88540000
1	87790000	87800000	1	88630000	88640000
1	87790000	87800000	1	88640000	88650000
1	87790000	87800000	1	88650000	88660000
1	87790000	87800000	1	88690000	88700000
1	87790000	87800000	1	88700000	88710000
1	87790000	87800000	1	88710000	88720000
1	87790000	87800000	1	88720000	88730000
1	87790000	87800000	1	88730000	88740000
1	87790000	87800000	1	88740000	88750000
1	87790000	87800000	1	88750000	88760000
1	87790000	87800000	1	88760000	88770000
1	87790000	87800000	1	88770000	88780000
1	87790000	87800000	1	88780000	88790000
1	87790000	87800000	1	88790000	88800000
1	87800000	87810000	1	88300000	88310000
1	87800000	87810000	1	88310000	88320000
1	87800000	87810000	1	88320000	88330000
1	87800000	87810000	1	88330000	88340000
1	87800000	87810000	1	88340000	88350000
1	87800000	87810000	1	88350000	88360000
1	87800000	87810000	1	88360000	88370000
1	87800000	87810000	1	88400000	88410000
1	87800000	87810000	1	88410000	88420000
1	87800000	87810000	1	88420000	88430000
1	87800000	87810000	1	88460000	88470000
1	87800000	87810000	1	88520000	88530000
1	87800000	87810000	1	88630000	88640000
1	87800000	87810000	1	88640000	88650000
1	87800000	87810000	1	88650000	88660000
1	87800000	87810000	1	88680000	88690000
1	87800000	87810000	1	88690000	88700000
1	87800000	87810000	1	88700000	88710000
1	87800000	87810000	1	88710000	88720000
1	87800000	87810000	1	88720000	88730000
1	87800000	87810000	1	88740000	88750000
1	87800000	87810000	1	88750000	88760000
1	87800000	87810000	1	88760000	88770000
1	87800000	87810000	1	88770000	88780000
1	89440000	89450000	1	90090000	90100000
1	89450000	89460000	1	89810000	89820000
1	89450000	89460000	1	89820000	89830000
1	89450000	89460000	1	89830000	89840000
1	89450000	89460000	1	89860000	89870000
1	89450000	89460000	1	89900000	89910000
1	89450000	89460000	1	89910000	89920000
1	89450000	89460000	1	89920000	89930000
1	89450000	89460000	1	89930000	89940000
1	89450000	89460000	1	89940000	89950000
1	89450000	89460000	1	89990000	90000000
1	89450000	89460000	1	90000000	90010000
1	89450000	89460000	1	90060000	90070000
1	89450000	89460000	1	90090000	90100000
1	89450000	89460000	1	90210000	90220000
1	89450000	89460000	1	90220000	90230000
1	89450000	89460000	1	90230000	90240000
1	89940000	89950000	1	90090000	90100000
1	89960000	89970000	1	90090000	90100000
1	89960000	89970000	1	90100000	90110000
1	89970000	89980000	1	90100000	90110000
1	89980000	89990000	1	90220000	90230000
1	89990000	90000000	1	90090000	90100000
1	89990000	90000000	1	90220000	90230000
1	90090000	90100000	1	90210000	90220000
1	90090000	90100000	1	90220000	90230000
1	90090000	90100000	1	90230000	90240000
1	90090000	90100000	1	90240000	90250000
1	90100000	90110000	1	90210000	90220000
1	90100000	90110000	1	90220000	90230000
1	90230000	90240000	1	90460000	90470000
1	90240000	90250000	1	90460000	90470000
1	90250000	90260000	1	90460000	90470000
1	90270000	90280000	1	90460000	90470000
1	90280000	90290000	1	90450000	90460000
1	90280000	90290000	1	90460000	90470000
1	90290000	90300000	1	90460000	90470000
1	90300000	90310000	1	90450000	90460000
1	90540000	90550000	1	91480000	91490000
1	90550000	90560000	1	91480000	91490000
1	91630000	91640000	1	91960000	91970000
1	91720000	91730000	1	91960000	91970000
1	91730000	91740000	1	91960000	91970000
1	91740000	91750000	1	91870000	91880000
1	91740000	91750000	1	91960000	91970000
1	91960000	91970000	1	92340000	92350000
1	91960000	91970000	1	92350000	92360000
1	91960000	91970000	1	92370000	92380000
1	91960000	91970000	1	92380000	92390000
1	91960000	91970000	1	92390000	92400000
1	91960000	91970000	1	92400000	92410000
1	91960000	91970000	1	92410000	92420000
1	91960000	91970000	1	92420000	92430000
1	91960000	91970000	1	92490000	92500000
1	91960000	91970000	1	92510000	92520000
1	91960000	91970000	1	92630000	92640000
1	91960000	91970000	1	92650000	92660000
1	91960000	91970000	1	92730000	92740000
1	91960000	91970000	1	92740000	92750000
1	91960000	91970000	1	92750000	92760000
1	91970000	91980000	1	92350000	92360000
1	91970000	91980000	1	92760000	92770000
1	91980000	91990000	1	92350000	92360000
1	91990000	92000000	1	92760000	92770000
1	92400000	92410000	1	92760000	92770000
1	92430000	92440000	1	92760000	92770000
1	92460000	92470000	1	92760000	92770000
1	92470000	92480000	1	92760000	92770000
1	92480000	92490000	1	92760000	92770000
1	92490000	92500000	1	92620000	92630000
1	92490000	92500000	1	92630000	92640000
1	92490000	92500000	1	92640000	92650000
1	92490000	92500000	1	92650000	92660000
1	92490000	92500000	1	92700000	92710000
1	92490000	92500000	1	92710000	92720000
1	92490000	92500000	1	92730000	92740000
1	92490000	92500000	1	92740000	92750000
1	92490000	92500000	1	92750000	92760000
1	92490000	92500000	1	92760000	92770000
1	92490000	92500000	1	92770000	92780000
1	92500000	92510000	1	92630000	92640000
1	92500000	92510000	1	92760000	92770000
1	92510000	92520000	1	92630000	92640000
1	92510000	92520000	1	92760000	92770000
1	92530000	92540000	1	92630000	92640000
1	92530000	92540000	1	92760000	92770000
1	92540000	92550000	1	92750000	92760000
1	92540000	92550000	1	92760000	92770000
1	92630000	92640000	1	92750000	92760000
1	92630000	92640000	1	92760000	92770000
1	92640000	92650000	1	92760000	92770000
1	92650000	92660000	1	92760000	92770000
1	92760000	92770000	1	93060000	93070000
1	92760000	92770000	1	93080000	93090000
1	93320000	93330000	1	93420000	93430000
1	93440000	93450000	1	93640000	93650000
1	93640000	93650000	1	94330000	94340000
1	93810000	93820000	1	94280000	94290000
1	93810000	93820000	1	94290000	94300000
1	93810000	93820000	1	94300000	94310000
1	93810000	93820000	1	94330000	94340000
1	93810000	93820000	1	94340000	94350000
1	93890000	93900000	1	94340000	94350000
1	93900000	93910000	1	94340000	94350000
1	93910000	93920000	1	94010000	94020000
1	93910000	93920000	1	94060000	94070000
1	93910000	93920000	1	94070000	94080000
1	93910000	93920000	1	94080000	94090000
1	93910000	93920000	1	94270000	94280000
1	93910000	93920000	1	94280000	94290000
1	93910000	93920000	1	94290000	94300000
1	93910000	93920000	1	94300000	94310000
1	93910000	93920000	1	94310000	94320000
1	93910000	93920000	1	94320000	94330000
1	93910000	93920000	1	94330000	94340000
1	93910000	93920000	1	94340000	94350000
1	93920000	93930000	1	94070000	94080000
1	94070000	94080000	1	94270000	94280000
1	94070000	94080000	1	94300000	94310000
1	94140000	94150000	1	94260000	94270000
1	94140000	94150000	1	94300000	94310000
1	94140000	94150000	1	94320000	94330000
1	94480000	94490000	1	94710000	94720000
1	94490000	94500000	1	94700000	94710000
1	94520000	94530000	1	94700000	94710000
1	94520000	94530000	1	94710000	94720000
1	94880000	94890000	1	95250000	95260000
1	94880000	94890000	1	95260000	95270000
1	94880000	94890000	1	95380000	95390000
1	94880000	94890000	1	95390000	95400000
1	95390000	95400000	1	95490000	95500000
1	95390000	95400000	1	95500000	95510000
1	95780000	95790000	1	95970000	95980000
1	95790000	95800000	1	95970000	95980000
1	95800000	95810000	1	95970000	95980000
1	95970000	95980000	1	96110000	96120000
1	95970000	95980000	1	96120000	96130000
1	97620000	97630000	1	98510000	98520000
1	97630000	97640000	1	98510000	98520000
1	97640000	97650000	1	98500000	98510000
1	97710000	97720000	1	98510000	98520000
1	98290000	98300000	1	98510000	98520000
1	98300000	98310000	1	98510000	98520000
1	98500000	98510000	1	98930000	98940000
1	98510000	98520000	1	98920000	98930000
1	98510000	98520000	1	98930000	98940000
1	98510000	98520000	1	98940000	98950000
1	98940000	98950000	1	99120000	99130000
1	99220000	99230000	1	100110000	100120000
1	99460000	99470000	1	99630000	99640000
1	99470000	99480000	1	99630000	99640000
1	99720000	99730000	1	99930000	99940000
1	99720000	99730000	1	99940000	99950000
1	99730000	99740000	1	99910000	99920000
1	99730000	99740000	1	99920000	99930000
1	99730000	99740000	1	99930000	99940000
1	99730000	99740000	1	99990000	100000000
1	100520000	100530000	1	100710000	100720000
1	100520000	100530000	1	100730000	100740000
1	100590000	100600000	1	100710000	100720000
1	100590000	100600000	1	100730000	100740000
1	100710000	100720000	1	101310000	101320000
1	100710000	100720000	1	101330000	101340000
1	100710000	100720000	1	101340000	101350000
1	100730000	100740000	1	101330000	101340000
1	100730000	100740000	1	101340000	101350000
1	100940000	100950000	1	101350000	101360000
1	100940000	100950000	1	101360000	101370000
1	101000000	101010000	1	101320000	101330000
1	101360000	101370000	1	101750000	101760000
1	101490000	101500000	1	101700000	101710000
1	101490000	101500000	1	101710000	101720000
1	101490000	101500000	1	101750000	101760000
1	102280000	102290000	1	102450000	102460000
1	102280000	102290000	1	102460000	102470000
1	102460000	102470000	1	102890000	102900000
1	102460000	102470000	1	102900000	102910000
1	102460000	102470000	1	103020000	103030000
1	102460000	102470000	1	103030000	103040000
1	102460000	102470000	1	103250000	103260000
1	103570000	103580000	1	104050000	104060000
1	103570000	103580000	1	104060000	104070000
1	106680000	106690000	1	107680000	107690000
1	107280000	107290000	1	107680000	107690000
1	107290000	107300000	1	107680000	107690000
1	107340000	107350000	1	107590000	107600000
1	107350000	107360000	1	107600000	107610000
1	107680000	107690000	1	108070000	108080000
1	107680000	107690000	1	108280000	108290000
1	107680000	107690000	1	108290000	108300000
1	109100000	109110000	1	109420000	109430000
1	109100000	109110000	1	109430000	109440000
1	109230000	109240000	1	109420000	109430000
1	109230000	109240000	1	109430000	109440000
1	109230000	109240000	1	109440000	109450000
1	109230000	109240000	1	109460000	109470000
1	109230000	109240000	1	109470000	109480000
1	109250000	109260000	1	109420000	109430000
1	109640000	109650000	1	109750000	109760000
1	109640000	109650000	1	109940000	109950000
1	109650000	109660000	1	109750000	109760000
1	109650000	109660000	1	109940000	109950000
1	109730000	109740000	1	109930000	109940000
1	109730000	109740000	1	110030000	110040000
1	109740000	109750000	1	110020000	110030000
1	109750000	109760000	1	109900000	109910000
1	109750000	109760000	1	109910000	109920000
1	109750000	109760000	1	109920000	109930000
1	109750000	109760000	1	109930000	109940000
1	109750000	109760000	1	109940000	109950000
1	109750000	109760000	1	109950000	109960000
1	109750000	109760000	1	109960000	109970000
1	109750000	109760000	1	110010000	110020000
1	109750000	109760000	1	110020000	110030000
1	109750000	109760000	1	110030000	110040000
1	109750000	109760000	1	110040000	110050000
1	109750000	109760000	1	110070000	110080000
1	109760000	109770000	1	109930000	109940000
1	109760000	109770000	1	109940000	109950000
1	109760000	109770000	1	109960000	109970000
1	109760000	109770000	1	110020000	110030000
1	109760000	109770000	1	110080000	110090000
1	109770000	109780000	1	109930000	109940000
1	109770000	109780000	1	109940000	109950000
1	109780000	109790000	1	109930000	109940000
1	109790000	109800000	1	109920000	109930000
1	109790000	109800000	1	109930000	109940000
1	109790000	109800000	1	109940000	109950000
1	109790000	109800000	1	109950000	109960000
1	109800000	109810000	1	109930000	109940000
1	109800000	109810000	1	109940000	109950000
1	109810000	109820000	1	109930000	109940000
1	109810000	109820000	1	109940000	109950000
1	109820000	109830000	1	109920000	109930000
1	109820000	109830000	1	109930000	109940000
1	109820000	109830000	1	109940000	109950000
1	109830000	109840000	1	109930000	109940000
1	109840000	109850000	1	109940000	109950000
1	109940000	109950000	1	110070000	110080000
1	109960000	109970000	1	110080000	110090000
1	110080000	110090000	1	110190000	110200000
1	110080000	110090000	1	110270000	110280000
1	110080000	110090000	1	110280000	110290000
1	110080000	110090000	1	110300000	110310000
1	110080000	110090000	1	110310000	110320000
1	110080000	110090000	1	110520000	110530000
1	110080000	110090000	1	110530000	110540000
1	110090000	110100000	1	110190000	110200000
1	110090000	110100000	1	110210000	110220000
1	110090000	110100000	1	110220000	110230000
1	110090000	110100000	1	110280000	110290000
1	110090000	110100000	1	110300000	110310000
1	110090000	110100000	1	110310000	110320000
1	110090000	110100000	1	110520000	110530000
1	110090000	110100000	1	110530000	110540000
1	110100000	110110000	1	110520000	110530000
1	110110000	110120000	1	110520000	110530000
1	110150000	110160000	1	110520000	110530000
1	110160000	110170000	1	110520000	110530000
1	110160000	110170000	1	110530000	110540000
1	110180000	110190000	1	110520000	110530000
1	110190000	110200000	1	110290000	110300000
1	110190000	110200000	1	110510000	110520000
1	110190000	110200000	1	110520000	110530000
1	110190000	110200000	1	110530000	110540000
1	110200000	110210000	1	110520000	110530000
1	110270000	110280000	1	110520000	110530000
1	110280000	110290000	1	110520000	110530000
1	110280000	110290000	1	110530000	110540000
1	110290000	110300000	1	110520000	110530000
1	110300000	110310000	1	110520000	110530000
1	110310000	110320000	1	110520000	110530000
1	110320000	110330000	1	110520000	110530000
1	110330000	110340000	1	110520000	110530000
1	110340000	110350000	1	110520000	110530000
1	110370000	110380000	1	110520000	110530000
1	110380000	110390000	1	110520000	110530000
1	110400000	110410000	1	110520000	110530000
1	110410000	110420000	1	110520000	110530000
1	110570000	110580000	1	110980000	110990000
1	110570000	110580000	1	110990000	111000000
1	110740000	110750000	1	110880000	110890000
1	110740000	110750000	1	110950000	110960000
1	110750000	110760000	1	110850000	110860000
1	110750000	110760000	1	110860000	110870000
1	110750000	110760000	1	110870000	110880000
1	110750000	110760000	1	110950000	110960000
1	110750000	110760000	1	110990000	111000000
1	110750000	110760000	1	111000000	111010000
1	110750000	110760000	1	111010000	111020000
1	110750000	110760000	1	111030000	111040000
1	110750000	110760000	1	111040000	111050000
1	111140000	111150000	1	111300000	111310000
1	111140000	111150000	1	111310000	111320000
1	111140000	111150000	1	111320000	111330000
1	111140000	111150000	1	111330000	111340000
1	111150000	111160000	1	111310000	111320000
1	111150000	111160000	1	111320000	111330000
1	111210000	111220000	1	111310000	111320000
1	111210000	111220000	1	111320000	111330000
1	111360000	111370000	1	111500000	111510000
1	111680000	111690000	1	111930000	111940000
1	111680000	111690000	1	111940000	111950000
1	111680000	111690000	1	111950000	111960000
1	111680000	111690000	1	111960000	111970000
1	111680000	111690000	1	111970000	111980000
1	111990000	112000000	1	112290000	112300000
1	112000000	112010000	1	112290000	112300000
1	112010000	112020000	1	112290000	112300000
1	112020000	112030000	1	112270000	112280000
1	112020000	112030000	1	112290000	112300000
1	112030000	112040000	1	112290000	112300000
1	112040000	112050000	1	112290000	112300000
1	112050000	112060000	1	112160000	112170000
1	112050000	112060000	1	112270000	112280000
1	112050000	112060000	1	112280000	112290000
1	112050000	112060000	1	112290000	112300000
1	112060000	112070000	1	112270000	112280000
1	112150000	112160000	1	112290000	112300000
1	112160000	112170000	1	112300000	112310000
1	112270000	112280000	1	112520000	112530000
1	112270000	112280000	1	112530000	112540000
1	112290000	112300000	1	112530000	112540000
1	112300000	112310000	1	112530000	112540000
1	112310000	112320000	1	112520000	112530000
1	112310000	112320000	1	112530000	112540000
1	112320000	112330000	1	112520000	112530000
1	112320000	112330000	1	112530000	112540000
1	112330000	112340000	1	112520000	112530000
1	112330000	112340000	1	112530000	112540000
1	112350000	112360000	1	112530000	112540000
1	112360000	112370000	1	112530000	112540000
1	112370000	112380000	1	112530000	112540000
1	112380000	112390000	1	112530000	112540000
1	112390000	112400000	1	112530000	112540000
1	112410000	112420000	1	112520000	112530000
1	112410000	112420000	1	112530000	112540000
1	112420000	112430000	1	112530000	112540000
1	112430000	112440000	1	112530000	112540000
1	112520000	112530000	1	112810000	112820000
1	112520000	112530000	1	112870000	112880000
1	112520000	112530000	1	112890000	112900000
1	112530000	112540000	1	112790000	112800000
1	112530000	112540000	1	112800000	112810000
1	112530000	112540000	1	112870000	112880000
1	112530000	112540000	1	112880000	112890000
1	112530000	112540000	1	112890000	112900000
1	112530000	112540000	1	112900000	112910000
1	112530000	112540000	1	112910000	112920000
1	112920000	112930000	1	113160000	113170000
1	112930000	112940000	1	113130000	113140000
1	112930000	112940000	1	113150000	113160000
1	112930000	112940000	1	113160000	113170000
1	112940000	112950000	1	113150000	113160000
1	112940000	112950000	1	113160000	113170000
1	112950000	112960000	1	113160000	113170000
1	112960000	112970000	1	113160000	113170000
1	112970000	112980000	1	113160000	113170000
1	112980000	112990000	1	113160000	113170000
1	112990000	113000000	1	113160000	113170000
1	113000000	113010000	1	113160000	113170000
1	113020000	113030000	1	113160000	113170000
1	113030000	113040000	1	113160000	113170000
1	113040000	113050000	1	113160000	113170000
1	113250000	113260000	1	113610000	113620000
1	113250000	113260000	1	113620000	113630000
1	113250000	113260000	1	113630000	113640000
1	113250000	113260000	1	113640000	113650000
1	113260000	113270000	1	113500000	113510000
1	113260000	113270000	1	113610000	113620000
1	113290000	113300000	1	113610000	113620000
1	113340000	113350000	1	113610000	113620000
1	113350000	113360000	1	113610000	113620000
1	113400000	113410000	1	113500000	113510000
1	113410000	113420000	1	113610000	113620000
1	113420000	113430000	1	113610000	113620000
1	113490000	113500000	1	113610000	113620000
1	113500000	113510000	1	113610000	113620000
1	113610000	113620000	1	114240000	114250000
1	113610000	113620000	1	114250000	114260000
1	113610000	113620000	1	114260000	114270000
1	113650000	113660000	1	113930000	113940000
1	113650000	113660000	1	114350000	114360000
1	113660000	113670000	1	113930000	113940000
1	113660000	113670000	1	114350000	114360000
1	113680000	113690000	1	113930000	113940000
1	113720000	113730000	1	113930000	113940000
1	113760000	113770000	1	113930000	113940000
1	113770000	113780000	1	113930000	113940000
1	113930000	113940000	1	114200000	114210000
1	114300000	114310000	1	114440000	114450000
1	114320000	114330000	1	114440000	114450000
1	114350000	114360000	1	114450000	114460000
1	114530000	114540000	1	114690000	114700000
1	115120000	115130000	1	115250000	115260000
1	115630000	115640000	1	116140000	116150000
1	116690000	116700000	1	116910000	116920000
1	116690000	116700000	1	116920000	116930000
1	116700000	116710000	1	116910000	116920000
1	116700000	116710000	1	116920000	116930000
1	116700000	116710000	1	116960000	116970000
1	116710000	116720000	1	116910000	116920000
1	116710000	116720000	1	116920000	116930000
1	116910000	116920000	1	117030000	117040000
1	116920000	116930000	1	117020000	117030000
1	117110000	117120000	1	117590000	117600000
1	117110000	117120000	1	117600000	117610000
1	117270000	117280000	1	117600000	117610000
1	117280000	117290000	1	117600000	117610000
1	117600000	117610000	1	117810000	117820000
1	117600000	117610000	1	117820000	117830000
1	117610000	117620000	1	117910000	117920000
1	117620000	117630000	1	117910000	117920000
1	117650000	117660000	1	117910000	117920000
1	117660000	117670000	1	117820000	117830000
1	117660000	117670000	1	117910000	117920000
1	117670000	117680000	1	117910000	117920000
1	117910000	117920000	1	118030000	118040000
1	117910000	117920000	1	118040000	118050000
1	117910000	117920000	1	118290000	118300000
1	117910000	117920000	1	118300000	118310000
1	120090000	120100000	1	120190000	120200000
1	144520000	144530000	1	145030000	145040000
1	144520000	144530000	1	145040000	145050000
1	144520000	144530000	1	145070000	145080000
1	144530000	144540000	1	145030000	145040000
1	144910000	144920000	1	145040000	145050000
1	144910000	144920000	1	145070000	145080000
1	144920000	144930000	1	145020000	145030000
1	144920000	144930000	1	145030000	145040000
1	144920000	144930000	1	145060000	145070000
1	144920000	144930000	1	145070000	145080000
1	144930000	144940000	1	145030000	145040000
1	144930000	144940000	1	145050000	145060000
1	144930000	144940000	1	145060000	145070000
1	144930000	144940000	1	145070000	145080000
1	144940000	144950000	1	145070000	145080000
1	145420000	145430000	1	145580000	145590000
1	147010000	147020000	1	147350000	147360000
1	147010000	147020000	1	147360000	147370000
1	147140000	147150000	1	147350000	147360000
1	147140000	147150000	1	147360000	147370000
1	147140000	147150000	1	147380000	147390000
1	149860000	149870000	1	150150000	150160000
1	149870000	149880000	1	150150000	150160000
1	149890000	149900000	1	150120000	150130000
1	149910000	149920000	1	150120000	150130000
1	149930000	149940000	1	150030000	150040000
1	149930000	149940000	1	150040000	150050000
1	150040000	150050000	1	150150000	150160000
1	150580000	150590000	1	150840000	150850000
1	150590000	150600000	1	150850000	150860000
1	150600000	150610000	1	150850000	150860000
1	150660000	150670000	1	150840000	150850000
1	150980000	150990000	1	151140000	151150000
1	150990000	151000000	1	151130000	151140000
1	151010000	151020000	1	151110000	151120000
1	151410000	151420000	1	151680000	151690000
1	151420000	151430000	1	151620000	151630000
1	151420000	151430000	1	151680000	151690000
1	151430000	151440000	1	151630000	151640000
1	151430000	151440000	1	151690000	151700000
1	151580000	151590000	1	151680000	151690000
1	151580000	151590000	1	151690000	151700000
1	151580000	151590000	1	151700000	151710000
1	153480000	153490000	1	153740000	153750000
1	153600000	153610000	1	153960000	153970000
1	153610000	153620000	1	153960000	153970000
1	153630000	153640000	1	153950000	153960000
1	153630000	153640000	1	153960000	153970000
1	153640000	153650000	1	153940000	153950000
[truncated: 40,201 more rows]
